# Supplementary material for: Intramolecular H-Bond Dynamics of Catechol Investigated by THz High-Resolution Spectroscopy of Its Low-Frequency Modes
Source: Molecules. 2021 Jun 15;26(12):3645. doi: 10.3390/molecules26123645 (PMC8232127; doi:10.3390/molecules26123645)
Supplement: Supplementary file 1 [file molecules-26-03645-s001.zip]

Archive with 35 entries (32 files):
- supp-mat/
- supp-mat/nu35.int
- __MACOSX/
- __MACOSX/supp-mat/
- __MACOSX/supp-mat/._nu35.int
- supp-mat/mmw.lin
- __MACOSX/supp-mat/._mmw.lin
- supp-mat/mmw.fit
- __MACOSX/supp-mat/._mmw.fit
- supp-mat/mmw-split.par
- __MACOSX/supp-mat/._mmw-split.par
- supp-mat/nu33.int
- __MACOSX/supp-mat/._nu33.int
- supp-mat/nu33.par
- __MACOSX/supp-mat/._nu33.par
- supp-mat/mmw-split.int
- __MACOSX/supp-mat/._mmw-split.int
- supp-mat/nu35.par
- __MACOSX/supp-mat/._nu35.par
- supp-mat/mmw.int
- __MACOSX/supp-mat/._mmw.int
- supp-mat/nu33.fit
- __MACOSX/supp-mat/._nu33.fit
- supp-mat/nu33.lin
- __MACOSX/supp-mat/._nu33.lin
- supp-mat/nu35.fit
- __MACOSX/supp-mat/._nu35.fit
- supp-mat/nu35.lin
- __MACOSX/supp-mat/._nu35.lin
- supp-mat/mmw-split.lin
- __MACOSX/supp-mat/._mmw-split.lin
- supp-mat/mmw-split.fit
- __MACOSX/supp-mat/._mmw-split.fit
- supp-mat/mmw.par
- __MACOSX/supp-mat/._mmw.par
