# Supplementary material for: Intramolecular H-Bond Dynamics of Catechol Investigated by THz High-Resolution Spectroscopy of Its Low-Frequency Modes
Source: Molecules. 2021 Jun 15;26(12):3645. doi: 10.3390/molecules26123645 (PMC8232127; doi:10.3390/molecules26123645)
Supplement: Supplementary file 1 [file molecules-26-03645-s001.zip › supp-mat/mmw.lin]

  6  0  6  0  5  1  5  0                  17551.440000  0.120000   1.00000
  6  1  6  0  5  0  5  0                  17579.180000  0.120000   1.00000
  6  5  1  0  5  4  2  0                  36165.380000  0.120000   1.00000
  6  5  2  0  5  4  1  0                  35932.750000  0.120000   1.00000
  6  6  0  0  5  5  1  0                  39126.870000  0.120000   1.00000
  6  6  1  0  5  5  0  0                  39121.500000  0.120000   1.00000
  9  1  8  0  8  2  7  0                  28369.510000  0.120000   1.00000
  9  2  8  0  8  1  7  0                  28396.170000  0.120000   1.00000
  9  3  6  0  9  2  7  0                  15211.890000  0.120000   1.00000
  9  3  7  0  8  2  6  0                  31437.420000  0.120000   1.00000
  9  4  6  0  8  3  5  0                  36311.320000  0.120000   1.00000
 10  0 10  0  9  1  9  0                  28370.540000  0.120000   1.00000
 10  1  9  0  9  2  8  0                  31076.960000  0.120000   1.00000
 10  2  8  0  9  3  7  0                  33736.770000  0.120000   1.00000
 10  2  9  0  9  1  8  0                  31084.310000  0.120000   1.00000
 10  3  7  0 10  2  8  0                  18493.500000  0.120000   1.00000
 10  6  4  0 10  5  5  0                  12269.110000  0.120000   1.00000
 10  7  3  0 10  6  4  0                  17887.470000  0.120000   1.00000
 11  0 11  0 10  1 10  0                  31072.050000  0.120000   1.00000
 11  1 10  0 10  2  9  0                  33778.950000  0.120000   1.00000
 11  2  9  0 10  3  8  0                  36486.420000  0.120000   1.00000
 11  2 10  0 10  1  9  0                  33781.060000  0.120000   1.00000
 11  3  9  0 10  2  8  0                  36547.990000  0.120000   1.00000
 11  4  7  0 11  3  8  0                  16848.790000  0.120000   1.00000
 11  7  4  0 11  6  5  0                  16366.850000  0.120000   1.00000
 12  0 12  0 11  1 11  0                  33773.770000  0.120000   1.00000
 12  2 10  0 11  3  9  0                  39198.500000  0.120000   1.00000
 12  3 10  0 11  2  9  0                  39217.410000  0.120000   1.00000
 12  5  7  0 12  4  8  0                  14556.100000  0.120000   1.00000
 12  7  5  0 12  6  6  0                  14442.930000  0.120000   1.00000
 12 11  1  0 12 10  2  0                  31656.260000  0.120000   1.00000
 13  0 13  0 12  1 12  0                  36475.730000  0.120000   1.00000
 13  1 12  0 12  2 11  0                  39180.800000  0.120000   1.00000
 13  5  8  0 13  4  9  0                  18351.920000  0.120000   1.00000
 13 12  2  0 13 11  3  0                  34715.840000  0.120000   1.00000
 13 13  0  0 13 12  1  0                  37959.130000  0.120000   1.00000
 14  0 14  0 13  1 13  0                  39177.580000  0.120000   1.00000
 14  6  8  0 14  5  9  0                  15801.670000  0.120000   1.00000
 14  8  6  0 14  7  7  0                  16653.760000  0.120000   1.00000
 14 11  3  0 14 10  4  0                  31061.720000  0.120000   1.00000
 14 11  4  0 14 10  5  0                  31068.170000  0.120000   1.00000
 14 12  2  0 14 11  3  0                  34471.700000  0.120000   1.00000
 14 13  1  0 14 12  2  0                  37772.900000  0.120000   1.00000
 15  2 13  0 15  1 14  0                  35853.740000  0.120000   1.00000
 15  7  8  0 15  6  9  0                  13920.820000  0.120000   1.00000
 15  8  7  0 15  7  8  0                  14761.910000  0.120000   1.00000
 15 11  4  0 15 10  5  0                  30626.100000  0.120000   1.00000
 16  7  9  0 16  6 10  0                  16973.080000  0.120000   1.00000
 16 11  5  0 16 10  6  0                  30042.430000  0.120000   1.00000
 16 11  6  0 16 10  7  0                  30154.430000  0.120000   1.00000
 16 12  4  0 16 11  5  0                  33778.260000  0.120000   1.00000
 16 12  5  0 16 11  6  0                  33785.990000  0.120000   1.00000
 17  5 12  0 17  4 13  0                  31441.930000  0.120000   1.00000
 17  6 12  0 17  5 13  0                  31518.270000  0.120000   1.00000
 17  8  9  0 17  7 10  0                  15168.070000  0.120000   1.00000
 17  9  8  0 17  8  9  0                  16710.590000  0.120000   1.00000
 17 11  6  0 17 10  7  0                  29215.620000  0.120000   1.00000
 17 11  7  0 17 10  8  0                  29579.340000  0.120000   1.00000
 17 12  5  0 17 11  6  0                  33288.140000  0.120000   1.00000
 17 12  6  0 17 11  7  0                  33320.180000  0.120000   1.00000
 17 13  4  0 17 12  5  0                  36901.190000  0.120000   1.00000
 17 13  5  0 17 12  6  0                  36903.120000  0.120000   1.00000
 18  5 13  0 18  4 14  0                  34291.360000  0.120000   1.00000
 18  6 12  0 18  5 13  0                  30442.360000  0.120000   1.00000
 18  6 13  0 18  5 14  0                  34317.550000  0.120000   1.00000
 18  8 10  0 18  7 11  0                  18087.830000  0.120000   1.00000
 18  9  9  0 18  8 10  0                  15642.350000  0.120000   1.00000
 18 11  8  0 18 10  9  0                  28988.140000  0.120000   1.00000
 18 12  6  0 18 11  7  0                  32647.310000  0.120000   1.00000
 18 12  7  0 18 11  8  0                  32762.740000  0.120000   1.00000
 18 13  5  0 18 12  6  0                  36466.880000  0.120000   1.00000
 18 13  6  0 18 12  7  0                  36475.260000  0.120000   1.00000
 19  7 12  0 19  6 13  0                  28926.140000  0.120000   1.00000
 19 12  7  0 19 11  8  0                  31764.270000  0.120000   1.00000
 19 12  8  0 19 11  9  0                  32127.140000  0.120000   1.00000
 19 13  6  0 19 12  7  0                  35925.570000  0.120000   1.00000
 19 13  7  0 19 12  8  0                  35959.530000  0.120000   1.00000
 20  6 14  0 20  5 15  0                  36361.950000  0.120000   1.00000
 20  7 13  0 20  6 14  0                  32293.890000  0.120000   1.00000
 20  8 13  0 20  7 14  0                  32716.980000  0.120000   1.00000
 20 10 10  0 20  9 11  0                  17273.250000  0.120000   1.00000
 20 13  7  0 20 12  8  0                  35232.240000  0.120000   1.00000
 20 13  8  0 20 12  9  0                  35349.270000  0.120000   1.00000
 20 14  6  0 20 13  7  0                  39130.750000  0.120000   1.00000
 20 14  7  0 20 13  8  0                  39139.990000  0.120000   1.00000
 21  6 15  0 21  5 16  0                  39209.660000  0.120000   1.00000
 21  7 14  0 21  6 15  0                  35404.670000  0.120000   1.00000
 21  7 15  0 21  6 16  0                  39223.650000  0.120000   1.00000
 21  8 13  0 21  7 14  0                  30534.190000  0.120000   1.00000
 21  9 13  0 21  8 14  0                  31844.300000  0.120000   1.00000
 21 10 12  0 21  9 13  0                  28980.410000  0.120000   1.00000
 21 13  8  0 21 12  9  0                  34298.990000  0.120000   1.00000
 21 13  9  0 21 12 10  0                  34656.150000  0.120000   1.00000
 21 14  7  0 21 13  8  0                  38541.830000  0.120000   1.00000
 21 14  8  0 21 13  9  0                  38576.790000  0.120000   1.00000
 22  7 15  0 22  6 16  0                  38374.120000  0.120000   1.00000
 22  8 14  0 22  7 15  0                  34067.950000  0.120000   1.00000
 22 10 13  0 22  9 14  0                  31149.890000  0.120000   1.00000
 22 13  9  0 22 12 10  0                  32962.790000  0.120000   1.00000
 22 14  9  0 22 13 10  0                  37916.980000  0.120000   1.00000
 23  9 14  0 23  8 15  0                  32049.240000  0.120000   1.00000
 23  9 15  0 23  8 16  0                  37518.050000  0.120000   1.00000
 23 10 14  0 23  9 15  0                  33714.830000  0.120000   1.00000
 23 11 13  0 23 10 14  0                  30923.220000  0.120000   1.00000
 23 12 12  0 23 11 13  0                  30708.590000  0.120000   1.00000
 23 13 10  0 23 12 11  0                  30987.940000  0.120000   1.00000
 23 14  9  0 23 13 10  0                  36821.370000  0.120000   1.00000
 23 14 10  0 23 13 11  0                  37170.100000  0.120000   1.00000
 24  9 15  0 24  8 16  0                  35765.810000  0.120000   1.00000
 24 11 14  0 24 10 15  0                  33019.480000  0.120000   1.00000
 24 12 13  0 24 11 14  0                  31446.660000  0.120000   1.00000
 24 14 10  0 24 13 11  0                  35448.850000  0.120000   1.00000
 24 14 11  0 24 13 12  0                  36380.620000  0.120000   1.00000
 25 10 16  0 25  9 17  0                  39420.200000  0.120000   1.00000
 25 12 14  0 25 11 15  0                  32849.880000  0.120000   1.00000
 25 13 13  0 25 12 14  0                  32867.950000  0.120000   1.00000
 25 14 12  0 25 13 13  0                  35647.350000  0.120000   1.00000
 25 15 10  0 25 14 11  0                  39333.330000  0.120000   1.00000
 26 10 16  0 26  9 17  0                  37387.490000  0.120000   1.00000
 26 11 15  0 26 10 16  0                  30122.140000  0.120000   1.00000
 26 14 12  0 26 13 13  0                  30645.160000  0.120000   1.00000
 26 15 11  0 26 14 12  0                  37929.880000  0.120000   1.00000
 26 15 12  0 26 14 13  0                  38821.710000  0.120000   1.00000
 27 12 16  0 27 11 17  0                  37354.860000  0.120000   1.00000
 27 15 12  0 27 14 13  0                  35909.820000  0.120000   1.00000
 27 15 13  0 27 14 14  0                  38014.610000  0.120000   1.00000
 28 11 17  0 28 10 18  0                  38932.470000  0.120000   1.00000
 28 12 16  0 28 11 17  0                  31137.840000  0.120000   1.00000
 28 13 16  0 28 12 17  0                  36692.650000  0.120000   1.00000
 28 15 14  0 28 14 15  0                  37402.950000  0.120000   1.00000
 29 12 17  0 29 11 18  0                  36048.630000  0.120000   1.00000
 29 13 17  0 29 12 18  0                  39132.900000  0.120000   1.00000
 29 14 16  0 29 13 17  0                  36671.820000  0.120000   1.00000
 29 15 15  0 29 14 16  0                  37180.620000  0.120000   1.00000
 29 16 13  0 29 15 14  0                  38374.200000  0.120000   1.00000
 30 13 17  0 30 12 18  0                  32076.350000  0.120000   1.00000
 30 14 17  0 30 13 18  0                  38504.720000  0.120000   1.00000
 30 15 16  0 30 14 17  0                  37533.540000  0.120000   1.00000
 30 16 14  0 30 15 15  0                  35514.330000  0.120000   1.00000
 31 13 18  0 31 12 19  0                  37203.590000  0.120000   1.00000
 31 15 17  0 31 14 18  0                  38574.400000  0.120000   1.00000
 31 16 15  0 31 15 16  0                  31934.620000  0.120000   1.00000
 31 16 16  0 31 15 17  0                  39338.490000  0.120000   1.00000
 32 14 18  0 32 13 19  0                  32945.370000  0.120000   1.00000
 32 16 17  0 32 15 18  0                  39562.580000  0.120000   1.00000
 32 17 15  0 32 16 16  0                  37971.390000  0.120000   1.00000
 33 14 19  0 33 13 20  0                  38271.830000  0.120000   1.00000
 33 17 16  0 33 16 17  0                  34306.170000  0.120000   1.00000
 34 15 19  0 34 14 20  0                  33753.330000  0.120000   1.00000
 34 17 17  0 34 16 18  0                  30561.720000  0.120000   1.00000
 35 15 20  0 35 14 21  0                  39256.560000  0.120000   1.00000
 35 18 17  0 35 17 18  0                  36713.900000  0.120000   1.00000
 36 18 18  0 36 17 19  0                  32741.710000  0.120000   1.00000
 37 19 18  0 37 18 19  0                  39152.690000  0.120000   1.00000
 39 18 21  0 39 17 22  0                  31313.110000  0.120000   1.00000
 39 19 20  0 39 18 21  0                  31649.460000  0.120000   1.00000
 40 19 21  0 40 18 22  0                  30492.050000  0.120000   1.00000
 40 20 20  0 40 19 21  0                  37290.280000  0.120000   1.00000
 41 19 22  0 41 18 23  0                  32218.270000  0.120000   1.00000
 42 20 22  0 42 19 23  0                  31920.850000  0.120000   1.00000
 43 21 22  0 43 20 23  0                  35600.800000  0.120000   1.00000
 45 21 24  0 45 20 25  0                  34174.830000  0.120000   1.00000
 45 22 23  0 45 21 24  0                  37700.000000  0.120000   1.00000
 46 21 25  0 46 20 26  0                  37889.030000  0.120000   1.00000
 47 22 25  0 47 21 26  0                  35245.850000  0.120000   1.00000
 47 23 24  0 47 22 25  0                  39878.070000  0.120000   1.00000
 48 22 26  0 48 21 27  0                  38564.940000  0.120000   1.00000
 48 23 25  0 48 22 26  0                  36735.970000  0.120000   1.00000
 49 23 26  0 49 22 27  0                  36391.140000  0.120000   1.00000
 50 23 27  0 50 22 28  0                  39268.390000  0.120000   1.00000
 50 24 26  0 50 23 27  0                  38527.520000  0.120000   1.00000
 37 10 27  0 37  9 28  0                  70080.716082  0.030000   1.00000
 52 28 25  0 52 27 26  0                  70143.325110  0.030000   1.00000
 58 30 28  0 58 29 29  0                  70160.963810  0.030000   1.00000
 66 33 33  0 66 32 34  0                  70191.010115  0.100000   1.00000
 55 29 26  0 55 28 27  0                  70233.373002  0.030000   1.00000
 59 30 30  0 59 29 31  0                  70241.923224  0.100000   1.00000
 48 27 21  0 48 26 22  0                  70270.857787  0.100000   1.00000
 63 29 35  0 63 28 36  0                  70316.369980  0.030000   1.00000
 60 27 34  0 60 26 35  0                  70326.693512  0.100000   1.00000
 48 27 22  0 48 26 23  0                  70330.919062  0.100000   1.00000
 38 25 13  0 38 24 14  0                  70345.182946  0.030000   1.00000
 38 25 14  0 38 24 15  0                  70345.182946  0.030000   1.00000
 59 25 34  0 59 24 35  0                  70405.614630  0.100000   1.00000
 45 16 29  0 45 15 30  0                  70459.420828  0.100000   1.00000
 45 17 29  0 45 16 30  0                  70466.921784  0.030000   1.00000
 29 24  5  0 29 23  6  0                  70482.303399  0.100000   1.00000
 29 24  6  0 29 23  7  0                  70482.303399  0.100000   1.00000
 12  9  4  0 11  8  3  0                  70551.128445  0.100000   1.00000
 12  9  3  0 11  8  4  0                  70579.004712  0.100000   1.00000
 41 13 28  0 41 12 29  0                  70587.986639  0.100000   1.00000
 41 14 28  0 41 13 29  0                  70587.986639  0.100000   1.00000
 54 22 32  0 54 21 33  0                  70610.310141  0.100000   1.00000
 19  7 12  0 18  8 11  0                  70656.412491  0.100000   1.00000
 76 34 42  0 76 33 43  0                  70697.387349  0.100000   1.00000
 36  9 27  0 36  8 28  0                  70719.859227  0.030000   1.00000
 36 10 27  0 36  9 28  0                  70719.859227  0.030000   1.00000
 29  3 26  0 29  2 27  0                  70721.638601  0.030000   1.00000
 29  4 26  0 29  3 27  0                  70721.638601  0.030000   1.00000
 57 25 33  0 57 24 34  0                  70728.534297  0.100000   1.00000
 28 24  4  0 28 23  5  0                  70732.721197  0.100000   1.00000
 28 24  5  0 28 23  6  0                  70732.721197  0.100000   1.00000
 43 26 17  0 43 25 18  0                  70815.585223  0.100000   1.00000
 43 26 18  0 43 25 19  0                  70818.090554  0.100000   1.00000
 37 25 12  0 37 24 13  0                  70901.717313  0.030000   1.00000
 37 25 13  0 37 24 14  0                  70901.717313  0.030000   1.00000
 78 35 43  0 78 34 44  0                  70948.561954  0.100000   1.00000
 48 19 30  0 48 18 31  0                  70997.555149  0.030000   1.00000
 55 29 27  0 55 28 28  0                  71029.773279  0.100000   1.00000
 28  2 26  0 28  1 27  0                  71032.317972  0.100000   1.00000
 28  3 26  0 28  2 27  0                  71032.317972  0.100000   1.00000
 51 20 31  0 51 19 32  0                  71072.578377  0.100000   1.00000
 62 31 32  0 62 30 33  0                  71079.529708  0.100000   1.00000
 54 23 32  0 54 22 33  0                  71097.162794  0.100000   1.00000
 51 21 31  0 51 20 32  0                  71209.974058  0.100000   1.00000
 66 31 36  0 66 30 37  0                  71251.707229  0.100000   1.00000
 35  8 27  0 35  7 28  0                  71295.575993  0.030000   1.00000
 35  9 27  0 35  8 28  0                  71295.575993  0.030000   1.00000
 51 28 23  0 51 27 24  0                  71375.424318  0.100000   1.00000
 36 25 11  0 36 24 12  0                  71404.106621  0.030000   1.00000
 36 25 12  0 36 24 13  0                  71404.106621  0.030000   1.00000
 47 27 20  0 47 26 21  0                  71422.778312  0.100000   1.00000
 40 12 28  0 40 11 29  0                  71429.815608  0.030000   1.00000
 40 13 28  0 40 12 29  0                  71429.815608  0.030000   1.00000
 47 27 21  0 47 26 22  0                  71444.395816  0.100000   1.00000
 51 28 24  0 51 27 25  0                  71521.834382  0.030000   1.00000
 61 26 35  0 61 25 36  0                  71551.233006  0.100000   1.00000
 66 32 35  0 66 31 36  0                  71566.408004  0.100000   1.00000
 44 15 29  0 44 14 30  0                  71574.425507  0.100000   1.00000
 44 16 29  0 44 15 30  0                  71576.416576  0.100000   1.00000
 25  1 24  0 24  2 23  0                  71598.590022  0.030000   1.00000
 25  2 24  0 24  1 23  0                  71598.590022  0.030000   1.00000
 25  2 24  0 24  2 23  0                  71598.590022  0.030000   1.00000
 25  1 24  0 24  1 23  0                  71598.590022  0.030000   1.00000
 26  0 26  0 25  1 25  0                  71598.590022  0.030000   1.00000
 26  1 26  0 25  0 25  0                  71598.590022  0.030000   1.00000
 26  1 26  0 25  1 25  0                  71598.590022  0.030000   1.00000
 26  0 26  0 25  0 25  0                  71598.590022  0.030000   1.00000
 24  2 22  0 23  3 21  0                  71601.071199  0.030000   1.00000
 24  3 22  0 23  2 21  0                  71601.071199  0.030000   1.00000
 24  3 22  0 23  3 21  0                  71601.071199  0.030000   1.00000
 24  2 22  0 23  2 21  0                  71601.071199  0.030000   1.00000
 42 26 16  0 42 25 17  0                  71605.692170  0.100000   1.00000
 42 26 17  0 42 25 18  0                  71606.537043  0.100000   1.00000
 23  3 20  0 22  4 19  0                  71611.657001  0.030000   1.00000
 23  4 20  0 22  4 19  0                  71611.657001  0.030000   1.00000
 23  3 20  0 22  3 19  0                  71611.657001  0.030000   1.00000
 23  4 20  0 22  3 19  0                  71611.657001  0.030000   1.00000
 13  8  5  0 12  7  6  0                  71634.104082  0.100000   1.00000
 22  4 18  0 21  5 17  0                  71640.594118  0.030000   1.00000
 22  5 18  0 21  5 17  0                  71640.594118  0.030000   1.00000
 22  5 18  0 21  4 17  0                  71640.594118  0.030000   1.00000
 22  4 18  0 21  4 17  0                  71640.594118  0.030000   1.00000
 21  6 16  0 20  5 15  0                  71714.897893  0.100000   1.00000
 62 28 35  0 62 27 36  0                  71786.917974  0.100000   1.00000
 67 32 36  0 67 31 37  0                  71789.374382  0.100000   1.00000
 58 30 29  0 58 29 30  0                  71795.317684  0.100000   1.00000
 34  7 27  0 34  6 28  0                  71814.642588  0.030000   1.00000
 34  8 27  0 34  7 28  0                  71814.642588  0.030000   1.00000
 20  6 14  0 19  7 13  0                  71818.297924  0.100000   1.00000
 35 25 10  0 35 24 11  0                  71858.027818  0.030000   1.00000
 35 25 11  0 35 24 12  0                  71858.027818  0.030000   1.00000
 63 32 31  0 63 31 32  0                  71868.319871  0.100000   1.00000
 56 23 33  0 56 22 34  0                  72062.687959  0.100000   1.00000
 65 32 34  0 65 31 35  0                  72125.829111  0.100000   1.00000
 39 11 28  0 39 10 29  0                  72187.064419  0.030000   1.00000
 39 12 28  0 39 11 29  0                  72187.064419  0.030000   1.00000
 54 29 25  0 54 28 26  0                  72201.447988  0.100000   1.00000
 59 26 34  0 59 25 35  0                  72212.673799  0.100000   1.00000
 34 25  9  0 34 24 10  0                  72268.192385  0.030000   1.00000
 34 25 10  0 34 24 11  0                  72268.192385  0.030000   1.00000
 33  6 27  0 33  5 28  0                  72282.778744  0.030000   1.00000
 33  7 27  0 33  6 28  0                  72282.778744  0.030000   1.00000
 47 17 30  0 47 16 31  0                  72296.120939  0.030000   1.00000
 47 18 30  0 47 17 31  0                  72306.244448  0.030000   1.00000
 41 26 15  0 41 25 16  0                  72317.290168  0.030000   1.00000
 41 26 16  0 41 25 17  0                  72317.290168  0.030000   1.00000
 14  8  7  0 13  7  6  0                  72361.429401  0.100000   1.00000
 46 27 19  0 46 26 20  0                  72438.768886  0.030000   1.00000
 46 27 20  0 46 26 21  0                  72446.072118  0.030000   1.00000
 61 31 31  0 61 30 32  0                  72508.689665  0.030000   1.00000
 54 29 26  0 54 28 27  0                  72538.280472  0.030000   1.00000
 43 14 29  0 43 13 30  0                  72568.912328  0.100000   1.00000
 43 15 29  0 43 14 30  0                  72569.359360  0.100000   1.00000
 60 31 29  0 60 30 30  0                  72615.792632  0.100000   1.00000
 30 16 15  0 29 17 12  0                  72624.122432  0.100000   1.00000
 63 27 36  0 63 26 37  0                  72635.657924  0.100000   1.00000
 33 25  8  0 33 24  9  0                  72638.673297  0.030000   1.00000
 33 25  9  0 33 24 10  0                  72638.673297  0.030000   1.00000
 56 24 33  0 56 23 34  0                  72653.664869  0.030000   1.00000
 57 30 27  0 57 29 28  0                  72660.998895  0.030000   1.00000
 53 21 32  0 53 20 33  0                  72688.521300  0.100000   1.00000
 50 19 31  0 50 18 32  0                  72699.828508  0.030000   1.00000
 32  5 27  0 32  4 28  0                  72704.816991  0.030000   1.00000
 32  6 27  0 32  5 28  0                  72704.816991  0.030000   1.00000
 50 28 22  0 50 27 23  0                  72724.938774  0.030000   1.00000
 22 10 12  0 21 11 11  0                  72740.869924  0.100000   1.00000
 50 20 31  0 50 19 32  0                  72743.963396  0.030000   1.00000
 50 28 23  0 50 27 24  0                  72780.621065  0.030000   1.00000
 68 34 34  0 68 33 35  0                  72782.588403  0.100000   1.00000
 73 36 37  0 73 35 38  0                  72796.461064  0.030000   1.00000
 53 22 32  0 53 21 33  0                  72859.684548  0.100000   1.00000
 38 10 28  0 38  9 29  0                  72869.996366  0.030000   1.00000
 38 11 28  0 38 10 29  0                  72869.996366  0.030000   1.00000
 68 32 37  0 68 31 38  0                  72896.179569  0.100000   1.00000
 40 26 14  0 40 25 15  0                  72959.611117  0.030000   1.00000
 32 25  8  0 32 24  9  0                  72973.060815  0.030000   1.00000
 32 25  7  0 32 24  8  0                  72973.060815  0.030000   1.00000
 11 11  1  0 10 10  0  0                  72998.583859  0.030000   1.00000
 11 11  0  0 10 10  1  0                  72998.583859  0.030000   1.00000
 31  4 27  0 31  3 28  0                  73085.089575  0.030000   1.00000
 31  5 27  0 31  4 28  0                  73085.089575  0.030000   1.00000
 85 41 44  0 85 40 45  0                  73126.351022  0.100000   1.00000
 64 29 36  0 64 28 37  0                  73238.292448  0.030000   1.00000
 64 32 33  0 64 31 34  0                  73273.674868  0.030000   1.00000
 31 25  6  0 31 24  7  0                  73274.617261  0.030000   1.00000
 31 25  7  0 31 24  8  0                  73274.617261  0.030000   1.00000
 67 31 37  0 67 30 38  0                  73343.662518  0.100000   1.00000
 45 27 18  0 45 26 19  0                  73345.464291  0.030000   1.00000
 45 27 19  0 45 26 20  0                  73347.838768  0.030000   1.00000
 57 30 28  0 57 29 29  0                  73392.938263  0.100000   1.00000
 30  3 27  0 30  2 28  0                  73427.429040  0.030000   1.00000
 30  4 27  0 30  3 28  0                  73427.429040  0.030000   1.00000
 42 13 29  0 42 12 30  0                  73461.406266  0.030000   1.00000
 42 14 29  0 42 13 30  0                  73461.406266  0.030000   1.00000
 46 16 30  0 46 15 31  0                  73472.592340  0.030000   1.00000
 58 24 34  0 58 23 35  0                  73472.592340  0.030000   1.00000
 46 17 30  0 46 16 31  0                  73475.260428  0.030000   1.00000
 37  9 28  0 37  8 29  0                  73486.985067  0.030000   1.00000
 37 10 28  0 37  9 29  0                  73486.985067  0.030000   1.00000
 68 33 36  0 68 32 37  0                  73530.884756  0.100000   1.00000
 39 26 13  0 39 25 14  0                  73540.900676  0.030000   1.00000
 39 26 14  0 39 25 15  0                  73540.900676  0.030000   1.00000
 30 25  5  0 30 24  6  0                  73546.122336  0.030000   1.00000
 30 25  6  0 30 24  7  0                  73546.122336  0.030000   1.00000
 69 33 37  0 69 32 38  0                  73600.515001  0.100000   1.00000
 65 28 37  0 65 27 38  0                  73656.292056  0.100000   1.00000
 12 10  3  0 11  9  2  0                  73658.293973  0.100000   1.00000
 12 10  2  0 11  9  3  0                  73659.360430  0.030000   1.00000
 61 27 35  0 61 26 36  0                  73678.126267  0.100000   1.00000
 20  8 12  0 19  9 11  0                  73708.073278  0.100000   1.00000
 29  2 27  0 29  1 28  0                  73735.045064  0.030000   1.00000
 29  3 27  0 29  2 28  0                  73735.045064  0.030000   1.00000
 16  8  9  0 15  7  8  0                  73746.956048  0.100000   1.00000
 29 25  4  0 29 24  5  0                  73790.215228  0.030000   1.00000
 29 25  5  0 29 24  6  0                  73790.215228  0.030000   1.00000
 53 29 24  0 53 28 25  0                  73808.510381  0.030000   1.00000
 49 28 21  0 49 27 22  0                  73898.421718  0.030000   1.00000
 49 28 22  0 49 27 23  0                  73918.524106  0.030000   1.00000
 53 29 25  0 53 28 26  0                  73943.603074  0.100000   1.00000
 28 25  3  0 28 24  4  0                  74009.106348  0.100000   1.00000
 28 25  4  0 28 24  5  0                  74009.106348  0.100000   1.00000
 28  1 27  0 28  0 28  0                  74010.983200  0.100000   1.00000
 28  2 27  0 28  1 28  0                  74010.983200  0.100000   1.00000
 36  8 28  0 36  7 29  0                  74045.076983  0.030000   1.00000
 36  9 28  0 36  8 29  0                  74045.076983  0.030000   1.00000
 38 26 12  0 38 25 13  0                  74067.716134  0.030000   1.00000
 38 26 13  0 38 25 14  0                  74067.716134  0.030000   1.00000
 49 18 31  0 49 17 32  0                  74104.400066  0.100000   1.00000
 49 19 31  0 49 18 32  0                  74117.679416  0.030000   1.00000
 60 31 30  0 60 30 31  0                  74119.855845  0.030000   1.00000
 44 27 17  0 44 26 18  0                  74160.534080  0.030000   1.00000
 44 27 18  0 44 26 19  0                  74161.317757  0.030000   1.00000
 20  7 13  0 19  8 12  0                  74178.580436  0.030000   1.00000
 58 25 34  0 58 24 35  0                  74185.783658  0.030000   1.00000
 27 25  2  0 27 24  3  0                  74204.949937  0.100000   1.00000
 27 25  3  0 27 24  4  0                  74204.949937  0.100000   1.00000
 67 33 35  0 67 32 36  0                  74225.296466  0.100000   1.00000
 41 12 29  0 41 11 30  0                  74265.627912  0.030000   1.00000
 41 13 29  0 41 12 30  0                  74265.627912  0.030000   1.00000
 55 22 33  0 55 21 34  0                  74270.560294  0.030000   1.00000
 13  9  4  0 12  8  5  0                  74276.522329  0.100000   1.00000
 19  8 12  0 18  7 11  0                  74281.650438  0.100000   1.00000
 26  1 25  0 25  2 24  0                  74300.103107  0.030000   1.00000
 26  2 25  0 25  1 24  0                  74300.103107  0.030000   1.00000
 26  2 25  0 25  2 24  0                  74300.103107  0.030000   1.00000
 26  1 25  0 25  1 24  0                  74300.103107  0.030000   1.00000
 27  0 27  0 26  1 26  0                  74300.650848  0.030000   1.00000
 27  1 27  0 26  0 26  0                  74300.650848  0.030000   1.00000
 27  1 27  0 26  1 26  0                  74300.650848  0.030000   1.00000
 27  0 27  0 26  0 26  0                  74300.650848  0.030000   1.00000
 25  2 23  0 24  3 22  0                  74302.315100  0.030000   1.00000
 25  3 23  0 24  2 22  0                  74302.315100  0.030000   1.00000
 25  3 23  0 24  3 22  0                  74302.315100  0.030000   1.00000
 25  2 23  0 24  2 22  0                  74302.315100  0.030000   1.00000
 24  3 21  0 23  4 20  0                  74311.595180  0.030000   1.00000
 24  4 21  0 23  4 20  0                  74311.595180  0.030000   1.00000
 24  3 21  0 23  3 20  0                  74311.595180  0.030000   1.00000
 24  4 21  0 23  3 20  0                  74311.595180  0.030000   1.00000
 23  4 19  0 22  5 18  0                  74336.627124  0.030000   1.00000
 23  5 19  0 22  5 18  0                  74336.627124  0.030000   1.00000
 23  4 19  0 22  4 18  0                  74336.627124  0.030000   1.00000
 23  5 19  0 22  4 18  0                  74336.627124  0.030000   1.00000
 65 33 32  0 65 32 33  0                  74374.786448  0.100000   1.00000
 26 25  1  0 26 24  2  0                  74379.661667  0.100000   1.00000
 26 25  2  0 26 24  3  0                  74379.661667  0.100000   1.00000
 22  5 17  0 21  6 16  0                  74396.871184  0.100000   1.00000
 22  6 17  0 21  5 16  0                  74397.986395  0.100000   1.00000
 52 20 32  0 52 19 33  0                  74406.492436  0.100000   1.00000
 21  9 12  0 20 10 11  0                  74419.513283  0.100000   1.00000
 52 21 32  0 52 20 33  0                  74462.668712  0.030000   1.00000
 55 23 33  0 55 22 34  0                  74482.498912  0.030000   1.00000
 21  6 15  0 20  7 14  0                  74518.063387  0.100000   1.00000
 45 15 30  0 45 14 31  0                  74522.288810  0.100000   1.00000
 45 16 30  0 45 15 31  0                  74523.084266  0.030000   1.00000
 37 26 11  0 37 25 12  0                  74545.458770  0.030000   1.00000
 37 26 12  0 37 25 13  0                  74545.458770  0.030000   1.00000
 35  7 28  0 35  6 29  0                  74550.073865  0.030000   1.00000
 35  8 28  0 35  7 29  0                  74550.073865  0.030000   1.00000
 70 33 38  0 70 32 39  0                  74555.255515  0.030000   1.00000
 21  7 15  0 20  6 14  0                  74576.467583  0.030000   1.00000
 38 24 15  0 37 25 12  0                  74584.557901  0.100000   1.00000
 67 29 38  0 67 28 39  0                  74610.778784  0.100000   1.00000
 56 30 26  0 56 29 27  0                  74622.733152  0.030000   1.00000
 80 39 41  0 80 38 42  0                  74664.215664  0.100000   1.00000
 66 30 37  0 66 29 38  0                  74682.922247  0.030000   1.00000
 63 32 32  0 63 31 33  0                  74782.488275  0.100000   1.00000
 60 25 35  0 60 24 36  0                  74838.751209  0.030000   1.00000
 69 32 38  0 69 31 39  0                  74864.832501  0.030000   1.00000
 43 27 16  0 43 26 17  0                  74896.811375  0.030000   1.00000
 43 27 17  0 43 26 18  0                  74896.811375  0.030000   1.00000
 56 30 27  0 56 29 28  0                  74932.236715  0.030000   1.00000
 48 28 20  0 48 27 21  0                  74937.582749  0.030000   1.00000
 48 28 21  0 48 27 22  0                  74944.503684  0.030000   1.00000
 36 26 10  0 36 25 11  0                  74978.797906  0.030000   1.00000
 36 26 11  0 36 25 12  0                  74978.797906  0.030000   1.00000
 40 11 29  0 40 10 30  0                  74992.479262  0.030000   1.00000
 34  6 28  0 34  5 29  0                  75007.185960  0.030000   1.00000
 34  7 28  0 34  6 29  0                  75007.185960  0.030000   1.00000
 59 31 28  0 59 30 29  0                  75085.168901  0.100000   1.00000
 63 28 36  0 63 27 37  0                  75126.301845  0.030000   1.00000
 52 29 23  0 52 28 24  0                  75174.926561  0.030000   1.00000
 52 29 24  0 52 28 25  0                  75226.528396  0.030000   1.00000
 25 12 13  0 24 13 12  0                  75283.870062  0.100000   1.00000
 48 17 31  0 48 16 32  0                  75343.020210  0.030000   1.00000
 48 18 31  0 48 17 32  0                  75346.810479  0.100000   1.00000
 70 35 35  0 70 34 36  0                  75367.412140  0.100000   1.00000
 35 26  9  0 35 25 10  0                  75371.965917  0.030000   1.00000
 35 26 10  0 35 25 11  0                  75371.965917  0.030000   1.00000
 33  5 28  0 33  4 29  0                  75420.856092  0.030000   1.00000
 33  6 28  0 33  5 29  0                  75420.856092  0.030000   1.00000
 71 34 38  0 71 33 39  0                  75430.979586  0.030000   1.00000
 44 14 30  0 44 13 31  0                  75465.662976  0.030000   1.00000
 44 15 30  0 44 14 31  0                  75465.662976  0.030000   1.00000
 75 37 38  0 75 36 39  0                  75471.126195  0.100000   1.00000
 66 33 34  0 66 32 35  0                  75479.079091  0.100000   1.00000
 69 30 39  0 69 29 40  0                  75496.635560  0.100000   1.00000
 70 34 37  0 70 33 38  0                  75514.008858  0.100000   1.00000
 42 27 15  0 42 26 16  0                  75563.562651  0.030000   1.00000
 42 27 16  0 42 26 17  0                  75563.562651  0.030000   1.00000
 29 14 16  0 28 15 13  0                  75592.074506  0.100000   1.00000
 39 10 29  0 39  9 30  0                  75650.873989  0.030000   1.00000
 39 11 29  0 39 10 30  0                  75650.873989  0.030000   1.00000
 60 26 35  0 60 25 36  0                  75694.439946  0.100000   1.00000
 34 26  8  0 34 25  9  0                  75728.357078  0.030000   1.00000
 34 26  9  0 34 25 10  0                  75728.357078  0.030000   1.00000
 59 31 29  0 59 30 30  0                  75757.047196  0.030000   1.00000
 20  8 13  0 19  7 12  0                  75776.417128  0.030000   1.00000
 32  4 28  0 32  3 29  0                  75794.885041  0.030000   1.00000
 32  5 28  0 32  4 29  0                  75794.885041  0.030000   1.00000
 57 23 34  0 57 22 35  0                  75818.400459  0.100000   1.00000
 47 28 19  0 47 27 20  0                  75868.142193  0.030000   1.00000
 47 28 20  0 47 27 21  0                  75870.385529  0.030000   1.00000
 51 19 32  0 51 18 33  0                  75884.525398  0.030000   1.00000
 51 20 32  0 51 19 33  0                  75901.913313  0.030000   1.00000
 33 26  7  0 33 25  8  0                  76051.390168  0.030000   1.00000
 33 26  8  0 33 25  9  0                  76051.390168  0.030000   1.00000
 57 24 34  0 57 23 35  0                  76079.041422  0.030000   1.00000
 54 21 33  0 54 20 34  0                  76083.239791  0.030000   1.00000
 68 31 38  0 68 30 39  0                  76122.610332  0.030000   1.00000
 31  3 28  0 31  2 29  0                  76132.770375  0.030000   1.00000
 31  4 28  0 31  3 29  0                  76132.770375  0.030000   1.00000
 54 22 33  0 54 21 34  0                  76154.227484  0.030000   1.00000
 62 26 36  0 62 25 37  0                  76159.121042  0.030000   1.00000
 41 27 14  0 41 26 15  0                  76168.956356  0.030000   1.00000
 41 27 15  0 41 26 16  0                  76168.956356  0.030000   1.00000
 72 34 39  0 72 33 40  0                  76230.369882  0.030000   1.00000
 55 30 25  0 55 29 26  0                  76238.463081  0.030000   1.00000
 38  9 29  0 38  8 30  0                  76247.974616  0.030000   1.00000
 38 10 29  0 38  9 30  0                  76247.974616  0.030000   1.00000
 14  8  6  0 13  7  7  0                  76300.565486  0.100000   1.00000
 71 31 40  0 71 30 41  0                  76311.290727  0.100000   1.00000
 43 13 30  0 43 12 31  0                  76317.058244  0.030000   1.00000
 43 14 30  0 43 13 31  0                  76317.058244  0.030000   1.00000
 43 14 30  0 43 12 31  0                  76317.058244  0.030000   1.00000
 43 13 30  0 43 13 31  0                  76317.058244  0.030000   1.00000
 69 34 36  0 69 33 37  0                  76340.095858  0.100000   1.00000
 32 26  6  0 32 25  7  0                  76343.727824  0.030000   1.00000
 32 26  7  0 32 25  8  0                  76343.727824  0.030000   1.00000
 55 30 26  0 55 29 27  0                  76362.836019  0.030000   1.00000
 51 29 22  0 51 28 23  0                  76369.015193  0.100000   1.00000
 20 13  8  0 19 13  7  0                  76387.799066  0.030000   1.00000
 71 33 39  0 71 32 40  0                  76393.602969  0.030000   1.00000
 30  2 28  0 30  1 29  0                  76437.509589  0.030000   1.00000
 30  3 28  0 30  2 29  0                  76437.509589  0.030000   1.00000
 62 32 31  0 62 31 32  0                  76447.991737  0.100000   1.00000
 47 16 31  0 47 15 32  0                  76448.795182  0.030000   1.00000
 47 17 31  0 47 16 32  0                  76449.788076  0.030000   1.00000
 42 28 15  0 41 29 12  0                  76500.210967  0.100000   1.00000
 42 28 14  0 41 29 13  0                  76500.210967  0.100000   1.00000
 65 29 37  0 65 28 38  0                  76558.792203  0.100000   1.00000
 31 26  5  0 31 25  6  0                  76607.916404  0.030000   1.00000
 31 26  6  0 31 25  7  0                  76607.916404  0.030000   1.00000
 46 28 18  0 46 27 19  0                  76707.175977  0.030000   1.00000
 46 28 19  0 46 27 20  0                  76707.983293  0.030000   1.00000
 29  1 28  0 29  0 29  0                  76711.962047  0.030000   1.00000
 29  2 28  0 29  1 29  0                  76711.962047  0.030000   1.00000
 40 27 13  0 40 26 14  0                  76719.321754  0.030000   1.00000
 40 27 14  0 40 26 15  0                  76719.321754  0.030000   1.00000
 12 11  2  0 11 10  1  0                  76721.192015  0.030000   1.00000
 12 11  1  0 11 10  2  0                  76721.192015  0.030000   1.00000
 12  5  7  0 11  4  8  0                  76730.924248  0.100000   1.00000
 37  8 29  0 37  7 30  0                  76790.136946  0.030000   1.00000
 37  9 29  0 37  8 30  0                  76790.136946  0.030000   1.00000
 30 26  4  0 30 25  5  0                  76846.255078  0.030000   1.00000
 30 26  5  0 30 25  6  0                  76846.255078  0.030000   1.00000
 27  1 26  0 26  2 25  0                  77001.682186  0.030000   1.00000
 27  2 26  0 26  1 25  0                  77001.682186  0.030000   1.00000
 27  2 26  0 26  2 25  0                  77001.682186  0.030000   1.00000
 27  1 26  0 26  1 25  0                  77001.682186  0.030000   1.00000
 28  0 28  0 27  1 27  0                  77002.393338  0.030000   1.00000
 28  1 28  0 27  0 27  0                  77002.393338  0.030000   1.00000
 28  1 28  0 27  1 27  0                  77002.393338  0.030000   1.00000
 28  0 28  0 27  0 27  0                  77002.393338  0.030000   1.00000
 26  2 24  0 25  3 23  0                  77003.628413  0.030000   1.00000
 26  3 24  0 25  2 23  0                  77003.628413  0.030000   1.00000
 26  3 24  0 25  3 23  0                  77003.628413  0.030000   1.00000
 26  2 24  0 25  2 23  0                  77003.628413  0.030000   1.00000
 25  3 22  0 24  4 21  0                  77011.735319  0.030000   1.00000
 25  4 22  0 24  3 21  0                  77011.735319  0.030000   1.00000
 25  4 22  0 24  4 21  0                  77011.735319  0.030000   1.00000
 25  3 22  0 24  3 21  0                  77011.735319  0.030000   1.00000
 43 29 15  0 42 30 12  0                  77025.320553  0.030000   1.00000
 43 29 14  0 42 30 13  0                  77025.320553  0.030000   1.00000
 24  4 20  0 23  5 19  0                  77033.597732  0.030000   1.00000
 24  5 20  0 23  5 19  0                  77033.597732  0.030000   1.00000
 24  4 20  0 23  4 19  0                  77033.597732  0.030000   1.00000
 24  5 20  0 23  4 19  0                  77033.597732  0.030000   1.00000
 58 31 27  0 58 30 28  0                  77041.274361  0.030000   1.00000
 73 32 41  0 73 31 42  0                  77053.159307  0.030000   1.00000
 29 26  3  0 29 25  4  0                  77060.928476  0.030000   1.00000
 29 26  4  0 29 25  5  0                  77060.928476  0.030000   1.00000
 65 33 33  0 65 32 34  0                  77063.165519  0.030000   1.00000
 23  6 18  0 22  6 17  0                  77085.293481  0.030000   1.00000
 23  6 18  0 22  5 17  0                  77085.293481  0.030000   1.00000
 42 12 30  0 42 11 31  0                  77088.150063  0.030000   1.00000
 42 12 30  0 42 12 31  0                  77088.150063  0.030000   1.00000
 42 13 30  0 42 12 31  0                  77088.150063  0.030000   1.00000
 42 13 30  0 42 11 31  0                  77088.150063  0.030000   1.00000
 62 27 36  0 62 26 37  0                  77180.517273  0.030000   1.00000
 50 18 32  0 50 17 33  0                  77186.539977  0.030000   1.00000
 50 19 32  0 50 18 33  0                  77191.580887  0.030000   1.00000
 22  6 16  0 21  7 15  0                  77197.498826  0.030000   1.00000
 22  7 16  0 21  6 15  0                  77217.141546  0.030000   1.00000
 39 27 12  0 39 26 13  0                  77220.200496  0.030000   1.00000
 39 27 13  0 39 26 14  0                  77220.200496  0.030000   1.00000
 28 26  2  0 28 25  3  0                  77253.764706  0.100000   1.00000
 28 26  3  0 28 25  4  0                  77253.764706  0.100000   1.00000
 30 15 16  0 29 16 13  0                  77279.801949  0.100000   1.00000
 73 35 39  0 73 34 40  0                  77281.190331  0.100000   1.00000
 36  7 29  0 36  6 30  0                  77282.490912  0.030000   1.00000
 36  8 29  0 36  7 30  0                  77282.490912  0.030000   1.00000
 58 31 28  0 58 30 29  0                  77325.254930  0.030000   1.00000
 59 24 35  0 59 23 36  0                  77331.333214  0.100000   1.00000
 13 10  4  0 12  9  3  0                  77351.222730  0.100000   1.00000
 13 10  3  0 12  9  4  0                  77357.819930  0.030000   1.00000
 82 40 42  0 82 39 43  0                  77413.784172  0.100000   1.00000
 27 26  1  0 27 25  2  0                  77426.499245  0.100000   1.00000
 27 26  2  0 27 25  3  0                  77426.499245  0.100000   1.00000
 50 29 21  0 50 28 22  0                  77430.497807  0.030000   1.00000
 64 27 37  0 64 26 38  0                  77432.195808  0.030000   1.00000
 50 29 22  0 50 28 23  0                  77436.996329  0.030000   1.00000
 46 15 31  0 46 14 32  0                  77443.459341  0.030000   1.00000
 46 16 31  0 46 15 32  0                  77443.459341  0.030000   1.00000
 35 15 21  0 34 16 18  0                  77457.795703  0.100000   1.00000
 45 28 17  0 45 27 18  0                  77467.314611  0.030000   1.00000
 45 28 18  0 45 27 19  0                  77467.314611  0.030000   1.00000
 61 32 29  0 61 31 30  0                  77506.034290  0.030000   1.00000
 64 33 31  0 64 32 32  0                  77510.775554  0.030000   1.00000
 72 35 38  0 72 34 39  0                  77515.572371  0.100000   1.00000
 14  9  6  0 13  8  5  0                  77550.986349  0.030000   1.00000
 70 32 39  0 70 31 40  0                  77559.607312  0.030000   1.00000
 26 26  0  0 26 25  1  0                  77580.791620  0.100000   1.00000
 26 26  1  0 26 25  2  0                  77580.791620  0.100000   1.00000
 54 30 24  0 54 29 25  0                  77621.162271  0.030000   1.00000
 53 20 33  0 53 19 34  0                  77637.081983  0.030000   1.00000
 59 25 35  0 59 24 36  0                  77650.008233  0.030000   1.00000
 53 21 33  0 53 20 34  0                  77659.414360  0.030000   1.00000
 54 30 25  0 54 29 26  0                  77668.883083  0.060000   1.00000
 38 27 11  0 38 26 12  0                  77676.268844  0.010000   1.00000
 38 27 12  0 38 26 13  0                  77676.268844  0.010000   1.00000
 68 34 35  0 68 33 36  0                  77695.155819  0.100000   1.00000
 75 33 42  0 75 32 43  0                  77720.230887  0.100000   1.00000
 35  6 29  0 35  5 30  0                  77729.652321  0.030000   1.00000
 35  7 29  0 35  6 30  0                  77729.652321  0.030000   1.00000
 41 11 30  0 41 10 31  0                  77787.996974  0.030000   1.00000
 41 12 30  0 41 11 31  0                  77787.996974  0.030000   1.00000
 56 23 34  0 56 22 35  0                  77819.385267  0.030000   1.00000
 21  8 14  0 20  7 13  0                  77852.101577  0.030000   1.00000
 13  6  7  0 12  5  8  0                  77900.263331  0.100000   1.00000
 31 16 16  0 30 17 13  0                  77919.361410  0.100000   1.00000
 74 35 40  0 74 34 41  0                  77922.769891  0.030000   1.00000
 72 36 36  0 72 35 37  0                  77944.579684  0.030000   1.00000
 67 30 38  0 67 29 39  0                  77977.304458  0.030000   1.00000
108 51 57  0108 50 58  0                  78009.448989  0.100000   1.00000
 37 27 10  0 37 26 11  0                  78091.510704  0.030000   1.00000
 37 27 11  0 37 26 12  0                  78091.510704  0.030000   1.00000
 61 32 30  0 61 31 31  0                  78122.020445  0.030000   1.00000
 34  5 29  0 34  4 30  0                  78135.509931  0.030000   1.00000
 34  6 29  0 34  5 30  0                  78135.509931  0.030000   1.00000
 44 28 16  0 44 27 17  0                  78157.729425  0.030000   1.00000
 44 28 17  0 44 27 18  0                  78157.729425  0.030000   1.00000
 45 14 31  0 45 13 32  0                  78342.270885  0.030000   1.00000
 45 14 31  0 45 14 32  0                  78342.270885  0.030000   1.00000
 45 15 31  0 45 14 32  0                  78342.270885  0.030000   1.00000
 45 15 31  0 45 13 32  0                  78342.270885  0.030000   1.00000
 49 17 32  0 49 16 33  0                  78348.819304  0.030000   1.00000
 49 18 32  0 49 17 33  0                  78350.258206  0.030000   1.00000
 49 29 20  0 49 28 21  0                  78383.980190  0.100000   1.00000
 40 10 30  0 40  9 31  0                  78424.409836  0.030000   1.00000
 40 11 30  0 40 10 31  0                  78424.409836  0.030000   1.00000
 36 27  9  0 36 26 10  0                  78469.553417  0.030000   1.00000
 36 27 10  0 36 26 11  0                  78469.553417  0.030000   1.00000
 36 21 15  0 35 22 14  0                  78470.067565  0.060000   1.00000
 21  8 13  0 20  9 12  0                  78487.158604  0.030000   1.00000
 33  4 29  0 33  3 30  0                  78503.840499  0.030000   1.00000
 33  5 29  0 33  4 30  0                  78503.840499  0.100000   1.00000
 57 31 26  0 57 30 27  0                  78665.390665  0.100000   1.00000
 64 33 32  0 64 32 33  0                  78779.575669  0.100000   1.00000
 57 31 27  0 57 30 28  0                  78779.575669  0.100000   1.00000
 43 28 15  0 43 27 16  0                  78786.478394  0.030000   1.00000
 43 28 16  0 43 27 17  0                  78786.478394  0.030000   1.00000
 61 25 36  0 61 24 37  0                  78808.673545  0.100000   1.00000
 35 27  8  0 35 26  9  0                  78813.574616  0.030000   1.00000
 35 27  9  0 35 26 10  0                  78813.574616  0.030000   1.00000
 79 35 44  0 79 34 45  0                  78826.664235  0.100000   1.00000
 32  3 29  0 32  2 30  0                  78837.662183  0.060000   1.00000
 32  4 29  0 32  3 30  0                  78837.662183  0.030000   1.00000
 63 24 39  0 62 27 36  0                  78849.695959  0.100000   1.00000
 53 30 24  0 53 29 25  0                  78852.408358  0.100000   1.00000
 72 33 40  0 72 32 41  0                  78995.567193  0.100000   1.00000
 32 17 15  0 31 18 14  0                  78997.570166  0.100000   1.00000
 52 19 33  0 52 18 34  0                  79003.693835  0.030000   1.00000
 39  9 30  0 39  8 31  0                  79003.693835  0.030000   1.00000
 39 10 30  0 39  9 31  0                  79003.693835  0.030000   1.00000
 52 20 33  0 52 19 34  0                  79010.109083  0.100000   1.00000
 38 23 16  0 37 24 13  0                  79016.080691  0.100000   1.00000
 38 23 15  0 37 24 14  0                  79016.993107  0.100000   1.00000
 34 27  7  0 34 26  8  0                  79126.256843  0.030000   1.00000
 34 27  8  0 34 26  9  0                  79126.256843  0.030000   1.00000
 31  2 29  0 31  1 30  0                  79139.914278  0.030000   1.00000
 31  3 29  0 31  2 30  0                  79139.914278  0.030000   1.00000
 75 36 40  0 75 35 41  0                  79151.673561  0.030000   1.00000
 44 13 31  0 44 12 32  0                  79157.673418  0.030000   1.00000
 44 14 31  0 44 13 32  0                  79157.673418  0.030000   1.00000
 44 14 31  0 44 12 32  0                  79157.673418  0.030000   1.00000
 44 13 31  0 44 13 32  0                  79157.673418  0.030000   1.00000
 61 26 36  0 61 25 37  0                  79195.870185  0.100000   1.00000
 48 29 19  0 48 28 20  0                  79246.233371  0.030000   1.00000
 48 29 20  0 48 28 21  0                  79246.967718  0.100000   1.00000
 81 36 45  0 81 35 46  0                  79265.610471  0.100000   1.00000
 58 23 35  0 58 22 36  0                  79347.385448  0.030000   1.00000
 67 34 34  0 67 33 35  0                  79350.510357  0.030000   1.00000
 42 28 14  0 42 27 15  0                  79359.773742  0.030000   1.00000
 42 28 15  0 42 27 16  0                  79359.773742  0.030000   1.00000
 55 21 34  0 55 20 35  0                  79362.077739  0.030000   1.00000
 69 35 34  0 69 34 35  0                  79366.584395  0.030000   1.00000
 39 24 15  0 38 25 14  0                  79368.979953  0.100000   1.00000
 69 31 39  0 69 30 40  0                  79383.273496  0.100000   1.00000
 55 22 34  0 55 21 35  0                  79390.686241  0.100000   1.00000
 48 16 32  0 48 15 33  0                  79395.239866  0.030000   1.00000
 48 17 32  0 48 16 33  0                  79395.239866  0.030000   1.00000
 33 27  6  0 33 26  7  0                  79410.277320  0.030000   1.00000
 33 27  7  0 33 26  8  0                  79410.277320  0.030000   1.00000
 30  1 29  0 30  0 30  0                  79412.880980  0.100000   1.00000
 30  2 29  0 30  1 30  0                  79412.880980  0.100000   1.00000
 96 46 50  0 96 45 51  0                  79412.880980  0.100000   1.00000
 60 32 28  0 60 31 29  0                  79457.036281  0.030000   1.00000
 58 24 35  0 58 23 36  0                  79458.356828  0.030000   1.00000
 38  8 30  0 38  7 31  0                  79531.358171  0.030000   1.00000
 38  9 30  0 38  8 31  0                  79531.358171  0.030000   1.00000
 74 36 39  0 74 35 40  0                  79535.993689  0.100000   1.00000
 83 37 46  0 83 36 47  0                  79629.460887  0.100000   1.00000
 76 36 41  0 76 35 42  0                  79633.471343  0.100000   1.00000
 32 27  5  0 32 26  6  0                  79667.844506  0.030000   1.00000
 32 27  6  0 32 26  7  0                  79667.844506  0.030000   1.00000
 28  1 27  0 27  2 26  0                  79703.294126  0.030000   1.00000
 28  2 27  0 27  1 26  0                  79703.294126  0.030000   1.00000
 28  2 27  0 27  2 26  0                  79703.294126  0.030000   1.00000
 28  1 27  0 27  1 26  0                  79703.294126  0.030000   1.00000
 29  0 29  0 28  1 28  0                  79704.060060  0.030000   1.00000
 29  1 29  0 28  0 28  0                  79704.060060  0.030000   1.00000
 29  1 29  0 28  1 28  0                  79704.060060  0.030000   1.00000
 29  0 29  0 28  0 28  0                  79704.060060  0.030000   1.00000
 27  2 25  0 26  3 24  0                  79704.962433  0.030000   1.00000
 27  3 25  0 26  2 24  0                  79704.962433  0.030000   1.00000
 27  3 25  0 26  3 24  0                  79704.962433  0.030000   1.00000
 27  2 25  0 26  2 24  0                  79704.962433  0.030000   1.00000
 26  3 23  0 25  4 22  0                  79712.084949  0.030000   1.00000
 26  4 23  0 25  3 22  0                  79712.084949  0.030000   1.00000
 26  4 23  0 25  4 22  0                  79712.084949  0.030000   1.00000
 26  3 23  0 25  3 22  0                  79712.084949  0.030000   1.00000
 60 32 29  0 60 31 30  0                  79717.408594  0.030000   1.00000
 25  4 21  0 24  5 20  0                  79731.238304  0.030000   1.00000
 25  5 21  0 24  5 20  0                  79731.238304  0.030000   1.00000
 25  4 21  0 24  4 20  0                  79731.238304  0.030000   1.00000
 25  5 21  0 24  4 20  0                  79731.238304  0.030000   1.00000
 12 12  1  0 11 11  0  0                  79772.811664  0.030000   1.00000
 12 12  0  0 11 11  1  0                  79772.811664  0.030000   1.00000
 24  5 19  0 23  6 18  0                  79775.811189  0.030000   1.00000
 24  6 19  0 23  6 18  0                  79775.811189  0.030000   1.00000
 24  5 19  0 23  5 18  0                  79775.811189  0.030000   1.00000
 24  6 19  0 23  5 18  0                  79775.811189  0.030000   1.00000
 68 29 39  0 68 28 40  0                  79827.855205  0.100000   1.00000
 23  6 17  0 22  7 16  0                  79873.985961  0.030000   1.00000
 23  7 17  0 22  6 16  0                  79880.319746  0.030000   1.00000
 41 28 13  0 41 27 14  0                  79883.161744  0.030000   1.00000
103 49 54  0103 48 55  0                  79887.266828  0.100000   1.00000
 43 12 31  0 43 11 32  0                  79899.250108  0.030000   1.00000
 43 13 31  0 43 12 32  0                  79899.250108  0.030000   1.00000
 43 13 31  0 43 11 32  0                  79899.250108  0.030000   1.00000
 43 12 31  0 43 12 32  0                  79899.250108  0.030000   1.00000
 31 27  4  0 31 26  5  0                  79901.002131  0.030000   1.00000
 31 27  5  0 31 26  6  0                  79901.002131  0.030000   1.00000
 52 30 22  0 52 29 23  0                  79917.904221  0.030000   1.00000
 85 38 47  0 85 37 48  0                  79920.453789  0.100000   1.00000
 70 35 36  0 70 34 37  0                  79921.813686  0.030000   1.00000
 63 33 30  0 63 32 31  0                  79923.889422  0.030000   1.00000
 52 30 23  0 52 29 24  0                  79923.889422  0.030000   1.00000
 66 34 32  0 66 33 33  0                  79951.009550  0.030000   1.00000
 22  7 15  0 21  8 14  0                  80002.215589  0.030000   1.00000
 37  7 30  0 37  6 31  0                  80012.143785  0.030000   1.00000
 37  8 30  0 37  7 31  0                  80012.143785  0.030000   1.00000
 47 29 18  0 47 28 19  0                  80029.431803  0.030000   1.00000
 47 29 19  0 47 28 20  0                  80029.431803  0.030000   1.00000
109 50 59  0109 49 60  0                  80062.475396  0.100000   1.00000
 56 31 25  0 56 30 26  0                  80063.764244  0.030000   1.00000
 66 29 38  0 66 28 39  0                  80089.550694  0.030000   1.00000
 56 31 26  0 56 30 27  0                  80107.764441  0.030000   1.00000
105 48 57  0105 47 58  0                  80107.764441  0.030000   1.00000
 30 27  3  0 30 26  4  0                  80111.813054  0.030000   1.00000
 30 27  4  0 30 26  5  0                  80111.813054  0.030000   1.00000
 51 19 33  0 51 18 34  0                  80225.022654  0.030000   1.00000
 22  8 15  0 21  7 14  0                  80247.569217  0.030000   1.00000
 63 26 37  0 63 25 38  0                  80249.724506  0.030000   1.00000
 99 45 54  0 99 44 55  0                  80330.985358  0.100000   1.00000
 47 15 32  0 47 14 33  0                  80341.821498  0.030000   1.00000
 47 15 32  0 47 15 33  0                  80341.821498  0.030000   1.00000
 47 16 32  0 47 15 33  0                  80341.821498  0.030000   1.00000
 47 16 32  0 47 14 33  0                  80341.821498  0.030000   1.00000
 40 28 12  0 40 27 13  0                  80361.235199  0.030000   1.00000
 40 28 13  0 40 27 14  0                  80361.235199  0.030000   1.00000
 74 34 41  0 74 33 42  0                  80432.764560  0.030000   1.00000
 13 11  3  0 12 10  2  0                  80436.665370  0.030000   1.00000
 13 11  2  0 12 10  3  0                  80436.665370  0.030000   1.00000
 36  6 30  0 36  5 31  0                  80450.173434  0.030000   1.00000
 36  7 30  0 36  6 31  0                  80450.173434  0.030000   1.00000
 63 33 31  0 63 32 32  0                  80487.920728  0.100000   1.00000
 74 37 37  0 74 36 38  0                  80512.681675  0.100000   1.00000
 15  9  7  0 14  8  6  0                  80516.369071  0.030000   1.00000
 42 11 31  0 42 10 32  0                  80574.987845  0.030000   1.00000
 42 12 31  0 42 11 32  0                  80574.987845  0.030000   1.00000
 42 12 31  0 42 10 32  0                  80574.987845  0.030000   1.00000
 42 11 31  0 42 11 32  0                  80574.987845  0.030000   1.00000
 73 36 38  0 73 35 39  0                  80614.523056  0.100000   1.00000
 63 27 37  0 63 26 38  0                  80717.718686  0.030000   1.00000
 46 29 17  0 46 28 18  0                  80742.725206  0.010000   1.00000
 46 29 18  0 46 28 19  0                  80742.725206  0.010000   1.00000
 71 32 40  0 71 31 41  0                  80778.614915  0.030000   1.00000
 54 20 34  0 54 19 35  0                  80794.453734  0.030000   1.00000
 39 28 11  0 39 27 12  0                  80798.097474  0.010000   1.00000
 39 28 12  0 39 27 13  0                  80798.097474  0.010000   1.00000
 54 21 34  0 54 20 35  0                  80803.116059  0.010000   1.00000
 79 39 40  0 79 38 41  0                  80806.933341  0.100000   1.00000
 35  5 30  0 35  4 31  0                  80849.108705  0.030000   1.00000
 35  6 30  0 35  5 31  0                  80849.108705  0.030000   1.00000
 51 30 21  0 51 29 22  0                  80893.530477  0.030000   1.00000
 51 30 22  0 51 29 23  0                  80895.618919  0.030000   1.00000
 27 13 14  0 26 14 13  0                  80913.950920  0.100000   1.00000
 60 24 36  0 60 23 37  0                  80934.520132  0.100000   1.00000
 70 30 40  0 70 29 41  0                  80945.897091  0.030000   1.00000
 14 10  5  0 13  9  4  0                  81005.096349  0.030000   1.00000
 14 10  4  0 13  9  5  0                  81039.333618  0.030000   1.00000
 77 37 41  0 77 36 42  0                  81042.865270  0.030000   1.00000
 77 36 42  0 77 35 43  0                  81044.268195  0.030000   1.00000
 57 22 35  0 57 21 36  0                  81059.852739  0.030000   1.00000
 60 25 36  0 60 24 37  0                  81071.781736  0.030000   1.00000
 22  9 13  0 21 10 12  0                  81077.630208  0.030000   1.00000
 59 32 27  0 59 31 28  0                  81089.567147  0.030000   1.00000
 57 23 35  0 57 22 36  0                  81096.277704  0.030000   1.00000
 43 28 16  0 42 29 13  0                  81105.509179  0.030000   1.00000
 43 28 15  0 42 29 14  0                  81105.509179  0.030000   1.00000
 66 34 33  0 66 33 34  0                  81114.048365  0.030000   1.00000
 23 10 13  0 22 11 12  0                  81164.087537  0.030000   1.00000
 41 10 31  0 41  9 32  0                  81191.588134  0.010000   1.00000
 41 10 31  0 41 10 32  0                  81191.588134  0.010000   1.00000
 41 11 31  0 41  9 32  0                  81191.588134  0.010000   1.00000
 41 11 31  0 41 10 32  0                  81191.588134  0.010000   1.00000
 59 32 28  0 59 31 29  0                  81194.498093  0.030000   1.00000
 38 28 10  0 38 27 11  0                  81197.219043  0.010000   1.00000
 38 28 11  0 38 27 12  0                  81197.219043  0.010000   1.00000
 46 14 32  0 46 13 33  0                  81201.835166  0.010000   1.00000
 46 15 32  0 46 14 33  0                  81201.835166  0.010000   1.00000
 46 15 32  0 46 13 33  0                  81201.835166  0.010000   1.00000
 46 14 32  0 46 14 33  0                  81201.835166  0.010000   1.00000
 34  4 30  0 34  3 31  0                  81212.170128  0.010000   1.00000
 34  5 30  0 34  4 31  0                  81212.170128  0.010000   1.00000
 55 31 24  0 55 30 25  0                  81296.616321  0.030000   1.00000
 55 31 25  0 55 30 26  0                  81312.789834  0.030000   1.00000
 50 17 33  0 50 16 34  0                  81321.703479  0.030000   1.00000
 50 18 33  0 50 17 34  0                  81321.703479  0.030000   1.00000
 78 37 42  0 78 36 43  0                  81363.933987  0.030000   1.00000
 45 29 16  0 45 28 17  0                  81394.076487  0.010000   1.00000
 45 29 17  0 45 28 18  0                  81394.076487  0.010000   1.00000
 91 44 47  0 91 43 48  0                  81486.421519  0.030000   1.00000
 68 30 39  0 68 29 40  0                  81514.716600  0.030000   1.00000
 33  3 30  0 33  2 31  0                  81542.272088  0.030000   1.00000
 33  4 30  0 33  3 31  0                  81542.272088  0.030000   1.00000
 37 28  9  0 37 27 10  0                  81561.789258  0.030000   1.00000
 37 28 10  0 37 27 11  0                  81561.789258  0.030000   1.00000
 76 37 40  0 76 36 41  0                  81574.812973  0.030000   1.00000
 44 29 16  0 43 30 13  0                  81597.860154  0.100000   1.00000
 44 29 15  0 43 30 14  0                  81597.860154  0.100000   1.00000
 69 35 35  0 69 34 36  0                  81644.092863  0.100000   1.00000
 65 27 38  0 65 26 39  0                  81653.167450  0.030000   1.00000
 40  9 31  0 40  8 32  0                  81754.638831  0.030000   1.00000
 40 10 31  0 40  9 32  0                  81754.638831  0.030000   1.00000
 50 30 20  0 50 29 21  0                  81778.122576  0.030000   1.00000
 50 30 21  0 50 29 22  0                  81778.825730  0.030000   1.00000
 32  2 30  0 32  1 31  0                  81841.871325  0.100000   1.00000
 32  3 30  0 32  2 31  0                  81841.871325  0.100000   1.00000
 71 36 35  0 71 35 36  0                  81851.511315  0.100000   1.00000
 62 33 29  0 62 32 30  0                  81870.340945  0.030000   1.00000
 76 35 42  0 76 34 43  0                  81873.194035  0.100000   1.00000
 36 28  8  0 36 27  9  0                  81894.537576  0.030000   1.00000
 36 28  9  0 36 27 10  0                  81894.537576  0.030000   1.00000
 45 13 32  0 45 12 33  0                  81985.281141  0.030000   1.00000
 45 14 32  0 45 13 33  0                  81985.281141  0.030000   1.00000
 45 14 32  0 45 12 33  0                  81985.281141  0.030000   1.00000
 45 13 32  0 45 13 33  0                  81985.281141  0.030000   1.00000
 44 29 15  0 44 28 16  0                  81989.668030  0.030000   1.00000
 44 29 16  0 44 28 17  0                  81989.668030  0.030000   1.00000
 72 31 41  0 72 30 42  0                  82007.478730  0.100000   1.00000
 15  9  6  0 14  8  7  0                  82039.088932  0.100000   1.00000
 53 19 34  0 53 18 35  0                  82072.220892  0.030000   1.00000
 53 20 34  0 53 19 35  0                  82074.766208  0.030000   1.00000
 45 30 16  0 44 31 13  0                  82107.274133  0.100000   1.00000
 45 30 15  0 44 31 14  0                  82107.274133  0.100000   1.00000
 62 33 30  0 62 32 31  0                  82108.709787  0.030000   1.00000
 31  1 30  0 31  0 31  0                  82113.715803  0.100000   1.00000
 31  2 30  0 31  1 31  0                  82113.715803  0.100000   1.00000
 72 36 37  0 72 35 38  0                  82158.456016  0.030000   1.00000
 73 33 41  0 73 32 42  0                  82164.835408  0.030000   1.00000
 15  8  7  0 14  7  8  0                  82172.820376  0.100000   1.00000
 35 28  7  0 35 27  8  0                  82197.987621  0.030000   1.00000
 35 28  8  0 35 27  9  0                  82197.987621  0.030000   1.00000
 65 28 38  0 65 27 39  0                  82216.056106  0.030000   1.00000
 98 47 51  0 98 46 52  0                  82224.025775  0.100000   1.00000
 22  8 14  0 21  9 13  0                  82225.944652  0.100000   1.00000
 39  8 31  0 39  7 32  0                  82269.204822  0.010000   1.00000
 39  9 31  0 39  8 32  0                  82269.204822  0.010000   1.00000
 49 16 33  0 49 15 34  0                  82316.417414  0.010000   1.00000
 49 16 33  0 49 16 34  0                  82316.417414  0.010000   1.00000
 65 34 31  0 65 33 32  0                  82338.487401  0.030000   1.00000
 68 35 33  0 68 34 34  0                  82386.557028  0.030000   1.00000
 54 31 23  0 54 30 24  0                  82400.194193  0.030000   1.00000
 29  1 28  0 28  2 27  0                  82404.910391  0.010000   1.00000
 29  2 28  0 28  1 27  0                  82404.910391  0.010000   1.00000
 29  2 28  0 28  2 27  0                  82404.910391  0.010000   1.00000
 29  1 28  0 28  1 27  0                  82404.910391  0.010000   1.00000
 30  0 30  0 29  1 29  0                  82405.812689  0.030000   1.00000
 30  1 30  0 29  0 29  0                  82405.812689  0.030000   1.00000
 30  1 30  0 29  1 29  0                  82405.812689  0.030000   1.00000
 30  0 30  0 29  0 29  0                  82405.812689  0.030000   1.00000
 54 31 24  0 54 30 25  0                  82405.812689  0.030000   1.00000
 28  2 26  0 27  3 25  0                  82406.256101  0.010000   1.00000
 28  3 26  0 27  2 25  0                  82406.256101  0.010000   1.00000
 28  3 26  0 27  3 25  0                  82406.256101  0.010000   1.00000
 28  2 26  0 27  2 25  0                  82406.256101  0.010000   1.00000
 27  3 24  0 26  4 23  0                  82412.586396  0.010000   1.00000
 27  4 24  0 26  3 23  0                  82412.586396  0.010000   1.00000
 27  4 24  0 26  4 23  0                  82412.586396  0.010000   1.00000
 27  3 24  0 26  3 23  0                  82412.586396  0.010000   1.00000
 26  4 22  0 25  5 21  0                  82429.493058  0.010000   1.00000
 26  5 22  0 25  5 21  0                  82429.493058  0.010000   1.00000
 26  4 22  0 25  4 21  0                  82429.493058  0.010000   1.00000
 26  5 22  0 25  4 21  0                  82429.493058  0.010000   1.00000
 25  5 20  0 24  6 19  0                  82468.276665  0.030000   1.00000
 25  6 20  0 24  6 19  0                  82468.276665  0.030000   1.00000
 25  5 20  0 24  5 19  0                  82468.276665  0.030000   1.00000
 25  6 20  0 24  5 19  0                  82468.276665  0.030000   1.00000
 34 28  6  0 34 27  7  0                  82474.537998  0.030000   1.00000
 34 28  7  0 34 27  8  0                  82474.537998  0.030000   1.00000
 62 25 37  0 62 24 38  0                  82491.177550  0.030000   1.00000
 58 32 26  0 58 31 27  0                  82502.784279  0.100000   1.00000
 43 29 14  0 43 28 15  0                  82534.954993  0.030000   1.00000
 43 29 15  0 43 28 16  0                  82534.954993  0.030000   1.00000
 58 32 27  0 58 31 28  0                  82543.350444  0.030000   1.00000
 24  6 18  0 23  7 17  0                  82552.736989  0.030000   1.00000
 24  7 18  0 23  6 17  0                  82554.763121  0.030000   1.00000
 34 15 20  0 33 16 17  0                  82557.550571  0.100000   1.00000
 56 21 35  0 56 20 36  0                  82559.585461  0.030000   1.00000
 56 22 35  0 56 21 36  0                  82570.855160  0.030000   1.00000
 49 30 19  0 49 29 20  0                  82583.656618  0.030000   1.00000
 49 30 20  0 49 29 21  0                  82583.656618  0.030000   1.00000
 79 37 43  0 79 36 44  0                  82621.491941  0.100000   1.00000
 62 26 37  0 62 25 38  0                  82660.091971  0.030000   1.00000
 16  9  8  0 15  8  7  0                  82660.979545  0.030000   1.00000
 44 12 32  0 44 11 33  0                  82700.495456  0.010000   1.00000
 44 12 32  0 44 12 33  0                  82700.495456  0.010000   1.00000
 44 13 32  0 44 11 33  0                  82700.495456  0.010000   1.00000
 44 13 32  0 44 12 33  0                  82700.495456  0.010000   1.00000
 23  7 16  0 22  8 15  0                  82706.590842  0.030000   1.00000
 33 28  5  0 33 27  6  0                  82726.171963  0.030000   1.00000
 33 28  6  0 33 27  7  0                  82726.171963  0.030000   1.00000
 59 23 36  0 59 22 37  0                  82730.594204  0.030000   1.00000
 38  7 31  0 38  6 32  0                  82739.475555  0.010000   1.00000
 38  8 31  0 38  7 32  0                  82739.475555  0.010000   1.00000
 75 37 39  0 75 36 40  0                  82773.174130  0.060000   1.00000
 59 24 36  0 59 23 37  0                  82776.485251  0.030000   1.00000
 23  8 16  0 22  7 15  0                  82795.186575  0.030000   1.00000
 53 39 15  0 52 40 12  0                  82826.125370  0.100000   1.00000
 53 39 14  0 52 40 13  0                  82826.125370  0.100000   1.00000
 20  9 12  0 19  8 11  0                  82835.072657  0.030000   1.00000
 65 34 32  0 65 33 33  0                  82854.615280  0.030000   1.00000
 70 31 40  0 70 30 41  0                  82921.956081  0.030000   1.00000
 86 42 44  0 86 41 45  0                  82924.562147  0.030000   1.00000
 32 28  4  0 32 27  5  0                  82954.662116  0.030000   1.00000
 32 28  5  0 32 27  6  0                  82954.662116  0.030000   1.00000
 32 16 17  0 31 17 14  0                  82960.981104  0.100000   1.00000
 74 32 42  0 74 31 43  0                  83010.189414  0.030000   1.00000
 67 28 39  0 67 27 40  0                  83018.009066  0.030000   1.00000
 42 29 13  0 42 28 14  0                  83034.516161  0.010000   1.00000
 42 29 14  0 42 28 15  0                  83034.516161  0.010000   1.00000
 76 38 38  0 76 37 39  0                  83071.179692  0.100000   1.00000
 80 38 43  0 80 37 44  0                  83114.659100  0.100000   1.00000
 21  9 13  0 20  8 12  0                  83149.985926  0.030000   1.00000
 31 28  3  0 31 27  4  0                  83161.788551  0.030000   1.00000
 31 28  4  0 31 27  5  0                  83161.788551  0.030000   1.00000
 37  6 31  0 37  5 32  0                  83169.111271  0.030000   1.00000
 37  7 31  0 37  6 32  0                  83169.111271  0.030000   1.00000
 19  9 11  0 18  8 10  0                  83211.058635  0.030000   1.00000
 48 15 33  0 48 14 34  0                  83221.251423  0.030000   1.00000
 48 16 33  0 48 15 34  0                  83221.251423  0.030000   1.00000
 48 16 33  0 48 14 34  0                  83221.251423  0.030000   1.00000
 48 15 33  0 48 15 34  0                  83221.251423  0.030000   1.00000
 52 18 34  0 52 18 35  0                  83223.196980  0.030000   1.00000
 52 18 34  0 52 17 35  0                  83223.196980  0.030000   1.00000
 52 19 34  0 52 18 35  0                  83223.961355  0.030000   1.00000
 52 19 34  0 52 17 35  0                  83223.961355  0.030000   1.00000
 48 30 18  0 48 29 19  0                  83319.169615  0.030000   1.00000
 48 30 19  0 48 29 20  0                  83319.169615  0.030000   1.00000
 30 28  2  0 30 27  3  0                  83349.277567  0.030000   1.00000
 30 28  3  0 30 27  4  0                  83349.277567  0.030000   1.00000
 43 11 32  0 43 10 33  0                  83354.504094  0.010000   1.00000
 43 11 32  0 43 11 33  0                  83354.504094  0.010000   1.00000
 43 12 32  0 43 10 33  0                  83354.504094  0.010000   1.00000
 43 12 32  0 43 11 33  0                  83354.504094  0.010000   1.00000
 53 31 22  0 53 30 23  0                  83397.174889  0.030000   1.00000
 53 31 23  0 53 30 24  0                  83399.083705  0.030000   1.00000
 68 35 34  0 68 34 35  0                  83451.660207  0.030000   1.00000
 81 40 41  0 81 39 42  0                  83463.335380  0.100000   1.00000
 33 17 17  0 32 18 14  0                  83477.423122  0.100000   1.00000
 41 29 12  0 41 28 13  0                  83492.432844  0.030000   1.00000
 41 29 13  0 41 28 14  0                  83492.432844  0.030000   1.00000
 13 12  2  0 12 11  1  0                  83495.986462  0.030000   1.00000
 13 12  1  0 12 11  2  0                  83495.986462  0.030000   1.00000
 61 33 28  0 61 32 29  0                  83510.957655  0.030000   1.00000
 29 28  1  0 29 27  2  0                  83518.515507  0.030000   1.00000
 29 28  2  0 29 27  3  0                  83518.515507  0.030000   1.00000
 36 20 17  0 35 21 14  0                  83539.846576  0.100000   1.00000
 35 19 17  0 34 20 14  0                  83541.161871  0.100000   1.00000
 75 34 42  0 75 33 43  0                  83543.962032  0.030000   1.00000
 36  5 31  0 36  4 32  0                  83561.598508  0.030000   1.00000
 36  6 31  0 36  5 32  0                  83561.598508  0.030000   1.00000
 61 33 29  0 61 32 30  0                  83607.222861  0.030000   1.00000
 37 21 17  0 36 22 14  0                  83610.791624  0.100000   1.00000
 78 38 41  0 78 37 42  0                  83631.931798  0.030000   1.00000
 36 20 16  0 35 21 15  0                  83642.924979  0.100000   1.00000
 37 21 16  0 36 22 15  0                  83643.888623  0.100000   1.00000
 28 28  0  0 28 27  1  0                  83670.865936  0.030000   1.00000
 28 28  1  0 28 27  2  0                  83670.865936  0.030000   1.00000
 17  9  9  0 16  8  8  0                  83689.990806  0.030000   1.00000
 67 29 39  0 67 28 40  0                  83691.455197  0.030000   1.00000
 18  9 10  0 17  8  9  0                  83711.010417  0.030000   1.00000
 48 33 16  0 47 34 13  0                  83717.680562  0.100000   1.00000
 48 33 15  0 47 34 14  0                  83717.680562  0.100000   1.00000
 57 32 25  0 57 31 26  0                  83754.139422  0.030000   1.00000
 57 32 26  0 57 31 27  0                  83769.076096  0.030000   1.00000
 35 19 16  0 34 20 15  0                  83846.811428  0.100000   1.00000
 55 20 35  0 55 19 36  0                  83896.432446  0.030000   1.00000
 55 21 35  0 55 20 36  0                  83899.707394  0.030000   1.00000
 40 29 11  0 40 28 12  0                  83912.148841  0.010000   1.00000
 40 29 12  0 40 28 13  0                  83912.148841  0.010000   1.00000
 35  4 31  0 35  3 32  0                  83919.803698  0.010000   1.00000
 35  5 31  0 35  4 32  0                  83919.803698  0.010000   1.00000
 12  4  8  0 11  3  9  0                  83940.933704  0.100000   1.00000
 71 36 36  0 71 35 37  0                  83943.297431  0.030000   1.00000
 76 33 43  0 76 32 44  0                  83951.126516  0.030000   1.00000
 42 10 32  0 42  9 33  0                  83953.137509  0.010000   1.00000
 42 10 32  0 42 10 33  0                  83953.137509  0.010000   1.00000
 42 11 32  0 42  9 33  0                  83953.137509  0.010000   1.00000
 42 11 32  0 42 10 33  0                  83953.137509  0.010000   1.00000
 39 23 17  0 38 24 14  0                  83979.462057  0.030000   1.00000
 47 30 17  0 47 29 18  0                  83992.390103  0.010000   1.00000
 47 30 18  0 47 29 19  0                  83992.390103  0.010000   1.00000
 64 26 38  0 64 25 39  0                  84017.302752  0.030000   1.00000
 47 14 33  0 47 13 34  0                  84046.716615  0.010000   1.00000
 47 15 33  0 47 14 34  0                  84046.716615  0.010000   1.00000
 47 15 33  0 47 13 34  0                  84046.716615  0.010000   1.00000
 47 14 33  0 47 14 34  0                  84046.716615  0.010000   1.00000
 14 11  4  0 13 10  3  0                  84138.117656  0.030000   1.00000
 14 11  3  0 13 10  4  0                  84139.613208  0.030000   1.00000
 81 38 44  0 81 37 45  0                  84214.941448  0.030000   1.00000
 64 27 38  0 64 26 39  0                  84223.844635  0.030000   1.00000
 34  3 31  0 34  2 32  0                  84246.430124  0.030000   1.00000
 34  4 31  0 34  3 32  0                  84246.430124  0.030000   1.00000
 51 17 34  0 51 16 35  0                  84266.694378  0.010000   1.00000
 51 17 34  0 51 17 35  0                  84266.694378  0.010000   1.00000
 51 18 34  0 51 17 35  0                  84266.694378  0.010000   1.00000
 51 18 34  0 51 16 35  0                  84266.694378  0.010000   1.00000
 49 34 16  0 48 35 13  0                  84276.894453  0.100000   1.00000
 49 34 15  0 48 35 14  0                  84276.894453  0.100000   1.00000
 64 34 30  0 64 33 31  0                  84281.202914  0.030000   1.00000
 39 29 10  0 39 28 11  0                  84296.860463  0.010000   1.00000
 39 29 11  0 39 28 12  0                  84296.860463  0.010000   1.00000
 58 22 36  0 58 21 37  0                  84299.324328  0.030000   1.00000
 52 31 21  0 52 30 22  0                  84303.289748  0.030000   1.00000
 52 31 22  0 52 30 23  0                  84303.982855  0.030000   1.00000
 72 32 41  0 72 31 42  0                  84312.435763  0.030000   1.00000
 58 23 36  0 58 22 37  0                  84313.790065  0.030000   1.00000
 73 37 36  0 73 36 37  0                  84329.226585  0.030000   1.00000
 69 29 40  0 69 28 41  0                  84342.652520  0.030000   1.00000
 22  9 14  0 21  8 13  0                  84351.212512  0.030000   1.00000
 61 24 37  0 61 23 38  0                  84374.309762  0.030000   1.00000
 74 37 38  0 74 36 39  0                  84404.625111  0.030000   1.00000
 34 18 16  0 33 19 15  0                  84422.029164  0.100000   1.00000
 61 25 37  0 61 24 38  0                  84431.787222  0.030000   1.00000
 64 34 31  0 64 33 32  0                  84499.245147  0.030000   1.00000
 41  9 32  0 41  8 33  0                  84501.522708  0.010000   1.00000
 41  9 32  0 41  9 33  0                  84501.522708  0.010000   1.00000
 41 10 32  0 41  8 33  0                  84501.522708  0.010000   1.00000
 41 10 32  0 41  9 33  0                  84501.522708  0.010000   1.00000
 12  7  6  0 11  4  7  0                  84503.273289  0.100000   1.00000
 33  2 31  0 33  1 32  0                  84543.885624  0.030000   1.00000
 33  3 31  0 33  2 32  0                  84543.885624  0.030000   1.00000
 15 10  6  0 14  9  5  0                  84573.806404  0.030000   1.00000
 31 16 15  0 31 13 18  0                  84600.216357  0.100000   1.00000
 46 30 16  0 46 29 17  0                  84609.664927  0.010000   1.00000
 46 30 17  0 46 29 18  0                  84609.664927  0.010000   1.00000
 38 29  9  0 38 28 10  0                  84649.266679  0.010000   1.00000
 38 29 10  0 38 28 11  0                  84649.266679  0.010000   1.00000
 15 10  5  0 14  9  6  0                  84717.729950  0.030000   1.00000
 67 35 32  0 67 34 33  0                  84750.305856  0.030000   1.00000
 80 37 44  0 80 36 45  0                  84770.768928  0.030000   1.00000
 46 13 33  0 46 12 34  0                  84801.607098  0.010000   1.00000
 46 14 33  0 46 13 34  0                  84801.607098  0.010000   1.00000
 46 14 33  0 46 12 34  0                  84801.607098  0.010000   1.00000
 46 13 33  0 46 13 34  0                  84801.607098  0.010000   1.00000
 33 15 19  0 32 16 16  0                  84815.704203  0.100000   1.00000
 70 36 34  0 70 35 35  0                  84817.615781  0.030000   1.00000
 78 34 44  0 78 33 45  0                  84827.608242  0.030000   1.00000
 50 35 16  0 49 36 13  0                  84845.236075  0.100000   1.00000
 50 35 15  0 49 36 14  0                  84845.236075  0.100000   1.00000
 56 32 24  0 56 31 25  0                  84877.571635  0.030000   1.00000
 56 32 25  0 56 31 26  0                  84882.857621  0.030000   1.00000
 82 39 44  0 82 38 45  0                  84886.801710  0.100000   1.00000
 81 39 43  0 81 38 44  0                  84888.362498  0.100000   1.00000
 26 12 14  0 25 13 13  0                  84906.677780  0.100000   1.00000
 77 35 43  0 77 34 44  0                  84917.610838  0.100000   1.00000
 60 33 27  0 60 32 28  0                  84938.819160  0.030000   1.00000
 77 38 40  0 77 37 41  0                  84945.795140  0.030000   1.00000
 42 26 17  0 41 27 14  0                  84952.298968  0.100000   1.00000
 37 29  8  0 37 28  9  0                  84971.929591  0.010000   1.00000
 37 29  9  0 37 28 10  0                  84971.929591  0.010000   1.00000
 60 33 28  0 60 32 29  0                  84976.065325  0.030000   1.00000
 40  8 32  0 40  7 33  0                  85004.081521  0.010000   1.00000
 40  9 32  0 40  8 33  0                  85004.081521  0.010000   1.00000
 54 19 35  0 54 18 36  0                  85100.671359  0.030000   1.00000
 54 20 35  0 54 19 36  0                  85101.631368  0.030000   1.00000
 30  1 29  0 29  2 28  0                  85106.525986  0.010000   1.00000
 30  2 29  0 29  1 28  0                  85106.525986  0.010000   1.00000
 30  2 29  0 29  2 28  0                  85106.525986  0.010000   1.00000
 30  1 29  0 29  1 28  0                  85106.525986  0.010000   1.00000
 31  0 31  0 30  1 30  0                  85107.515440  0.010000   1.00000
 31  1 31  0 30  0 30  0                  85107.515440  0.010000   1.00000
 31  1 31  0 30  1 30  0                  85107.515440  0.010000   1.00000
 31  0 31  0 30  0 30  0                  85107.515440  0.010000   1.00000
 29  2 27  0 28  3 26  0                  85107.515440  0.010000   1.00000
 29  3 27  0 28  2 26  0                  85107.515440  0.010000   1.00000
 29  3 27  0 28  3 26  0                  85107.515440  0.010000   1.00000
 29  2 27  0 28  2 26  0                  85107.515440  0.010000   1.00000
 28  3 25  0 27  4 24  0                  85113.290135  0.020000   1.00000
 28  4 25  0 27  3 24  0                  85113.290135  0.020000   1.00000
 28  4 25  0 27  4 24  0                  85113.290135  0.020000   1.00000
 28  3 25  0 27  3 24  0                  85113.290135  0.020000   1.00000
 27  4 23  0 26  5 22  0                  85128.286378  0.020000   1.00000
 27  5 23  0 26  5 22  0                  85128.286378  0.020000   1.00000
 27  4 23  0 26  4 22  0                  85128.286378  0.020000   1.00000
 27  5 23  0 26  4 22  0                  85128.286378  0.020000   1.00000
 51 31 20  0 51 30 21  0                  85130.464560  0.020000   1.00000
 51 31 21  0 51 30 22  0                  85130.464560  0.020000   1.00000
 26  5 21  0 25  6 20  0                  85162.192896  0.010000   1.00000
 26  6 21  0 25  6 20  0                  85162.192896  0.010000   1.00000
 26  5 21  0 25  5 20  0                  85162.192896  0.010000   1.00000
 26  6 21  0 25  5 20  0                  85162.192896  0.010000   1.00000
 45 30 15  0 45 29 16  0                  85176.270433  0.010000   1.00000
 45 30 16  0 45 29 17  0                  85176.270433  0.010000   1.00000
 50 16 34  0 50 15 35  0                  85216.539409  0.010000   1.00000
 50 16 34  0 50 16 35  0                  85216.539409  0.010000   1.00000
 50 17 34  0 50 16 35  0                  85216.539409  0.010000   1.00000
 50 17 34  0 50 15 35  0                  85216.539409  0.010000   1.00000
 67 35 33  0 67 34 34  0                  85222.027761  0.030000   1.00000
 25  6 19  0 24  7 18  0                  85234.887513  0.030000   1.00000
 25  7 19  0 24  6 18  0                  85235.579802  0.030000   1.00000
 36 29  7  0 36 28  8  0                  85267.115293  0.010000   1.00000
 36 29  8  0 36 28  9  0                  85267.115293  0.010000   1.00000
 23  8 15  0 22  9 14  0                  85357.629344  0.030000   1.00000
 24  7 17  0 23  8 16  0                  85380.969390  0.010000   1.00000
 24  8 17  0 23  7 16  0                  85411.620210  0.010000   1.00000
 39  7 32  0 39  6 33  0                  85464.669189  0.010000   1.00000
 39  8 32  0 39  7 33  0                  85464.669189  0.010000   1.00000
 45 12 33  0 45 11 34  0                  85493.107555  0.010000   1.00000
 45 12 33  0 45 12 34  0                  85493.107555  0.010000   1.00000
 45 13 33  0 45 11 34  0                  85493.107555  0.010000   1.00000
 45 13 33  0 45 12 34  0                  85493.107555  0.010000   1.00000
 66 27 39  0 66 26 40  0                  85512.116611  0.030000   1.00000
 35 29  6  0 35 28  7  0                  85536.783796  0.010000   1.00000
 35 29  7  0 35 28  8  0                  85536.783796  0.010000   1.00000
114 54 60  0114 53 61  0                  85609.904310  0.100000   1.00000
 78 39 39  0 78 38 40  0                  85619.841020  0.030000   1.00000
 71 30 41  0 71 29 42  0                  85625.669110  0.030000   1.00000
 80 35 45  0 80 34 46  0                  85637.263558  0.030000   1.00000
 74 33 42  0 74 32 43  0                  85687.625402  0.030000   1.00000
 33 17 16  0 32 18 15  0                  85692.166524  0.030000   1.00000
 57 21 36  0 57 20 37  0                  85696.105897  0.030000   1.00000
 44 30 14  0 44 29 15  0                  85696.785872  0.030000   1.00000
 44 30 15  0 44 29 16  0                  85696.785872  0.030000   1.00000
 57 22 36  0 57 21 37  0                  85700.488439  0.030000   1.00000
 80 39 42  0 80 38 43  0                  85707.080857  0.030000   1.00000
 66 28 39  0 66 27 40  0                  85763.422054  0.020000   1.00000
 34 29  5  0 34 28  6  0                  85782.858281  0.010000   1.00000
 34 29  6  0 34 28  7  0                  85782.858281  0.010000   1.00000
 70 36 35  0 70 35 36  0                  85792.007194  0.030000   1.00000
 83 39 45  0 83 38 46  0                  85825.957922  0.030000   1.00000
 38  6 32  0 38  5 33  0                  85886.640898  0.030000   1.00000
 38  7 32  0 38  6 33  0                  85886.640898  0.020000   1.00000
 50 31 19  0 50 30 20  0                  85887.472491  0.020000   1.00000
 50 31 20  0 50 30 21  0                  85887.472491  0.020000   1.00000
 55 32 23  0 55 31 24  0                  85895.124111  0.030000   1.00000
 55 32 24  0 55 31 25  0                  85896.924574  0.030000   1.00000
 63 34 29  0 63 33 30  0                  85929.797031  0.030000   1.00000
 63 25 38  0 63 24 39  0                  85991.027913  0.010000   1.00000
 33 29  4  0 33 28  5  0                  86007.104412  0.010000   1.00000
 33 29  5  0 33 28  6  0                  86007.104412  0.010000   1.00000
 60 23 37  0 60 22 38  0                  86013.850024  0.030000   1.00000
 63 34 30  0 63 33 31  0                  86018.007101  0.030000   1.00000
 60 24 37  0 60 23 38  0                  86032.320459  0.030000   1.00000
 63 26 38  0 63 25 39  0                  86062.478368  0.030000   1.00000
 49 15 34  0 49 14 35  0                  86084.294156  0.010000   1.00000
 49 16 34  0 49 15 35  0                  86084.294156  0.010000   1.00000
 49 16 34  0 49 14 35  0                  86084.294156  0.010000   1.00000
 49 15 34  0 49 15 35  0                  86084.294156  0.010000   1.00000
 83 41 42  0 83 40 43  0                  86109.330109  0.030000   1.00000
 44 11 33  0 44 10 34  0                  86127.403868  0.010000   1.00000
 44 11 33  0 44 11 34  0                  86127.403868  0.010000   1.00000
 44 12 33  0 44 10 34  0                  86127.403868  0.010000   1.00000
 44 12 33  0 44 11 34  0                  86127.403868  0.010000   1.00000
 43 30 13  0 43 29 14  0                  86175.203385  0.010000   1.00000
 43 30 14  0 43 29 15  0                  86175.203385  0.010000   1.00000
 53 18 35  0 53 17 36  0                  86193.045143  0.030000   1.00000
 53 19 35  0 53 18 36  0                  86193.045143  0.030000   1.00000
 59 33 26  0 59 32 27  0                  86207.750396  0.030000   1.00000
 32 29  3  0 32 28  4  0                  86211.019020  0.030000   1.00000
 32 29  4  0 32 28  5  0                  86211.019020  0.030000   1.00000
 59 33 27  0 59 32 28  0                  86221.557715  0.030000   1.00000
 82 38 45  0 82 37 46  0                  86231.881205  0.100000   1.00000
 23  9 15  0 22  8 14  0                  86245.180553  0.030000   1.00000
 73 37 37  0 73 36 38  0                  86248.138922  0.030000   1.00000
 23  9 14  0 22 10 13  0                  86256.791979  0.030000   1.00000
 37  5 32  0 37  4 33  0                  86273.164883  0.030000   1.00000
 37  6 32  0 37  5 33  0                  86273.164883  0.030000   1.00000
 79 36 44  0 79 35 45  0                  86287.770496  0.100000   1.00000
 29 14 15  0 29 11 18  0                  86332.615435  0.100000   1.00000
 82 36 46  0 82 35 47  0                  86377.312344  0.030000   1.00000
 31 29  2  0 31 28  3  0                  86396.088484  0.030000   1.00000
 31 29  3  0 31 28  4  0                  86396.088484  0.030000   1.00000
 13 13  1  0 12 12  0  0                  86546.856874  0.020000   1.00000
 13 13  0  0 12 12  1  0                  86546.856874  0.020000   1.00000
 30 29  1  0 30 28  2  0                  86563.794254  0.030000   1.00000
 30 29  2  0 30 28  3  0                  86563.794254  0.030000   1.00000
 71 31 41  0 71 30 42  0                  86577.024637  0.030000   1.00000
 59 45 15  0 58 46 12  0                  86580.174765  0.030000   1.00000
 59 45 14  0 58 46 13  0                  86580.174765  0.030000   1.00000
 49 31 18  0 49 30 19  0                  86581.972985  0.010000   1.00000
 49 31 19  0 49 30 20  0                  86581.972985  0.010000   1.00000
 53 38 16  0 52 39 13  0                  86596.812358  0.100000   1.00000
 53 38 15  0 52 39 14  0                  86596.812358  0.100000   1.00000
 42 30 12  0 42 29 13  0                  86615.081912  0.010000   1.00000
 42 30 13  0 42 29 14  0                  86615.081912  0.010000   1.00000
 36  4 32  0 36  3 33  0                  86626.885934  0.030000   1.00000
 36  5 32  0 36  4 33  0                  86626.885934  0.030000   1.00000
 16  9  7  0 15  8  8  0                  86654.941818  0.030000   1.00000
 76 38 39  0 76 37 40  0                  86659.925391  0.030000   1.00000
 84 40 45  0 84 39 46  0                  86680.733343  0.030000   1.00000
 66 35 31  0 66 34 32  0                  86689.707884  0.030000   1.00000
 43 10 33  0 43  9 34  0                  86709.759799  0.010000   1.00000
 43 10 33  0 43 10 34  0                  86709.759799  0.010000   1.00000
 43 11 33  0 43  9 34  0                  86709.759799  0.010000   1.00000
 43 11 33  0 43 10 34  0                  86709.759799  0.010000   1.00000
 46 30 17  0 45 31 14  0                  86712.799765  0.100000   1.00000
 46 30 16  0 45 31 15  0                  86712.799765  0.100000   1.00000
 75 38 37  0 75 37 38  0                  86799.737416  0.030000   1.00000
 54 32 22  0 54 31 23  0                  86822.099296  0.030000   1.00000
 54 32 23  0 54 31 24  0                  86822.802960  0.030000   1.00000
 83 40 44  0 83 39 45  0                  86842.751512  0.030000   1.00000
 73 31 42  0 73 30 43  0                  86865.384987  0.030000   1.00000
 48 14 34  0 48 13 35  0                  86878.942001  0.010000   1.00000
 48 15 34  0 48 14 35  0                  86878.942001  0.010000   1.00000
 48 15 34  0 48 13 35  0                  86878.942001  0.010000   1.00000
 48 14 34  0 48 14 35  0                  86878.942001  0.010000   1.00000
 66 35 32  0 66 34 33  0                  86889.111072  0.010000   1.00000
 35  3 32  0 35  2 33  0                  86950.301157  0.030000   1.00000
 35  4 32  0 35  3 33  0                  86950.301157  0.030000   1.00000
 56 20 36  0 56 19 37  0                  86954.330241  0.030000   1.00000
 56 21 36  0 56 20 37  0                  86955.562946  0.030000   1.00000
 68 28 40  0 68 27 41  0                  86975.263082  0.030000   1.00000
 41 30 11  0 41 29 12  0                  87019.470154  0.010000   1.00000
 41 30 12  0 41 29 13  0                  87019.470154  0.010000   1.00000
 84 37 47  0 84 36 48  0                  87045.530335  0.030000   1.00000
 76 34 43  0 76 33 44  0                  87048.779452  0.030000   1.00000
 79 39 41  0 79 38 42  0                  87131.618088  0.030000   1.00000
 69 36 33  0 69 35 34  0                  87159.270860  0.030000   1.00000
 52 17 35  0 52 16 36  0                  87188.279137  0.010000   1.00000
 52 17 35  0 52 17 36  0                  87188.279137  0.010000   1.00000
 52 18 35  0 52 17 36  0                  87188.279137  0.010000   1.00000
 52 18 35  0 52 16 36  0                  87188.279137  0.010000   1.00000
 14 12  3  0 13 11  2  0                  87213.278439  0.010000   1.00000
 14 12  2  0 13 11  3  0                  87213.278439  0.010000   1.00000
 48 31 17  0 48 30 18  0                  87220.260798  0.010000   1.00000
 48 31 18  0 48 30 19  0                  87220.260798  0.010000   1.00000
 42  9 33  0 42  8 34  0                  87244.700752  0.030000   1.00000
 42  9 33  0 42  9 34  0                  87244.700752  0.030000   1.00000
 42 10 33  0 42  8 34  0                  87244.700752  0.030000   1.00000
 42 10 33  0 42  9 34  0                  87244.700752  0.030000   1.00000
 34  2 32  0 34  1 33  0                  87245.701927  0.030000   1.00000
 34  3 32  0 34  2 33  0                  87245.701927  0.030000   1.00000
 68 29 40  0 68 28 41  0                  87279.385654  0.010000   1.00000
 33 16 18  0 32 17 15  0                  87319.704455  0.030000   1.00000
 58 33 25  0 58 32 26  0                  87350.320961  0.030000   1.00000
 58 33 26  0 58 32 27  0                  87355.260709  0.030000   1.00000
 62 34 28  0 62 33 29  0                  87371.729695  0.030000   1.00000
 40 30 10  0 40 29 11  0                  87391.156895  0.010000   1.00000
 40 30 11  0 40 29 12  0                  87391.156895  0.010000   1.00000
 62 34 29  0 62 33 30  0                  87405.914833  0.010000   1.00000
 85 40 46  0 85 39 47  0                  87455.908319  0.030000   1.00000
 59 22 37  0 59 21 38  0                  87471.812463  0.030000   1.00000
 59 23 37  0 59 22 38  0                  87477.434334  0.030000   1.00000
 33  1 32  0 33  0 33  0                  87515.079145  0.100000   1.00000
 33  2 32  0 33  1 33  0                  87515.079145  0.100000   1.00000
 65 26 39  0 65 25 40  0                  87580.630608  0.030000   1.00000
 69 36 34  0 69 35 35  0                  87590.133420  0.030000   1.00000
 47 13 34  0 47 12 35  0                  87608.113590  0.010000   1.00000
 47 13 34  0 47 13 35  0                  87608.113590  0.010000   1.00000
 47 14 34  0 47 12 35  0                  87608.113590  0.010000   1.00000
 47 14 34  0 47 13 35  0                  87608.113590  0.010000   1.00000
 86 38 48  0 86 37 49  0                  87639.876630  0.030000   1.00000
 81 37 45  0 81 36 46  0                  87656.111120  0.100000   1.00000
 65 27 39  0 65 26 40  0                  87669.028181  0.030000   1.00000
 53 32 21  0 53 31 22  0                  87670.221501  0.030000   1.00000
 53 32 22  0 53 31 23  0                  87670.221501  0.030000   1.00000
 62 24 38  0 62 23 39  0                  87703.384208  0.030000   1.00000
 48 32 17  0 47 33 14  0                  87715.606837  0.100000   1.00000
 48 32 16  0 47 33 15  0                  87715.606837  0.100000   1.00000
 62 25 38  0 62 24 39  0                  87726.837126  0.030000   1.00000
 39 30  9  0 39 29 10  0                  87732.599277  0.020000   1.00000
 39 30 10  0 39 29 11  0                  87732.599277  0.020000   1.00000
 41  8 33  0 41  7 34  0                  87736.296805  0.010000   1.00000
 41  8 33  0 41  8 34  0                  87736.296805  0.010000   1.00000
 41  9 33  0 41  7 34  0                  87736.296805  0.010000   1.00000
 41  9 33  0 41  8 34  0                  87736.296805  0.010000   1.00000
 25 11 14  0 24 12 13  0                  87788.559130  0.030000   1.00000
 82 40 43  0 82 39 44  0                  87799.782964  0.030000   1.00000
 31  1 30  0 30  2 29  0                  87808.089204  0.020000   1.00000
 31  2 30  0 30  1 29  0                  87808.089204  0.020000   1.00000
 31  2 30  0 30  2 29  0                  87808.089204  0.020000   1.00000
 31  1 30  0 30  1 29  0                  87808.089204  0.020000   1.00000
 32  0 32  0 31  1 31  0                  87809.005551  0.010000   1.00000
 32  1 32  0 31  0 31  0                  87809.005551  0.010000   1.00000
 32  1 32  0 31  1 31  0                  87809.005551  0.010000   1.00000
 32  0 32  0 31  0 31  0                  87809.005551  0.010000   1.00000
 30  2 28  0 29  3 27  0                  87809.005551  0.010000   1.00000
 30  3 28  0 29  2 27  0                  87809.005551  0.010000   1.00000
 30  3 28  0 29  3 27  0                  87809.005551  0.010000   1.00000
 30  2 28  0 29  2 27  0                  87809.005551  0.010000   1.00000
 29  3 26  0 28  4 25  0                  87814.040590  0.020000   1.00000
 29  4 26  0 28  3 25  0                  87814.040590  0.020000   1.00000
 29  4 26  0 28  4 25  0                  87814.040590  0.020000   1.00000
 29  3 26  0 28  3 25  0                  87814.040590  0.020000   1.00000
 15 11  5  0 14 10  4  0                  87815.623517  0.030000   1.00000
 15 11  4  0 14 10  5  0                  87824.079119  0.030000   1.00000
 28  4 24  0 27  5 23  0                  87827.428450  0.020000   1.00000
 28  5 24  0 27  4 23  0                  87827.428450  0.020000   1.00000
 28  5 24  0 27  5 23  0                  87827.428450  0.020000   1.00000
 28  4 24  0 27  4 23  0                  87827.428450  0.020000   1.00000
 27  5 22  0 26  6 21  0                  87857.390491  0.030000   1.00000
 27  6 22  0 26  6 21  0                  87857.390491  0.030000   1.00000
 27  5 22  0 26  5 21  0                  87857.390491  0.030000   1.00000
 27  6 22  0 26  5 21  0                  87857.390491  0.030000   1.00000
 26  6 20  0 25  7 19  0                  87920.463699  0.010000   1.00000
 26  7 20  0 25  7 19  0                  87920.463699  0.010000   1.00000
 26  6 20  0 25  6 19  0                  87920.463699  0.010000   1.00000
 26  7 20  0 25  6 19  0                  87920.463699  0.010000   1.00000
 16 10  7  0 15  9  6  0                  87945.333123  0.030000   1.00000
 73 32 42  0 73 31 43  0                  87988.835017  0.030000   1.00000
 38 30  8  0 38 29  9  0                  88046.117562  0.010000   1.00000
 38 30  9  0 38 29 10  0                  88046.117562  0.010000   1.00000
 25  7 18  0 24  8 17  0                  88049.494850  0.010000   1.00000
 25  8 18  0 24  7 17  0                  88059.732920  0.010000   1.00000
 75 32 43  0 75 31 44  0                  88059.732920  0.010000   1.00000
 55 19 36  0 55 18 37  0                  88096.059173  0.010000   1.00000
 55 20 36  0 55 19 37  0                  88096.059173  0.010000   1.00000
 51 16 35  0 51 15 36  0                  88098.473924  0.010000   1.00000
 51 17 35  0 51 16 36  0                  88098.473924  0.010000   1.00000
 51 17 35  0 51 15 36  0                  88098.473924  0.010000   1.00000
 51 16 35  0 51 16 36  0                  88098.473924  0.010000   1.00000
 72 37 36  0 72 36 37  0                  88134.906087  0.030000   1.00000
 32 16 16  0 31 17 15  0                  88136.121337  0.030000   1.00000
 80 40 40  0 80 39 41  0                  88158.222383  0.030000   1.00000
 88 39 49  0 88 38 50  0                  88159.018249  0.030000   1.00000
 40  7 33  0 40  6 34  0                  88187.966475  0.010000   1.00000
 40  8 33  0 40  7 34  0                  88187.966475  0.010000   1.00000
 24  8 16  0 23  9 15  0                  88194.086120  0.010000   1.00000
 49 33 17  0 48 34 14  0                  88239.079474  0.100000   1.00000
 49 33 16  0 48 34 15  0                  88239.079474  0.100000   1.00000
 46 12 34  0 46 11 35  0                  88278.139098  0.010000   1.00000
 46 12 34  0 46 12 35  0                  88278.139098  0.010000   1.00000
 46 13 34  0 46 11 35  0                  88278.139098  0.010000   1.00000
 46 13 34  0 46 12 35  0                  88278.139098  0.010000   1.00000
 37 30  7  0 37 29  8  0                  88333.733977  0.030000   1.00000
 37 30  8  0 37 29  9  0                  88333.733977  0.030000   1.00000
 24 10 14  0 23 11 13  0                  88344.000351  0.020000   1.00000
 65 35 30  0 65 34 31  0                  88346.289567  0.020000   1.00000
 46 31 15  0 46 30 16  0                  88348.550692  0.010000   1.00000
 46 31 16  0 46 30 17  0                  88348.550692  0.010000   1.00000
 57 33 24  0 57 32 25  0                  88387.779909  0.010000   1.00000
 57 33 25  0 57 32 26  0                  88389.456305  0.010000   1.00000
 78 35 44  0 78 34 45  0                  88397.388842  0.030000   1.00000
 56 41 16  0 55 42 13  0                  88404.607756  0.100000   1.00000
 56 41 15  0 55 42 14  0                  88404.607756  0.100000   1.00000
 70 29 41  0 70 28 42  0                  88405.835369  0.030000   1.00000
 90 44 46  0 90 43 47  0                  88422.334579  0.030000   1.00000
 65 35 31  0 65 34 32  0                  88427.014367  0.020000   1.00000
 52 32 20  0 52 31 21  0                  88448.053342  0.020000   1.00000
 16 10  6  0 15  9  7  0                  88455.181672  0.010000   1.00000
 86 41 46  0 86 40 47  0                  88497.063005  0.030000   1.00000
 15  7  8  0 14  6  9  0                  88502.518651  0.100000   1.00000
 24  9 16  0 23  8 15  0                  88541.304430  0.010000   1.00000
 75 38 38  0 75 37 39  0                  88558.113944  0.030000   1.00000
 36 30  6  0 36 29  7  0                  88597.140523  0.010000   1.00000
 36 30  7  0 36 29  8  0                  88597.140523  0.010000   1.00000
 90 40 50  0 90 39 51  0                  88601.596095  0.030000   1.00000
 39  6 33  0 39  5 34  0                  88602.912571  0.010000   1.00000
 39  7 33  0 39  6 34  0                  88602.912571  0.010000   1.00000
 34 17 18  0 33 18 15  0                  88642.655980  0.030000   1.00000
 61 34 27  0 61 33 28  0                  88657.663251  0.010000   1.00000
 61 34 28  0 61 33 29  0                  88670.405790  0.030000   1.00000
 85 42 43  0 85 41 44  0                  88743.873764  0.030000   1.00000
 70 30 41  0 70 29 42  0                  88772.107424  0.020000   1.00000
 50 34 17  0 49 35 14  0                  88774.875675  0.100000   1.00000
 50 34 16  0 49 35 15  0                  88774.875675  0.100000   1.00000
 58 21 37  0 58 20 38  0                  88784.567536  0.010000   1.00000
 58 22 37  0 58 21 38  0                  88786.180710  0.030000   1.00000
 85 41 45  0 85 40 46  0                  88818.326820  0.030000   1.00000
 35 30  5  0 35 29  6  0                  88838.223827  0.010000   1.00000
 35 30  6  0 35 29  7  0                  88838.223827  0.010000   1.00000
 45 31 14  0 45 30 15  0                  88847.063502  0.010000   1.00000
 45 31 15  0 45 30 16  0                  88847.063502  0.010000   1.00000
 45 11 34  0 45 10 35  0                  88894.493954  0.020000   1.00000
 45 11 34  0 45 11 35  0                  88894.493954  0.020000   1.00000
 45 12 34  0 45 10 35  0                  88894.493954  0.020000   1.00000
 45 12 34  0 45 11 35  0                  88894.493954  0.020000   1.00000
 78 39 40  0 78 38 41  0                  88923.750206  0.030000   1.00000
 50 15 35  0 50 14 36  0                  88933.121750  0.010000   1.00000
 50 16 35  0 50 15 36  0                  88933.121750  0.010000   1.00000
 50 16 35  0 50 14 36  0                  88933.121750  0.010000   1.00000
 50 15 35  0 50 15 36  0                  88933.121750  0.010000   1.00000
 39 22 18  0 38 23 15  0                  88958.319582  0.030000   1.00000
 92 41 51  0 92 40 52  0                  88967.446948  0.030000   1.00000
 37 20 18  0 36 21 15  0                  88969.378788  0.100000   1.00000
 38  5 33  0 38  4 34  0                  88983.862650  0.010000   1.00000
 38  6 33  0 38  5 34  0                  88983.862650  0.010000   1.00000
 39 22 17  0 38 23 16  0                  88989.854213  0.030000   1.00000
 83 38 46  0 83 37 47  0                  89024.933540  0.100000   1.00000
 36 19 18  0 35 20 15  0                  89051.080879  0.100000   1.00000
 34 30  4  0 34 29  5  0                  89058.552314  0.030000   1.00000
 34 30  5  0 34 29  6  0                  89058.552314  0.030000   1.00000
 40 23 17  0 39 24 16  0                  89084.367231  0.100000   1.00000
 68 36 32  0 68 35 33  0                  89096.135970  0.060000   1.00000
 87 41 47  0 87 40 48  0                  89105.865713  0.100000   1.00000
 54 18 36  0 54 17 37  0                  89137.046344  0.060000   1.00000
 54 18 36  0 54 18 37  0                  89137.046344  0.060000   1.00000
 54 19 36  0 54 18 37  0                  89137.051698  0.030000   1.00000
 54 19 36  0 54 17 37  0                  89137.051698  0.030000   1.00000
 67 27 40  0 67 26 41  0                  89143.145104  0.100000   1.00000
 51 32 19  0 51 31 20  0                  89163.363258  0.090000   1.00000
 51 32 20  0 51 31 21  0                  89163.363258  0.090000   1.00000
 86 40 47  0 86 39 48  0                  89188.085780  0.030000   1.00000
 77 33 44  0 77 32 45  0                  89206.879471  0.060000   1.00000
 61 23 38  0 61 22 39  0                  89223.733925  0.030000   1.00000
 61 24 38  0 61 23 39  0                  89231.003051  0.030000   1.00000
 67 28 40  0 67 27 41  0                  89251.706697  0.030000   1.00000
 37 20 17  0 36 21 16  0                  89257.076943  0.100000   1.00000
 33 30  3  0 33 29  4  0                  89259.518013  0.030000   1.00000
 33 30  4  0 33 29  5  0                  89259.518013  0.030000   1.00000
 77 39 38  0 77 38 39  0                  89263.552783  0.100000   1.00000
 68 36 33  0 68 35 34  0                  89278.246966  0.100000   1.00000
 36 16 21  0 35 17 18  0                  89282.065259  0.100000   1.00000
 44 31 13  0 44 30 14  0                  89306.681378  0.060000   1.00000
 44 31 14  0 44 30 15  0                  89306.681378  0.060000   1.00000
 81 40 42  0 81 39 43  0                  89330.320244  0.030000   1.00000
 37  5 33  0 37  4 34  0                  89333.493398  0.020000   1.00000
 37  4 33  0 37  3 34  0                  89333.493398  0.020000   1.00000
 56 33 23  0 56 32 24  0                  89335.055660  0.100000   1.00000
 56 33 24  0 56 32 25  0                  89335.599651  0.100000   1.00000
 64 25 39  0 64 24 40  0                  89368.214095  0.030000   1.00000
 75 33 43  0 75 32 44  0                  89381.224870  0.030000   1.00000
 64 26 39  0 64 25 40  0                  89397.639263  0.030000   1.00000
 32 30  2  0 32 29  3  0                  89442.440165  0.030000   1.00000
 32 30  3  0 32 29  4  0                  89442.440165  0.030000   1.00000
 44 10 34  0 44  9 35  0                  89462.058588  0.020000   1.00000
 44 10 34  0 44 10 35  0                  89462.058588  0.020000   1.00000
 44 11 34  0 44  9 35  0                  89462.058588  0.020000   1.00000
 44 11 34  0 44 10 35  0                  89462.058588  0.020000   1.00000
 71 37 34  0 71 36 35  0                  89565.650824  0.030000   1.00000
 31 30  1  0 31 29  2  0                  89608.639659  0.030000   1.00000
 31 30  2  0 31 29  3  0                  89608.639659  0.030000   1.00000
 98 44 54  0 98 43 55  0                  89613.408192  0.100000   1.00000
 36  3 33  0 36  2 34  0                  89653.994660  0.060000   1.00000
 36  4 33  0 36  3 34  0                  89653.994660  0.060000   1.00000
 74 38 36  0 74 37 37  0                  89666.925830  0.030000   1.00000
100 45 55  0100 44 56  0                  89686.431032  0.100000   1.00000
102 46 56  0102 45 57  0                  89695.045661  0.100000   1.00000
 49 14 35  0 49 13 36  0                  89700.118945  0.030000   1.00000
 49 14 35  0 49 14 36  0                  89700.118945  0.030000   1.00000
 49 15 35  0 49 14 36  0                  89700.118945  0.030000   1.00000
 49 15 35  0 49 13 36  0                  89700.118945  0.030000   1.00000
 16  8  8  0 15  7  9  0                  89725.555124  0.030000   1.00000
 43 31 12  0 43 30 13  0                  89730.313900  0.020000   1.00000
 43 31 13  0 43 30 14  0                  89730.313900  0.020000   1.00000
 80 36 45  0 80 35 46  0                  89734.985073  0.030000   1.00000
 30 30  0  0 30 29  1  0                  89759.323459  0.100000   1.00000
 30 30  1  0 30 29  2  0                  89759.323459  0.100000   1.00000
 64 35 29  0 64 34 30  0                  89801.762777  0.030000   1.00000
 72 30 42  0 72 29 43  0                  89803.069371  0.030000   1.00000
 60 34 26  0 60 33 27  0                  89818.800526  0.030000   1.00000
 50 32 18  0 50 31 19  0                  89822.079146  0.020000   1.00000
 50 32 19  0 50 31 20  0                  89822.079146  0.020000   1.00000
 60 34 27  0 60 33 28  0                  89823.372372  0.030000   1.00000
 23 12 12  0 22 12 11  0                  89823.372372  0.030000   1.00000
 64 35 30  0 64 34 31  0                  89833.176532  0.030000   1.00000
 36 19 17  0 35 20 16  0                  89853.976751  0.100000   1.00000
 84 41 44  0 84 40 45  0                  89909.531427  0.030000   1.00000
 35  2 33  0 35  1 34  0                  89947.375269  0.030000   1.00000
 35  3 33  0 35  2 34  0                  89947.375269  0.030000   1.00000
 71 37 35  0 71 36 36  0                  89958.819901  0.030000   1.00000
 57 21 37  0 57 20 38  0                  89976.381693  0.030000   1.00000
 43  9 34  0 43  8 35  0                  89984.725600  0.030000   1.00000
 43  9 34  0 43  9 35  0                  89984.725600  0.030000   1.00000
 43 10 34  0 43  8 35  0                  89984.725600  0.030000   1.00000
 43 10 34  0 43  9 35  0                  89984.725600  0.030000   1.00000
 97 47 50  0 97 46 51  0                  89988.405623  0.100000   1.00000
 53 17 36  0 53 16 37  0                  90089.925006  0.030000   1.00000
 53 18 36  0 53 17 37  0                  90089.925006  0.030000   1.00000
 53 18 36  0 53 16 37  0                  90089.925006  0.030000   1.00000
 53 17 36  0 53 17 37  0                  90089.925006  0.030000   1.00000
 42 31 11  0 42 30 12  0                  90120.927188  0.030000   1.00000
 42 31 12  0 42 30 13  0                  90120.927188  0.030000   1.00000
 44 27 18  0 43 28 15  0                  90160.732597  0.100000   1.00000
 44 27 17  0 43 28 16  0                  90160.732597  0.100000   1.00000
 55 33 22  0 55 32 23  0                  90203.390856  0.030000   1.00000
 55 33 23  0 55 32 24  0                  90203.390856  0.030000   1.00000
 72 31 42  0 72 30 43  0                  90242.328508  0.030000   1.00000
 24  9 15  0 23 10 14  0                  90244.999923  0.060000   1.00000
 14 13  2  0 13 12  1  0                  90270.437028  0.060000   1.00000
 14 13  1  0 13 12  2  0                  90270.437028  0.060000   1.00000
 79 34 45  0 79 33 46  0                  90304.194963  0.030000   1.00000
 88 42 47  0 88 41 48  0                  90336.296654  0.100000   1.00000
 34 16 19  0 33 17 16  0                  90349.860077  0.100000   1.00000
 85 39 47  0 85 38 48  0                  90395.619116  0.030000   1.00000
 48 13 35  0 48 12 36  0                  90406.019545  0.030000   1.00000
 48 13 35  0 48 13 36  0                  90406.019545  0.030000   1.00000
 48 14 35  0 48 12 36  0                  90406.019545  0.030000   1.00000
 48 14 35  0 48 13 36  0                  90406.019545  0.030000   1.00000
 49 32 17  0 49 31 18  0                  90429.617328  0.020000   1.00000
 49 32 18  0 49 31 19  0                  90429.617328  0.020000   1.00000
 42  8 34  0 42  7 35  0                  90466.206742  0.060000   1.00000
 42  8 34  0 42  8 35  0                  90466.206742  0.060000   1.00000
 42  9 34  0 42  7 35  0                  90466.206742  0.060000   1.00000
 42  9 34  0 42  8 35  0                  90466.206742  0.060000   1.00000
 74 38 37  0 74 37 38  0                  90480.121319  0.030000   1.00000
 41 31 10  0 41 30 11  0                  90480.905848  0.100000   1.00000
 41 31 11  0 41 30 12  0                  90480.905848  0.100000   1.00000
 32  1 31  0 31  2 30  0                  90509.742542  0.020000   1.00000
 32  2 31  0 31  1 30  0                  90509.742542  0.020000   1.00000
 32  2 31  0 31  2 30  0                  90509.742542  0.020000   1.00000
 32  1 31  0 31  1 30  0                  90509.742542  0.020000   1.00000
 31  2 29  0 30  3 28  0                  90510.624469  0.060000   1.00000
 31  3 29  0 30  2 28  0                  90510.624469  0.060000   1.00000
 31  3 29  0 30  3 28  0                  90510.624469  0.060000   1.00000
 31  2 29  0 30  2 28  0                  90510.624469  0.060000   1.00000
 33  0 33  0 32  1 32  0                  90510.624469  0.060000   1.00000
 33  1 33  0 32  0 32  0                  90510.624469  0.060000   1.00000
 33  1 33  0 32  1 32  0                  90510.624469  0.060000   1.00000
 33  0 33  0 32  0 32  0                  90510.624469  0.060000   1.00000
 30  3 27  0 29  4 26  0                  90514.929771  0.030000   1.00000
 30  4 27  0 29  3 26  0                  90514.929771  0.030000   1.00000
 30  4 27  0 29  4 26  0                  90514.929771  0.030000   1.00000
 30  3 27  0 29  3 26  0                  90514.929771  0.030000   1.00000
 29  4 25  0 28  5 24  0                  90526.889610  0.020000   1.00000
 29  5 25  0 28  4 24  0                  90526.889610  0.020000   1.00000
 29  5 25  0 28  5 24  0                  90526.889610  0.020000   1.00000
 29  4 25  0 28  4 24  0                  90526.889610  0.020000   1.00000
 45 28 18  0 44 29 15  0                  90540.407823  0.030000   1.00000
 45 28 17  0 44 29 16  0                  90540.407823  0.030000   1.00000
 28  5 23  0 27  6 22  0                  90553.487587  0.030000   1.00000
 28  6 23  0 27  6 22  0                  90553.487587  0.030000   1.00000
 28  5 23  0 27  5 22  0                  90553.487587  0.030000   1.00000
 28  6 23  0 27  5 22  0                  90553.487587  0.030000   1.00000
 60 22 38  0 60 21 39  0                  90591.869841  0.030000   1.00000
 27  6 21  0 26  7 20  0                  90608.534223  0.060000   1.00000
 27  7 21  0 26  7 20  0                  90608.534223  0.060000   1.00000
 27  6 21  0 26  6 20  0                  90608.534223  0.060000   1.00000
 27  7 21  0 26  6 20  0                  90608.534223  0.060000   1.00000
 69 28 41  0 69 27 42  0                  90677.987756  0.060000   1.00000
 82 41 41  0 82 40 42  0                  90686.540290  0.030000   1.00000
 88 41 48  0 88 40 49  0                  90686.540290  0.030000   1.00000
 26  7 19  0 25  8 18  0                  90720.435193  0.100000   1.00000
 77 34 44  0 77 33 45  0                  90754.963955  0.100000   1.00000
 67 36 31  0 67 35 32  0                  90760.413736  0.030000   1.00000
 89 42 48  0 89 41 49  0                  90777.029935  0.030000   1.00000
 69 29 41  0 69 28 42  0                  90810.874692  0.030000   1.00000
 40 31  9  0 40 30 10  0                  90812.367874  0.030000   1.00000
 40 31 10  0 40 30 11  0                  90812.367874  0.030000   1.00000
 87 42 46  0 87 41 47  0                  90814.706268  0.100000   1.00000
 67 36 32  0 67 35 33  0                  90834.237000  0.030000   1.00000
 59 34 25  0 59 33 26  0                  90875.487482  0.030000   1.00000
 59 34 26  0 59 33 27  0                  90877.089944  0.030000   1.00000
 17 10  8  0 16  9  7  0                  90879.499444  0.030000   1.00000
 25  8 17  0 24  9 16  0                  90907.308663  0.030000   1.00000
 41  7 34  0 41  6 35  0                  90909.631197  0.030000   1.00000
 41  7 34  0 41  7 35  0                  90909.631197  0.030000   1.00000
 41  8 34  0 41  6 35  0                  90909.631197  0.030000   1.00000
 41  8 34  0 41  7 35  0                  90909.631197  0.030000   1.00000
 15 12  4  0 14 11  3  0                  90920.105816  0.030000   1.00000
 15 12  3  0 14 11  4  0                  90920.105816  0.030000   1.00000
 46 29 18  0 45 30 15  0                  90950.254558  0.100000   1.00000
 46 29 17  0 45 30 16  0                  90950.254558  0.100000   1.00000
 63 24 39  0 63 23 40  0                  90952.107892  0.060000   1.00000
 63 25 39  0 63 24 40  0                  90961.359016  0.030000   1.00000
 52 16 36  0 52 15 37  0                  90964.703559  0.030000   1.00000
 52 17 36  0 52 16 37  0                  90964.703559  0.030000   1.00000
 52 17 36  0 52 15 37  0                  90964.703559  0.030000   1.00000
 52 16 36  0 52 16 37  0                  90964.703559  0.030000   1.00000
 48 32 16  0 48 31 17  0                  90990.472534  0.030000   1.00000
 48 32 17  0 48 31 18  0                  90990.472534  0.030000   1.00000
 54 33 21  0 54 32 22  0                  91001.501476  0.060000   1.00000
 66 26 40  0 66 25 41  0                  91008.169230  0.030000   1.00000
 25  9 17  0 24  8 16  0                  91036.377173  0.030000   1.00000
 66 27 40  0 66 26 41  0                  91044.972229  0.030000   1.00000
 47 12 35  0 47 11 36  0                  91056.565764  0.030000   1.00000
 47 12 35  0 47 12 36  0                  91056.565764  0.030000   1.00000
 47 13 35  0 47 11 36  0                  91056.565764  0.030000   1.00000
 47 13 35  0 47 12 36  0                  91056.565764  0.030000   1.00000
 56 19 37  0 56 18 38  0                  91063.161709  0.030000   1.00000
 56 19 37  0 56 19 38  0                  91063.161709  0.030000   1.00000
 56 20 37  0 56 19 38  0                  91063.161709  0.030000   1.00000
 63 35 28  0 63 34 29  0                  91104.190302  0.030000   1.00000
 63 35 29  0 63 34 30  0                  91115.892172  0.030000   1.00000
 39 31  8  0 39 30  9  0                  91117.497091  0.030000   1.00000
 39 31  9  0 39 30 10  0                  91117.497091  0.030000   1.00000
 26 15 11  0 26 12 14  0                  91118.411112  0.030000   1.00000
 35 18 17  0 34 19 16  0                  91125.111069  0.100000   1.00000
118 56 62  0118 55 63  0                  91142.919951  0.100000   1.00000
111 53 58  0111 52 59  0                  91156.562543  0.100000   1.00000
 92 45 47  0 92 44 48  0                  91158.139925  0.030000   1.00000
 74 31 43  0 74 30 44  0                  91165.918766  0.030000   1.00000
 80 40 41  0 80 39 42  0                  91195.654637  0.030000   1.00000
 35 16 20  0 34 17 17  0                  91239.231605  0.100000   1.00000
 39 17 23  0 38 18 20  0                  91311.667666  0.100000   1.00000
 40  6 34  0 40  5 35  0                  91318.024550  0.030000   1.00000
 40  7 34  0 40  6 35  0                  91318.024550  0.030000   1.00000
 81 35 46  0 81 34 47  0                  91349.613842  0.030000   1.00000
 87 43 44  0 87 42 45  0                  91366.055025  0.100000   1.00000
 47 30 18  0 46 31 15  0                  91385.974676  0.030000   1.00000
 47 30 17  0 46 31 16  0                  91385.974676  0.030000   1.00000
 38 31  7  0 38 30  8  0                  91398.096722  0.030000   1.00000
 38 31  8  0 38 30  9  0                  91398.096722  0.030000   1.00000
 16 11  6  0 15 10  5  0                  91449.166875  0.060000   1.00000
 16 11  5  0 15 10  6  0                  91488.534921  0.060000   1.00000
 70 37 33  0 70 36 34  0                  91500.294680  0.030000   1.00000
 47 32 15  0 47 31 16  0                  91508.534916  0.020000   1.00000
 47 32 16  0 47 31 17  0                  91508.534916  0.020000   1.00000
 83 41 43  0 83 40 44  0                  91541.080257  0.060000   1.00000
 37 31  6  0 37 30  7  0                  91655.817815  0.010000   1.00000
 37 31  7  0 37 30  8  0                  91655.817815  0.010000   1.00000
 46 11 35  0 46 10 36  0                  91656.627112  0.060000   1.00000
 46 11 35  0 46 11 36  0                  91656.627112  0.060000   1.00000
 46 12 35  0 46 10 36  0                  91656.627112  0.060000   1.00000
 46 12 35  0 46 11 36  0                  91656.627112  0.060000   1.00000
 70 37 34  0 70 36 35  0                  91666.407224  0.020000   1.00000
 74 32 43  0 74 31 44  0                  91690.386650  0.060000   1.00000
 39  5 34  0 39  4 35  0                  91693.895592  0.030000   1.00000
 39  6 34  0 39  5 35  0                  91693.895592  0.030000   1.00000
 79 40 39  0 79 39 40  0                  91720.570307  0.060000   1.00000
 53 33 20  0 53 32 21  0                  91736.843158  0.030000   1.00000
 53 33 21  0 53 32 22  0                  91736.843158  0.030000   1.00000
 51 15 36  0 51 14 37  0                  91769.557259  0.020000   1.00000
 51 16 36  0 51 15 37  0                  91769.557259  0.020000   1.00000
 51 16 36  0 51 14 37  0                  91769.557259  0.020000   1.00000
 51 15 36  0 51 15 37  0                  91769.557259  0.020000   1.00000
 59 21 38  0 59 20 39  0                  91833.536713  0.030000   1.00000
 58 34 24  0 58 33 25  0                  91842.299029  0.030000   1.00000
 58 34 25  0 58 33 26  0                  91842.814531  0.030000   1.00000
 48 31 18  0 47 32 15  0                  91843.837970  0.100000   1.00000
 48 31 17  0 47 32 16  0                  91843.837970  0.100000   1.00000
 36 31  5  0 36 30  6  0                  91892.334803  0.030000   1.00000
 36 31  6  0 36 30  7  0                  91892.334803  0.030000   1.00000
 73 38 35  0 73 37 36  0                  91969.436364  0.030000   1.00000
 46 32 14  0 46 31 15  0                  91987.328830  0.030000   1.00000
 46 32 15  0 46 31 16  0                  91987.328830  0.030000   1.00000
 31 15 16  0 30 16 15  0                  92009.417996  0.100000   1.00000
 86 42 45  0 86 41 46  0                  92035.988252  0.030000   1.00000
 38  4 34  0 38  3 35  0                  92039.623076  0.030000   1.00000
 38  5 34  0 38  4 35  0                  92039.623076  0.030000   1.00000
 55 18 37  0 55 17 38  0                  92058.999001  0.030000   1.00000
 55 19 37  0 55 18 38  0                  92058.999001  0.030000   1.00000
 55 19 37  0 55 17 38  0                  92058.999001  0.030000   1.00000
 55 18 37  0 55 18 38  0                  92058.999001  0.030000   1.00000
 76 39 37  0 76 38 38  0                  92085.543177  0.030000   1.00000
 35 31  4  0 35 30  5  0                  92108.990242  0.030000   1.00000
 35 31  5  0 35 30  6  0                  92108.990242  0.030000   1.00000
 79 35 45  0 79 34 46  0                  92111.269178  0.030000   1.00000
 23 10 14  0 22  9 13  0                  92127.893914  0.060000   1.00000
 71 29 42  0 71 28 43  0                  92185.051503  0.030000   1.00000
 56 40 17  0 55 41 14  0                  92188.100951  0.100000   1.00000
 56 40 16  0 55 41 15  0                  92188.100951  0.100000   1.00000
 90 43 48  0 90 42 49  0                  92198.457081  0.100000   1.00000
 90 42 49  0 90 41 50  0                  92200.681275  0.030000   1.00000
 45 10 35  0 45  9 36  0                  92210.330844  0.020000   1.00000
 45 10 35  0 45 10 36  0                  92210.330844  0.020000   1.00000
 45 11 35  0 45  9 36  0                  92210.330844  0.020000   1.00000
 45 11 35  0 45 10 36  0                  92210.330844  0.020000   1.00000
 66 36 30  0 66 35 31  0                  92229.064859  0.060000   1.00000
 66 36 31  0 66 35 32  0                  92257.826256  0.060000   1.00000
 62 35 27  0 62 34 28  0                  92283.159451  0.060000   1.00000
 62 35 28  0 62 34 29  0                  92287.341018  0.030000   1.00000
 34 31  3  0 34 30  4  0                  92307.173625  0.030000   1.00000
 34 31  4  0 34 30  5  0                  92307.173625  0.030000   1.00000
 49 32 18  0 48 33 15  0                  92321.380412  0.100000   1.00000
 49 32 17  0 48 33 16  0                  92321.380412  0.100000   1.00000
 73 38 36  0 73 37 37  0                  92327.851941  0.030000   1.00000
 83 36 47  0 83 35 48  0                  92340.482150  0.100000   1.00000
 71 30 42  0 71 29 43  0                  92346.815082  0.030000   1.00000
 37  3 34  0 37  2 35  0                  92357.269570  0.030000   1.00000
 37  4 34  0 37  3 35  0                  92357.269570  0.030000   1.00000
 62 23 39  0 62 22 40  0                  92376.394323  0.060000   1.00000
 62 24 39  0 62 23 40  0                  92379.179013  0.030000   1.00000
 84 38 47  0 84 37 48  0                  92383.192221  0.060000   1.00000
 52 33 19  0 52 32 20  0                  92415.488540  0.020000   1.00000
 52 33 20  0 52 32 21  0                  92415.488540  0.020000   1.00000
 17 10  7  0 16  9  8  0                  92422.651665  0.060000   1.00000
 45 32 13  0 45 31 14  0                  92429.872969  0.020000   1.00000
 45 32 14  0 45 31 15  0                  92429.872969  0.020000   1.00000
 17  9  8  0 16  8  9  0                  92457.478851  0.100000   1.00000
 91 43 49  0 91 42 50  0                  92470.281882  0.100000   1.00000
 33 31  2  0 33 30  3  0                  92488.135151  0.060000   1.00000
 33 31  3  0 33 30  4  0                  92488.135151  0.060000   1.00000
 76 32 44  0 76 31 45  0                  92493.252977  0.030000   1.00000
 50 14 36  0 50 13 37  0                  92511.439808  0.030000   1.00000
 50 14 36  0 50 14 37  0                  92511.439808  0.030000   1.00000
 50 15 36  0 50 13 37  0                  92511.439808  0.030000   1.00000
 50 15 36  0 50 14 37  0                  92511.439808  0.030000   1.00000
 68 27 41  0 68 26 42  0                  92623.437802  0.030000   1.00000
 36  2 34  0 36  1 35  0                  92648.851859  0.030000   1.00000
 36  3 34  0 36  2 35  0                  92648.851859  0.030000   1.00000
 32 31  1  0 32 30  2  0                  92652.957626  0.030000   1.00000
 32 31  2  0 32 30  3  0                  92652.957626  0.030000   1.00000
 65 25 40  0 65 24 41  0                  92657.074563  0.030000   1.00000
 68 28 41  0 68 27 42  0                  92668.991070  0.030000   1.00000
 44  9 35  0 44  8 36  0                  92721.707647  0.030000   1.00000
 44  9 35  0 44  9 36  0                  92721.707647  0.030000   1.00000
 44 10 35  0 44  8 36  0                  92721.707647  0.030000   1.00000
 44 10 35  0 44  9 36  0                  92721.707647  0.030000   1.00000
 57 34 23  0 57 33 24  0                  92730.304310  0.060000   1.00000
 57 34 24  0 57 33 25  0                  92730.304310  0.060000   1.00000
 31 31  0  0 31 30  1  0                  92802.939376  0.100000   1.00000
 31 31  1  0 31 30  2  0                  92802.939376  0.100000   1.00000
 99 48 51  0 99 47 52  0                  92825.425670  0.100000   1.00000
 76 39 38  0 76 38 39  0                  92827.518179  0.030000   1.00000
 89 43 47  0 89 42 48  0                  92831.744655  0.100000   1.00000
 44 32 12  0 44 31 13  0                  92838.954437  0.030000   1.00000
 44 32 13  0 44 31 14  0                  92838.954437  0.030000   1.00000
 35  1 34  0 35  0 35  0                  92916.260811  0.100000   1.00000
 35  2 34  0 35  1 35  0                  92916.260811  0.100000   1.00000
 58 20 38  0 58 19 39  0                  92967.187978  0.030000   1.00000
 58 20 38  0 58 20 39  0                  92967.187978  0.030000   1.00000
 58 21 38  0 58 20 39  0                  92967.187978  0.030000   1.00000
 58 21 38  0 58 19 39  0                  92967.187978  0.030000   1.00000
 21 10 12  0 20  9 11  0                  92970.098828  0.100000   1.00000
 54 17 37  0 54 16 38  0                  92974.101934  0.030000   1.00000
 54 18 37  0 54 17 38  0                  92974.101934  0.030000   1.00000
 54 18 37  0 54 16 38  0                  92974.101934  0.030000   1.00000
 54 17 37  0 54 17 38  0                  92974.101934  0.030000   1.00000
 18 10  9  0 17  9  8  0                  92990.017677  0.060000   1.00000
 24 10 15  0 23  9 14  0                  93006.005212  0.060000   1.00000
 51 33 18  0 51 32 19  0                  93042.687912  0.030000   1.00000
 51 33 19  0 51 32 20  0                  93042.687912  0.030000   1.00000
 89 41 49  0 89 40 50  0                  93150.997450  0.100000   1.00000
 69 37 32  0 69 36 33  0                  93172.191869  0.030000   1.00000
 43  8 35  0 43  7 36  0                  93193.822376  0.030000   1.00000
 43  8 35  0 43  8 36  0                  93193.822376  0.030000   1.00000
 43  9 35  0 43  7 36  0                  93193.822376  0.030000   1.00000
 43  9 35  0 43  8 36  0                  93193.822376  0.030000   1.00000
 49 13 36  0 49 12 37  0                  93196.214298  0.030000   1.00000
 49 13 36  0 49 13 37  0                  93196.214298  0.030000   1.00000
 49 14 36  0 49 12 37  0                  93196.214298  0.030000   1.00000
 49 14 36  0 49 13 37  0                  93196.214298  0.030000   1.00000
 33  1 32  0 32  2 31  0                  93211.334693  0.030000   1.00000
 33  2 32  0 32  1 31  0                  93211.334693  0.030000   1.00000
 33  2 32  0 32  2 31  0                  93211.334693  0.030000   1.00000
 33  1 32  0 32  1 31  0                  93211.334693  0.030000   1.00000
 32  2 30  0 31  3 29  0                  93211.723878  0.030000   1.00000
 32  3 30  0 31  2 29  0                  93211.723878  0.030000   1.00000
 32  3 30  0 31  3 29  0                  93211.723878  0.030000   1.00000
 32  2 30  0 31  2 29  0                  93211.723878  0.030000   1.00000
 34  0 34  0 33  1 33  0                  93212.223679  0.010000   1.00000
 34  1 34  0 33  0 33  0                  93212.223679  0.010000   1.00000
 34  1 34  0 33  1 33  0                  93212.223679  0.010000   1.00000
 34  0 34  0 33  0 33  0                  93212.223679  0.010000   1.00000
 31  3 28  0 30  4 27  0                  93215.868300  0.060000   1.00000
 31  4 28  0 30  3 27  0                  93215.868300  0.060000   1.00000
 31  4 28  0 30  4 27  0                  93215.868300  0.060000   1.00000
 31  3 28  0 30  3 27  0                  93215.868300  0.060000   1.00000
 43 32 11  0 43 31 12  0                  93217.016671  0.030000   1.00000
 43 32 12  0 43 31 13  0                  93217.016671  0.030000   1.00000
 30  4 26  0 29  5 25  0                  93226.619635  0.030000   1.00000
 30  5 26  0 29  4 25  0                  93226.619635  0.030000   1.00000
 30  5 26  0 29  5 25  0                  93226.619635  0.030000   1.00000
 30  4 26  0 29  4 25  0                  93226.619635  0.030000   1.00000
 69 37 33  0 69 36 34  0                  93239.726008  0.030000   1.00000
 29  5 24  0 28  6 23  0                  93250.358408  0.060000   1.00000
 29  6 24  0 28  6 23  0                  93250.358408  0.060000   1.00000
 29  5 24  0 28  5 23  0                  93250.358408  0.060000   1.00000
 29  6 24  0 28  5 23  0                  93250.358408  0.060000   1.00000
 28  6 22  0 27  7 21  0                  93298.708031  0.060000   1.00000
 28  7 22  0 27  7 21  0                  93298.708031  0.060000   1.00000
 28  6 22  0 27  6 21  0                  93298.708031  0.060000   1.00000
 28  7 22  0 27  6 21  0                  93298.708031  0.060000   1.00000
 14 14  1  0 13 13  0  0                  93320.707180  0.060000   1.00000
 14 14  0  0 13 13  1  0                  93320.707180  0.060000   1.00000
 61 35 26  0 61 34 27  0                  93358.421374  0.030000   1.00000
 61 35 27  0 61 34 28  0                  93359.909227  0.060000   1.00000
 27  7 20  0 26  8 19  0                  93395.518073  0.030000   1.00000
 27  8 20  0 26  7 19  0                  93396.576587  0.030000   1.00000
 81 36 46  0 81 35 47  0                  93451.113800  0.060000   1.00000
 82 41 42  0 82 40 43  0                  93475.140789  0.030000   1.00000
 25  9 16  0 24 10 15  0                  93503.209924  0.030000   1.00000
 65 36 29  0 65 35 30  0                  93547.215906  0.030000   1.00000
 56 34 22  0 56 33 23  0                  93548.022573  0.060000   1.00000
 34 17 17  0 33 18 16  0                  93556.134030  0.100000   1.00000
 42 32 10  0 42 31 11  0                  93566.259372  0.060000   1.00000
 42 32 11  0 42 31 12  0                  93566.259372  0.060000   1.00000
 26  8 18  0 25  9 17  0                  93577.558750  0.060000   1.00000
 50 33 17  0 50 32 18  0                  93622.900429  0.010000   1.00000
 50 33 18  0 50 32 19  0                  93622.900429  0.010000   1.00000
 42  7 35  0 42  6 36  0                  93629.706553  0.030000   1.00000
 42  7 35  0 42  7 36  0                  93629.706553  0.030000   1.00000
 42  8 35  0 42  6 36  0                  93629.706553  0.030000   1.00000
 42  8 35  0 42  7 36  0                  93629.706553  0.030000   1.00000
 73 30 43  0 73 29 44  0                  93663.889004  0.030000   1.00000
 61 22 39  0 61 22 40  0                  93668.975847  0.060000   1.00000
 61 22 39  0 61 21 40  0                  93668.975847  0.060000   1.00000
 61 23 39  0 61 22 40  0                  93669.784768  0.030000   1.00000
 61 23 39  0 61 21 40  0                  93669.784768  0.030000   1.00000
 86 39 48  0 86 38 49  0                  93697.131225  0.100000   1.00000
 92 43 50  0 92 42 51  0                  93732.171403  0.100000   1.00000
 85 42 44  0 85 41 45  0                  93763.391432  0.100000   1.00000
 20 10 11  0 19  9 10  0                  93772.520416  0.060000   1.00000
 78 33 45  0 78 32 46  0                  93783.695614  0.030000   1.00000
 53 16 37  0 53 15 38  0                  93817.055420  0.030000   1.00000
 53 17 37  0 53 16 38  0                  93817.055420  0.030000   1.00000
 53 17 37  0 53 15 38  0                  93817.055420  0.030000   1.00000
 53 16 37  0 53 16 38  0                  93817.055420  0.030000   1.00000
 48 12 36  0 48 11 37  0                  93828.903083  0.020000   1.00000
 48 12 36  0 48 12 37  0                  93828.903083  0.020000   1.00000
 48 13 36  0 48 11 37  0                  93828.903083  0.020000   1.00000
 48 13 36  0 48 12 37  0                  93828.903083  0.020000   1.00000
 52 35 18  0 51 36 15  0                  93847.826558  0.100000   1.00000
 52 35 17  0 51 36 16  0                  93847.826558  0.100000   1.00000
 73 31 43  0 73 30 44  0                  93859.876493  0.030000   1.00000
 41 32  9  0 41 31 10  0                  93888.722865  0.060000   1.00000
 41 32 10  0 41 31 11  0                  93888.722865  0.060000   1.00000
 72 38 34  0 72 37 35  0                  93902.493131  0.060000   1.00000
 19 10 10  0 18  9  9  0                  93938.218227  0.030000   1.00000
 25 10 15  0 24 11 14  0                  93956.510884  0.030000   1.00000
 15 13  3  0 14 12  2  0                  93989.156163  0.060000   1.00000
 15 13  2  0 14 12  3  0                  93989.156163  0.060000   1.00000
 57 19 38  0 57 18 39  0                  94006.224640  0.030000   1.00000
 57 20 38  0 57 19 39  0                  94006.224640  0.030000   1.00000
 57 20 38  0 57 18 39  0                  94006.224640  0.030000   1.00000
 57 19 38  0 57 19 39  0                  94006.224640  0.030000   1.00000
 41  6 35  0 41  5 36  0                  94032.001632  0.030000   1.00000
 41  7 35  0 41  6 36  0                  94032.001632  0.030000   1.00000
 72 38 35  0 72 37 36  0                  94053.919928  0.030000   1.00000
 92 44 49  0 92 43 50  0                  94083.893342  0.030000   1.00000
 64 24 40  0 64 23 41  0                  94138.371000  0.030000   1.00000
 64 25 40  0 64 24 41  0                  94142.050319  0.030000   1.00000
 87 38 49  0 87 37 50  0                  94147.624656  0.100000   1.00000
 49 33 16  0 49 32 17  0                  94160.125218  0.030000   1.00000
 49 33 17  0 49 32 18  0                  94160.125218  0.030000   1.00000
 81 41 40  0 81 40 41  0                  94171.152980  0.060000   1.00000
 88 43 46  0 88 42 47  0                  94178.445679  0.060000   1.00000
 40 32  8  0 40 31  9  0                  94186.212093  0.060000   1.00000
 40 32  9  0 40 31 10  0                  94186.212093  0.060000   1.00000
 70 28 42  0 70 27 43  0                  94213.842868  0.030000   1.00000
 70 29 42  0 70 28 43  0                  94270.378298  0.030000   1.00000
 27 12 15  0 26 13 14  0                  94292.144359  0.060000   1.00000
 55 34 21  0 55 33 22  0                  94302.890067  0.030000   1.00000
 55 34 22  0 55 33 23  0                  94302.890067  0.030000   1.00000
 41 23 19  0 40 24 16  0                  94317.699192  0.100000   1.00000
 40 22 19  0 39 23 16  0                  94319.723475  0.100000   1.00000
 36 18 19  0 35 19 16  0                  94323.161671  0.100000   1.00000
 67 26 41  0 67 25 42  0                  94338.991816  0.060000   1.00000
 35 18 17  0 35 15 20  0                  94342.845787  0.100000   1.00000
 67 27 41  0 67 26 42  0                  94353.891872  0.030000   1.00000
 75 39 36  0 75 38 37  0                  94370.781546  0.030000   1.00000
 42 24 19  0 41 25 16  0                  94401.958018  0.100000   1.00000
 40  5 35  0 40  4 36  0                  94403.136357  0.030000   1.00000
 40  6 35  0 40  5 36  0                  94403.136357  0.030000   1.00000
 39 21 19  0 38 22 16  0                  94406.390658  0.100000   1.00000
 42 24 18  0 41 25 17  0                  94411.401874  0.100000   1.00000
 40 22 18  0 39 23 17  0                  94411.401874  0.100000   1.00000
 47 11 36  0 47 10 37  0                  94413.977876  0.030000   1.00000
 47 11 36  0 47 11 37  0                  94413.977876  0.030000   1.00000
 47 12 36  0 47 10 37  0                  94413.977876  0.030000   1.00000
 47 12 36  0 47 11 37  0                  94413.977876  0.030000   1.00000
 39 32  7  0 39 31  8  0                  94460.357025  0.030000   1.00000
 39 32  8  0 39 31  9  0                  94460.357025  0.030000   1.00000
 78 40 38  0 78 39 39  0                  94500.321896  0.030000   1.00000
 78 34 45  0 78 33 46  0                  94522.324537  0.060000   1.00000
 52 15 37  0 52 14 38  0                  94595.019333  0.030000   1.00000
 52 15 37  0 52 15 38  0                  94595.019333  0.030000   1.00000
 52 16 37  0 52 14 38  0                  94595.019333  0.030000   1.00000
 52 16 37  0 52 15 38  0                  94595.019333  0.030000   1.00000
 37 19 19  0 36 20 16  0                  94605.103765  0.100000   1.00000
 16 12  5  0 15 11  4  0                  94609.192458  0.060000   1.00000
 16 12  4  0 15 11  5  0                  94611.203740  0.060000   1.00000
 68 37 31  0 68 36 32  0                  94653.615531  0.030000   1.00000
 48 33 15  0 48 32 16  0                  94657.710506  0.030000   1.00000
 48 33 16  0 48 32 17  0                  94657.710506  0.030000   1.00000
 39 21 18  0 38 22 17  0                  94676.364502  0.100000   1.00000
 68 37 32  0 68 36 33  0                  94680.001823  0.060000   1.00000
 25 10 16  0 24  9 15  0                  94690.685382  0.060000   1.00000
 75 39 37  0 75 38 38  0                  94697.414011  0.030000   1.00000
 38 32  6  0 38 31  7  0                  94712.963504  0.060000   1.00000
 38 32  7  0 38 31  8  0                  94712.963504  0.060000   1.00000
 64 36 28  0 64 35 29  0                  94743.523377  0.030000   1.00000
 39  4 35  0 39  3 36  0                  94745.228956  0.030000   1.00000
 39  5 35  0 39  4 36  0                  94745.228956  0.030000   1.00000
 64 36 29  0 64 35 30  0                  94747.437085  0.030000   1.00000
 83 37 47  0 83 36 48  0                  94775.523170  0.030000   1.00000
 60 21 39  0 60 20 40  0                  94849.439438  0.030000   1.00000
 60 21 39  0 60 21 40  0                  94849.439438  0.030000   1.00000
 60 22 39  0 60 21 40  0                  94849.439438  0.030000   1.00000
 60 22 39  0 60 20 40  0                  94849.439438  0.030000   1.00000
 91 44 48  0 91 43 49  0                  94868.943962  0.100000   1.00000
 37 32  5  0 37 31  6  0                  94945.201155  0.030000   1.00000
 37 32  6  0 37 31  7  0                  94945.201155  0.030000   1.00000
 46 10 36  0 46  9 37  0                  94955.191645  0.020000   1.00000
 46 10 36  0 46 10 37  0                  94955.191645  0.020000   1.00000
 46 11 36  0 46  9 37  0                  94955.191645  0.020000   1.00000
 46 11 36  0 46 10 37  0                  94955.191645  0.020000   1.00000
 89 39 50  0 89 38 51  0                  94958.384041  0.060000   1.00000
 56 18 38  0 56 17 39  0                  94961.868624  0.030000   1.00000
 56 19 38  0 56 18 39  0                  94961.868624  0.030000   1.00000
 56 19 38  0 56 17 39  0                  94961.868624  0.030000   1.00000
 56 18 38  0 56 18 39  0                  94961.868624  0.030000   1.00000
 17 11  7  0 16 10  6  0                  94992.662456  0.060000   1.00000
 54 34 21  0 54 33 22  0                  95000.935113  0.030000   1.00000
 88 40 49  0 88 39 50  0                  95006.432751  0.030000   1.00000
 80 34 46  0 80 33 47  0                  95035.934723  0.030000   1.00000
 38  3 35  0 38  2 36  0                  95060.359106  0.030000   1.00000
 38  4 35  0 38  3 36  0                  95060.359106  0.030000   1.00000
 45 27 19  0 44 28 16  0                  95062.831506  0.100000   1.00000
 45 27 18  0 44 28 17  0                  95062.831506  0.100000   1.00000
 75 31 44  0 75 30 45  0                  95114.108317  0.060000   1.00000
 47 33 14  0 47 32 15  0                  95118.759743  0.060000   1.00000
 47 33 15  0 47 32 16  0                  95118.759743  0.060000   1.00000
 17 11  6  0 16 10  7  0                  95146.930448  0.060000   1.00000
 36 32  4  0 36 31  5  0                  95158.548739  0.100000   1.00000
 36 32  5  0 36 31  6  0                  95158.548739  0.100000   1.00000
 78 40 39  0 78 39 40  0                  95176.777186  0.030000   1.00000
 59 35 24  0 59 34 25  0                  95251.203344  0.030000   1.00000
 59 35 25  0 59 34 26  0                  95251.203344  0.030000   1.00000
 94 44 51  0 94 43 52  0                  95282.397800  0.100000   1.00000
 51 14 37  0 51 13 38  0                  95314.120380  0.030000   1.00000
 51 14 37  0 51 14 38  0                  95314.120380  0.030000   1.00000
 51 15 37  0 51 13 38  0                  95314.120380  0.030000   1.00000
 51 15 37  0 51 14 38  0                  95314.120380  0.030000   1.00000
 75 32 44  0 75 31 45  0                  95350.408797  0.020000   1.00000
 35 32  3  0 35 31  4  0                  95354.131503  0.030000   1.00000
 35 32  4  0 35 31  5  0                  95354.131503  0.030000   1.00000
 45  9 36  0 45  8 37  0                  95456.074468  0.060000   1.00000
 45  9 36  0 45  9 37  0                  95456.074468  0.060000   1.00000
 45 10 36  0 45  8 37  0                  95456.074468  0.060000   1.00000
 45 10 36  0 45  9 37  0                  95456.074468  0.060000   1.00000
 63 23 40  0 63 22 41  0                  95482.609703  0.030000   1.00000
 63 24 40  0 63 23 41  0                  95483.649729  0.030000   1.00000
 26 11 15  0 25 12 14  0                  95500.697881  0.030000   1.00000
 81 41 41  0 81 40 42  0                  95515.422740  0.030000   1.00000
 34 32  2  0 34 31  3  0                  95533.207129  0.030000   1.00000
 34 32  3  0 34 31  4  0                  95533.207129  0.030000   1.00000
 46 33 13  0 46 32 14  0                  95545.923358  0.030000   1.00000
 46 33 14  0 46 32 15  0                  95545.923358  0.030000   1.00000
 71 38 33  0 71 37 34  0                  95582.079754  0.060000   1.00000
 25 16 10  0 24 16  9  0                  95613.187244  0.100000   1.00000
 25 16  9  0 24 16  8  0                  95615.192536  0.100000   1.00000
 36  1 35  0 36  0 36  0                  95616.769932  0.060000   1.00000
 36  2 35  0 36  1 36  0                  95616.769932  0.060000   1.00000
 13  8  6  0 12  5  7  0                  95627.554854  0.100000   1.00000
 71 38 34  0 71 37 35  0                  95643.604012  0.060000   1.00000
 53 34 19  0 53 33 20  0                  95647.323470  0.030000   1.00000
 53 34 20  0 53 33 21  0                  95647.323470  0.030000   1.00000
101 49 52  0101 48 53  0                  95656.293389  0.100000   1.00000
 91 40 51  0 91 39 52  0                  95703.626366  0.100000   1.00000
 86 43 43  0 86 42 44  0                  95713.049637  0.100000   1.00000
 84 42 43  0 84 41 44  0                  95761.820004  0.100000   1.00000
 72 29 43  0 72 28 44  0                  95779.618879  0.060000   1.00000
 63 36 27  0 63 35 28  0                  95836.821232  0.060000   1.00000
 63 36 28  0 63 35 29  0                  95838.144688  0.030000   1.00000
 72 30 43  0 72 29 44  0                  95848.990200  0.030000   1.00000
 66 25 41  0 66 24 42  0                  95878.426519  0.030000   1.00000
 66 26 41  0 66 25 42  0                  95883.072191  0.030000   1.00000
 34  1 33  0 33  2 32  0                  95913.016652  0.010000   1.00000
 34  2 33  0 33  1 32  0                  95913.016652  0.010000   1.00000
 34  2 33  0 33  2 32  0                  95913.016652  0.010000   1.00000
 34  1 33  0 33  1 32  0                  95913.016652  0.010000   1.00000
 33  2 31  0 32  3 30  0                  95913.016652  0.010000   1.00000
 33  3 31  0 32  2 30  0                  95913.016652  0.010000   1.00000
 33  3 31  0 32  3 30  0                  95913.016652  0.010000   1.00000
 33  2 31  0 32  2 30  0                  95913.016652  0.010000   1.00000
 35  0 35  0 34  1 34  0                  95913.909625  0.060000   1.00000
 35  1 35  0 34  0 34  0                  95913.909625  0.060000   1.00000
 35  1 35  0 34  1 34  0                  95913.909625  0.060000   1.00000
 35  0 35  0 34  0 34  0                  95913.909625  0.060000   1.00000
 32  3 29  0 31  4 28  0                  95916.819451  0.030000   1.00000
 32  4 29  0 31  3 28  0                  95916.819451  0.030000   1.00000
 32  4 29  0 31  4 28  0                  95916.819451  0.030000   1.00000
 32  3 29  0 31  3 28  0                  95916.819451  0.030000   1.00000
 44  8 36  0 44  7 37  0                  95919.505570  0.020000   1.00000
 44  8 36  0 44  8 37  0                  95919.505570  0.020000   1.00000
 44  9 36  0 44  7 37  0                  95919.505570  0.020000   1.00000
 44  9 36  0 44  8 37  0                  95919.505570  0.020000   1.00000
 31  4 27  0 30  5 26  0                  95926.522587  0.030000   1.00000
 31  5 27  0 30  4 26  0                  95926.522587  0.030000   1.00000
 31  5 27  0 30  5 26  0                  95926.522587  0.030000   1.00000
 31  4 27  0 30  4 26  0                  95926.522587  0.030000   1.00000
 59 20 39  0 59 20 40  0                  95932.020835  0.030000   1.00000
 59 20 39  0 59 19 40  0                  95932.020835  0.030000   1.00000
 59 21 39  0 59 20 40  0                  95932.020835  0.030000   1.00000
 59 21 39  0 59 19 40  0                  95932.020835  0.030000   1.00000
 45 33 12  0 45 32 13  0                  95941.768977  0.060000   1.00000
 45 33 13  0 45 32 14  0                  95941.768977  0.060000   1.00000
 30  5 25  0 29  6 24  0                  95947.811125  0.060000   1.00000
 30  6 25  0 29  5 24  0                  95947.811125  0.060000   1.00000
 30  6 25  0 29  6 24  0                  95947.811125  0.060000   1.00000
 30  5 25  0 29  5 24  0                  95947.811125  0.060000   1.00000
 67 37 30  0 67 36 31  0                  95987.271204  0.060000   1.00000
 29  6 23  0 28  7 22  0                  95990.604050  0.030000   1.00000
 29  7 23  0 28  7 22  0                  95990.604050  0.030000   1.00000
 29  6 23  0 28  6 22  0                  95990.604050  0.030000   1.00000
 29  7 23  0 28  6 22  0                  95990.604050  0.030000   1.00000
 67 37 31  0 67 36 32  0                  95997.018541  0.030000   1.00000
 69 28 42  0 69 27 43  0                  96016.507820  0.030000   1.00000
 38 17 22  0 37 18 19  0                  96028.159420  0.030000   1.00000
 28  7 21  0 27  8 20  0                  96074.986446  0.060000   1.00000
 28  8 21  0 27  8 20  0                  96074.986446  0.060000   1.00000
 28  7 21  0 27  7 20  0                  96074.986446  0.060000   1.00000
 28  8 21  0 27  7 20  0                  96074.986446  0.060000   1.00000
 58 35 23  0 58 34 24  0                  96088.035594  0.030000   1.00000
 58 35 24  0 58 34 25  0                  96088.035594  0.030000   1.00000
 48 30 19  0 47 31 16  0                  96132.138357  0.100000   1.00000
 48 30 18  0 47 31 17  0                  96132.138357  0.100000   1.00000
 27  8 19  0 26  9 18  0                  96237.844310  0.060000   1.00000
 52 34 18  0 52 33 19  0                  96246.472523  0.020000   1.00000
 52 34 19  0 52 33 20  0                  96246.472523  0.020000   1.00000
 82 35 47  0 82 34 48  0                  96248.264444  0.030000   1.00000
 27  9 19  0 26  8 18  0                  96253.675227  0.030000   1.00000
 74 39 35  0 74 38 36  0                  96302.575423  0.030000   1.00000
 44 33 11  0 44 32 12  0                  96308.389613  0.030000   1.00000
 44 33 12  0 44 32 13  0                  96308.389613  0.030000   1.00000
 90 41 50  0 90 40 51  0                  96313.060161  0.060000   1.00000
 90 44 47  0 90 43 48  0                  96336.351234  0.060000   1.00000
 43  7 36  0 43  6 37  0                  96348.372184  0.030000   1.00000
 43  7 36  0 43  7 37  0                  96348.372184  0.030000   1.00000
 43  8 36  0 43  6 37  0                  96348.372184  0.030000   1.00000
 43  8 36  0 43  7 37  0                  96348.372184  0.030000   1.00000
 93 41 52  0 93 40 53  0                  96380.542852  0.030000   1.00000
 26  9 17  0 25 10 16  0                  96391.540701  0.030000   1.00000
 74 39 36  0 74 38 37  0                  96440.690355  0.060000   1.00000
 77 32 45  0 77 31 46  0                  96534.909313  0.030000   1.00000
 91 45 46  0 91 44 47  0                  96571.295766  0.100000   1.00000
 49 12 37  0 49 11 38  0                  96595.951382  0.030000   1.00000
 49 12 37  0 49 12 38  0                  96595.951382  0.030000   1.00000
 49 13 37  0 49 11 38  0                  96595.951382  0.030000   1.00000
 49 13 37  0 49 12 38  0                  96595.951382  0.030000   1.00000
 83 42 41  0 83 41 42  0                  96615.621415  0.100000   1.00000
 43 33 10  0 43 32 11  0                  96647.869412  0.030000   1.00000
 43 33 11  0 43 32 12  0                  96647.869412  0.030000   1.00000
 54 16 38  0 54 15 39  0                  96657.268879  0.030000   1.00000
 54 17 38  0 54 15 39  0                  96657.268879  0.030000   1.00000
 54 17 38  0 54 16 39  0                  96657.268879  0.030000   1.00000
 54 16 38  0 54 16 39  0                  96657.268879  0.030000   1.00000
 30 14 16  0 29 15 15  0                  96675.378462  0.100000   1.00000
 62 22 40  0 62 21 41  0                  96710.344951  0.030000   1.00000
 62 23 40  0 62 22 41  0                  96710.344951  0.030000   1.00000
 42  6 36  0 42  5 37  0                  96745.042215  0.030000   1.00000
 42  7 36  0 42  6 37  0                  96745.042215  0.030000   1.00000
 51 34 17  0 51 33 18  0                  96802.328226  0.020000   1.00000
 51 34 18  0 51 33 19  0                  96802.328226  0.020000   1.00000
 77 33 45  0 77 32 46  0                  96818.771434  0.030000   1.00000
 62 36 26  0 62 35 27  0                  96840.880600  0.100000   1.00000
 62 36 27  0 62 35 28  0                  96841.325800  0.100000   1.00000
 96 45 52  0 96 44 53  0                  96852.611054  0.100000   1.00000
 57 35 22  0 57 34 23  0                  96861.936085  0.030000   1.00000
 57 35 23  0 57 34 24  0                  96861.936085  0.030000   1.00000
 26 10 17  0 25  9 16  0                  96869.196675  0.060000   1.00000
 80 41 39  0 80 40 40  0                  96911.585582  0.030000   1.00000
 58 19 39  0 58 18 40  0                  96928.421095  0.020000   1.00000
 58 20 39  0 58 19 40  0                  96928.421095  0.020000   1.00000
 58 20 39  0 58 18 40  0                  96928.421095  0.020000   1.00000
 58 19 39  0 58 19 40  0                  96928.421095  0.020000   1.00000
 42 33  9  0 42 32 10  0                  96962.017772  0.030000   1.00000
 42 33 10  0 42 32 11  0                  96962.017772  0.030000   1.00000
 18 10  8  0 17  9  9  0                  96979.397038  0.030000   1.00000
 95 42 53  0 95 41 54  0                  96986.776362  0.100000   1.00000
 50 32 19  0 49 33 16  0                  96990.128534  0.100000   1.00000
 50 32 18  0 49 33 17  0                  96990.128534  0.100000   1.00000
 62 25 37  0 61 28 34  0                  97000.753217  0.100000   1.00000
 15 14  2  0 14 13  1  0                  97044.504380  0.030000   1.00000
 15 14  1  0 14 13  2  0                  97044.504380  0.030000   1.00000
115 55 60  0115 54 61  0                  97062.307567  0.100000   1.00000
 77 40 38  0 77 39 39  0                  97067.259654  0.100000   1.00000
 70 38 32  0 70 37 33  0                  97075.714589  0.100000   1.00000
 70 38 33  0 70 37 34  0                  97099.854304  0.060000   1.00000
 41  5 36  0 41  4 37  0                  97111.739813  0.030000   1.00000
 41  6 36  0 41  5 37  0                  97111.739813  0.030000   1.00000
 48 11 37  0 48 10 38  0                  97167.203725  0.030000   1.00000
 48 11 37  0 48 11 38  0                  97167.203725  0.030000   1.00000
 48 12 37  0 48 10 38  0                  97167.203725  0.030000   1.00000
 48 12 37  0 48 11 38  0                  97167.203725  0.030000   1.00000
 66 37 29  0 66 36 30  0                  97200.223628  0.060000   1.00000
 66 37 30  0 66 36 31  0                  97203.828924  0.060000   1.00000
 41 33  8  0 41 32  9  0                  97252.492245  0.030000   1.00000
 41 33  9  0 41 32 10  0                  97252.492245  0.030000   1.00000
 82 36 47  0 82 35 48  0                  97272.927615  0.030000   1.00000
 65 24 41  0 65 23 42  0                  97274.698389  0.030000   1.00000
 65 25 41  0 65 24 42  0                  97276.093917  0.030000   1.00000
 50 34 16  0 50 33 17  0                  97318.280922  0.030000   1.00000
 50 34 17  0 50 33 18  0                  97318.280922  0.030000   1.00000
 74 30 44  0 74 29 45  0                  97320.313994  0.030000   1.00000
 14  6  9  0 13  3 10  0                  97342.168818  0.100000   1.00000
 87 39 49  0 87 38 50  0                  97383.220345  0.030000   1.00000
 53 15 38  0 53 14 39  0                  97410.809178  0.030000   1.00000
 53 15 38  0 53 15 39  0                  97410.809178  0.030000   1.00000
 53 16 38  0 53 14 39  0                  97410.809178  0.030000   1.00000
 53 16 38  0 53 15 39  0                  97410.809178  0.030000   1.00000
 84 36 48  0 84 35 49  0                  97418.977970  0.030000   1.00000
 40  4 36  0 40  3 37  0                  97450.514922  0.030000   1.00000
 40  5 36  0 40  4 37  0                  97450.514922  0.030000   1.00000
 33 16 17  0 32 17 16  0                  97488.124669  0.100000   1.00000
 97 43 54  0 97 42 55  0                  97519.857509  0.100000   1.00000
 40 33  7  0 40 32  8  0                  97520.870568  0.030000   1.00000
 40 33  8  0 40 32  9  0                  97520.870568  0.030000   1.00000
 56 35 21  0 56 34 22  0                  97578.843249  0.030000   1.00000
 56 35 22  0 56 34 23  0                  97578.843249  0.030000   1.00000
 68 26 42  0 68 25 43  0                  97596.455549  0.030000   1.00000
 68 27 42  0 68 26 43  0                  97602.377607  0.030000   1.00000
 92 42 51  0 92 41 52  0                  97618.613085  0.100000   1.00000
 71 28 43  0 71 27 44  0                  97633.736075  0.030000   1.00000
 71 29 43  0 71 28 44  0                  97657.225600  0.060000   1.00000
 37 17 21  0 36 18 18  0                  97660.028584  0.100000   1.00000
 47 10 37  0 47  9 38  0                  97696.854448  0.030000   1.00000
 47 10 37  0 47 10 38  0                  97696.854448  0.030000   1.00000
 47 11 37  0 47  9 38  0                  97696.854448  0.030000   1.00000
 47 11 37  0 47 10 38  0                  97696.854448  0.030000   1.00000
 16 13  4  0 15 12  3  0                  97699.172319  0.030000   1.00000
 16 13  3  0 15 12  4  0                  97699.172319  0.030000   1.00000
 39  3 36  0 39  2 37  0                  97763.255327  0.060000   1.00000
 39  4 36  0 39  3 37  0                  97763.255327  0.060000   1.00000
 61 36 25  0 61 35 26  0                  97766.473823  0.030000   1.00000
 61 36 26  0 61 35 27  0                  97766.473823  0.030000   1.00000
 39 33  6  0 39 32  7  0                  97768.571725  0.030000   1.00000
 39 33  7  0 39 32  8  0                  97768.571725  0.030000   1.00000
 49 34 15  0 49 33 16  0                  97797.368799  0.020000   1.00000
 49 34 16  0 49 33 17  0                  97797.368799  0.020000   1.00000
 61 21 40  0 61 20 41  0                  97836.790801  0.060000   1.00000
 61 21 40  0 61 21 41  0                  97836.790801  0.060000   1.00000
 83 42 42  0 83 41 43  0                  97842.541163  0.060000   1.00000
 57 18 39  0 57 17 40  0                  97848.072434  0.030000   1.00000
 57 19 39  0 57 18 40  0                  97848.072434  0.030000   1.00000
 57 19 39  0 57 17 40  0                  97848.072434  0.030000   1.00000
 57 18 39  0 57 18 40  0                  97848.072434  0.030000   1.00000
 96 46 51  0 96 45 52  0                  97924.405536  0.100000   1.00000
 79 33 46  0 79 32 47  0                  97925.748554  0.030000   1.00000
 52 34 19  0 51 35 16  0                  97930.802388  0.100000   1.00000
 52 34 18  0 51 35 17  0                  97930.802388  0.100000   1.00000
 73 39 34  0 73 38 35  0                  97989.753917  0.060000   1.00000
 38 33  5  0 38 32  6  0                  97996.884595  0.030000   1.00000
 38 33  6  0 38 32  7  0                  97996.884595  0.030000   1.00000
 38  2 36  0 38  1 37  0                  98051.624677  0.060000   1.00000
 38  3 36  0 38  2 37  0                  98051.624677  0.060000   1.00000
 86 43 44  0 86 42 45  0                  98055.026586  0.030000   1.00000
 52 14 38  0 52 13 39  0                  98109.116989  0.030000   1.00000
 52 14 38  0 52 14 39  0                  98109.116989  0.030000   1.00000
 52 15 38  0 52 13 39  0                  98109.116989  0.030000   1.00000
 52 15 38  0 52 14 39  0                  98109.116989  0.030000   1.00000
 46  9 37  0 46  8 38  0                  98188.034602  0.030000   1.00000
 46  9 37  0 46  9 38  0                  98188.034602  0.030000   1.00000
 46 10 37  0 46  8 38  0                  98188.034602  0.030000   1.00000
 46 10 37  0 46  9 38  0                  98188.034602  0.030000   1.00000
 37 33  4  0 37 32  5  0                  98207.114212  0.030000   1.00000
 37 33  5  0 37 32  6  0                  98207.114212  0.030000   1.00000
 88 44 44  0 88 43 45  0                  98211.783701  0.060000   1.00000
 26 10 16  0 25 11 15  0                  98228.525908  0.030000   1.00000
 48 34 14  0 48 33 15  0                  98242.313274  0.030000   1.00000
 48 34 15  0 48 33 16  0                  98242.313274  0.030000   1.00000
 55 35 20  0 55 34 21  0                  98243.894647  0.030000   1.00000
 55 35 21  0 55 34 22  0                  98243.894647  0.030000   1.00000
 79 34 46  0 79 33 47  0                  98265.190352  0.100000   1.00000
 17 12  6  0 16 11  5  0                  98270.614324  0.030000   1.00000
 17 12  5  0 16 11  6  0                  98280.743458  0.030000   1.00000
 65 37 28  0 65 36 29  0                  98310.876242  0.030000   1.00000
 65 37 29  0 65 36 30  0                  98312.124721  0.030000   1.00000
 37  1 36  0 37  0 37  0                  98317.183861  0.100000   1.00000
 37  2 36  0 37  1 37  0                  98317.183861  0.100000   1.00000
 41 18 24  0 40 19 21  0                  98323.808096  0.100000   1.00000
 18 11  8  0 17 10  7  0                  98337.043801  0.030000   1.00000
101 45 56  0101 44 57  0                  98359.373893  0.100000   1.00000
 36 33  3  0 36 32  4  0                  98400.362703  0.030000   1.00000
 36 33  4  0 36 32  5  0                  98400.362703  0.030000   1.00000
 69 38 31  0 69 37 32  0                  98424.242530  0.100000   1.00000
 53 35 19  0 52 36 16  0                  98426.082182  0.030000   1.00000
 53 35 18  0 52 36 17  0                  98426.082182  0.030000   1.00000
 69 38 32  0 69 37 33  0                  98433.277402  0.030000   1.00000
103 50 53  0103 49 54  0                  98477.280182  0.100000   1.00000
 92 45 48  0 92 44 49  0                  98509.093818  0.100000   1.00000
 86 37 49  0 86 36 50  0                  98546.088385  0.100000   1.00000
 64 23 41  0 64 22 42  0                  98550.233472  0.030000   1.00000
 64 24 41  0 64 23 42  0                  98550.233472  0.030000   1.00000
 35 33  2  0 35 32  3  0                  98577.697266  0.030000   1.00000
 35 33  3  0 35 32  4  0                  98577.697266  0.030000   1.00000
 35  1 34  0 34  2 33  0                  98614.566409  0.030000   1.00000
 35  2 34  0 34  1 33  0                  98614.566409  0.030000   1.00000
 35  2 34  0 34  2 33  0                  98614.566409  0.030000   1.00000
 35  1 34  0 34  1 33  0                  98614.566409  0.030000   1.00000
 34  2 32  0 33  3 31  0                  98614.566409  0.030000   1.00000
 34  3 32  0 33  2 31  0                  98614.566409  0.030000   1.00000
 34  3 32  0 33  3 31  0                  98614.566409  0.030000   1.00000
 34  2 32  0 33  2 31  0                  98614.566409  0.030000   1.00000
 36  0 36  0 35  1 35  0                  98615.506338  0.100000   1.00000
 36  1 36  0 35  0 35  0                  98615.506338  0.100000   1.00000
 36  1 36  0 35  1 35  0                  98615.506338  0.100000   1.00000
 36  0 36  0 35  0 35  0                  98615.506338  0.100000   1.00000
 33  3 30  0 32  4 29  0                  98617.827296  0.030000   1.00000
 33  4 30  0 32  3 29  0                  98617.827296  0.030000   1.00000
 33  4 30  0 32  4 29  0                  98617.827296  0.030000   1.00000
 33  3 30  0 32  3 29  0                  98617.827296  0.030000   1.00000
 84 37 48  0 84 36 49  0                  98619.563592  0.030000   1.00000
 60 36 24  0 60 35 25  0                  98621.855918  0.030000   1.00000
 60 36 25  0 60 35 26  0                  98621.855918  0.030000   1.00000
 32  4 28  0 31  5 27  0                  98626.603980  0.030000   1.00000
 32  5 28  0 31  4 27  0                  98626.603980  0.030000   1.00000
 32  5 28  0 31  5 27  0                  98626.603980  0.030000   1.00000
 32  4 28  0 31  4 27  0                  98626.603980  0.030000   1.00000
 45  8 37  0 45  7 38  0                  98643.489567  0.030000   1.00000
 45  8 37  0 45  8 38  0                  98643.489567  0.030000   1.00000
 45  9 37  0 45  7 38  0                  98643.489567  0.030000   1.00000
 45  9 37  0 45  8 38  0                  98643.489567  0.030000   1.00000
 31  5 26  0 30  6 25  0                  98645.743849  0.030000   1.00000
 31  6 26  0 30  5 25  0                  98645.743849  0.030000   1.00000
 31  6 26  0 30  6 25  0                  98645.743849  0.030000   1.00000
 31  5 26  0 30  5 25  0                  98645.743849  0.030000   1.00000
 47 34 13  0 47 33 14  0                  98655.561449  0.030000   1.00000
 47 34 14  0 47 33 15  0                  98655.561449  0.030000   1.00000
 30  6 24  0 29  7 23  0                  98683.917448  0.060000   1.00000
 30  7 24  0 29  7 23  0                  98683.917448  0.060000   1.00000
 30  6 24  0 29  6 23  0                  98683.917448  0.060000   1.00000
 30  7 24  0 29  6 23  0                  98683.917448  0.060000   1.00000
 56 17 39  0 56 16 40  0                  98698.620917  0.030000   1.00000
 56 17 39  0 56 17 40  0                  98698.620917  0.030000   1.00000
 56 18 39  0 56 17 40  0                  98698.620917  0.030000   1.00000
 56 18 39  0 56 16 40  0                  98698.620917  0.030000   1.00000
 76 40 36  0 76 39 37  0                  98700.854572  0.060000   1.00000
 51 13 38  0 51 12 39  0                  98756.832787  0.010000   1.00000
 51 13 38  0 51 13 39  0                  98756.832787  0.010000   1.00000
 51 14 38  0 51 12 39  0                  98756.832787  0.010000   1.00000
 51 14 38  0 51 13 39  0                  98756.832787  0.010000   1.00000
 76 40 37  0 76 39 38  0                  98826.640736  0.100000   1.00000
 76 31 45  0 76 30 46  0                  98835.870897  0.100000   1.00000
 18 11  7  0 17 10  8  0                  98859.458373  0.060000   1.00000
 54 35 19  0 54 34 20  0                  98861.538817  0.030000   1.00000
 54 35 20  0 54 34 21  0                  98861.538817  0.030000   1.00000
 60 20 40  0 60 19 41  0                  98874.235715  0.030000   1.00000
 60 21 40  0 60 20 41  0                  98874.235715  0.030000   1.00000
 60 21 40  0 60 19 41  0                  98874.235715  0.030000   1.00000
 60 20 40  0 60 20 41  0                  98874.235715  0.030000   1.00000
 33 33  0  0 33 32  1  0                  98888.712586  0.100000   1.00000
 33 33  1  0 33 32  2  0                  98888.712586  0.100000   1.00000
 28  8 20  0 27  9 19  0                  98899.904209  0.030000   1.00000
 28  9 20  0 27  8 19  0                  98905.180500  0.030000   1.00000
 94 43 52  0 94 42 53  0                  98925.091966  0.100000   1.00000
 54 36 19  0 53 37 16  0                  98935.611075  0.100000   1.00000
 54 36 18  0 53 37 17  0                  98935.611075  0.100000   1.00000
 76 32 45  0 76 31 46  0                  98939.289657  0.030000   1.00000
 17  8  9  0 16  7 10  0                  98953.616702  0.030000   1.00000
 36 18 18  0 35 19 17  0                  98969.316357  0.030000   1.00000
 46 34 12  0 46 33 13  0                  99039.315613  0.030000   1.00000
 46 34 13  0 46 33 14  0                  99039.315613  0.030000   1.00000
 67 25 42  0 67 24 43  0                  99045.619750  0.030000   1.00000
 67 26 42  0 67 25 43  0                  99047.409756  0.030000   1.00000
 85 43 42  0 85 42 43  0                  99054.103902  0.030000   1.00000
 44  7 37  0 44  6 38  0                  99065.768471  0.020000   1.00000
 44  7 37  0 44  7 38  0                  99065.768471  0.020000   1.00000
 44  8 37  0 44  6 38  0                  99065.768471  0.020000   1.00000
 44  8 37  0 44  7 38  0                  99065.768471  0.020000   1.00000
 27  9 18  0 26 10 17  0                  99118.704729  0.060000   1.00000
 79 41 38  0 79 40 39  0                  99166.672684  0.100000   1.00000
 73 29 44  0 73 28 45  0                  99246.880170  0.100000   1.00000
 73 30 44  0 73 29 45  0                  99276.002664  0.060000   1.00000
 98 48 50  0 98 47 51  0                  99287.120323  0.100000   1.00000
 70 27 43  0 70 26 44  0                  99292.732791  0.030000   1.00000
 70 28 43  0 70 27 44  0                  99300.215524  0.030000   1.00000
 27 10 18  0 26  9 17  0                  99301.099983  0.060000   1.00000
 82 42 40  0 82 41 41  0                  99319.393039  0.030000   1.00000
 64 37 27  0 64 36 28  0                  99333.048764  0.060000   1.00000
 64 37 28  0 64 36 29  0                  99333.048764  0.060000   1.00000
 50 12 38  0 50 11 39  0                  99358.222525  0.030000   1.00000
 50 12 38  0 50 12 39  0                  99358.222525  0.030000   1.00000
 50 13 38  0 50 11 39  0                  99358.222525  0.030000   1.00000
 50 13 38  0 50 12 39  0                  99358.222525  0.030000   1.00000
 45 34 11  0 45 33 12  0                  99395.529753  0.020000   1.00000
 45 34 12  0 45 33 13  0                  99395.529753  0.020000   1.00000
 59 36 23  0 59 35 24  0                  99414.235364  0.030000   1.00000
 59 36 24  0 59 35 25  0                  99414.235364  0.030000   1.00000
 53 35 18  0 53 34 19  0                  99435.614196  0.030000   1.00000
 53 35 19  0 53 34 20  0                  99435.614196  0.030000   1.00000
 79 41 39  0 79 40 40  0                  99437.214389  0.030000   1.00000
 43  6 37  0 43  5 38  0                  99457.193931  0.030000   1.00000
 43  6 37  0 43  6 38  0                  99457.193931  0.030000   1.00000
 43  7 37  0 43  5 38  0                  99457.193931  0.030000   1.00000
 43  7 37  0 43  6 38  0                  99457.193931  0.030000   1.00000
 99 47 53  0 99 46 54  0                  99478.180665  0.100000   1.00000
 55 16 39  0 55 15 40  0                  99486.715933  0.030000   1.00000
 55 16 39  0 55 16 40  0                  99486.715933  0.030000   1.00000
 55 17 39  0 55 15 40  0                  99486.715933  0.030000   1.00000
 55 17 39  0 55 16 40  0                  99486.715933  0.030000   1.00000
 72 39 33  0 72 38 34  0                  99495.462959  0.060000   1.00000
 72 39 34  0 72 38 35  0                  99517.464517  0.100000   1.00000
 68 38 30  0 68 37 31  0                  99653.309958  0.030000   1.00000
 68 38 31  0 68 37 32  0                  99656.637045  0.030000   1.00000
 63 22 41  0 63 21 42  0                  99720.887885  0.030000   1.00000
 63 22 41  0 63 22 42  0                  99720.887885  0.030000   1.00000
 63 23 41  0 63 22 42  0                  99720.887885  0.030000   1.00000
 63 23 41  0 63 21 42  0                  99720.887885  0.030000   1.00000
 42 23 20  0 41 24 17  0                  99724.560185  0.100000   1.00000
 44 34 10  0 44 33 11  0                  99726.097215  0.060000   1.00000
 44 34 11  0 44 33 12  0                  99726.097215  0.060000   1.00000
 44 25 20  0 43 26 17  0                  99741.070720  0.100000   1.00000
 44 25 19  0 43 26 18  0                  99749.924176  0.100000   1.00000
 42  5 37  0 42  4 38  0                  99819.764600  0.030000   1.00000
 42  6 37  0 42  5 38  0                  99819.764600  0.030000   1.00000
 59 19 40  0 59 18 41  0                  99832.476911  0.030000   1.00000
 59 20 40  0 59 19 41  0                  99832.476911  0.030000   1.00000
 59 20 40  0 59 18 41  0                  99832.476911  0.030000   1.00000
 59 19 40  0 59 19 41  0                  99832.476911  0.030000   1.00000
 41 22 20  0 40 23 17  0                  99851.266435  0.100000   1.00000
 49 11 38  0 49 10 39  0                  99916.735235  0.030000   1.00000
 49 11 38  0 49 11 39  0                  99916.735235  0.030000   1.00000
 49 12 38  0 49 10 39  0                  99916.735235  0.030000   1.00000
 49 12 38  0 49 11 39  0                  99916.735235  0.030000   1.00000
 91 41 51  0 91 40 52  0                  99944.772262  0.100000   1.00000
 86 38 49  0 86 37 50  0                  99948.184874  0.100000   1.00000
 52 35 17  0 52 34 18  0                  99969.536221  0.030000   1.00000
 52 35 18  0 52 34 19  0                  99969.536221  0.030000   1.00000
 18  9  9  0 17  8 10  0                  99972.489004  0.100000   1.00000
 38 19 20  0 37 20 17  0                 100001.104227  0.100000   1.00000
 43 34  9  0 43 33 10  0                 100032.595837  0.030000   1.00000
 43 34 10  0 43 33 11  0                 100032.595837  0.030000   1.00000
 15 15  1  0 14 14  0  0                 100094.263258  0.030000   1.00000
 15 15  0  0 14 14  1  0                 100094.263258  0.030000   1.00000
 41 22 19  0 40 23 18  0                 100103.998543  0.100000   1.00000
 58 36 22  0 58 35 23  0                 100149.535596  0.030000   1.00000
 58 36 23  0 58 35 24  0                 100149.535596  0.030000   1.00000
 41  4 37  0 41  3 38  0                 100155.408314  0.030000   1.00000
 41  5 37  0 41  4 38  0                 100155.408314  0.030000   1.00000
 85 43 43  0 85 42 44  0                 100172.902499  0.100000   1.00000
 99 46 54  0 99 45 55  0                 100206.889792  0.100000   1.00000
 54 15 39  0 54 14 40  0                 100217.967031  0.030000   1.00000
 54 15 39  0 54 15 40  0                 100217.967031  0.030000   1.00000
 54 16 39  0 54 14 40  0                 100217.967031  0.030000   1.00000
 54 16 39  0 54 15 40  0                 100217.967031  0.030000   1.00000
 96 44 53  0 96 43 54  0                 100234.148375  0.100000   1.00000
 63 37 26  0 63 36 27  0                 100276.378491  0.060000   1.00000
 63 37 27  0 63 36 28  0                 100276.378491  0.060000   1.00000
 42 34  8  0 42 33  9  0                 100316.625281  0.030000   1.00000
 42 34  9  0 42 33 10  0                 100316.625281  0.030000   1.00000
 47 28 20  0 46 29 17  0                 100322.273771  0.100000   1.00000
 47 28 19  0 46 29 18  0                 100322.273771  0.100000   1.00000
 78 32 46  0 78 31 47  0                 100325.906945  0.030000   1.00000
 88 44 45  0 88 43 46  0                 100354.573115  0.100000   1.00000
 66 24 42  0 66 23 43  0                 100369.613243  0.100000   1.00000
 66 25 42  0 66 24 43  0                 100369.613243  0.100000   1.00000
 66 25 42  0 66 23 43  0                 100369.613243  0.100000   1.00000
 75 40 35  0 75 39 36  0                 100395.511979  0.100000   1.00000
 48 10 38  0 48  9 39  0                 100435.640328  0.030000   1.00000
 48 10 38  0 48 10 39  0                 100435.640328  0.030000   1.00000
 48 11 38  0 48  9 39  0                 100435.640328  0.030000   1.00000
 48 11 38  0 48 10 39  0                 100435.640328  0.030000   1.00000
 75 40 36  0 75 39 37  0                 100446.538926  0.100000   1.00000
 78 33 46  0 78 32 47  0                 100451.360580  0.100000   1.00000
 51 35 16  0 51 34 17  0                 100466.269226  0.030000   1.00000
 51 35 17  0 51 34 18  0                 100466.269226  0.030000   1.00000
 91 45 47  0 91 44 48  0                 100494.029077  0.100000   1.00000
 41 34  7  0 41 33  8  0                 100579.610104  0.060000   1.00000
 41 34  8  0 41 33  9  0                 100579.610104  0.060000   1.00000
 48 29 20  0 47 30 17  0                 100620.693796  0.100000   1.00000
 48 29 19  0 47 30 18  0                 100620.693796  0.100000   1.00000
 90 39 51  0 90 38 52  0                 100660.935869  0.030000   1.00000
 29 13 16  0 28 14 15  0                 100674.906760  0.060000   1.00000
 58 18 40  0 58 17 41  0                 100719.581946  0.060000   1.00000
 58 19 40  0 58 18 41  0                 100719.581946  0.060000   1.00000
 58 19 40  0 58 17 41  0                 100719.581946  0.060000   1.00000
 58 18 40  0 58 18 41  0                 100719.581946  0.060000   1.00000
 40 21 19  0 39 22 18  0                 100739.413774  0.060000   1.00000
 39  2 37  0 39  1 38  0                 100752.750133  0.030000   1.00000
 39  3 37  0 39  2 38  0                 100752.750133  0.030000   1.00000
 16 14  3  0 15 13  2  0                 100764.224078  0.020000   1.00000
 16 14  2  0 15 13  3  0                 100764.224078  0.020000   1.00000
 67 38 29  0 67 37 30  0                 100780.871480  0.030000   1.00000
 67 38 30  0 67 37 31  0                 100782.094375  0.060000   1.00000
 69 26 43  0 69 25 44  0                 100795.638935  0.060000   1.00000
 69 27 43  0 69 26 44  0                 100797.917694  0.060000   1.00000
 62 21 41  0 62 20 42  0                 100799.678290  0.060000   1.00000
 62 21 41  0 62 21 42  0                 100799.678290  0.060000   1.00000
 40 34  6  0 40 33  7  0                 100822.802661  0.020000   1.00000
 40 34  7  0 40 33  8  0                 100822.802661  0.020000   1.00000
 57 36 21  0 57 35 22  0                 100832.811306  0.020000   1.00000
 57 36 22  0 57 35 23  0                 100832.811306  0.020000   1.00000
 75 30 45  0 75 29 46  0                 100837.159042  0.030000   1.00000
 71 39 32  0 71 38 33  0                 100858.224724  0.030000   1.00000
 71 39 33  0 71 38 34  0                 100866.577176  0.100000   1.00000
 75 31 45  0 75 30 46  0                 100873.106247  0.030000   1.00000
 53 14 39  0 53 13 40  0                 100897.258550  0.060000   1.00000
 53 14 39  0 53 14 40  0                 100897.258550  0.060000   1.00000
 53 15 39  0 53 13 40  0                 100897.258550  0.060000   1.00000
 53 15 39  0 53 14 40  0                 100897.258550  0.060000   1.00000
 47  9 38  0 47  8 39  0                 100917.816796  0.020000   1.00000
 47  9 38  0 47  9 39  0                 100917.816796  0.020000   1.00000
 47 10 38  0 47  8 39  0                 100917.816796  0.020000   1.00000
 47 10 38  0 47  9 39  0                 100917.816796  0.020000   1.00000
 50 35 15  0 50 34 16  0                 100928.644195  0.020000   1.00000
 50 35 16  0 50 34 17  0                 100928.644195  0.020000   1.00000
 49 30 20  0 48 31 17  0                 100957.796803  0.100000   1.00000
 49 30 19  0 48 31 18  0                 100957.796803  0.100000   1.00000
 72 28 44  0 72 27 45  0                 100967.474541  0.060000   1.00000
 72 29 44  0 72 28 45  0                 100976.935530  0.030000   1.00000
 38  1 37  0 38  0 38  0                 101017.603527  0.030000   1.00000
 38  2 37  0 38  1 38  0                 101017.603527  0.030000   1.00000
 39 34  5  0 39 33  6  0                 101047.513026  0.030000   1.00000
 39 34  6  0 39 33  7  0                 101047.513026  0.030000   1.00000
 58 40 19  0 57 41 16  0                 101088.588307  0.100000   1.00000
 58 40 18  0 57 41 17  0                 101088.588307  0.100000   1.00000
 83 36 48  0 83 35 49  0                 101094.504326  0.030000   1.00000
 78 41 37  0 78 40 38  0                 101097.634603  0.030000   1.00000
 97 47 51  0 97 46 52  0                 101097.634603  0.030000   1.00000
 62 37 25  0 62 36 26  0                 101149.833048  0.060000   1.00000
 62 37 26  0 62 36 27  0                 101149.833048  0.060000   1.00000
 78 41 38  0 78 40 39  0                 101211.830983  0.030000   1.00000
 25 11 15  0 24 10 14  0                 101218.700839  0.060000   1.00000
 19 11  9  0 18 10  8  0                 101249.409887  0.030000   1.00000
 38 34  4  0 38 33  5  0                 101254.885510  0.060000   1.00000
 38 34  5  0 38 33  6  0                 101254.885510  0.060000   1.00000
 88 39 50  0 88 38 51  0                 101259.340988  0.100000   1.00000
 36  1 35  0 35  2 34  0                 101316.054929  0.060000   1.00000
 36  2 35  0 35  1 34  0                 101316.054929  0.060000   1.00000
 36  2 35  0 35  2 34  0                 101316.054929  0.060000   1.00000
 36  1 35  0 35  1 34  0                 101316.054929  0.060000   1.00000
 35  2 33  0 34  3 32  0                 101316.054929  0.060000   1.00000
 35  3 33  0 34  2 32  0                 101316.054929  0.060000   1.00000
 35  3 33  0 34  3 32  0                 101316.054929  0.060000   1.00000
 35  2 33  0 34  2 32  0                 101316.054929  0.060000   1.00000
 37  0 37  0 36  1 36  0                 101317.039065  0.060000   1.00000
 37  1 37  0 36  0 36  0                 101317.039065  0.060000   1.00000
 37  1 37  0 36  1 36  0                 101317.039065  0.060000   1.00000
 37  0 37  0 36  0 36  0                 101317.039065  0.060000   1.00000
 34  3 31  0 33  4 30  0                 101318.923615  0.060000   1.00000
 34  4 31  0 33  3 30  0                 101318.923615  0.060000   1.00000
 34  4 31  0 33  4 30  0                 101318.923615  0.060000   1.00000
 34  3 31  0 33  3 30  0                 101318.923615  0.060000   1.00000
 33  4 29  0 32  5 28  0                 101326.865854  0.060000   1.00000
 33  5 29  0 32  4 28  0                 101326.865854  0.060000   1.00000
 33  5 29  0 32  5 28  0                 101326.865854  0.060000   1.00000
 33  4 29  0 32  4 28  0                 101326.865854  0.060000   1.00000
 32  5 27  0 31  6 26  0                 101344.129974  0.030000   1.00000
 32  6 27  0 31  5 26  0                 101344.129974  0.030000   1.00000
 32  6 27  0 31  6 26  0                 101344.129974  0.030000   1.00000
 32  5 27  0 31  5 26  0                 101344.129974  0.030000   1.00000
 49 35 14  0 49 34 15  0                 101358.928357  0.010000   1.00000
 49 35 15  0 49 34 16  0                 101358.928357  0.010000   1.00000
 46  8 38  0 46  7 39  0                 101365.836297  0.020000   1.00000
 46  8 38  0 46  8 39  0                 101365.836297  0.020000   1.00000
 46  9 38  0 46  7 39  0                 101365.836297  0.020000   1.00000
 46  9 38  0 46  8 39  0                 101365.836297  0.020000   1.00000
 31  6 25  0 30  7 24  0                 101378.278903  0.030000   1.00000
 31  7 25  0 30  7 24  0                 101378.278903  0.030000   1.00000
 31  6 25  0 30  6 24  0                 101378.278903  0.030000   1.00000
 31  7 25  0 30  6 24  0                 101378.278903  0.030000   1.00000
 17 13  5  0 16 12  4  0                 101395.594470  0.030000   1.00000
 17 13  4  0 16 12  5  0                 101395.594470  0.030000   1.00000
 30  7 23  0 29  8 22  0                 101443.275713  0.030000   1.00000
 30  8 23  0 29  8 22  0                 101443.275713  0.030000   1.00000
 30  7 23  0 29  7 22  0                 101443.275713  0.030000   1.00000
 30  8 23  0 29  7 22  0                 101443.275713  0.030000   1.00000
 37 34  3  0 37 33  4  0                 101445.885619  0.030000   1.00000
 37 34  4  0 37 33  5  0                 101445.885619  0.030000   1.00000
 56 36 20  0 56 35 21  0                 101468.473333  0.030000   1.00000
 56 36 21  0 56 35 22  0                 101468.473333  0.030000   1.00000
 52 13 39  0 52 12 40  0                 101528.704037  0.030000   1.00000
 52 13 39  0 52 13 40  0                 101528.704037  0.030000   1.00000
 52 14 39  0 52 12 40  0                 101528.704037  0.030000   1.00000
 52 14 39  0 52 13 40  0                 101528.704037  0.030000   1.00000
 57 17 40  0 57 16 41  0                 101542.318871  0.030000   1.00000
 57 17 40  0 57 17 41  0                 101542.318871  0.030000   1.00000
 57 18 40  0 57 16 41  0                 101542.318871  0.030000   1.00000
 57 18 40  0 57 17 41  0                 101542.318871  0.030000   1.00000
 29  8 21  0 28  9 20  0                 101566.939082  0.030000   1.00000
 29  9 21  0 28  8 20  0                 101568.680240  0.060000   1.00000
 27 11 16  0 26 12 15  0                 101577.879262  0.060000   1.00000
 36 34  2  0 36 33  3  0                 101621.601920  0.030000   1.00000
 36 34  3  0 36 33  4  0                 101621.601920  0.030000   1.00000
 27 10 17  0 26 11 16  0                 101637.731915  0.030000   1.00000
 92 40 52  0 92 39 53  0                 101644.065809  0.100000   1.00000
 24 11 14  0 23 10 13  0                 101709.832982  0.060000   1.00000
 26 11 16  0 25 10 15  0                 101746.005683  0.060000   1.00000
 48 35 13  0 48 34 14  0                 101759.573683  0.060000   1.00000
 48 35 14  0 48 34 15  0                 101759.573683  0.060000   1.00000
 45  7 38  0 45  6 39  0                 101782.014792  0.030000   1.00000
 45  7 38  0 45  7 39  0                 101782.014792  0.030000   1.00000
 45  8 38  0 45  6 39  0                 101782.014792  0.030000   1.00000
 45  8 38  0 45  7 39  0                 101782.014792  0.030000   1.00000
 35 34  1  0 35 33  2  0                 101783.036858  0.030000   1.00000
 35 34  2  0 35 33  3  0                 101783.036858  0.030000   1.00000
 28  9 19  0 27 10 18  0                 101786.476622  0.030000   1.00000
 80 33 47  0 80 32 48  0                 101790.267055  0.030000   1.00000
 61 20 41  0 61 19 42  0                 101796.700927  0.030000   1.00000
 61 21 41  0 61 20 42  0                 101796.700927  0.030000   1.00000
 61 21 41  0 61 19 42  0                 101796.700927  0.030000   1.00000
 61 20 41  0 61 20 42  0                 101796.700927  0.030000   1.00000
 81 42 40  0 81 41 41  0                 101807.419003  0.100000   1.00000
 66 38 28  0 66 37 29  0                 101820.199014  0.100000   1.00000
 66 38 29  0 66 37 30  0                 101820.199014  0.100000   1.00000
 15  8  8  0 14  5  9  0                 101833.192763  0.100000   1.00000
 18 12  7  0 17 11  6  0                 101884.200397  0.030000   1.00000
 85 36 49  0 85 35 50  0                 101909.461538  0.100000   1.00000
 15  7  9  0 14  4 10  0                 101922.560307  0.100000   1.00000
 18 12  6  0 17 11  7  0                 101927.498010  0.030000   1.00000
 74 40 35  0 74 39 36  0                 101932.976479  0.100000   1.00000
 80 34 47  0 80 33 48  0                 101941.764477  0.060000   1.00000
 61 37 24  0 61 36 25  0                 101960.161424  0.030000   1.00000
 61 37 25  0 61 36 26  0                 101960.161424  0.030000   1.00000
 39 20 19  0 38 21 18  0                 102003.642662  0.100000   1.00000
 55 36 19  0 55 35 20  0                 102060.353757  0.030000   1.00000
 55 36 20  0 55 35 21  0                 102060.353757  0.030000   1.00000
 70 39 31  0 70 38 32  0                 102103.029022  0.030000   1.00000
 70 39 32  0 70 38 33  0                 102106.073147  0.030000   1.00000
 51 12 39  0 51 11 40  0                 102116.152064  0.020000   1.00000
 51 12 39  0 51 12 40  0                 102116.152064  0.020000   1.00000
 51 13 39  0 51 11 40  0                 102116.152064  0.020000   1.00000
 51 13 39  0 51 12 40  0                 102116.152064  0.020000   1.00000
 47 35 12  0 47 34 13  0                 102132.201369  0.030000   1.00000
 47 35 13  0 47 34 14  0                 102132.201369  0.030000   1.00000
 68 25 43  0 68 24 44  0                 102168.080568  0.100000   1.00000
 44  6 38  0 44  5 39  0                 102168.597710  0.100000   1.00000
 44  6 38  0 44  6 39  0                 102168.597710  0.100000   1.00000
 44  7 38  0 44  5 39  0                 102168.597710  0.100000   1.00000
 44  7 38  0 44  6 39  0                 102168.597710  0.100000   1.00000
 68 26 43  0 68 25 44  0                 102168.597710  0.100000   1.00000
 56 16 40  0 56 15 41  0                 102306.565130  0.030000   1.00000
 56 16 40  0 56 16 41  0                 102306.565130  0.030000   1.00000
 56 17 40  0 56 15 41  0                 102306.565130  0.030000   1.00000
 56 17 40  0 56 16 41  0                 102306.565130  0.030000   1.00000
 77 32 46  0 77 31 47  0                 102448.814181  0.060000   1.00000
 95 43 53  0 95 42 54  0                 102471.292914  0.100000   1.00000
 85 37 49  0 85 36 50  0                 102477.858609  0.100000   1.00000
 46 35 11  0 46 34 12  0                 102478.816714  0.030000   1.00000
 46 35 12  0 46 34 13  0                 102478.816714  0.030000   1.00000
 71 27 44  0 71 26 45  0                 102524.779026  0.030000   1.00000
 43  5 38  0 43  4 39  0                 102527.275592  0.060000   1.00000
 43  6 38  0 43  5 39  0                 102527.275592  0.060000   1.00000
 28 12 16  0 27 13 15  0                 102542.130151  0.030000   1.00000
 38 18 21  0 37 19 18  0                 102547.417906  0.100000   1.00000
 54 36 18  0 54 35 19  0                 102611.884026  0.030000   1.00000
 54 36 19  0 54 35 20  0                 102611.884026  0.030000   1.00000
 74 29 45  0 74 28 46  0                 102620.720160  0.030000   1.00000
 74 30 45  0 74 29 46  0                 102632.537286  0.030000   1.00000
 50 11 39  0 50 10 40  0                 102662.899208  0.030000   1.00000
 50 11 39  0 50 11 40  0                 102662.899208  0.030000   1.00000
 50 12 39  0 50 10 40  0                 102662.899208  0.030000   1.00000
 50 12 39  0 50 11 40  0                 102662.899208  0.030000   1.00000
 19 10  9  0 18  9 10  0                 102695.293866  0.060000   1.00000
 64 22 42  0 64 21 43  0                 102705.013954  0.030000   1.00000
 64 23 42  0 64 22 43  0                 102705.013954  0.030000   1.00000
 64 23 42  0 64 21 43  0                 102705.013954  0.030000   1.00000
 64 22 42  0 64 22 43  0                 102705.013954  0.030000   1.00000
 60 37 23  0 60 36 24  0                 102713.393242  0.030000   1.00000
 60 37 24  0 60 36 25  0                 102713.393242  0.030000   1.00000
 60 19 41  0 60 18 42  0                 102720.426535  0.020000   1.00000
 60 20 41  0 60 19 42  0                 102720.426535  0.020000   1.00000
 60 20 41  0 60 18 42  0                 102720.426535  0.020000   1.00000
 60 19 41  0 60 19 42  0                 102720.426535  0.020000   1.00000
 93 46 48  0 93 45 49  0                 102756.714103  0.100000   1.00000
 65 38 27  0 65 37 28  0                 102781.097417  0.030000   1.00000
 65 38 28  0 65 37 29  0                 102781.097417  0.030000   1.00000
 40 18 23  0 39 19 20  0                 102785.586702  0.100000   1.00000
 19 11  8  0 18 10  9  0                 102789.031326  0.030000   1.00000
 61 43 19  0 60 44 16  0                 102796.574600  0.100000   1.00000
 61 43 18  0 60 44 17  0                 102796.574600  0.100000   1.00000
 77 41 36  0 77 40 37  0                 102799.308730  0.030000   1.00000
 45 35 10  0 45 34 11  0                 102801.192645  0.030000   1.00000
 45 35 11  0 45 34 12  0                 102801.192645  0.030000   1.00000
 77 41 37  0 77 40 38  0                 102845.900713  0.030000   1.00000
 42  4 38  0 42  3 39  0                 102859.988097  0.100000   1.00000
 42  5 38  0 42  4 39  0                 102859.988097  0.100000   1.00000
100 46 55  0100 45 56  0                 102867.740905  0.100000   1.00000
 35 17 18  0 34 18 17  0                 102929.372426  0.100000   1.00000
 55 15 40  0 55 14 41  0                 103017.363826  0.010000   1.00000
 55 15 40  0 55 15 41  0                 103017.363826  0.010000   1.00000
 55 16 40  0 55 14 41  0                 103017.363826  0.010000   1.00000
 55 16 40  0 55 15 41  0                 103017.363826  0.010000   1.00000
 44 35  9  0 44 34 10  0                 103100.606844  0.030000   1.00000
 44 35 10  0 44 34 11  0                 103100.606844  0.030000   1.00000
 53 36 17  0 53 35 18  0                 103125.891740  0.010000   1.00000
 53 36 18  0 53 35 19  0                 103125.891740  0.010000   1.00000
103 48 56  0103 47 57  0                 103132.552400  0.100000   1.00000
 41  3 38  0 41  2 39  0                 103168.265962  0.030000   1.00000
 41  4 38  0 41  3 39  0                 103168.265962  0.030000   1.00000
 87 37 50  0 87 36 51  0                 103170.816662  0.100000   1.00000
 49 10 39  0 49  9 40  0                 103171.794921  0.030000   1.00000
 49 10 39  0 49 10 40  0                 103171.794921  0.030000   1.00000
 49 11 39  0 49  9 40  0                 103171.794921  0.030000   1.00000
 49 11 39  0 49 10 40  0                 103171.794921  0.030000   1.00000
 27 11 17  0 26 10 16  0                 103192.733960  0.030000   1.00000
 99 48 52  0 99 47 53  0                 103211.125625  0.100000   1.00000
 82 34 48  0 82 33 49  0                 103228.395984  0.030000   1.00000
 69 39 30  0 69 38 31  0                 103246.909365  0.100000   1.00000
 69 39 31  0 69 38 32  0                 103248.125484  0.100000   1.00000
 73 40 33  0 73 39 34  0                 103289.496743  0.030000   1.00000
 73 40 34  0 73 39 35  0                 103297.103426  0.030000   1.00000
 20 11 10  0 19 10  9  0                 103343.288079  0.030000   1.00000
 43 35  8  0 43 34  9  0                 103378.691360  0.030000   1.00000
 43 35  9  0 43 34 10  0                 103378.691360  0.030000   1.00000
 62 44 19  0 61 45 16  0                 103379.842785  0.100000   1.00000
 62 44 18  0 61 45 17  0                 103379.842785  0.100000   1.00000
 82 35 48  0 82 34 49  0                 103410.532321  0.100000   1.00000
 59 37 22  0 59 36 23  0                 103414.377710  0.030000   1.00000
 59 37 23  0 59 36 24  0                 103414.377710  0.030000   1.00000
 67 24 43  0 67 23 44  0                 103428.383052  0.030000   1.00000
 67 24 43  0 67 24 44  0                 103428.383052  0.030000   1.00000
 67 25 43  0 67 24 44  0                 103428.383052  0.030000   1.00000
 67 25 43  0 67 23 44  0                 103428.383052  0.030000   1.00000
 96 42 54  0 96 41 55  0                 103448.546977  0.100000   1.00000
 40  2 38  0 40  1 39  0                 103453.819066  0.030000   1.00000
 40  3 38  0 40  2 39  0                 103453.819066  0.030000   1.00000
 80 42 38  0 80 41 39  0                 103492.391100  0.100000   1.00000
 34 16 18  0 34 13 21  0                 103510.661525  0.100000   1.00000
 36 19 17  0 36 16 20  0                 103522.870512  0.100000   1.00000
 55 36 20  0 54 37 17  0                 103541.185653  0.100000   1.00000
 55 36 19  0 54 37 18  0                 103541.185653  0.100000   1.00000
 59 18 41  0 59 17 42  0                 103577.923804  0.030000   1.00000
 59 18 41  0 59 18 42  0                 103577.923804  0.030000   1.00000
 59 19 41  0 59 18 42  0                 103577.923804  0.030000   1.00000
 59 19 41  0 59 17 42  0                 103577.923804  0.030000   1.00000
 80 42 39  0 80 41 40  0                 103596.257817  0.030000   1.00000
 52 36 16  0 52 35 17  0                 103605.305047  0.030000   1.00000
 52 36 17  0 52 35 18  0                 103605.305047  0.030000   1.00000
 42 35  7  0 42 34  8  0                 103636.616176  0.030000   1.00000
 42 35  8  0 42 34  9  0                 103636.616176  0.030000   1.00000
 48  9 39  0 48  8 40  0                 103645.575077  0.020000   1.00000
 48  9 39  0 48  9 40  0                 103645.575077  0.020000   1.00000
 48 10 39  0 48  8 40  0                 103645.575077  0.020000   1.00000
 48 10 39  0 48  9 40  0                 103645.575077  0.020000   1.00000
 64 38 26  0 64 37 27  0                 103672.075180  0.030000   1.00000
 54 14 40  0 54 13 41  0                 103679.097023  0.030000   1.00000
 54 14 40  0 54 14 41  0                 103679.097023  0.030000   1.00000
 54 15 40  0 54 13 41  0                 103679.097023  0.030000   1.00000
 54 15 40  0 54 14 41  0                 103679.097023  0.030000   1.00000
 40 20 20  0 40 17 23  0                 103690.808884  0.100000   1.00000
 39  1 38  0 39  0 39  0                 103717.885054  0.030000   1.00000
 39  2 38  0 39  1 39  0                 103717.885054  0.030000   1.00000
 49 21 29  0 48 22 26  0                 103734.668647  0.100000   1.00000
 63 21 42  0 63 20 43  0                 103740.992693  0.030000   1.00000
 63 22 42  0 63 21 43  0                 103740.992693  0.030000   1.00000
 63 22 42  0 63 20 43  0                 103740.992693  0.030000   1.00000
 63 21 42  0 63 21 43  0                 103740.992693  0.030000   1.00000
 16 15  2  0 15 14  1  0                 103818.158187  0.020000   1.00000
 16 15  1  0 15 14  2  0                 103818.158187  0.020000   1.00000
 87 38 50  0 87 37 51  0                 103841.226709  0.100000   1.00000
102 49 54  0102 48 55  0                 103856.894404  0.100000   1.00000
 41 35  6  0 41 34  7  0                 103875.708822  0.030000   1.00000
 41 35  7  0 41 34  8  0                 103875.708822  0.030000   1.00000
 22 11 12  0 21 10 11  0                 103923.174905  0.030000   1.00000
 70 26 44  0 70 25 45  0                 103946.531000  0.030000   1.00000
 70 27 44  0 70 26 45  0                 103947.436521  0.030000   1.00000
 79 32 47  0 79 31 48  0                 103949.025590  0.100000   1.00000
 39 19 20  0 39 16 23  0                 103950.528349  0.100000   1.00000
 83 43 40  0 83 42 41  0                 103954.029604  0.030000   1.00000
 37  1 36  0 36  2 35  0                 104017.402503  0.020000   1.00000
 37  2 36  0 36  1 35  0                 104017.402503  0.020000   1.00000
 37  2 36  0 36  2 35  0                 104017.402503  0.020000   1.00000
 37  1 36  0 36  1 35  0                 104017.402503  0.020000   1.00000
 38  0 38  0 37  1 37  0                 104018.490216  0.020000   1.00000
 38  1 38  0 37  0 37  0                 104018.490216  0.020000   1.00000
 38  1 38  0 37  1 37  0                 104018.490216  0.020000   1.00000
 38  0 38  0 37  0 37  0                 104018.490216  0.020000   1.00000
 35  3 32  0 34  4 31  0                 104019.935253  0.020000   1.00000
 35  4 32  0 34  3 31  0                 104019.935253  0.020000   1.00000
 35  4 32  0 34  4 31  0                 104019.935253  0.020000   1.00000
 35  3 32  0 34  3 31  0                 104019.935253  0.020000   1.00000
 34  4 30  0 33  5 29  0                 104027.159850  0.030000   1.00000
 34  5 30  0 33  4 29  0                 104027.159850  0.030000   1.00000
 34  5 30  0 33  5 29  0                 104027.159850  0.030000   1.00000
 34  4 30  0 33  4 29  0                 104027.159850  0.030000   1.00000
 33  5 28  0 32  6 27  0                 104042.798979  0.010000   1.00000
 33  6 28  0 32  5 27  0                 104042.798979  0.010000   1.00000
 33  6 28  0 32  6 27  0                 104042.798979  0.010000   1.00000
 33  5 28  0 32  5 27  0                 104042.798979  0.010000   1.00000
 51 36 15  0 51 35 16  0                 104052.404286  0.030000   1.00000
 51 36 16  0 51 35 17  0                 104052.404286  0.030000   1.00000
 58 37 21  0 58 36 22  0                 104067.690863  0.030000   1.00000
 58 37 22  0 58 36 23  0                 104067.690863  0.030000   1.00000
 32  6 26  0 31  7 25  0                 104073.503147  0.010000   1.00000
 32  6 26  0 31  6 25  0                 104073.503147  0.010000   1.00000
 32  7 26  0 31  6 25  0                 104073.503147  0.010000   1.00000
 32  7 26  0 31  7 25  0                 104073.503147  0.010000   1.00000
107 52 55  0107 51 56  0                 104078.013367  0.100000   1.00000
 47  8 39  0 47  7 40  0                 104086.627998  0.030000   1.00000
 47  8 39  0 47  8 40  0                 104086.627998  0.030000   1.00000
 47  9 39  0 47  7 40  0                 104086.627998  0.030000   1.00000
 47  9 39  0 47  8 40  0                 104086.627998  0.030000   1.00000
 40 35  5  0 40 34  6  0                 104097.059540  0.030000   1.00000
 40 35  6  0 40 34  7  0                 104097.059540  0.030000   1.00000
 86 44 42  0 86 43 43  0                 104125.420125  0.100000   1.00000
 31  7 24  0 30  8 23  0                 104131.204612  0.010000   1.00000
 31  8 24  0 30  8 23  0                 104131.204612  0.010000   1.00000
 31  7 24  0 30  7 23  0                 104131.204612  0.010000   1.00000
 31  8 24  0 30  7 23  0                 104131.204612  0.010000   1.00000
 73 28 45  0 73 27 46  0                 104233.320830  0.100000   1.00000
 73 29 45  0 73 28 46  0                 104237.170615  0.030000   1.00000
 30  8 22  0 29  9 21  0                 104239.087565  0.100000   1.00000
 21 11 11  0 20 10 10  0                 104240.624637  0.030000   1.00000
 76 30 46  0 76 29 47  0                 104252.530665  0.100000   1.00000
 98 43 55  0 98 42 56  0                 104264.285006  0.100000   1.00000
 76 31 46  0 76 30 47  0                 104267.467012  0.100000   1.00000
 53 13 40  0 53 12 41  0                 104295.599480  0.030000   1.00000
 53 13 40  0 53 13 41  0                 104295.599480  0.030000   1.00000
 53 14 40  0 53 12 41  0                 104295.599480  0.030000   1.00000
 53 14 40  0 53 13 41  0                 104295.599480  0.030000   1.00000
 39 35  4  0 39 34  5  0                 104301.675792  0.030000   1.00000
 39 35  5  0 39 34  6  0                 104301.675792  0.030000   1.00000
 68 39 29  0 68 38 30  0                 104303.066254  0.030000   1.00000
 68 39 30  0 68 38 31  0                 104303.066254  0.030000   1.00000
 76 41 35  0 76 40 36  0                 104327.856646  0.030000   1.00000
 76 41 36  0 76 40 37  0                 104346.234304  0.100000   1.00000
 58 17 41  0 58 16 42  0                 104375.429984  0.030000   1.00000
 58 17 41  0 58 17 42  0                 104375.429984  0.030000   1.00000
 58 18 41  0 58 16 42  0                 104375.429984  0.030000   1.00000
 58 18 41  0 58 17 42  0                 104375.429984  0.030000   1.00000
 38 19 19  0 37 20 18  0                 104378.788123  0.100000   1.00000
 29  9 20  0 28 10 19  0                 104438.430637  0.100000   1.00000
 29 10 20  0 28  9 19  0                 104462.111468  0.030000   1.00000
 50 36 14  0 50 35 15  0                 104469.427707  0.030000   1.00000
 50 36 15  0 50 35 16  0                 104469.427707  0.030000   1.00000
 17 14  4  0 16 13  3  0                 104476.701710  0.020000   1.00000
 17 14  3  0 16 13  4  0                 104476.701710  0.020000   1.00000
 38 35  3  0 38 34  4  0                 104490.644672  0.030000   1.00000
 38 35  4  0 38 34  5  0                 104490.644672  0.030000   1.00000
 46  7 39  0 46  6 40  0                 104497.166276  0.010000   1.00000
 46  7 39  0 46  7 40  0                 104497.166276  0.010000   1.00000
 46  8 39  0 46  6 40  0                 104497.166276  0.010000   1.00000
 46  8 39  0 46  7 40  0                 104497.166276  0.010000   1.00000
 63 38 25  0 63 37 26  0                 104499.947634  0.030000   1.00000
 63 38 26  0 63 37 27  0                 104499.947634  0.030000   1.00000
 86 44 43  0 86 43 44  0                 104589.492619  0.100000   1.00000
 66 23 43  0 66 22 44  0                 104590.579050  0.030000   1.00000
 66 24 43  0 66 23 44  0                 104590.579050  0.030000   1.00000
 66 24 43  0 66 22 44  0                 104590.579050  0.030000   1.00000
 66 23 43  0 66 23 44  0                 104590.579050  0.030000   1.00000
 28 10 18  0 27 11 17  0                 104591.677758  0.030000   1.00000
 37 35  2  0 37 34  3  0                 104664.910658  0.030000   1.00000
 37 35  3  0 37 34  4  0                 104664.910658  0.030000   1.00000
 57 37 20  0 57 36 21  0                 104676.937895  0.030000   1.00000
 57 37 21  0 57 36 22  0                 104676.937895  0.030000   1.00000
 62 20 42  0 62 19 43  0                 104701.622736  0.030000   1.00000
 62 21 42  0 62 20 43  0                 104701.622736  0.030000   1.00000
 62 21 42  0 62 19 43  0                 104701.622736  0.030000   1.00000
 62 20 42  0 62 20 43  0                 104701.622736  0.030000   1.00000
 15  5 10  0 14  4 11  0                 104816.918128  0.100000   1.00000
 36 35  1  0 36 34  2  0                 104825.188488  0.100000   1.00000
 36 35  2  0 36 34  3  0                 104825.188488  0.100000   1.00000
 84 36 49  0 84 35 50  0                 104858.224755  0.030000   1.00000
 49 36 13  0 49 35 14  0                 104858.224755  0.030000   1.00000
 49 36 14  0 49 35 15  0                 104858.224755  0.030000   1.00000
 52 12 40  0 52 11 41  0                 104870.102350  0.030000   1.00000
 52 12 40  0 52 12 41  0                 104870.102350  0.030000   1.00000
 52 13 40  0 52 11 41  0                 104870.102350  0.030000   1.00000
 52 13 40  0 52 12 41  0                 104870.102350  0.030000   1.00000
 45  6 39  0 45  5 40  0                 104879.054932  0.030000   1.00000
 45  6 39  0 45  6 40  0                 104879.054932  0.030000   1.00000
 45  7 39  0 45  5 40  0                 104879.054932  0.030000   1.00000
 45  7 39  0 45  6 40  0                 104879.054932  0.030000   1.00000
 35 35  0  0 35 34  1  0                 104972.640603  0.100000   1.00000
 35 35  1  0 35 34  2  0                 104972.640603  0.100000   1.00000
100 44 56  0100 43 57  0                 105018.899786  0.100000   1.00000
 58 39 20  0 57 40 17  0                 105068.943865  0.100000   1.00000
 58 39 19  0 57 40 18  0                 105068.943865  0.100000   1.00000
 18 13  6  0 17 12  5  0                 105071.514756  0.100000   1.00000
 18 13  5  0 17 12  6  0                 105074.078525  0.100000   1.00000
 46 26 21  0 45 27 18  0                 105090.922899  0.100000   1.00000
 94 42 53  0 94 41 54  0                 105098.430515  0.100000   1.00000
 57 16 41  0 57 15 42  0                 105117.829652  0.030000   1.00000
 57 16 41  0 57 16 42  0                 105117.829652  0.030000   1.00000
 57 17 41  0 57 15 42  0                 105117.829652  0.030000   1.00000
 57 17 41  0 57 16 42  0                 105117.829652  0.030000   1.00000
 44 24 20  0 43 25 19  0                 105218.588496  0.100000   1.00000
 48 36 12  0 48 35 13  0                 105220.813562  0.030000   1.00000
 48 36 13  0 48 35 14  0                 105220.813562  0.030000   1.00000
 28 11 18  0 27 10 17  0                 105233.432124  0.100000   1.00000
 44  5 39  0 44  4 40  0                 105234.214303  0.030000   1.00000
 44  6 39  0 44  5 40  0                 105234.214303  0.030000   1.00000
 79 42 38  0 79 41 39  0                 105243.645731  0.100000   1.00000
 56 37 19  0 56 36 20  0                 105245.641267  0.030000   1.00000
 56 37 20  0 56 36 21  0                 105245.641267  0.030000   1.00000
 69 25 44  0 69 24 45  0                 105252.415145  0.030000   1.00000
 69 25 44  0 69 25 45  0                 105252.415145  0.030000   1.00000
 69 26 44  0 69 25 45  0                 105252.415145  0.030000   1.00000
 69 26 44  0 69 25 45  0                 105252.415145  0.030000   1.00000
 62 38 24  0 62 37 25  0                 105270.589235  0.030000   1.00000
 62 38 25  0 62 37 26  0                 105270.589235  0.030000   1.00000
 67 39 28  0 67 38 29  0                 105280.876740  0.030000   1.00000
 67 39 29  0 67 38 30  0                 105280.876740  0.030000   1.00000
 43 23 21  0 42 24 18  0                 105303.241531  0.100000   1.00000
 63 26 37  0 62 29 34  0                 105303.241531  0.100000   1.00000
 19 12  8  0 18 11  7  0                 105404.552893  0.100000   1.00000
 51 11 40  0 51 10 41  0                 105405.938172  0.030000   1.00000
 51 11 40  0 51 11 41  0                 105405.938172  0.030000   1.00000
 51 12 40  0 51 10 41  0                 105405.938172  0.030000   1.00000
 51 12 40  0 51 11 41  0                 105405.938172  0.030000   1.00000
 46 20 27  0 45 21 24  0                 105520.029147  0.100000   1.00000
104 48 57  0104 47 58  0                 105533.824627  0.100000   1.00000
 81 34 48  0 81 33 49  0                 105536.126845  0.100000   1.00000
 47 36 11  0 47 35 12  0                 105558.731150  0.030000   1.00000
 47 36 12  0 47 35 13  0                 105558.731150  0.030000   1.00000
 43  4 39  0 43  3 40  0                 105564.175632  0.030000   1.00000
 43  5 39  0 43  4 40  0                 105564.175632  0.030000   1.00000
 19 12  7  0 18 11  8  0                 105565.477129  0.030000   1.00000
 61 19 42  0 61 18 43  0                 105594.190247  0.030000   1.00000
 61 19 42  0 61 19 43  0                 105594.190247  0.030000   1.00000
 61 20 42  0 61 19 43  0                 105594.190247  0.030000   1.00000
 61 20 42  0 61 18 43  0                 105594.190247  0.030000   1.00000
 65 22 43  0 65 21 44  0                 105665.968137  0.030000   1.00000
 65 23 43  0 65 22 44  0                 105665.968137  0.030000   1.00000
 65 23 43  0 65 21 44  0                 105665.968137  0.030000   1.00000
 65 22 43  0 65 22 44  0                 105665.968137  0.030000   1.00000
 72 27 45  0 72 26 46  0                 105705.135243  0.100000   1.00000
 72 28 45  0 72 27 46  0                 105706.276717  0.100000   1.00000
 71 40 32  0 71 39 33  0                 105710.223415  0.100000   1.00000
 75 41 34  0 75 40 35  0                 105718.075003  0.100000   1.00000
 41 21 21  0 40 22 18  0                 105741.507550  0.100000   1.00000
 55 37 18  0 55 36 19  0                 105776.670415  0.030000   1.00000
 55 37 19  0 55 36 20  0                 105776.670415  0.030000   1.00000
 56 15 41  0 56 14 42  0                 105809.834093  0.100000   1.00000
 56 15 41  0 56 15 42  0                 105809.834093  0.100000   1.00000
 56 16 41  0 56 14 42  0                 105809.834093  0.100000   1.00000
 56 16 41  0 56 15 42  0                 105809.834093  0.100000   1.00000
 78 31 47  0 78 30 48  0                 105863.170700  0.030000   1.00000
 42  3 39  0 42  2 40  0                 105870.439934  0.100000   1.00000
 42  4 39  0 42  3 40  0                 105870.439934  0.100000   1.00000
 46 36 10  0 46 35 11  0                 105873.379089  0.030000   1.00000
 46 36 11  0 46 35 12  0                 105873.379089  0.030000   1.00000
 78 32 47  0 78 31 48  0                 105881.468248  0.100000   1.00000
 82 43 39  0 82 42 40  0                 105885.483582  0.100000   1.00000
 50 10 40  0 50  9 41  0                 105905.692599  0.030000   1.00000
 50 10 40  0 50 10 41  0                 105905.692599  0.030000   1.00000
 50 11 40  0 50  9 41  0                 105905.692599  0.030000   1.00000
 50 11 40  0 50 10 41  0                 105905.692599  0.030000   1.00000
 75 29 46  0 75 28 47  0                 105921.713982  0.030000   1.00000
 75 30 46  0 75 29 47  0                 105926.403937  0.030000   1.00000
 82 43 40  0 82 42 41  0                 105980.059029  0.100000   1.00000
 61 38 23  0 61 37 24  0                 105989.085420  0.100000   1.00000
 61 38 24  0 61 37 25  0                 105989.085420  0.100000   1.00000
 86 36 50  0 86 35 51  0                 106024.049213  0.100000   1.00000
 41  2 39  0 41  1 40  0                 106154.782588  0.100000   1.00000
 41  3 39  0 41  2 40  0                 106154.782588  0.100000   1.00000
 45 36  9  0 45 35 10  0                 106166.389315  0.030000   1.00000
 45 36 10  0 45 35 11  0                 106166.389315  0.030000   1.00000
 28 11 17  0 27 12 16  0                 106169.232218  0.030000   1.00000
 51 31 21  0 50 32 18  0                 106186.532671  0.030000   1.00000
 51 31 20  0 50 32 19  0                 106186.532671  0.030000   1.00000
 66 39 27  0 66 38 28  0                 106188.985079  0.030000   1.00000
 66 39 28  0 66 38 29  0                 106188.985079  0.030000   1.00000
 42 22 20  0 41 23 19  0                 106191.673894  0.100000   1.00000
 54 37 17  0 54 36 18  0                 106272.797358  0.030000   1.00000
 54 37 18  0 54 36 19  0                 106272.797358  0.030000   1.00000
 49  9 40  0 49  8 41  0                 106371.650233  0.030000   1.00000
 49  9 40  0 49  9 41  0                 106371.650233  0.030000   1.00000
 49 10 40  0 49  8 41  0                 106371.650233  0.030000   1.00000
 49 10 40  0 49  9 41  0                 106371.650233  0.030000   1.00000
 40  1 39  0 40  0 40  0                 106418.140636  0.100000   1.00000
 40  2 39  0 40  1 40  0                 106418.140636  0.100000   1.00000
 60 18 42  0 60 17 43  0                 106424.881172  0.030000   1.00000
 60 18 42  0 60 18 43  0                 106424.881172  0.030000   1.00000
 60 19 42  0 60 18 43  0                 106424.881172  0.030000   1.00000
 60 19 42  0 60 17 43  0                 106424.881172  0.030000   1.00000
 44 36  8  0 44 35  9  0                 106438.934177  0.030000   1.00000
 44 36  9  0 44 35 10  0                 106438.934177  0.030000   1.00000
 55 14 41  0 55 13 42  0                 106455.399410  0.030000   1.00000
 55 14 41  0 55 14 42  0                 106455.399410  0.030000   1.00000
 55 15 41  0 55 13 42  0                 106455.399410  0.030000   1.00000
 55 15 41  0 55 14 42  0                 106455.399410  0.030000   1.00000
 68 24 44  0 68 23 45  0                 106456.855174  0.030000   1.00000
 68 25 44  0 68 24 45  0                 106456.855174  0.030000   1.00000
 68 25 44  0 68 23 45  0                 106456.855174  0.030000   1.00000
 68 24 44  0 68 24 45  0                 106456.855174  0.030000   1.00000
 52 32 21  0 51 33 18  0                 106537.412760  0.100000   1.00000
 52 32 20  0 51 33 19  0                 106537.412760  0.100000   1.00000
 60 38 22  0 60 37 23  0                 106659.484657  0.030000   1.00000
 60 38 23  0 60 37 24  0                 106659.484657  0.030000   1.00000
 64 21 43  0 64 20 44  0                 106663.635261  0.030000   1.00000
 64 22 43  0 64 21 44  0                 106663.635261  0.030000   1.00000
 64 22 43  0 64 20 44  0                 106663.635261  0.030000   1.00000
 64 21 43  0 64 21 44  0                 106663.635261  0.030000   1.00000
 43 36  7  0 43 35  8  0                 106692.212227  0.030000   1.00000
 43 36  8  0 43 35  9  0                 106692.212227  0.030000   1.00000
 37  2 35  0 36  3 34  0                 106718.761582  0.020000   1.00000
 37  3 35  0 36  2 34  0                 106718.761582  0.020000   1.00000
 37  3 35  0 36  3 34  0                 106718.761582  0.020000   1.00000
 37  2 35  0 36  2 34  0                 106718.761582  0.020000   1.00000
 38  1 37  0 37  2 36  0                 106718.761582  0.020000   1.00000
 38  2 37  0 37  1 36  0                 106718.761582  0.020000   1.00000
 38  2 37  0 37  2 36  0                 106718.761582  0.020000   1.00000
 38  1 37  0 37  1 36  0                 106718.761582  0.020000   1.00000
 39  0 39  0 38  1 38  0                 106719.890734  0.030000   1.00000
 39  1 39  0 38  0 38  0                 106719.890734  0.030000   1.00000
 39  1 39  0 38  1 38  0                 106719.890734  0.030000   1.00000
 39  0 39  0 38  0 38  0                 106719.890734  0.030000   1.00000
 36  3 33  0 35  4 32  0                 106720.979638  0.030000   1.00000
 36  4 33  0 35  3 32  0                 106720.979638  0.030000   1.00000
 36  4 33  0 35  4 32  0                 106720.979638  0.030000   1.00000
 36  3 33  0 35  3 32  0                 106720.979638  0.030000   1.00000
 35  4 31  0 34  5 30  0                 106727.513892  0.030000   1.00000
 35  5 31  0 34  4 30  0                 106727.513892  0.030000   1.00000
 35  5 31  0 34  5 30  0                 106727.513892  0.030000   1.00000
 35  4 31  0 34  4 30  0                 106727.513892  0.030000   1.00000
 53 37 16  0 53 36 17  0                 106736.366783  0.030000   1.00000
 53 37 17  0 53 36 18  0                 106736.366783  0.030000   1.00000
 93 40 53  0 93 39 54  0                 106737.221171  0.100000   1.00000
 78 42 36  0 78 41 37  0                 106740.788324  0.100000   1.00000
 34  5 29  0 33  6 28  0                 106741.837517  0.030000   1.00000
 34  6 29  0 33  5 28  0                 106741.837517  0.030000   1.00000
 34  6 29  0 33  6 28  0                 106741.837517  0.030000   1.00000
 34  5 29  0 33  5 28  0                 106741.837517  0.030000   1.00000
 33  6 27  0 32  7 26  0                 106769.593319  0.030000   1.00000
 33  7 27  0 32  6 26  0                 106769.593319  0.030000   1.00000
 33  7 27  0 32  7 26  0                 106769.593319  0.030000   1.00000
 33  6 27  0 32  6 26  0                 106769.593319  0.030000   1.00000
 70 40 30  0 70 39 31  0                 106781.738553  0.100000   1.00000
 70 40 31  0 70 39 32  0                 106781.738553  0.100000   1.00000
 48  8 40  0 48  7 41  0                 106806.219736  0.030000   1.00000
 48  8 40  0 48  8 41  0                 106806.219736  0.030000   1.00000
 48  9 40  0 48  7 41  0                 106806.219736  0.030000   1.00000
 48  9 40  0 48  8 41  0                 106806.219736  0.030000   1.00000
 32  7 25  0 31  8 24  0                 106821.106404  0.030000   1.00000
 32  8 25  0 31  8 24  0                 106821.106404  0.030000   1.00000
 32  7 25  0 31  7 24  0                 106821.106404  0.030000   1.00000
 32  8 25  0 31  7 24  0                 106821.106404  0.030000   1.00000
 16 16  1  0 15 15  0  0                 106867.471831  0.030000   1.00000
 16 16  0  0 15 15  1  0                 106867.471831  0.030000   1.00000
 31  8 23  0 30  9 22  0                 106915.873973  0.030000   1.00000
 31  9 23  0 30  9 22  0                 106915.873973  0.030000   1.00000
 31  8 23  0 30  8 22  0                 106915.873973  0.030000   1.00000
 31  9 23  0 30  8 22  0                 106915.873973  0.030000   1.00000
 53 33 21  0 52 34 18  0                 106917.998214  0.100000   1.00000
 53 33 20  0 52 34 19  0                 106917.998214  0.100000   1.00000
 42 36  6  0 42 35  7  0                 106927.414747  0.030000   1.00000
 42 36  7  0 42 35  8  0                 106927.414747  0.030000   1.00000
 65 39 26  0 65 38 27  0                 107034.064676  0.030000   1.00000
 54 13 41  0 54 12 42  0                 107057.942523  0.030000   1.00000
 54 13 41  0 54 13 42  0                 107057.942523  0.030000   1.00000
 54 14 41  0 54 12 42  0                 107057.942523  0.030000   1.00000
 54 14 41  0 54 13 42  0                 107057.942523  0.030000   1.00000
 30  9 21  0 29 10 20  0                 107091.169158  0.030000   1.00000
 30 10 21  0 29  9 20  0                 107099.258421  0.030000   1.00000
 41 36  5  0 41 35  6  0                 107145.570689  0.030000   1.00000
 41 36  6  0 41 35  7  0                 107145.570689  0.030000   1.00000
 52 37 15  0 52 36 16  0                 107169.562456  0.030000   1.00000
 52 37 16  0 52 36 17  0                 107169.562456  0.030000   1.00000
 59 17 42  0 59 16 43  0                 107199.075294  0.030000   1.00000
 59 18 42  0 59 16 43  0                 107199.075294  0.030000   1.00000
 59 18 42  0 59 17 43  0                 107199.075294  0.030000   1.00000
 59 17 42  0 59 17 43  0                 107199.075294  0.030000   1.00000
 47  7 40  0 47  6 41  0                 107211.412647  0.030000   1.00000
 47  7 40  0 47  7 41  0                 107211.412647  0.030000   1.00000
 47  8 40  0 47  6 41  0                 107211.412647  0.030000   1.00000
 47  8 40  0 47  7 41  0                 107211.412647  0.030000   1.00000
 20 11  9  0 19 10 10  0                 107280.589573  0.100000   1.00000
 59 38 21  0 59 37 22  0                 107285.868412  0.030000   1.00000
 59 38 22  0 59 37 23  0                 107285.868412  0.030000   1.00000
 97 48 50  0 97 47 51  0                 107307.383593  0.100000   1.00000
 54 34 21  0 53 35 18  0                 107324.510500  0.100000   1.00000
 54 34 20  0 53 35 19  0                 107324.510500  0.100000   1.00000
 29 10 19  0 28 11 18  0                 107339.327219  0.100000   1.00000
 40 36  4  0 40 35  5  0                 107347.878722  0.100000   1.00000
 40 36  5  0 40 35  6  0                 107347.878722  0.100000   1.00000
 88 37 51  0 88 36 52  0                 107380.581666  0.100000   1.00000
 80 32 48  0 80 31 49  0                 107452.663192  0.100000   1.00000
 39 36  3  0 39 35  4  0                 107534.887857  0.030000   1.00000
 39 36  4  0 39 35  5  0                 107534.887857  0.030000   1.00000
 17 15  3  0 16 14  2  0                 107538.732233  0.030000   1.00000
 17 15  2  0 16 14  3  0                 107538.732233  0.030000   1.00000
 67 23 44  0 67 22 45  0                 107571.722412  0.030000   1.00000
 67 24 44  0 67 23 45  0                 107571.722412  0.030000   1.00000
 67 24 44  0 67 22 45  0                 107571.722412  0.030000   1.00000
 67 23 44  0 67 23 45  0                 107571.722412  0.030000   1.00000
 51 37 14  0 51 36 15  0                 107574.208008  0.030000   1.00000
 51 37 15  0 51 36 16  0                 107574.208008  0.030000   1.00000
 53 12 41  0 53 11 42  0                 107620.710681  0.030000   1.00000
 53 12 41  0 53 12 42  0                 107620.710681  0.030000   1.00000
 53 13 41  0 53 11 42  0                 107620.710681  0.030000   1.00000
 53 13 41  0 53 12 42  0                 107620.710681  0.030000   1.00000
 16  6 10  0 15  5 11  0                 107661.102740  0.100000   1.00000
 38 36  2  0 38 35  3  0                 107707.733801  0.100000   1.00000
 38 36  3  0 38 35  4  0                 107707.733801  0.100000   1.00000
 93 41 53  0 93 40 54  0                 107815.766184  0.100000   1.00000
 64 39 25  0 64 38 26  0                 107821.724863  0.030000   1.00000
 64 39 26  0 64 38 27  0                 107821.724863  0.030000   1.00000
 58 38 20  0 58 37 21  0                 107871.416461  0.060000   1.00000
 58 38 21  0 58 37 22  0                 107871.416461  0.060000   1.00000
 58 16 42  0 58 15 43  0                 107921.379841  0.030000   1.00000
 58 16 42  0 58 16 43  0                 107921.379841  0.030000   1.00000
 58 17 42  0 58 15 43  0                 107921.379841  0.030000   1.00000
 58 17 42  0 58 16 43  0                 107921.379841  0.030000   1.00000
 45  5 40  0 45  4 41  0                 107940.766229  0.100000   1.00000
 45  6 40  0 45  5 41  0                 107940.766229  0.100000   1.00000
 50 37 13  0 50 36 14  0                 107952.482078  0.100000   1.00000
 50 37 14  0 50 36 15  0                 107952.482078  0.100000   1.00000
 34 16 18  0 33 17 17  0                 108088.836872  0.100000   1.00000
 42 21 21  0 42 18 24  0                 108142.925913  0.100000   1.00000
 77 42 35  0 77 41 36  0                 108144.355842  0.100000   1.00000
 52 11 41  0 52 10 42  0                 108146.308566  0.030000   1.00000
 52 11 41  0 52 11 42  0                 108146.308566  0.030000   1.00000
 52 12 41  0 52 10 42  0                 108146.308566  0.030000   1.00000
 52 12 41  0 52 11 42  0                 108146.308566  0.030000   1.00000
 77 42 36  0 77 41 37  0                 108150.494986  0.100000   1.00000
 18 14  5  0 17 13  4  0                 108178.076500  0.030000   1.00000
 18 14  4  0 17 13  5  0                 108178.076500  0.030000   1.00000
108 50 59  0108 49 60  0                 108247.436180  0.100000   1.00000
 44  4 40  0 44  3 41  0                 108268.100942  0.030000   1.00000
 44  5 40  0 44  4 41  0                 108268.100942  0.030000   1.00000
 70 25 45  0 70 24 46  0                 108303.960193  0.030000   1.00000
 70 25 45  0 70 25 46  0                 108303.960193  0.030000   1.00000
 70 26 45  0 70 25 46  0                 108303.960193  0.030000   1.00000
 70 26 45  0 70 24 46  0                 108303.960193  0.030000   1.00000
 49 37 12  0 49 36 13  0                 108305.596820  0.030000   1.00000
 49 37 13  0 49 36 14  0                 108305.596820  0.030000   1.00000
 57 38 19  0 57 37 20  0                 108418.875582  0.030000   1.00000
 57 38 20  0 57 37 21  0                 108418.875582  0.030000   1.00000
 85 35 50  0 85 34 51  0                 108443.408800  0.100000   1.00000
 62 19 43  0 62 18 44  0                 108455.299646  0.030000   1.00000
 62 19 43  0 62 19 44  0                 108455.299646  0.030000   1.00000
 62 20 43  0 62 18 44  0                 108455.299646  0.030000   1.00000
 62 20 43  0 62 19 44  0                 108455.299646  0.030000   1.00000
 85 36 50  0 85 35 51  0                 108539.843933  0.100000   1.00000
 63 39 24  0 63 38 25  0                 108557.038928  0.030000   1.00000
 63 39 25  0 63 38 26  0                 108557.038928  0.030000   1.00000
 43  3 40  0 43  2 41  0                 108572.672487  0.030000   1.00000
 43  4 40  0 43  3 41  0                 108572.672487  0.030000   1.00000
 57 15 42  0 57 14 43  0                 108596.036072  0.060000   1.00000
 57 15 42  0 57 15 43  0                 108596.036072  0.060000   1.00000
 57 16 42  0 57 14 43  0                 108596.036072  0.060000   1.00000
 57 16 42  0 57 15 43  0                 108596.036072  0.060000   1.00000
 48 37 11  0 48 36 12  0                 108635.289093  0.030000   1.00000
 48 37 12  0 48 36 13  0                 108635.289093  0.030000   1.00000
 51 10 41  0 51  9 42  0                 108637.365575  0.030000   1.00000
 51 10 41  0 51 10 42  0                 108637.365575  0.030000   1.00000
 51 11 41  0 51  9 42  0                 108637.365575  0.030000   1.00000
 51 11 41  0 51 10 42  0                 108637.365575  0.030000   1.00000
 68 40 28  0 68 39 29  0                 108700.723938  0.030000   1.00000
 68 40 29  0 68 39 30  0                 108700.723938  0.030000   1.00000
 19 13  7  0 18 12  6  0                 108716.748535  0.030000   1.00000
 20 12  9  0 19 11  8  0                 108726.147873  0.030000   1.00000
 19 13  6  0 18 12  7  0                 108728.233161  0.030000   1.00000
 87 45 42  0 87 44 43  0                 108733.836794  0.100000   1.00000
 73 27 46  0 73 26 47  0                 108842.254752  0.100000   1.00000
 73 27 46  0 73 27 47  0                 108842.254752  0.100000   1.00000
 73 28 46  0 73 27 47  0                 108842.254752  0.100000   1.00000
 73 28 46  0 73 26 47  0                 108842.254752  0.100000   1.00000
  2  2 40  0 42  1 41  0                 108855.640147  0.100000   1.00000
 42  3 40  0 42  2 41  0                 108855.640147  0.100000   1.00000
 97 42 55  0 97 41 56  0                 108916.462135  0.100000   1.00000
 56 38 18  0 56 37 19  0                 108931.402921  0.030000   1.00000
 56 38 19  0 56 37 20  0                 108931.402921  0.030000   1.00000
 47 37 10  0 47 36 11  0                 108942.987773  0.030000   1.00000
 47 37 11  0 47 36 12  0                 108942.987773  0.030000   1.00000
 82 34 49  0 82 33 50  0                 109048.641913  0.100000   1.00000
 50  9 41  0 50  8 42  0                 109096.035784  0.030000   1.00000
 50  9 41  0 50  9 42  0                 109096.035784  0.030000   1.00000
 50 10 41  0 50  8 42  0                 109096.035784  0.030000   1.00000
 50 10 41  0 50  9 42  0                 109096.035784  0.030000   1.00000
 29 12 17  0 28 13 16  0                 109112.105476  0.100000   1.00000
 41  1 40  0 41  0 41  0                 109118.364677  0.100000   1.00000
 41  2 40  0 41  1 41  0                 109118.364677  0.100000   1.00000
 76 29 47  0 76 28 48  0                 109163.645219  0.100000   1.00000
 76 30 47  0 76 29 48  0                 109165.476610  0.100000   1.00000
 80 43 38  0 80 42 39  0                 109167.111211  0.100000   1.00000
 56 14 42  0 56 13 43  0                 109226.739325  0.030000   1.00000
 56 14 42  0 56 14 43  0                 109226.739325  0.030000   1.00000
 56 15 42  0 56 13 43  0                 109226.739325  0.030000   1.00000
 56 15 42  0 56 14 43  0                 109226.739325  0.030000   1.00000
 46 37  9  0 46 36 10  0                 109230.107965  0.100000   1.00000
 46 37 10  0 46 36 11  0                 109230.107965  0.100000   1.00000
 62 39 23  0 62 38 24  0                 109244.326880  0.100000   1.00000
 62 39 24  0 62 38 25  0                 109244.326880  0.100000   1.00000
 79 32 48  0 79 31 49  0                 109245.154265  0.100000   1.00000
 20 12  8  0 19 11  9  0                 109252.052087  0.030000   1.00000
 72 41 31  0 72 40 32  0                 109256.266482  0.030000   1.00000
 72 41 32  0 72 40 33  0                 109256.266482  0.030000   1.00000
 61 18 43  0 61 17 44  0                 109261.341941  0.030000   1.00000
 61 18 43  0 61 18 44  0                 109261.341941  0.030000   1.00000
 61 19 43  0 61 17 44  0                 109261.341941  0.030000   1.00000
 61 19 43  0 61 18 44  0                 109261.341941  0.030000   1.00000
 19  9 10  0 18  8 11  0                 109271.822295  0.030000   1.00000
 18  8 10  0 17  7 11  0                 109356.919379  0.100000   1.00000
 55 38 17  0 55 37 18  0                 109411.120118  0.030000   1.00000
 55 38 18  0 55 37 19  0                 109411.120118  0.030000   1.00000
 38  2 36  0 37  3 35  0                 109420.238453  0.010000   1.00000
 38  3 36  0 37  2 35  0                 109420.238453  0.010000   1.00000
 38  3 36  0 37  3 35  0                 109420.238453  0.010000   1.00000
 38  2 36  0 37  2 35  0                 109420.238453  0.010000   1.00000
 39  1 38  0 38  2 37  0                 109420.238453  0.010000   1.00000
 39  2 38  0 38  1 37  0                 109420.238453  0.010000   1.00000
 39  2 38  0 38  2 37  0                 109420.238453  0.010000   1.00000
 39  1 38  0 38  1 37  0                 109420.238453  0.010000   1.00000
 40  0 40  0 39  1 39  0                 109421.438371  0.030000   1.00000
 40  1 40  0 39  0 39  0                 109421.438371  0.030000   1.00000
 40  1 40  0 39  1 39  0                 109421.438371  0.030000   1.00000
 40  0 40  0 39  0 39  0                 109421.438371  0.030000   1.00000
 37  3 34  0 36  4 33  0                 109422.161989  0.030000   1.00000
 37  4 34  0 36  3 33  0                 109422.161989  0.030000   1.00000
 37  4 34  0 36  4 33  0                 109422.161989  0.030000   1.00000
 37  3 34  0 36  3 33  0                 109422.161989  0.030000   1.00000
 36  4 32  0 35  5 31  0                 109428.058156  0.010000   1.00000
 36  5 32  0 35  4 31  0                 109428.058156  0.010000   1.00000
 36  5 32  0 35  5 31  0                 109428.058156  0.010000   1.00000
 36  4 32  0 35  4 31  0                 109428.058156  0.010000   1.00000
 76 42 34  0 76 41 35  0                 109433.168557  0.100000   1.00000
 76 42 35  0 76 41 36  0                 109435.405786  0.100000   1.00000
 35  5 30  0 34  6 29  0                 109441.073945  0.010000   1.00000
 35  6 30  0 34  5 29  0                 109441.073945  0.010000   1.00000
 35  6 30  0 34  6 29  0                 109441.073945  0.010000   1.00000
 35  5 30  0 34  5 29  0                 109441.073945  0.010000   1.00000
 69 24 45  0 69 23 46  0                 109458.626233  0.060000   1.00000
 69 25 45  0 69 24 46  0                 109458.626233  0.060000   1.00000
 69 25 45  0 69 23 46  0                 109458.626233  0.060000   1.00000
 69 24 45  0 69 24 46  0                 109458.626233  0.060000   1.00000
 34  6 28  0 33  7 27  0                 109466.198615  0.030000   1.00000
 34  7 28  0 33  6 27  0                 109466.198615  0.030000   1.00000
 34  7 28  0 33  7 27  0                 109466.198615  0.030000   1.00000
 34  6 28  0 33  6 27  0                 109466.198615  0.030000   1.00000
 45 37  8  0 45 36  9  0                 109497.461080  0.030000   1.00000
 45 37  9  0 45 36 10  0                 109497.461080  0.030000   1.00000
 33  7 26  0 32  8 25  0                 109512.534678  0.030000   1.00000
 33  8 26  0 32  8 25  0                 109512.534678  0.030000   1.00000
 33  7 26  0 32  7 25  0                 109512.534678  0.030000   1.00000
 33  8 26  0 32  7 25  0                 109512.534678  0.030000   1.00000
 49  8 41  0 49  7 42  0                 109524.587965  0.010000   1.00000
 49  8 41  0 49  8 42  0                 109524.587965  0.010000   1.00000
 49  9 41  0 49  7 42  0                 109524.587965  0.010000   1.00000
 49  9 41  0 49  8 42  0                 109524.587965  0.010000   1.00000
 38 20 18  0 38 17 21  0                 109524.587965  0.010000   1.00000
 67 40 27  0 67 39 28  0                 109562.384724  0.100000   1.00000
 65 21 44  0 65 20 45  0                 109569.578967  0.030000   1.00000
 65 22 44  0 65 20 45  0                 109569.578967  0.030000   1.00000
 65 22 44  0 65 21 45  0                 109569.578967  0.030000   1.00000
 65 21 44  0 65 21 45  0                 109569.578967  0.030000   1.00000
 32  8 24  0 31  9 23  0                 109596.216713  0.030000   1.00000
 32  9 24  0 31  9 23  0                 109596.216713  0.030000   1.00000
 32  8 24  0 31  8 23  0                 109596.216713  0.030000   1.00000
 96 48 49  0 96 47 50  0                 109605.230902  0.100000   1.00000
 44 37  7  0 44 36  8  0                 109746.379349  0.030000   1.00000
 44 37  8  0 44 36  9  0                 109746.379349  0.030000   1.00000
 31  9 22  0 30 10 21  0                 109749.174174  0.030000   1.00000
 31 10 22  0 30  9 21  0                 109751.898749  0.030000   1.00000
 29 11 18  0 28 12 17  0                 109756.216587  0.030000   1.00000
 29 21  8  0 28 21  7  0                 109786.661899  0.100000   1.00000
 29 21  9  0 28 21  8  0                 109786.661899  0.100000   1.00000
 55 13 42  0 55 12 43  0                 109816.388165  0.030000   1.00000
 55 13 42  0 55 13 43  0                 109816.388165  0.030000   1.00000
 55 14 42  0 55 12 43  0                 109816.388165  0.030000   1.00000
 55 14 42  0 55 13 43  0                 109816.388165  0.030000   1.00000
 54 38 16  0 54 37 17  0                 109860.181912  0.030000   1.00000
 54 38 17  0 54 37 18  0                 109860.181912  0.030000   1.00000
 61 39 22  0 61 38 23  0                 109887.234488  0.030000   1.00000
 61 39 23  0 61 38 24  0                 109887.234488  0.030000   1.00000
 41 21 20  0 41 18 23  0                 109905.980416  0.100000   1.00000
 48  7 41  0 48  6 42  0                 109924.762411  0.030000   1.00000
 48  7 41  0 48  7 42  0                 109924.762411  0.030000   1.00000
 48  8 41  0 48  6 42  0                 109924.762411  0.030000   1.00000
 48  8 41  0 48  7 42  0                 109924.762411  0.030000   1.00000
 43 37  6  0 43 36  7  0                 109978.034944  0.030000   1.00000
 43 37  7  0 43 36  8  0                 109978.034944  0.030000   1.00000 
 79 61 18  0 79 60 19  0                 180022.942538  0.100000   1.00000
 79 61 19  0 79 60 20  0                 180022.942538  0.100000   1.00000
 51 15 36  0 50 16 35  0                 180150.439640  0.010000   1.00000
 51 16 36  0 50 16 35  0                 180150.439640  0.010000   1.00000
 51 15 36  0 50 15 35  0                 180150.439640  0.010000   1.00000
 51 16 36  0 50 15 35  0                 180150.439640  0.010000   1.00000
 34 17 17  0 33 16 18  0                 180150.439640  0.010000   1.00000
 89 20 69  0 89 19 70  0                 180160.423510  0.030000   1.00000
 89 20 69  0 89 20 70  0                 180160.423510  0.030000   1.00000
 89 21 69  0 89 19 70  0                 180160.423510  0.030000   1.00000
 89 21 69  0 89 20 70  0                 180160.423510  0.030000   1.00000
 27 14 14  0 26 11 15  0                 180214.965385  0.100000   1.00000
 93 60 34  0 92 61 31  0                 180260.508942  0.100000   1.00000
 93 60 33  0 92 61 32  0                 180260.508942  0.100000   1.00000
 30 23  8  0 29 22  7  0                 180276.324221  0.010000   1.00000
 30 23  7  0 29 22  8  0                 180276.324221  0.010000   1.00000
 74  7 67  0 74  6 68  0                 180290.579230  0.030000   1.00000
 74  7 67  0 74  7 68  0                 180290.579230  0.030000   1.00000
 74  8 67  0 74  6 68  0                 180290.579230  0.030000   1.00000
 74  8 67  0 74  7 68  0                 180290.579230  0.030000   1.00000
 32 15 17  0 31 14 18  0                 180336.647506  0.030000   1.00000
 82 14 68  0 82 13 69  0                 180358.769928  0.030000   1.00000
 82 14 68  0 82 14 69  0                 180358.769928  0.030000   1.00000
 82 15 68  0 82 13 69  0                 180358.769928  0.030000   1.00000
 82 15 68  0 82 14 69  0                 180358.769928  0.030000   1.00000
 78 44 35  0 77 45 32  0                 180357.038900  0.100000   1.00000
 78 44 34  0 77 45 33  0                 180357.038900  0.100000   1.00000
 77 43 35  0 76 44 32  0                 180357.421200  0.100000   1.00000
 77 43 34  0 76 44 33  0                 180357.421200  0.100000   1.00000
 50 17 34  0 49 17 33  0                 180390.399996  0.020000   1.00000
 50 17 34  0 49 16 33  0                 180390.399996  0.020000   1.00000
 50 16 34  0 49 16 33  0                 180390.399996  0.020000   1.00000
 50 17 34  0 49 16 33  0                 180390.399996  0.020000   1.00000
 79 45 35  0 78 46 32  0                 180411.259171  0.100000   1.00000
 79 45 34  0 78 46 33  0                 180411.251200  0.100000   1.00000
 76 42 35  0 75 43 32  0                 180420.634822  0.100000   1.00000
 76 42 34  0 75 43 33  0                 180420.634822  0.100000   1.00000
 66 33 33  0 65 34 32  0                 180467.491182  0.100000   1.00000
 80 46 35  0 79 47 32  0                 180513.506741  0.100000   1.00000
 80 46 34  0 79 47 33  0                 180513.506741  0.100000   1.00000
 75 41 35  0 74 42 32  0                 180555.843841  0.100000   1.00000
 75 41 34  0 74 42 33  0                 180556.739082  0.100000   1.00000
 94 24 70  0 94 23 71  0                 180559.237752  0.030000   1.00000
 94 24 70  0 94 24 71  0                 180559.237752  0.030000   1.00000
 94 25 70  0 94 23 71  0                 180559.237752  0.030000   1.00000
 94 25 70  0 94 24 71  0                 180559.237752  0.030000   1.00000
 73  6 67  0 73  5 68  0                 180609.134365  0.030000   1.00000
 73  6 67  0 73  6 68  0                 180609.134365  0.030000   1.00000
 73  7 67  0 73  5 68  0                 180609.134365  0.030000   1.00000
 73  7 67  0 73  6 68  0                 180609.134365  0.030000   1.00000
 77 61 16  0 77 60 17  0                 180611.958764  0.030000   1.00000
 77 61 17  0 77 60 18  0                 180611.958764  0.030000   1.00000
 99 28 71  0 99 27 72  0                 180615.303943  0.030000   1.00000
 99 29 71  0 99 28 72  0                 180615.303943  0.030000   1.00000
 81 47 34  0 80 48 33  0                 180658.402963  0.100000   1.00000
 88 19 69  0 88 18 70  0                 180696.255472  0.030000   1.00000
 88 19 69  0 88 19 70  0                 180696.255472  0.030000   1.00000
 88 20 69  0 88 18 70  0                 180696.255472  0.030000   1.00000
 88 20 69  0 88 19 70  0                 180696.255472  0.030000   1.00000
 76 37 39  0 76 34 42  0                 180702.997196  0.100000   1.00000
 49 17 32  0 48 18 31  0                 180758.181328  0.030000   1.00000
 49 18 32  0 48 18 31  0                 180759.682554  0.100000   1.00000
 49 18 32  0 48 17 31  0                 180763.828416  0.030000   1.00000
 81 13 68  0 81 12 69  0                 180783.083807  0.030000   1.00000
 81 13 68  0 81 13 69  0                 180783.083807  0.030000   1.00000
 81 14 68  0 81 12 69  0                 180783.083807  0.030000   1.00000
 81 14 68  0 81 13 69  0                 180783.083807  0.030000   1.00000
 31 22 10  0 30 21  9  0                 180857.374334  0.010000   1.00000
 31 22  9  0 30 21 10  0                 180857.374334  0.010000   1.00000
 76 61 15  0 76 60 16  0                 180888.408729  0.100000   1.00000
 76 61 16  0 76 60 17  0                 180888.408729  0.100000   1.00000
 72  5 67  0 72  4 68  0                 180914.280445  0.030000   1.00000
 72  5 67  0 72  5 68  0                 180914.280445  0.030000   1.00000
 72  6 67  0 72  4 68  0                 180914.280445  0.030000   1.00000
 72  6 67  0 72  5 68  0                 180914.280445  0.030000   1.00000
 86 62 24  0 86 61 25  0                 181016.306187  0.060000   1.00000
 86 62 25  0 86 61 26  0                 181016.306187  0.060000   1.00000
 83 49 35  0 82 50 32  0                 181057.977533  0.100000   1.00000
 83 49 34  0 82 50 33  0                 181057.977533  0.100000   1.00000
 47 20 27  0 46 21 26  0                 181075.330195  0.030000   1.00000
 73 39 35  0 72 40 32  0                 181093.007713  0.100000   1.00000
103 31 72  0103 30 73  0                 181114.576676  0.030000   1.00000
103 32 72  0103 31 73  0                 181114.576676  0.030000   1.00000
 75 61 14  0 75 60 15  0                 181153.259959  0.030000   1.00000
 75 61 15  0 75 60 16  0                 181153.259959  0.030000   1.00000
 93 23 70  0 93 22 71  0                 181180.532420  0.060000   1.00000
 93 23 70  0 93 23 71  0                 181180.532420  0.060000   1.00000
 93 24 70  0 93 22 71  0                 181180.532420  0.060000   1.00000
 93 24 70  0 93 23 71  0                 181180.532420  0.060000   1.00000
 80 12 68  0 80 11 69  0                 181190.356050  0.030000   1.00000
 80 12 68  0 80 12 69  0                 181190.356050  0.030000   1.00000
 80 13 68  0 80 11 69  0                 181190.356050  0.030000   1.00000
 80 13 68  0 80 12 69  0                 181190.356050  0.030000   1.00000
 71  4 67  0 71  3 68  0                 181206.565759  0.030000   1.00000
 71  5 67  0 71  4 68  0                 181206.565759  0.030000   1.00000
 87 18 69  0 87 17 70  0                 181210.981799  0.030000   1.00000
 87 18 69  0 87 18 70  0                 181210.981799  0.030000   1.00000
 87 19 69  0 87 17 70  0                 181210.981799  0.030000   1.00000
 87 19 69  0 87 18 70  0                 181210.981799  0.030000   1.00000
 48 18 30  0 47 19 29  0                 181304.235599  0.020000   1.00000
 84 50 35  0 83 51 32  0                 181305.314932  0.100000   1.00000
 84 50 34  0 83 51 33  0                 181305.314932  0.100000   1.00000
 98 27 71  0 98 26 72  0                 181334.516407  0.030000   1.00000
 98 28 71  0 98 27 72  0                 181334.516407  0.030000   1.00000
 32 21 12  0 31 20 11  0                 181344.081129  0.010000   1.00000
 32 21 11  0 31 20 12  0                 181344.081129  0.010000   1.00000
 27 27  1  0 26 26  0  0                 181353.212852  0.010000   1.00000
 27 27  0  0 26 26  1  0                 181353.212852  0.010000   1.00000
 34 19 16  0 33 18 15  0                 181381.277862  0.010000   1.00000
107 34 73  0107 33 74  0                 181391.726797  0.100000   1.00000
107 35 73  0107 34 74  0                 181391.726797  0.100000   1.00000
 85 62 23  0 85 61 24  0                 181395.469643  0.100000   1.00000
 85 62 24  0 85 61 25  0                 181395.469643  0.100000   1.00000
 47 19 28  0 46 20 27  0                 181399.849639  0.030000   1.00000
 74 61 13  0 74 60 14  0                 181406.991038  0.060000   1.00000
 74 61 14  0 74 60 15  0                 181406.991038  0.060000   1.00000
111 37 74  0111 36 75  0                 181424.906985  0.100000   1.00000
111 38 74  0111 37 75  0                 181424.906985  0.100000   1.00000
 48 19 30  0 47 18 29  0                 181440.004157  0.010000   1.00000
 48 21 27  0 47 22 26  0                 181464.743716  0.030000   1.00000
 70  3 67  0 70  2 68  0                 181486.322578  0.030000   1.00000
 70  4 67  0 70  3 68  0                 181486.322578  0.030000   1.00000
 39 15 24  0 39 12 27  0                 181497.821944  0.100000   1.00000
 72 38 35  0 71 39 32  0                 181525.822321  0.100000   1.00000
 85 51 35  0 84 52 32  0                 181580.185218  0.100000   1.00000
 85 51 34  0 84 52 33  0                 181580.185218  0.100000   1.00000
 79 11 68  0 79 10 69  0                 181581.256656  0.030000   1.00000
 79 11 68  0 79 11 69  0                 181581.256656  0.030000   1.00000
 79 12 68  0 79 10 69  0                 181581.256656  0.030000   1.00000
 79 12 68  0 79 11 69  0                 181581.256656  0.030000   1.00000
 33 20 14  0 32 19 13  0                 181646.743173  0.010000   1.00000
 73 61 12  0 73 60 13  0                 181650.037524  0.060000   1.00000
 73 61 13  0 73 60 14  0                 181650.037524  0.060000   1.00000
 33 20 13  0 32 19 14  0                 181660.815407  0.010000   1.00000
 86 17 69  0 86 16 70  0                 181705.543749  0.030000   1.00000
 86 17 69  0 86 17 70  0                 181705.543749  0.030000   1.00000
 86 18 69  0 86 16 70  0                 181705.543749  0.030000   1.00000
 86 18 69  0 86 17 70  0                 181705.543749  0.030000   1.00000
 69  2 67  0 69  1 68  0                 181754.076645  0.030000   1.00000
 69  3 67  0 69  2 68  0                 181754.076645  0.030000   1.00000
 84 62 22  0 84 61 23  0                 181759.658631  0.100000   1.00000
 84 62 23  0 84 61 24  0                 181759.658631  0.100000   1.00000
 92 22 70  0 92 21 71  0                 181777.708580  0.030000   1.00000
 92 22 70  0 92 22 71  0                 181777.708580  0.030000   1.00000
 92 23 70  0 92 21 71  0                 181777.708580  0.030000   1.00000
 92 23 70  0 92 22 71  0                 181777.708580  0.030000   1.00000
 34 19 15  0 33 18 16  0                 181799.168248  0.020000   1.00000
 86 52 35  0 85 53 32  0                 181880.334866  0.100000   1.00000
 86 52 34  0 85 53 33  0                 181880.334866  0.100000   1.00000
 72 61 11  0 72 60 12  0                 181882.766819  0.060000   1.00000
 72 61 12  0 72 60 13  0                 181882.766819  0.060000   1.00000
 40 19 22  0 39 18 21  0                 181893.231814  0.020000   1.00000
 47 27 21  0 46 27 20  0                 181902.465058  0.100000   1.00000
102 30 72  0102 29 73  0                 181913.595046  0.030000   1.00000
102 31 72  0102 30 73  0                 181913.595046  0.030000   1.00000
 78 10 68  0 78  9 69  0                 181956.406478  0.030000   1.00000
 78 10 68  0 78 10 69  0                 181956.406478  0.030000   1.00000
 78 11 68  0 78  9 69  0                 181956.406478  0.030000   1.00000
 78 11 68  0 78 10 69  0                 181956.406478  0.030000   1.00000
104 72 33  0103 73 30  0                 181990.314639  0.100000   1.00000
104 72 32  0103 73 31  0                 181990.314639  0.100000   1.00000
 68  1 67  0 68  0 68  0                 182010.201132  0.100000   1.00000
 68  2 67  0 68  1 68  0                 182010.201132  0.100000   1.00000
 97 26 71  0 97 25 72  0                 182025.407270  0.030000   1.00000
 97 27 71  0 97 26 72  0                 182025.407270  0.030000   1.00000
 28 26  3  0 27 25  2  0                 182031.337999  0.020000   1.00000
 28 26  2  0 27 25  3  0                 182031.337999  0.020000   1.00000
 28 13 16  0 27 10 17  0                 182074.967129  0.030000   1.00000
 71 61 10  0 71 60 11  0                 182105.437054  0.060000   1.00000
 71 61 11  0 71 60 12  0                 182105.437054  0.060000   1.00000
 71 37 34  0 70 38 33  0                 182165.521937  0.060000   1.00000
 85 16 69  0 85 15 70  0                 182180.582280  0.030000   1.00000
 85 16 69  0 85 16 70  0                 182180.582280  0.030000   1.00000
 85 17 69  0 85 15 70  0                 182180.582280  0.030000   1.00000
 85 17 69  0 85 16 70  0                 182180.582280  0.030000   1.00000
 73 36 37  0 73 33 40  0                 182193.339331  0.100000   1.00000
 77  9 68  0 77  8 69  0                 182316.293723  0.010000   1.00000
 77  9 68  0 77  9 69  0                 182316.293723  0.010000   1.00000
 77 10 68  0 77  8 69  0                 182316.293723  0.010000   1.00000
 77 10 68  0 77  9 69  0                 182316.293723  0.010000   1.00000
 27 10 17  0 26  9 18  0                 182342.662509  0.100000   1.00000
 64  3 61  0 63  4 60  0                 182347.378827  0.020000   1.00000
 64  4 61  0 63  3 60  0                 182347.378827  0.020000   1.00000
 64  4 61  0 63  4 60  0                 182347.378827  0.020000   1.00000
 64  3 61  0 63  3 60  0                 182347.378827  0.020000   1.00000
 63  4 59  0 62  5 58  0                 182347.378827  0.020000   1.00000
 63  5 59  0 62  4 58  0                 182347.378827  0.020000   1.00000
 63  5 59  0 62  5 58  0                 182347.378827  0.020000   1.00000
 63  4 59  0 62  4 58  0                 182347.378827  0.020000   1.00000
 65  2 63  0 64  3 62  0                 182348.225664  0.010000   1.00000
 65  3 63  0 64  2 62  0                 182348.225664  0.010000   1.00000
 65  3 63  0 64  3 62  0                 182348.225664  0.010000   1.00000
 65  2 63  0 64  2 62  0                 182348.225664  0.010000   1.00000
 62  5 57  0 61  6 56  0                 182348.789874  0.010000   1.00000
 62  6 57  0 61  5 56  0                 182348.789874  0.010000   1.00000
 62  6 57  0 61  6 56  0                 182348.789874  0.010000   1.00000
 62  5 57  0 61  5 56  0                 182348.789874  0.010000   1.00000
 66  1 65  0 65  2 64  0                 182349.473777  0.010000   1.00000
 66  2 65  0 65  1 64  0                 182349.473777  0.010000   1.00000
 66  2 65  0 65  2 64  0                 182349.473777  0.010000   1.00000
 66  1 65  0 65  1 64  0                 182349.473777  0.010000   1.00000
 67  0 67  0 66  1 66  0                 182350.859841  0.020000   1.00000
 67  1 67  0 66  0 66  0                 182350.859841  0.020000   1.00000
 67  1 67  0 66  1 66  0                 182350.859841  0.020000   1.00000
 67  0 67  0 66  0 66  0                 182350.859841  0.020000   1.00000
 61  6 55  0 60  7 54  0                 182352.217413  0.010000   1.00000
 61  7 55  0 60  6 54  0                 182352.217413  0.010000   1.00000
 61  7 55  0 60  7 54  0                 182352.217413  0.010000   1.00000
 61  6 55  0 60  6 54  0                 182352.217413  0.010000   1.00000
 60  7 53  0 59  8 52  0                 182358.484911  0.010000   1.00000
 60  8 53  0 59  7 52  0                 182358.484911  0.010000   1.00000
 60  8 53  0 59  8 52  0                 182358.484911  0.010000   1.00000
 60  7 53  0 59  7 52  0                 182358.484911  0.010000   1.00000
 36 19 17  0 36 14 22  0                 182366.066621  0.100000   1.00000
 59  8 51  0 58  9 50  0                 182368.845761  0.020000   1.00000
 59  9 51  0 58  8 50  0                 182368.845761  0.020000   1.00000
 59  9 51  0 58  9 50  0                 182368.845761  0.020000   1.00000
 59  8 51  0 58  8 50  0                 182368.845761  0.020000   1.00000
 48 33 15  0 47 33 14  0                 182373.266748  0.100000   1.00000
 48 33 16  0 47 33 15  0                 182373.266748  0.100000   1.00000
 58  9 49  0 57 10 48  0                 182384.774847  0.010000   1.00000
 58 10 49  0 57  9 48  0                 182384.774847  0.010000   1.00000
 58 10 49  0 57 10 48  0                 182384.774847  0.010000   1.00000
 58  9 49  0 57  9 48  0                 182384.774847  0.010000   1.00000
 57 10 47  0 56 11 46  0                 182408.562116  0.020000   1.00000
 57 11 47  0 56 10 46  0                 182408.562116  0.020000   1.00000
 57 11 47  0 56 11 46  0                 182408.562116  0.020000   1.00000
 57 10 47  0 56 10 46  0                 182408.562116  0.020000   1.00000
121 44 77  0121 43 78  0                 182440.688805  0.100000   1.00000
121 45 77  0121 44 78  0                 182440.688805  0.100000   1.00000
 56 11 45  0 55 12 44  0                 182443.300792  0.010000   1.00000
 56 12 45  0 55 11 44  0                 182443.300792  0.010000   1.00000
 56 12 45  0 55 12 44  0                 182443.300792  0.010000   1.00000
 56 11 45  0 55 11 44  0                 182443.300792  0.010000   1.00000
 55 12 43  0 54 13 42  0                 182493.142042  0.020000   1.00000
 55 13 43  0 54 12 42  0                 182493.142042  0.020000   1.00000
 55 13 43  0 54 13 42  0                 182493.142042  0.020000   1.00000
 55 12 43  0 54 12 42  0                 182493.142042  0.020000   1.00000
 69 61  8  0 69 60  9  0                 182522.181479  0.100000   1.00000
 69 61  9  0 69 60 10  0                 182522.181479  0.100000   1.00000
 88 54 35  0 87 55 32  0                 182547.378365  0.060000   1.00000
 88 54 34  0 87 55 33  0                 182547.378365  0.060000   1.00000
 54 13 41  0 53 14 40  0                 182564.508934  0.020000   1.00000
 54 14 41  0 53 13 40  0                 182564.508934  0.020000   1.00000
 54 14 41  0 53 14 40  0                 182564.508934  0.020000   1.00000
 54 13 41  0 53 13 40  0                 182564.508934  0.020000   1.00000
 84 15 69  0 84 14 70  0                 182637.037763  0.030000   1.00000
 84 15 69  0 84 15 70  0                 182637.037763  0.030000   1.00000
 84 16 69  0 84 14 70  0                 182637.037763  0.030000   1.00000
 84 16 69  0 84 15 70  0                 182637.037763  0.030000   1.00000
 84 15 69  0 84 14 70  0                 182637.037763  0.030000   1.00000
 62 30 32  0 61 31 31  0                 182656.419530  0.030000   1.00000
 76  8 68  0 76  7 69  0                 182661.551596  0.030000   1.00000
 76  8 68  0 76  8 69  0                 182661.551596  0.030000   1.00000
 76  9 68  0 76  7 69  0                 182661.551596  0.030000   1.00000
 76  9 68  0 76  8 69  0                 182661.551596  0.030000   1.00000
 53 14 39  0 52 15 38  0                 182666.811362  0.010000   1.00000
 53 15 39  0 52 14 38  0                 182666.811362  0.010000   1.00000
 53 15 39  0 52 15 38  0                 182666.811362  0.010000   1.00000
 53 14 39  0 52 14 38  0                 182666.811362  0.010000   1.00000
 52 25 28  0 52 22 31  0                 182670.842436  0.100000   1.00000
101 29 72  0101 28 73  0                 182680.948337  0.030000   1.00000
101 30 72  0101 29 73  0                 182680.948337  0.030000   1.00000
 44 20 24  0 43 20 23  0                 182688.457272  0.100000   1.00000
 96 25 71  0 96 24 72  0                 182689.397552  0.030000   1.00000
 96 26 71  0 96 25 72  0                 182689.397552  0.030000   1.00000
 29 25  5  0 28 24  4  0                 182700.957881  0.010000   1.00000
 29 25  4  0 28 24  5  0                 182700.957881  0.010000   1.00000
 68 61  7  0 68 60  8  0                 182716.922250  0.100000   1.00000
 68 61  8  0 68 60  9  0                 182716.922250  0.100000   1.00000
 46 20 27  0 45 19 26  0                 182765.519745  0.010000   1.00000
 81 62 19  0 81 61 20  0                 182767.494546  0.100000   1.00000
 81 62 20  0 81 61 21  0                 182767.494546  0.100000   1.00000
 28 14 15  0 27 11 16  0                 182775.671323  0.030000   1.00000
 70 36 35  0 69 37 32  0                 182801.733480  0.030000   1.00000
 52 15 37  0 51 16 36  0                 182814.678334  0.010000   1.00000
 52 16 37  0 51 16 36  0                 182814.678334  0.010000   1.00000
 52 15 37  0 51 15 36  0                 182814.678334  0.010000   1.00000
 52 16 37  0 51 15 36  0                 182814.678334  0.010000   1.00000
 54 25 29  0 53 26 28  0                 182858.819670  0.030000   1.00000
 90 63 27  0 90 62 28  0                 182885.326891  0.200000   1.00000
 90 63 28  0 90 62 29  0                 182885.326891  0.200000   1.00000
 53 27 27  0 53 24 30  0                 182909.163855  0.100000   1.00000
 89 55 35  0 88 56 32  0                 182910.599162  0.100000   1.00000
 89 55 34  0 88 56 33  0                 182910.599162  0.100000   1.00000
 31 14 17  0 30 13 18  0                 182976.574111  0.030000   1.00000
 75  7 68  0 75  6 69  0                 182992.671727  0.030000   1.00000
 75  7 68  0 75  7 69  0                 182992.671727  0.030000   1.00000
 75  8 68  0 75  6 69  0                 182992.671727  0.030000   1.00000
 75  8 68  0 75  7 69  0                 182992.671727  0.030000   1.00000
 70 36 34  0 69 37 33  0                 183005.693088  0.100000   1.00000
 51 17 35  0 50 16 34  0                 183032.313090  0.010000   1.00000
 51 16 35  0 50 16 34  0                 183032.313090  0.010000   1.00000
117 41 76  0117 40 77  0                 183042.277984  0.100000   1.00000
117 42 76  0117 41 77  0                 183042.277984  0.100000   1.00000
 83 14 69  0 83 13 70  0                 183075.523165  0.030000   1.00000
 83 14 69  0 83 14 70  0                 183075.523165  0.030000   1.00000
 83 15 69  0 83 13 70  0                 183075.523165  0.030000   1.00000
 83 15 69  0 83 14 70  0                 183075.523165  0.030000   1.00000
 80 62 18  0 80 61 19  0                 183076.923561  0.030000   1.00000
 80 62 19  0 80 61 20  0                 183076.923561  0.030000   1.00000
 45 20 26  0 44 19 25  0                 183121.418007  0.030000   1.00000
105 32 73  0105 31 74  0                 183131.220229  0.100000   1.00000
105 33 73  0105 32 74  0                 183131.220229  0.100000   1.00000
 42 18 25  0 42 15 28  0                 183253.305436  0.100000   1.00000
 49 44  5  0 48 44  4  0                 183273.129979  0.100000   1.00000
 65 32 33  0 64 33 32  0                 183303.041305  0.100000   1.00000
 95 24 71  0 95 23 72  0                 183327.622487  0.030000   1.00000
 95 25 71  0 95 24 72  0                 183327.622487  0.030000   1.00000
113 38 75  0113 37 76  0                 183336.724859  0.100000   1.00000
113 39 75  0113 38 76  0                 183336.724859  0.100000   1.00000
 30 24  7  0 29 23  6  0                 183351.633899  0.010000   1.00000
 30 24  6  0 29 23  7  0                 183351.633899  0.010000   1.00000
109 35 74  0109 34 75  0                 183357.210600  0.030000   1.00000
109 36 74  0109 35 75  0                 183357.210600  0.030000   1.00000
 50 17 33  0 49 18 32  0                 183361.600796  0.030000   1.00000
 79 38 41  0 79 35 44  0                 183362.548249  0.100000   1.00000
 50 18 33  0 49 17 32  0                 183363.642975  0.030000   1.00000
 79 62 17  0 79 61 18  0                 183373.893663  0.030000   1.00000
 79 62 18  0 79 61 19  0                 183373.893663  0.030000   1.00000
100 28 72  0100 27 73  0                 183418.289189  0.100000   1.00000
100 29 72  0100 28 73  0                 183418.289189  0.100000   1.00000
 89 19 70  0 89 18 71  0                 183433.217652  0.030000   1.00000
 89 19 70  0 89 19 71  0                 183433.217652  0.030000   1.00000
 89 20 70  0 89 18 71  0                 183433.217652  0.030000   1.00000
 89 20 70  0 89 19 71  0                 183433.217652  0.030000   1.00000
 82 13 69  0 82 12 70  0                 183496.693853  0.030000   1.00000
 82 13 69  0 82 13 70  0                 183496.693853  0.030000   1.00000
 82 14 69  0 82 12 70  0                 183496.693853  0.030000   1.00000
 82 14 69  0 82 13 70  0                 183496.693853  0.030000   1.00000
 73  5 68  0 73  4 69  0                 183614.553955  0.030000   1.00000
 73  5 68  0 73  5 69  0                 183614.553955  0.030000   1.00000
 73  6 68  0 73  4 69  0                 183614.553955  0.030000   1.00000
 73  6 68  0 73  5 69  0                 183614.553955  0.030000   1.00000
 69 35 35  0 68 36 32  0                 183651.094765  0.100000   1.00000
 78 62 16  0 78 61 17  0                 183658.824783  0.100000   1.00000
 78 62 17  0 78 61 18  0                 183658.824783  0.100000   1.00000
 47 20 28  0 46 19 27  0                 183659.759897  0.010000   1.00000
 88 63 25  0 88 62 26  0                 183709.407557  0.200000   1.00000
 88 63 26  0 88 62 27  0                 183709.407557  0.200000   1.00000
 25  6 19  0 24  5 20  0                 183729.914235  0.100000   1.00000
 25  7 19  0 24  4 20  0                 183729.914235  0.100000   1.00000
 26  8 18  0 25  7 19  0                 183826.842997  0.100000   1.00000
 26  9 18  0 25  6 19  0                 183838.873821  0.100000   1.00000
 35 18 17  0 34 17 18  0                 183863.701258  0.030000   1.00000
 49 18 31  0 48 19 30  0                 183865.051366  0.030000   1.00000
 81 12 69  0 81 11 70  0                 183901.251910  0.030000   1.00000
 81 12 69  0 81 12 70  0                 183901.251910  0.030000   1.00000
 81 13 69  0 81 11 70  0                 183901.251910  0.030000   1.00000
 81 13 69  0 81 12 70  0                 183901.251910  0.030000   1.00000
 49 18 31  0 48 18 30  0                 183903.589436  0.100000   1.00000
 72  4 68  0 72  3 69  0                 183906.201955  0.030000   1.00000
 72  5 68  0 72  4 69  0                 183906.201955  0.030000   1.00000
 49 19 31  0 48 18 30  0                 183918.283992  0.030000   1.00000
 77 62 15  0 77 61 16  0                 183932.111575  0.030000   1.00000
 77 62 16  0 77 61 17  0                 183932.111575  0.030000   1.00000
 94 23 71  0 94 22 72  0                 183941.169682  0.030000   1.00000
 94 23 71  0 94 23 72  0                 183941.169682  0.030000   1.00000
 94 24 71  0 94 22 72  0                 183941.169682  0.030000   1.00000
 94 24 71  0 94 23 72  0                 183941.169682  0.030000   1.00000
 88 18 70  0 88 17 71  0                 183942.852173  0.030000   1.00000
 88 18 70  0 88 18 71  0                 183942.852173  0.030000   1.00000
 88 19 70  0 88 17 71  0                 183942.852173  0.030000   1.00000
 88 19 70  0 88 18 71  0                 183942.852173  0.030000   1.00000
104 31 73  0104 30 74  0                 183949.271759  0.030000   1.00000
104 32 73  0104 31 74  0                 183949.271759  0.030000   1.00000
 31 23  9  0 30 22  8  0                 183966.185549  0.010000   1.00000
 31 23  8  0 30 22  9  0                 183966.185549  0.010000   1.00000
 47 25 23  0 46 25 22  0                 184110.813428  0.100000   1.00000
 99 27 72  0 99 26 73  0                 184126.907831  0.030000   1.00000
 99 28 72  0 99 27 73  0                 184126.907831  0.030000   1.00000
 95 64 31  0 95 63 32  0                 184160.684662  0.200000   1.00000
 95 64 32  0 95 63 33  0                 184160.684662  0.200000   1.00000
116 40 76  0116 39 77  0                 184163.329221  0.100000   1.00000
116 41 76  0116 40 77  0                 184163.329221  0.100000   1.00000
 54 27 28  0 54 24 31  0                 184170.615043  0.100000   1.00000
 69 35 34  0 68 36 33  0                 184189.747338  0.030000   1.00000
 71  3 68  0 71  2 69  0                 184185.678651  0.060000   1.00000
 71  4 68  0 71  3 69  0                 184185.678651  0.060000   1.00000
108 34 74  0108 33 75  0                 184264.941373  0.030000   1.00000
108 35 74  0108 34 75  0                 184264.941373  0.030000   1.00000
 80 11 69  0 80 10 70  0                 184289.783792  0.100000   1.00000
 80 11 69  0 80 11 70  0                 184289.783792  0.100000   1.00000
 80 12 69  0 80 10 70  0                 184289.783792  0.010000   1.00000
 80 12 69  0 80 11 70  0                 184289.783792  0.030000   1.00000
101 68 34  0100 69 31  0                 184291.820005  0.100000   1.00000
101 68 33  0100 69 32  0                 184291.820005  0.100000   1.00000
 35 19 17  0 34 18 16  0                 184294.487202  0.010000   1.00000
 48 19 29  0 47 20 28  0                 184336.366528  0.030000   1.00000
112 37 75  0112 36 76  0                 184344.465444  0.030000   1.00000
112 38 75  0112 37 76  0                 184344.465444  0.030000   1.00000
 48 22 27  0 48 19 30  0                 184361.999765  0.100000   1.00000
 51 23 28  0 50 24 27  0                 184421.243826  0.030000   1.00000
 87 17 70  0 87 16 71  0                 184432.781416  0.030000   1.00000
 87 17 70  0 87 17 71  0                 184432.781416  0.030000   1.00000
 87 18 70  0 87 16 71  0                 184432.781416  0.030000   1.00000
 87 18 70  0 87 17 71  0                 184432.781416  0.030000   1.00000
 75 62 13  0 75 61 14  0                 184445.422371  0.030000   1.00000
 75 62 14  0 75 61 15  0                 184445.422371  0.030000   1.00000
 70  2 68  0 70  1 69  0                 184453.175481  0.030000   1.00000
 70  3 68  0 70  2 69  0                 184453.175481  0.030000   1.00000
 86 63 23  0 86 62 24  0                 184470.835390  0.100000   1.00000
 86 63 24  0 86 62 25  0                 184470.835390  0.100000   1.00000
 32 22 11  0 31 21 10  0                 184515.432783  0.020000   1.00000
 32 22 10  0 31 21 11  0                 184515.432783  0.020000   1.00000
 93 59 35  0 92 60 32  0                 184527.564356  0.100000   1.00000
 93 59 34  0 92 60 33  0                 184527.564356  0.100000   1.00000
 93 22 71  0 93 21 72  0                 184531.073838  0.030000   1.00000
 93 22 71  0 93 22 72  0                 184531.073838  0.030000   1.00000
 93 23 71  0 93 21 72  0                 184531.073838  0.030000   1.00000
 93 23 71  0 93 22 72  0                 184531.073838  0.030000   1.00000
 68 34 35  0 67 35 32  0                 184582.733094  0.100000   1.00000
 59 28 31  0 58 29 30  0                 184654.825443  0.030000   1.00000
 79 10 69  0 79  9 70  0                 184662.817334  0.030000   1.00000
 79 10 69  0 79 10 70  0                 184662.817334  0.030000   1.00000
 79 11 69  0 79  9 70  0                 184662.817334  0.030000   1.00000
 79 11 69  0 79 10 70  0                 184662.817334  0.030000   1.00000
 74 62 12  0 74 61 13  0                 184686.195011  0.030000   1.00000
 74 62 13  0 74 61 14  0                 184686.195011  0.030000   1.00000
103 30 73  0103 29 74  0                 184735.292606  0.030000   1.00000
103 31 73  0103 30 74  0                 184735.292606  0.030000   1.00000
 28 11 17  0 27 10 18  0                 184803.303742  0.030000   1.00000
 98 26 72  0 98 25 73  0                 184808.012096  0.030000   1.00000
 98 27 72  0 98 26 73  0                 184808.012096  0.030000   1.00000
 85 63 22  0 85 62 23  0                 184829.418366  0.100000   1.00000
 85 63 23  0 85 62 24  0                 184829.418366  0.100000   1.00000
 86 16 70  0 86 15 71  0                 184903.667856  0.030000   1.00000
 86 16 70  0 86 16 71  0                 184903.667856  0.030000   1.00000
 86 17 70  0 86 15 71  0                 184903.667856  0.030000   1.00000
 86 17 70  0 86 16 71  0                 184903.667856  0.030000   1.00000
 73 62 11  0 73 61 12  0                 184916.807669  0.060000   1.00000
 73 62 12  0 73 61 13  0                 184916.807669  0.060000   1.00000
 33 21 13  0 32 20 12  0                 184945.976408  0.060000   1.00000
 33 21 12  0 32 20 13  0                 184947.149501  0.010000   1.00000
 78  9 69  0 78  8 70  0                 185020.919336  0.030000   1.00000
 78  9 69  0 78  9 70  0                 185020.919336  0.030000   1.00000
 78 10 69  0 78  8 70  0                 185020.919336  0.030000   1.00000
 78 10 69  0 78  9 70  0                 185020.919336  0.030000   1.00000
 48 19 29  0 47 19 28  0                 185035.701721  0.100000   1.00000
 64  4 60  0 63  5 59  0                 185047.927882  0.010000   1.00000
 64  5 60  0 63  4 59  0                 185047.927882  0.010000   1.00000
 64  5 60  0 63  5 59  0                 185047.927882  0.010000   1.00000
 64  4 60  0 63  4 59  0                 185047.927882  0.010000   1.00000
 65  3 62  0 64  4 61  0                 185047.927882  0.010000   1.00000
 65  4 62  0 64  3 61  0                 185047.927882  0.010000   1.00000
 65  4 62  0 64  4 61  0                 185047.927882  0.010000   1.00000
 65  3 62  0 64  3 61  0                 185047.927882  0.010000   1.00000
 66  2 64  0 65  3 63  0                 185048.993782  0.010000   1.00000
 66  3 64  0 65  2 63  0                 185048.993782  0.010000   1.00000
 66  3 64  0 65  3 63  0                 185048.993782  0.010000   1.00000
 66  2 64  0 65  2 63  0                 185048.993782  0.010000   1.00000
 63  5 58  0 62  6 57  0                 185048.993782  0.010000   1.00000
 63  6 58  0 62  5 57  0                 185048.993782  0.010000   1.00000
 63  6 58  0 62  6 57  0                 185048.993782  0.010000   1.00000
 63  5 58  0 62  5 57  0                 185048.993782  0.010000   1.00000
 67  1 66  0 66  2 65  0                 185050.102215  0.010000   1.00000
 67  2 66  0 66  1 65  0                 185050.102215  0.010000   1.00000
 67  2 66  0 66  2 65  0                 185050.102215  0.010000   1.00000
 67  1 66  0 66  1 65  0                 185050.102215  0.010000   1.00000
 68  0 68  0 67  1 67  0                 185051.492878  0.020000   1.00000
 68  1 68  0 67  0 67  0                 185051.492878  0.020000   1.00000
 68  1 68  0 67  1 67  0                 185051.492878  0.020000   1.00000
 68  0 68  0 67  0 67  0                 185051.492878  0.020000   1.00000
 62  6 56  0 61  7 55  0                 185052.361360  0.030000   1.00000
 62  7 56  0 61  6 55  0                 185052.361360  0.030000   1.00000
 62  7 56  0 61  7 55  0                 185052.361360  0.030000   1.00000
 62  6 56  0 61  6 55  0                 185052.361360  0.030000   1.00000
 61  7 54  0 60  8 53  0                 185058.214574  0.010000   1.00000
 61  8 54  0 60  7 53  0                 185058.214574  0.010000   1.00000
 61  8 54  0 60  8 53  0                 185058.214574  0.010000   1.00000
 61  7 54  0 60  7 53  0                 185058.214574  0.010000   1.00000
 44 20 25  0 43 19 24  0                 185067.074772  0.060000   1.00000
 60  8 52  0 59  9 51  0                 185067.943103  0.010000   1.00000
 60  9 52  0 59  8 51  0                 185067.943103  0.010000   1.00000
 60  9 52  0 59  9 51  0                 185067.943103  0.010000   1.00000
 60  8 52  0 59  8 51  0                 185067.943103  0.010000   1.00000
 28 27  2  0 27 26  1  0                 185077.488599  0.020000   1.00000
 28 27  1  0 27 26  2  0                 185077.488599  0.020000   1.00000
 59  9 50  0 58 10 49  0                 185083.034591  0.010000   1.00000
 59 10 50  0 58  9 49  0                 185083.034591  0.010000   1.00000
 59 10 50  0 58 10 49  0                 185083.034591  0.010000   1.00000
 59  9 50  0 58  9 49  0                 185083.034591  0.010000   1.00000
 58 10 48  0 57 11 47  0                 185105.594059  0.030000   1.00000
 58 11 48  0 57 10 47  0                 185105.594059  0.030000   1.00000
 58 11 48  0 57 11 47  0                 185105.594059  0.030000   1.00000
 58 10 48  0 57 10 47  0                 185105.594059  0.030000   1.00000 
 34 20 15  0 33 19 14  0                 185129.295800  0.100000   1.00000
107 33 74  0107 32 75  0                 185136.549054  0.030000   1.00000
107 34 74  0107 33 75  0                 185136.549054  0.030000   1.00000
 65 31 35  0 64 32 32  0                 185136.549054  0.030000   1.00000
 57 11 46  0 56 12 45  0                 185138.179222  0.010000   1.00000
 57 12 46  0 56 11 45  0                 185138.179222  0.010000   1.00000
 57 12 46  0 56 12 45  0                 185138.179222  0.010000   1.00000
 57 11 46  0 56 11 45  0                 185138.179222  0.010000   1.00000
 34 20 14  0 33 19 15  0                 185175.198855  0.010000   1.00000
 56 12 44  0 55 13 43  0                 185184.968010  0.010000   1.00000
 56 13 44  0 55 12 43  0                 185184.968010  0.010000   1.00000
 56 13 44  0 55 13 43  0                 185184.968010  0.010000   1.00000
 56 12 44  0 55 12 43  0                 185184.968010  0.010000   1.00000
115 39 76  0115 38 77  0                 185237.019056  0.100000   1.00000
115 40 76  0115 39 77  0                 185237.019056  0.100000   1.00000
 55 13 42  0 54 14 41  0                 185251.588757  0.010000   1.00000
 55 14 42  0 54 13 41  0                 185251.588757  0.010000   1.00000
 55 14 42  0 54 14 41  0                 185251.588757  0.010000   1.00000
 55 13 42  0 54 13 41  0                 185251.588757  0.010000   1.00000
 39 19 21  0 38 18 20  0                 185251.588757  0.010000   1.00000
 30 13 17  0 29 12 18  0                 185268.457284  0.060000   1.00000
 48 20 29  0 47 19 28  0                 185335.593570  0.010000   1.00000
 54 14 40  0 53 15 39  0                 185346.489488  0.010000   1.00000
 54 15 40  0 53 14 39  0                 185346.489488  0.010000   1.00000
 54 15 40  0 53 15 39  0                 185346.489488  0.010000   1.00000
 54 14 40  0 53 14 39  0                 185346.489488  0.010000   1.00000
 71 62  9  0 71 61 10  0                 185349.168161  0.100000   1.00000
 71 62 10  0 71 61 11  0                 185349.168161  0.100000   1.00000
 85 15 70  0 85 14 71  0                 185356.488954  0.060000   1.00000
 85 15 70  0 85 15 71  0                 185356.488954  0.060000   1.00000
 85 16 70  0 85 14 71  0                 185356.488954  0.060000   1.00000
 85 16 70  0 85 15 71  0                 185356.488954  0.060000   1.00000
 77  8 69  0 77  7 70  0                 185364.715528  0.030000   1.00000
 77  8 69  0 77  8 70  0                 185364.715528  0.030000   1.00000
 77  9 69  0 77  7 70  0                 185364.715528  0.030000   1.00000
 77  9 69  0 77  8 70  0                 185364.715528  0.030000   1.00000
 35 19 16  0 34 18 17  0                 185408.926256  0.020000   1.00000
 97 25 72  0 97 24 73  0                 185463.031909  0.030000   1.00000
 97 26 72  0 97 25 73  0                 185463.031909  0.030000   1.00000
 53 15 38  0 52 16 37  0                 185482.600416  0.010000   1.00000
 53 16 38  0 52 16 37  0                 185482.600416  0.010000   1.00000
 53 15 38  0 52 15 37  0                 185482.600416  0.010000   1.00000
 53 16 38  0 52 15 37  0                 185482.600416  0.010000   1.00000
102 29 73  0102 28 74  0                 185490.610163  0.030000   1.00000
102 30 73  0102 29 74  0                 185490.610163  0.030000   1.00000
122 44 78  0122 43 79  0                 185498.687954  0.100000   1.00000
122 45 78  0122 44 79  0                 185498.687954  0.100000   1.00000
 83 63 20  0 83 62 21  0                 185505.265459  0.100000   1.00000
 83 63 21  0 83 62 22  0                 185505.265459  0.100000   1.00000
 70 62  8  0 70 61  9  0                 185551.517052  0.100000   1.00000
 70 62  9  0 70 61 10  0                 185551.517052  0.100000   1.00000
 91 20 71  0 91 19 72  0                 185643.930188  0.030000   1.00000
 91 20 71  0 91 20 72  0                 185643.930188  0.030000   1.00000
 91 21 71  0 91 19 72  0                 185643.930188  0.030000   1.00000
 91 21 71  0 91 20 72  0                 185643.930188  0.030000   1.00000
 52 16 36  0 51 17 35  0                 185680.840518  0.010000   1.00000
 52 17 36  0 51 17 35  0                 185680.840518  0.010000   1.00000
 52 16 36  0 51 16 35  0                 185680.840518  0.010000   1.00000
 52 17 36  0 51 16 35  0                 185680.840518  0.010000   1.00000
 76  7 69  0 76  6 70  0                 185694.637333  0.030000   1.00000
 76  7 69  0 76  7 70  0                 185694.637333  0.030000   1.00000
 76  8 69  0 76  6 70  0                 185694.637333  0.030000   1.00000
 76  8 69  0 76  7 70  0                 185694.637333  0.030000   1.00000
 80 45 36  0 79 46 33  0                 185729.926034  0.100000   1.00000
 80 45 35  0 79 46 34  0                 185729.926034  0.100000   1.00000
 69 62  7  0 69 61  8  0                 185745.003575  0.200000   1.00000
 69 62  8  0 69 61  9  0                 185745.003575  0.200000   1.00000
 79 44 35  0 78 45 34  0                 185747.471630  0.100000   1.00000
 29 26  4  0 28 25  3  0                 185752.729776  0.010000   1.00000
 29 26  3  0 28 25  4  0                 185752.729776  0.010000   1.00000
 81 46 36  0 80 47 33  0                 185767.765250  0.100000   1.00000
 81 46 35  0 80 47 34  0                 185767.765250  0.100000   1.00000
 84 14 70  0 84 13 71  0                 185791.486662  0.020000   1.00000
 84 14 70  0 84 14 71  0                 185791.486662  0.020000   1.00000
 84 15 70  0 84 13 71  0                 185791.486662  0.020000   1.00000
 84 15 70  0 84 14 71  0                 185791.486662  0.020000   1.00000
 82 63 19  0 82 62 20  0                 185823.377176  0.060000   1.00000
 82 63 20  0 82 62 21  0                 185823.377176  0.060000   1.00000
 78 43 36  0 77 44 33  0                 185828.432650  0.100000   1.00000
 78 43 35  0 77 44 34  0                 185828.432650  0.100000   1.00000
 66 32 35  0 65 33 32  0                 185838.706306  0.100000   1.00000
 82 47 36  0 81 48 33  0                 185854.109825  0.100000   1.00000
 82 47 35  0 81 48 34  0                 185854.109825  0.100000   1.00000
 48 20 28  0 47 21 27  0                 185920.562924  0.030000   1.00000
 68 34 34  0 67 35 33  0                 185945.016246  0.030000   1.00000
 29 12 17  0 28 11 18  0                 185953.691134  0.030000   1.00000
106 32 74  0106 31 75  0                 185973.541117  0.030000   1.00000
106 33 74  0106 32 75  0                 185973.541117  0.030000   1.00000
 51 17 34  0 50 18 33  0                 185976.801784  0.030000   1.00000
 51 18 34  0 50 17 33  0                 185977.608931  0.030000   1.00000
 77 42 35  0 76 43 34  0                 185982.984733  0.100000   1.00000
 75  6 69  0 75  5 70  0                 186011.138826  0.030000   1.00000
 75  6 69  0 75  6 70  0                 186011.138826  0.030000   1.00000
 75  7 69  0 75  5 70  0                 186011.138826  0.030000   1.00000
 75  7 69  0 75  6 70  0                 186011.138826  0.030000   1.00000
 96 24 72  0 96 23 73  0                 186093.041723  0.030000   1.00000
 96 25 72  0 96 24 73  0                 186093.041723  0.030000   1.00000
 81 63 18  0 81 62 19  0                 186128.828961  0.030000   1.00000
 81 63 19  0 81 62 20  0                 186128.828961  0.030000   1.00000
 84 49 36  0 83 50 33  0                 186151.858238  0.100000   1.00000
 84 49 35  0 83 50 34  0                 186151.858238  0.100000   1.00000
 90 19 71  0 90 18 72  0                 186168.651168  0.030000   1.00000
 90 19 71  0 90 19 72  0                 186168.651168  0.030000   1.00000
 90 20 71  0 90 18 72  0                 186168.651168  0.030000   1.00000
 90 20 71  0 90 19 72  0                 186168.651168  0.030000   1.00000
 83 13 70  0 83 12 71  0                 186209.712110  0.030000   1.00000
 83 13 70  0 83 13 71  0                 186209.712110  0.030000   1.00000
 83 14 70  0 83 12 71  0                 186209.712110  0.030000   1.00000
 83 14 70  0 83 13 71  0                 186209.712110  0.030000   1.00000
101 28 73  0101 27 74  0                 186216.745259  0.060000   1.00000
101 29 73  0101 28 74  0                 186216.745259  0.060000   1.00000
 76 41 36  0 75 42 33  0                 186220.365751  0.100000   1.00000
 76 41 35  0 75 42 34  0                 186223.071628  0.100000   1.00000
110 35 75  0110 34 76  0                 186239.277013  0.100000   1.00000
110 36 75  0110 35 76  0                 186239.277013  0.100000   1.00000
 28 12 17  0 27  9 18  0                 186250.919304  0.030000   1.00000
114 38 76  0114 37 77  0                 186266.472580  0.100000   1.00000
114 39 76  0114 38 77  0                 186266.472580  0.100000   1.00000
 74  5 69  0 74  4 70  0                 186314.714938  0.030000   1.00000
 74  5 69  0 74  5 70  0                 186314.714938  0.030000   1.00000
 74  6 69  0 74  4 70  0                 186314.714938  0.030000   1.00000
 74  6 69  0 74  5 70  0                 186314.714938  0.030000   1.00000
 30 25  6  0 29 24  5  0                 186415.503001  0.010000   1.00000
 30 25  5  0 29 24  6  0                 186415.503001  0.010000   1.00000
 80 63 17  0 80 62 18  0                 186422.243715  0.030000   1.00000
 80 63 18  0 80 62 19  0                 186422.243715  0.030000   1.00000
 50 18 32  0 49 19 31  0                 186430.463322  0.030000   1.00000
 50 19 32  0 49 18 31  0                 186450.815708  0.030000   1.00000
 75 40 35  0 74 41 34  0                 186565.871397  0.100000   1.00000
 36 19 18  0 35 18 17  0                 186585.615036  0.020000   1.00000
 86 51 36  0 85 52 33  0                 186588.381842  0.100000   1.00000
 86 51 35  0 85 52 34  0                 186588.381842  0.100000   1.00000
 73  4 69  0 73  3 70  0                 186605.799273  0.030000   1.00000
 73  5 69  0 73  4 70  0                 186605.799273  0.030000   1.00000
 82 12 70  0 82 11 71  0                 186611.622381  0.030000   1.00000
 82 12 70  0 82 12 71  0                 186611.622381  0.030000   1.00000
 82 13 70  0 82 11 71  0                 186611.622381  0.030000   1.00000
 82 13 70  0 82 12 71  0                 186611.622381  0.030000   1.00000
 47 22 26  0 46 22 25  0                 186629.896737  0.100000   1.00000
 89 18 71  0 89 17 72  0                 186673.364787  0.030000   1.00000
 89 18 71  0 89 18 72  0                 186673.364787  0.030000   1.00000
 89 19 71  0 89 17 72  0                 186673.364787  0.030000   1.00000
 89 19 71  0 89 18 72  0                 186673.364787  0.030000   1.00000
 95 23 72  0 95 22 73  0                 186699.074760  0.030000   1.00000
 95 23 72  0 95 23 73  0                 186699.074760  0.030000   1.00000
 95 24 72  0 95 22 73  0                 186699.074760  0.030000   1.00000
 95 24 72  0 95 23 73  0                 186699.074760  0.030000   1.00000
 79 63 16  0 79 62 17  0                 186703.897182  0.030000   1.00000
 79 63 17  0 79 62 18  0                 186703.897182  0.030000   1.00000
105 31 74  0105 30 75  0                 186778.103739  0.030000   1.00000
105 32 74  0105 31 75  0                 186778.103739  0.030000   1.00000
 68 31 38  0 67 32 35  0                 186870.977356  0.100000   1.00000
 72  3 69  0 72  2 70  0                 186884.835973  0.030000   1.00000
 72  4 69  0 72  3 70  0                 186884.835973  0.030000   1.00000
100 27 73  0100 26 74  0                 186915.227697  0.030000   1.00000
100 28 73  0100 27 74  0                 186915.227697  0.030000   1.00000
 78 63 15  0 78 62 16  0                 186974.213316  0.030000   1.00000
 78 63 16  0 78 62 17  0                 186974.213316  0.030000   1.00000
 81 11 70  0 81 10 71  0                 186997.844446  0.030000   1.00000
 81 11 70  0 81 11 71  0                 186997.844446  0.030000   1.00000
 81 12 70  0 81 10 71  0                 186997.844446  0.030000   1.00000
 81 12 70  0 81 11 71  0                 186997.844446  0.030000   1.00000
 49 19 30  0 48 20 29  0                 187017.583186  0.010000   1.00000
 74 39 35  0 73 40 34  0                 187034.423933  0.100000   1.00000
 31 24  8  0 30 23  7  0                 187053.096176  0.010000   1.00000
 31 24  7  0 30 23  8  0                 187053.096176  0.010000   1.00000
109 34 75  0109 33 76  0                 187130.269892  0.030000   1.00000
109 35 75  0109 34 76  0                 187130.269892  0.030000   1.00000
 71  2 69  0 71  1 70  0                 187152.252204  0.030000   1.00000
 71  3 69  0 71  2 70  0                 187152.252204  0.030000   1.00000
 88 17 71  0 88 16 72  0                 187158.792763  0.030000   1.00000
 88 17 71  0 88 17 72  0                 187158.792763  0.030000   1.00000
 88 18 71  0 88 16 72  0                 187158.792763  0.030000   1.00000
 88 18 71  0 88 17 72  0                 187158.792763  0.030000   1.00000
 77 63 14  0 77 62 15  0                 187233.625303  0.030000   1.00000
 77 63 15  0 77 62 16  0                 187233.625303  0.030000   1.00000
 94 22 72  0 94 21 73  0                 187282.125451  0.030000   1.00000
 94 22 72  0 94 22 73  0                 187282.125451  0.030000   1.00000
 94 23 72  0 94 21 73  0                 187282.125451  0.030000   1.00000
 94 23 72  0 94 22 73  0                 187282.125451  0.030000   1.00000
 80 10 70  0 80  9 71  0                 187368.895825  0.030000   1.00000
 80 10 70  0 80 10 71  0                 187368.895825  0.030000   1.00000
 80 11 70  0 80  9 71  0                 187368.895825  0.030000   1.00000
 80 11 70  0 80 10 71  0                 187368.895825  0.030000   1.00000
 38 19 20  0 37 18 19  0                 187380.580200  0.030000   1.00000
 49 20 30  0 48 19 29  0                 187441.422122  0.010000   1.00000
 25  5 20  0 24  4 21  0                 187450.062679  0.100000   1.00000
 25  6 20  0 24  3 21  0                 187450.062679  0.100000   1.00000
 76 63 13  0 76 62 14  0                 187482.504623  0.100000   1.00000
 76 63 14  0 76 62 15  0                 187482.504623  0.100000   1.00000
 87 64 23  0 87 63 24  0                 187543.107745  0.100000   1.00000
 87 64 24  0 87 63 25  0                 187543.107745  0.100000   1.00000
 29 14 16  0 28 11 17  0                 187561.090876  0.100000   1.00000
 99 26 73  0 99 25 74  0                 187587.111032  0.030000   1.00000
 99 27 73  0 99 26 74  0                 187587.111032  0.030000   1.00000
 73 38 36  0 72 39 33  0                 187596.684507  0.100000   1.00000
 87 16 71  0 87 15 72  0                 187625.710937  0.030000   1.00000
 87 16 71  0 87 16 72  0                 187625.710937  0.030000   1.00000
 87 17 71  0 87 15 72  0                 187625.710937  0.030000   1.00000
 87 17 71  0 87 16 72  0                 187625.710937  0.030000   1.00000
 32 23 10  0 31 22  9  0                 187644.811519  0.010000   1.00000
 32 23  9  0 31 22 10  0                 187644.811519  0.010000   1.00000
 27  9 18  0 26  8 19  0                 187649.890781  0.030000   1.00000
 73 38 35  0 72 39 34  0                 187664.614341  0.030000   1.00000
 75 63 12  0 75 62 13  0                 187720.932895  0.100000   1.00000
 75 63 13  0 75 62 14  0                 187720.932895  0.100000   1.00000
 79  9 70  0 79  8 71  0                 187725.257161  0.030000   1.00000
 79  9 70  0 79  9 71  0                 187725.257161  0.030000   1.00000
 79 10 70  0 79  8 71  0                 187725.257161  0.030000   1.00000
 79 10 70  0 79  9 71  0                 187725.257161  0.030000   1.00000
 65  4 61  0 64  5 60  0                 187748.438685  0.010000   1.00000
 65  5 61  0 64  4 60  0                 187748.438685  0.010000   1.00000
 65  5 61  0 64  5 60  0                 187748.438685  0.010000   1.00000
 65  4 61  0 64  4 60  0                 187748.438685  0.010000   1.00000
 66  3 63  0 65  4 62  0                 187748.438685  0.010000   1.00000
 66  4 63  0 65  3 62  0                 187748.438685  0.010000   1.00000
 66  4 63  0 65  4 62  0                 187748.438685  0.010000   1.00000
 66  3 63  0 65  3 62  0                 187748.438685  0.010000   1.00000
 67  2 65  0 66  3 64  0                 187749.442266  0.010000   1.00000
 67  3 65  0 66  2 64  0                 187749.442266  0.010000   1.00000
 67  3 65  0 66  3 64  0                 187749.442266  0.010000   1.00000
 67  2 65  0 66  2 64  0                 187749.442266  0.010000   1.00000
 64  5 59  0 63  6 58  0                 187749.442266  0.010000   1.00000
 64  6 59  0 63  5 58  0                 187749.442266  0.010000   1.00000
 64  6 59  0 63  6 58  0                 187749.442266  0.010000   1.00000
 64  5 59  0 63  5 58  0                 187749.442266  0.010000   1.00000
 68  1 67  0 67  2 66  0                 187750.691664  0.010000   1.00000
 68  2 67  0 67  1 66  0                 187750.691664  0.010000   1.00000
 68  2 67  0 67  2 66  0                 187750.691664  0.010000   1.00000
 68  1 67  0 67  1 66  0                 187750.691664  0.010000   1.00000
 69  0 69  0 68  1 68  0                 187752.261485  0.010000   1.00000
 69  1 69  0 68  0 68  0                 187752.261485  0.010000   1.00000
 69  1 69  0 68  1 68  0                 187752.261485  0.010000   1.00000
 69  0 69  0 68  0 68  0                 187752.261485  0.010000   1.00000
 63  6 57  0 62  7 56  0                 187752.261485  0.010000   1.00000
 63  7 57  0 62  6 56  0                 187752.261485  0.010000   1.00000
 63  7 57  0 62  7 56  0                 187752.261485  0.010000   1.00000
 63  6 57  0 62  6 56  0                 187752.261485  0.010000   1.00000
 62  7 55  0 61  8 54  0                 187757.976485  0.010000   1.00000
 62  8 55  0 61  7 54  0                 187757.976485  0.010000   1.00000
 62  8 55  0 61  8 54  0                 187757.976485  0.010000   1.00000
 62  7 55  0 61  7 54  0                 187757.976485  0.010000   1.00000
 61  8 53  0 60  9 52  0                 187767.163612  0.010000   1.00000
 61  9 53  0 60  8 52  0                 187767.163612  0.010000   1.00000
 61  9 53  0 60  9 52  0                 187767.163612  0.010000   1.00000
 61  8 53  0 60  8 52  0                 187767.163612  0.010000   1.00000
 60  9 51  0 59 10 50  0                 187781.399717  0.010000   1.00000
 60 10 51  0 59  9 50  0                 187781.399717  0.010000   1.00000
 60 10 51  0 59 10 50  0                 187781.399717  0.010000   1.00000
 60  9 51  0 59  9 50  0                 187781.399717  0.010000   1.00000
 59 10 49  0 58 11 48  0                 187802.617085  0.010000   1.00000
 59 11 49  0 58 10 48  0                 187802.617085  0.010000   1.00000
 59 11 49  0 58 11 48  0                 187802.617085  0.010000   1.00000
 59 10 49  0 58 10 48  0                 187802.617085  0.010000   1.00000
 58 11 47  0 57 12 46  0                 187833.433640  0.020000   1.00000
 58 12 47  0 57 11 46  0                 187833.433640  0.020000   1.00000
 58 12 47  0 57 12 46  0                 187833.433640  0.020000   1.00000
 58 11 47  0 57 11 46  0                 187833.433640  0.020000   1.00000
 57 12 45  0 56 13 44  0                 187877.340928  0.010000   1.00000
 57 13 45  0 56 12 44  0                 187877.340928  0.010000   1.00000
 57 13 45  0 56 13 44  0                 187877.340928  0.010000   1.00000
 57 12 45  0 56 12 44  0                 187877.340928  0.010000   1.00000
 64 31 33  0 63 32 32  0                 187888.959680  0.060000   1.00000
 86 64 22  0 86 63 23  0                 187896.463587  0.100000   1.00000
 86 64 23  0 86 63 24  0                 187896.463587  0.100000   1.00000
 56 13 43  0 55 14 42  0                 187939.650127  0.010000   1.00000
 56 14 43  0 55 13 42  0                 187939.650127  0.010000   1.00000
 56 14 43  0 55 14 42  0                 187939.650127  0.010000   1.00000
 56 13 43  0 55 13 42  0                 187939.650127  0.010000   1.00000
108 33 75  0108 32 76  0                 187986.582973  0.030000   1.00000
108 34 75  0108 33 76  0                 187986.582973  0.030000   1.00000
 26  7 19  0 25  6 20  0                 188025.064584  0.100000   1.00000
 55 14 41  0 54 15 40  0                 188027.890825  0.020000   1.00000
 55 15 41  0 54 14 40  0                 188027.890825  0.020000   1.00000
 55 15 41  0 54 15 40  0                 188027.890825  0.020000   1.00000
 55 14 41  0 54 14 40  0                 188027.890825  0.020000   1.00000
 78  8 70  0 78  7 71  0                 188067.605869  0.030000   1.00000
 78  8 70  0 78  8 71  0                 188067.605869  0.030000   1.00000
 78  9 70  0 78  7 71  0                 188067.605869  0.030000   1.00000
 78  9 70  0 78  8 71  0                 188067.605869  0.030000   1.00000
 86 15 71  0 86 14 72  0                 188074.785016  0.020000   1.00000
 86 15 71  0 86 15 72  0                 188074.785016  0.020000   1.00000
 86 16 71  0 86 14 72  0                 188074.785016  0.020000   1.00000
 86 16 71  0 86 15 72  0                 188074.785016  0.020000   1.00000
 28 28  1  0 27 27  0  0                 188122.332024  0.010000   1.00000
 28 28  0  0 27 27  1  0                 188122.332024  0.010000   1.00000
 54 15 39  0 53 16 38  0                 188153.639479  0.010000   1.00000
 54 16 39  0 53 16 38  0                 188153.639479  0.010000   1.00000
 54 15 39  0 53 15 38  0                 188153.639479  0.010000   1.00000
 54 16 39  0 53 15 38  0                 188153.639479  0.010000   1.00000
 33 22 12  0 32 21 11  0                 188155.113097  0.010000   1.00000
 33 22 11  0 32 21 12  0                 188155.113097  0.010000   1.00000
 73 63 10  0 73 62 11  0                 188168.814763  0.100000   1.00000
 73 63 11  0 73 62 12  0                 188168.814763  0.100000   1.00000
 98 25 73  0 98 24 74  0                 188233.685737  0.060000   1.00000
 98 26 73  0 98 25 74  0                 188233.685737  0.060000   1.00000
 85 64 21  0 85 63 22  0                 188236.363689  0.100000   1.00000
 85 64 22  0 85 63 23  0                 188236.363689  0.100000   1.00000
 56 26 30  0 55 27 29  0                 188250.862354  0.030000   1.00000
103 29 74  0103 28 75  0                 188295.474170  0.030000   1.00000
103 30 74  0103 29 75  0                 188295.474170  0.030000   1.00000
 53 16 37  0 52 17 36  0                 188334.974720  0.100000   1.00000
 53 17 37  0 52 17 36  0                 188334.974720  0.010000   1.00000
 53 16 37  0 52 16 36  0                 188334.974720  0.010000   1.00000
 53 17 37  0 52 16 36  0                 188334.974720  0.010000   1.00000
 92 20 72  0 92 19 73  0                 188382.994164  0.030000   1.00000
 92 20 72  0 92 20 73  0                 188382.994164  0.030000   1.00000
 92 21 72  0 92 19 73  0                 188382.994164  0.030000   1.00000
 92 21 72  0 92 20 73  0                 188382.994164  0.030000   1.00000
 77  7 70  0 77  6 71  0                 188396.355062  0.030000   1.00000
 77  7 70  0 77  7 71  0                 188396.355062  0.030000   1.00000
 77  8 70  0 77  6 71  0                 188396.355062  0.030000   1.00000
 77  8 70  0 77  7 71  0                 188396.355062  0.030000   1.00000
 50 22 28  0 49 23 27  0                 188413.632644  0.030000   1.00000
 43 20 24  0 42 19 23  0                 188417.509042  0.030000   1.00000
 92 57 36  0 91 58 33  0                 188504.368993  0.100000   1.00000
 92 57 35  0 91 58 34  0                 188504.368993  0.100000   1.00000
 85 14 71  0 85 13 72  0                 188506.740598  0.020000   1.00000
 85 14 71  0 85 14 72  0                 188506.740598  0.020000   1.00000
 85 15 71  0 85 13 72  0                 188506.740598  0.020000   1.00000
 85 15 71  0 85 14 72  0                 188506.740598  0.020000   1.00000
 34 21 14  0 33 20 13  0                 188515.755976  0.020000   1.00000
 34 21 13  0 33 20 14  0                 188519.775523  0.020000   1.00000
 35 20 16  0 34 19 15  0                 188520.606047  0.020000   1.00000
 84 64 20  0 84 63 21  0                 188563.024223  0.100000   1.00000
 84 64 21  0 84 63 22  0                 188563.024223  0.100000   1.00000
 52 17 35  0 51 18 34  0                 188602.426151  0.010000   1.00000
 52 18 35  0 51 18 34  0                 188602.426151  0.010000   1.00000
 52 18 35  0 51 17 34  0                 188602.426151  0.010000   1.00000
 52 17 35  0 51 17 34  0                 188602.426151  0.010000   1.00000
 66 31 36  0 65 32 33  0                 188647.115300  0.100000   1.00000
 35 20 15  0 34 19 16  0                 188659.666444  0.020000   1.00000
 49 21 28  0 48 22 27  0                 188672.998708  0.030000   1.00000
 67 33 34  0 66 34 33  0                 188697.409858  0.060000   1.00000
 76  6 70  0 76  5 71  0                 188711.889087  0.030000   1.00000
 76  6 70  0 76  6 71  0                 188711.889087  0.030000   1.00000
 76  7 70  0 76  5 71  0                 188711.889087  0.030000   1.00000
 76  7 70  0 76  6 71  0                 188711.889087  0.030000   1.00000
 35 17 18  0 34 16 19  0                 188745.473313  0.030000   1.00000
 29 27  3  0 28 26  2  0                 188800.828141  0.010000   1.00000
 29 27  2  0 28 26  3  0                 188800.828141  0.010000   1.00000
107 32 75  0107 31 76  0                 188809.601939  0.060000   1.00000
107 33 75  0107 32 76  0                 188809.601939  0.060000   1.00000
 97 24 73  0 97 23 74  0                 188855.733955  0.030000   1.00000
 97 25 73  0 97 24 74  0                 188855.733955  0.030000   1.00000
 83 64 19  0 83 63 20  0                 188877.069000  0.060000   1.00000
 83 64 20  0 83 63 21  0                 188877.069000  0.060000   1.00000
 91 19 72  0 91 18 73  0                 188902.512186  0.030000   1.00000
 91 19 72  0 91 19 73  0                 188902.512186  0.030000   1.00000
 91 20 72  0 91 18 73  0                 188902.512186  0.030000   1.00000
 91 20 72  0 91 19 73  0                 188902.512186  0.030000   1.00000
 84 13 71  0 84 12 72  0                 188922.067322  0.030000   1.00000
 84 13 71  0 84 13 72  0                 188922.067322  0.030000   1.00000
 84 14 71  0 84 12 72  0                 188922.067322  0.030000   1.00000
 84 14 71  0 84 13 72  0                 188922.067322  0.030000   1.00000
 51 18 33  0 50 19 32  0                 189008.500774  0.010000   1.00000
102 28 74  0102 27 75  0                 189011.194567  0.030000   1.00000
102 29 74  0102 28 75  0                 189011.194567  0.030000   1.00000
 75  5 70  0 75  4 71  0                 189014.753250  0.030000   1.00000
 75  5 70  0 75  5 71  0                 189014.753250  0.030000   1.00000
 75  6 70  0 75  4 71  0                 189014.753250  0.030000   1.00000
 75  6 70  0 75  5 71  0                 189014.753250  0.030000   1.00000
 51 19 33  0 50 18 32  0                 189016.068292  0.010000   1.00000
111 35 76  0111 34 77  0                 189113.012089  0.030000   1.00000
111 36 76  0111 35 77  0                 189113.012089  0.030000   1.00000
 82 64 18  0 82 63 19  0                 189178.868982  0.060000   1.00000
 82 64 19  0 82 63 20  0                 189178.868982  0.060000   1.00000
115 38 77  0115 37 78  0                 189185.591805  0.100000   1.00000
115 39 77  0115 38 78  0                 189185.591805  0.100000   1.00000
 71 36 36  0 70 37 33  0                 189208.187632  0.100000   1.00000
 74  4 70  0 74  3 71  0                 189305.330720  0.060000   1.00000
 74  5 70  0 74  4 71  0                 189305.330720  0.060000   1.00000
 83 12 71  0 83 11 72  0                 189321.458469  0.030000   1.00000
 83 12 71  0 83 12 72  0                 189321.458469  0.030000   1.00000
 83 13 71  0 83 11 72  0                 189321.458469  0.030000   1.00000
 83 13 71  0 83 12 72  0                 189321.458469  0.030000   1.00000
 36 19 17  0 35 18 18  0                 189334.884428  0.020000   1.00000
 90 18 72  0 90 17 73  0                 189402.506976  0.060000   1.00000
 90 18 72  0 90 18 73  0                 189402.506976  0.030000   1.00000
 90 19 72  0 90 17 73  0                 189402.506976  0.030000   1.00000
 90 19 72  0 90 18 73  0                 189402.506976  0.030000   1.00000
 96 23 73  0 96 22 74  0                 189454.537454  0.030000   1.00000
 96 24 73  0 96 23 74  0                 189454.537454  0.030000   1.00000
 81 64 17  0 81 63 18  0                 189468.761629  0.030000   1.00000
 81 64 18  0 81 63 19  0                 189468.761629  0.030000   1.00000
 30 26  5  0 29 25  4  0                 189471.558723  0.010000   1.00000
 30 26  4  0 29 25  5  0                 189471.558723  0.010000   1.00000
 73  3 70  0 73  2 71  0                 189583.970651  0.030000   1.00000
 73  4 70  0 73  3 71  0                 189583.970651  0.030000   1.00000
 49 20 29  0 48 21 28  0                 189584.752137  0.030000   1.00000
 50 19 31  0 49 20 30  0                 189597.694086  0.010000   1.00000
106 31 75  0106 30 76  0                 189601.308159  0.030000   1.00000
106 32 75  0106 31 76  0                 189601.308159  0.030000   1.00000
 71 36 35  0 70 37 34  0                 189699.832835  0.030000   1.00000
101 27 74  0101 26 75  0                 189699.832800  0.060000   1.00000
101 28 74  0101 27 75  0                 189699.832800  0.060000   1.00000
 82 11 71  0 82 10 72  0                 189705.422309  0.030000   1.00000
 82 11 71  0 82 11 72  0                 189705.422309  0.030000   1.00000
 82 12 71  0 82 10 72  0                 189705.422309  0.030000   1.00000
 82 12 71  0 82 11 72  0                 189705.422309  0.030000   1.00000
 80 64 16  0 80 63 17  0                 189747.287627  0.030000   1.00000
 80 64 17  0 80 63 18  0                 189747.287627  0.030000   1.00000
 61 29 32  0 60 30 31  0                 189768.293292  0.030000   1.00000
 50 20 31  0 49 19 30  0                 189771.329139  0.020000   1.00000
 29 13 17  0 28 10 18  0                 189821.750906  0.060000   1.00000
 72  2 70  0 72  1 71  0                 189851.265004  0.030000   1.00000
 72  3 70  0 72  2 71  0                 189851.265004  0.030000   1.00000
 89 17 72  0 89 16 73  0                 189883.696074  0.030000   1.00000
 89 17 72  0 89 17 73  0                 189883.696074  0.030000   1.00000
 89 18 72  0 89 16 73  0                 189883.696074  0.030000   1.00000
 89 18 72  0 89 17 73  0                 189883.696074  0.030000   1.00000
110 34 76  0110 33 77  0                 189988.393073  0.100000   1.00000
110 35 76  0110 34 77  0                 189988.393073  0.100000   1.00000
 79 64 15  0 79 63 16  0                 190014.762033  0.030000   1.00000
 79 64 16  0 79 63 17  0                 190014.762033  0.030000   1.00000
 95 22 73  0 95 21 74  0                 190030.928383  0.060000   1.00000
 95 22 73  0 95 22 74  0                 190030.928383  0.060000   1.00000
 95 23 73  0 95 21 74  0                 190030.928383  0.060000   1.00000
 95 23 73  0 95 22 74  0                 190030.928383  0.060000   1.00000
 34 16 18  0 33 15 19  0                 190064.403268  0.030000   1.00000
 81 10 71  0 81  9 72  0                 190074.560904  0.030000   1.00000
 81 10 71  0 81 10 72  0                 190074.560904  0.030000   1.00000
 81 11 71  0 81  9 72  0                 190074.560904  0.030000   1.00000
 81 11 71  0 81 10 72  0                 190074.560904  0.030000   1.00000
 36 18 18  0 35 17 19  0                 190086.369409  0.030000   1.00000
 31 25  7  0 30 24  6  0                 190125.088049  0.010000   1.00000
 31 25  6  0 30 24  7  0                 190125.088049  0.010000   1.00000
 70 35 36  0 69 36 33  0                 190181.962429  0.030000   1.00000
 78 64 14  0 78 63 15  0                 190271.507311  0.060000   1.00000
 78 64 15  0 78 63 16  0                 190271.507311  0.060000   1.00000
 88 16 72  0 88 15 73  0                 190346.733684  0.030000   1.00000
 88 16 72  0 88 16 73  0                 190346.733684  0.030000   1.00000
 88 17 72  0 88 15 73  0                 190346.733684  0.030000   1.00000
 88 17 72  0 88 16 73  0                 190346.733684  0.030000   1.00000
100 26 74  0100 25 75  0                 190362.914100  0.020000   1.00000
100 27 74  0100 26 75  0                 190362.914100  0.020000   1.00000
105 30 75  0105 29 76  0                 190362.914100  0.020000   1.00000
105 31 75  0105 30 76  0                 190362.914100  0.020000   1.00000
 80  9 71  0 80  8 72  0                 190429.361400  0.030000   1.00000
 80  9 71  0 80  9 72  0                 190429.361400  0.030000   1.00000
 80 10 71  0 80  8 72  0                 190429.361400  0.030000   1.00000
 80 10 71  0 80  9 72  0                 190429.361400  0.030000   1.00000
 66  4 62  0 65  5 61  0                 190448.834458  0.020000   1.00000
 66  5 62  0 65  4 61  0                 190448.834458  0.020000   1.00000
 66  5 62  0 65  5 61  0                 190448.834458  0.020000   1.00000
 66  4 62  0 65  4 61  0                 190448.834458  0.020000   1.00000
 67  3 64  0 66  4 63  0                 190448.834458  0.020000   1.00000
 67  4 64  0 66  3 63  0                 190448.834458  0.020000   1.00000
 67  4 64  0 66  4 63  0                 190448.834458  0.020000   1.00000
 67  3 64  0 66  3 63  0                 190448.834458  0.020000   1.00000
 65  5 60  0 64  6 59  0                 190449.800760  0.020000   1.00000
 65  6 60  0 64  5 59  0                 190449.800760  0.020000   1.00000
 65  6 60  0 64  6 59  0                 190449.800760  0.020000   1.00000
 65  5 60  0 64  5 59  0                 190449.800760  0.020000   1.00000
 68  2 66  0 67  3 65  0                 190449.800760  0.020000   1.00000
 68  3 66  0 67  2 65  0                 190449.800760  0.020000   1.00000
 68  3 66  0 67  3 65  0                 190449.800760  0.020000   1.00000
 68  2 66  0 67  2 65  0                 190449.800760  0.020000   1.00000
 69  1 68  0 68  2 67  0                 190451.169569  0.020000   1.00000
 69  2 68  0 68  1 67  0                 190451.169569  0.020000   1.00000
 69  2 68  0 68  2 67  0                 190451.169569  0.020000   1.00000
 69  1 68  0 68  1 67  0                 190451.169569  0.020000   1.00000
 64  6 58  0 63  7 57  0                 190452.537444  0.020000   1.00000
 64  7 58  0 63  6 57  0                 190452.537444  0.020000   1.00000
 64  7 58  0 63  7 57  0                 190452.537444  0.020000   1.00000
 64  6 58  0 63  6 57  0                 190452.537444  0.020000   1.00000
 70  0 70  0 69  1 69  0                 190452.537444  0.020000   1.00000
 70  1 70  0 69  0 69  0                 190452.537444  0.020000   1.00000
 70  1 70  0 69  1 69  0                 190452.537444  0.020000   1.00000
 70  0 70  0 69  0 69  0                 190452.537444  0.020000   1.00000
 63  7 56  0 62  8 55  0                 190457.698978  0.010000   1.00000
 63  8 56  0 62  7 55  0                 190457.698978  0.010000   1.00000
 63  8 56  0 62  8 55  0                 190457.698978  0.010000   1.00000
 63  7 56  0 62  7 55  0                 190457.698978  0.010000   1.00000
 62  8 54  0 61  9 53  0                 190466.424385  0.010000   1.00000
 62  9 54  0 61  8 53  0                 190466.424385  0.010000   1.00000
 62  9 54  0 61  9 53  0                 190466.424385  0.010000   1.00000
 62  8 54  0 61  8 53  0                 190466.424385  0.010000   1.00000
 61  9 52  0 60 10 51  0                 190479.925077  0.020000   1.00000
 61 10 52  0 60  9 51  0                 190479.925077  0.020000   1.00000
 61 10 52  0 60 10 51  0                 190479.925077  0.020000   1.00000
 61  9 52  0 60  9 51  0                 190479.925077  0.020000   1.00000
 53 24 29  0 52 25 28  0                 190486.997132  0.030000   1.00000
 60 10 50  0 59 11 49  0                 190499.930394  0.010000   1.00000
 60 11 50  0 59 10 49  0                 190499.930394  0.010000   1.00000
 60 11 50  0 59 11 49  0                 190499.930394  0.010000   1.00000
 60 10 50  0 59 10 49  0                 190499.930394  0.010000   1.00000
 77 64 13  0 77 63 14  0                 190518.078151  0.030000   1.00000
 77 64 14  0 77 63 15  0                 190518.078151  0.030000   1.00000
 59 11 48  0 58 12 47  0                 190528.921952  0.020000   1.00000
 59 12 48  0 58 11 47  0                 190528.921952  0.020000   1.00000
 59 12 48  0 58 12 47  0                 190528.921952  0.020000   1.00000
 59 11 48  0 58 11 47  0                 190528.921952  0.020000   1.00000
 58 12 46  0 57 13 45  0                 190570.312099  0.010000   1.00000
 58 13 46  0 57 12 45  0                 190570.312099  0.010000   1.00000
 58 13 46  0 57 13 45  0                 190570.312099  0.010000   1.00000
 58 12 46  0 57 12 45  0                 190570.312099  0.010000   1.00000
 94 21 73  0 94 20 74  0                 190586.061577  0.030000   1.00000
 94 21 73  0 94 21 74  0                 190586.061577  0.030000   1.00000
 94 22 73  0 94 20 74  0                 190586.061577  0.030000   1.00000
 94 22 73  0 94 21 74  0                 190586.061577  0.030000   1.00000
 57 13 44  0 56 14 43  0                 190628.689123  0.010000   1.00000
 57 14 44  0 56 13 43  0                 190628.689123  0.010000   1.00000
 57 14 44  0 56 14 43  0                 190628.689123  0.010000   1.00000
 57 13 44  0 56 13 43  0                 190628.689123  0.010000   1.00000
 56 14 42  0 55 15 41  0                 190710.955964  0.010000   1.00000
 56 15 42  0 55 14 41  0                 190710.955964  0.010000   1.00000
 56 15 42  0 55 15 41  0                 190710.955964  0.010000   1.00000
 56 14 42  0 55 14 41  0                 190710.955964  0.010000   1.00000
 32 24  9  0 31 23  8  0                 190746.224657  0.010000   1.00000
 32 24  8  0 31 23  9  0                 190746.224657  0.010000   1.00000
 76 64 12  0 76 63 13  0                 190754.620953  0.100000   1.00000
 76 64 13  0 76 63 14  0                 190754.620953  0.100000   1.00000
 79  8 71  0 79  7 72  0                 190770.315612  0.030000   1.00000
 79  8 71  0 79  8 72  0                 190770.315612  0.030000   1.00000
 79  9 71  0 79  7 72  0                 190770.315612  0.030000   1.00000
 79  9 71  0 79  8 72  0                 190770.315612  0.030000   1.00000
 87 15 72  0 87 14 73  0                 190792.329491  0.030000   1.00000
 87 15 72  0 87 15 73  0                 190792.329491  0.030000   1.00000
 87 16 72  0 87 14 73  0                 190792.329491  0.030000   1.00000
 87 16 72  0 87 15 73  0                 190792.329491  0.030000   1.00000
 55 15 40  0 54 16 39  0                 190827.393780  0.010000   1.00000
 55 16 40  0 54 16 39  0                 190827.393780  0.010000   1.00000
 55 16 40  0 54 15 39  0                 190827.393780  0.010000   1.00000
 55 15 40  0 54 15 39  0                 190827.393780  0.010000   1.00000
109 33 76  0109 32 77  0                 190830.250814  0.100000   1.00000
109 34 76  0109 33 77  0                 190830.250814  0.100000   1.00000
 87 65 22  0 87 64 23  0                 190960.888657  0.100000   1.00000
 87 65 23  0 87 64 24  0                 190960.888657  0.100000   1.00000
 75 64 11  0 75 63 12  0                 190981.336897  0.060000   1.00000
 75 64 12  0 75 63 13  0                 190981.336897  0.060000   1.00000
 54 16 38  0 53 17 37  0                 190993.838136  0.010000   1.00000
 54 17 38  0 53 17 37  0                 190993.838136  0.010000   1.00000
 54 16 38  0 53 16 37  0                 190993.838136  0.010000   1.00000
 54 17 38  0 53 16 37  0                 190993.838136  0.010000   1.00000
 25  4 21  0 24  3 22  0                 190996.940006  0.100000   1.00000
 25  5 21  0 24  2 22  0                 190996.940006  0.100000   1.00000
 99 25 74  0 99 24 75  0                 191001.126309  0.030000   1.00000
 99 26 74  0 99 25 75  0                 191001.126309  0.030000   1.00000
113 36 77  0113 35 78  0                 191084.546273  0.030000   1.00000
113 37 77  0113 36 78  0                 191084.546273  0.030000   1.00000
104 29 75  0104 28 76  0                 191095.897823  0.030000   1.00000
104 30 75  0104 29 76  0                 191095.897823  0.030000   1.00000
 78  7 71  0 78  6 72  0                 191097.879274  0.020000   1.00000
 78  7 71  0 78  7 72  0                 191097.879274  0.020000   1.00000
 78  8 71  0 78  6 72  0                 191097.879274  0.020000   1.00000
 78  8 71  0 78  7 72  0                 191097.879274  0.020000   1.00000
 69 34 36  0 68 35 33  0                 191103.084107  0.100000   1.00000
 82 46 37  0 81 47 34  0                 191107.995731  0.030000   1.00000
 82 46 36  0 81 47 35  0                 191107.995731  0.030000   1.00000
 93 20 73  0 93 19 74  0                 191120.336066  0.060000   1.00000
 93 20 73  0 93 20 74  0                 191120.336066  0.060000   1.00000
 93 21 73  0 93 19 74  0                 191120.336066  0.060000   1.00000
 93 21 73  0 93 20 74  0                 191120.336066  0.060000   1.00000
 83 47 37  0 82 48 34  0                 191129.474520  0.100000   1.00000
 83 47 36  0 82 48 35  0                 191129.474520  0.100000   1.00000
 81 45 37  0 80 46 34  0                 191142.515035  0.100000   1.00000
 81 45 36  0 80 46 35  0                 191142.515035  0.100000   1.00000
 28 10 18  0 27  9 19  0                 191152.233017  0.030000   1.00000
 67 32 36  0 66 33 33  0                 191157.921857  0.030000   1.00000
 84 48 37  0 83 49 34  0                 191200.236770  0.100000   1.00000
 84 48 36  0 83 49 35  0                 191200.236770  0.100000   1.00000
 86 14 72  0 86 13 73  0                 191221.167884  0.030000   1.00000
 86 14 72  0 86 14 73  0                 191221.167884  0.030000   1.00000
 86 15 72  0 86 13 73  0                 191221.167884  0.030000   1.00000
 86 15 72  0 86 14 73  0                 191221.167884  0.030000   1.00000
 53 17 36  0 52 18 35  0                 191236.537651  0.020000   1.00000
 53 18 36  0 52 18 35  0                 191236.537651  0.020000   1.00000
 80 44 36  0 79 45 35  0                 191240.906586  0.030000   1.00000
 86 65 21  0 86 64 22  0                 191296.118260  0.060000   1.00000
 86 65 22  0 86 64 23  0                 191296.118260  0.060000   1.00000
 33 23 11  0 32 22 10  0                 191310.025992  0.010000   1.00000
 33 23 10  0 32 22 11  0                 191310.025992  0.010000   1.00000
 85 49 37  0 84 50 34  0                 191314.992983  0.100000   1.00000
 85 49 36  0 84 50 35  0                 191314.992983  0.100000   1.00000
 28 11 18  0 27  8 19  0                 191338.407241  0.030000   1.00000
 73 64  9  0 73 63 10  0                 191407.394112  0.060000   1.00000
 73 64 10  0 73 63 11  0                 191407.394112  0.060000   1.00000
 77  6 71  0 77  5 72  0                 191412.471167  0.030000   1.00000
 77  6 71  0 77  6 72  0                 191412.471167  0.030000   1.00000
 77  7 71  0 77  5 72  0                 191412.471167  0.030000   1.00000
 77  7 71  0 77  6 72  0                 191412.471167  0.030000   1.00000
 79 43 37  0 78 44 34  0                 191412.471167  0.030000   1.00000
 70 35 35  0 69 36 34  0                 191427.700826  0.100000   1.00000
 52 18 34  0 51 19 33  0                 191600.495327  0.010000   1.00000
 52 19 34  0 51 18 33  0                 191603.276375  0.010000   1.00000
 98 24 74  0 98 23 75  0                 191615.798128  0.030000   1.00000
 98 25 74  0 98 24 75  0                 191615.798128  0.030000   1.00000
 85 65 20  0 85 64 21  0                 191618.609474  0.060000   1.00000
 85 65 21  0 85 64 22  0                 191618.609474  0.060000   1.00000
 85 13 72  0 85 12 73  0                 191633.798067  0.030000   1.00000
 85 13 72  0 85 13 73  0                 191633.798067  0.030000   1.00000
 85 14 72  0 85 12 73  0                 191633.798067  0.030000   1.00000
 85 14 72  0 85 13 73  0                 191633.798067  0.030000   1.00000
 92 19 73  0 92 18 74  0                 191634.958995  0.030000   1.00000
 92 19 73  0 92 19 74  0                 191634.958995  0.030000   1.00000
 92 20 73  0 92 18 74  0                 191634.958995  0.030000   1.00000
 92 20 73  0 92 19 74  0                 191634.958995  0.030000   1.00000
 68 33 36  0 67 34 33  0                 191637.702060  0.060000   1.00000
 41 25 17  0 41 22 20  0                 191637.702060  0.060000   1.00000
108 32 76  0108 31 77  0                 191639.950455  0.030000   1.00000
108 33 76  0108 32 77  0                 191639.950455  0.030000   1.00000
 78 42 37  0 77 43 34  0                 191669.119343  0.100000   1.00000
 78 42 36  0 77 43 35  0                 191671.687308  0.100000   1.00000
 76  5 71  0 76  4 72  0                 191714.625883  0.020000   1.00000
 76  5 71  0 76  5 72  0                 191714.625883  0.020000   1.00000
 76  6 71  0 76  4 72  0                 191714.625883  0.020000   1.00000
 76  6 71  0 76  5 72  0                 191714.625883  0.020000   1.00000
 48 21 28  0 47 20 27  0                 191717.809897  0.030000   1.00000
 36 20 17  0 35 19 16  0                 191750.303632  0.010000   1.00000
 34 22 13  0 33 21 12  0                 191772.734600  0.010000   1.00000
 34 22 12  0 33 21 13  0                 191772.734600  0.010000   1.00000
 29 28  2  0 28 27  1  0                 191846.562729  0.020000   1.00000
 29 28  1  0 28 27  2  0                 191846.562729  0.020000   1.00000
 26  6 20  0 25  5 21  0                 191919.186897  0.030000   1.00000
 26  7 20  0 25  4 21  0                 191919.186800  0.030000   1.00000
 84 65 19  0 84 64 20  0                 191928.647975  0.030000   1.00000
 84 65 20  0 84 64 21  0                 191928.647975  0.030000   1.00000
120 41 79  0120 40 80  0                 191965.139733  0.100000   1.00000
120 42 79  0120 41 80  0                 191965.139700  0.100000   1.00000
112 35 77  0112 34 78  0                 191979.186799  0.030000   1.00000
112 36 77  0112 35 78  0                 191979.186799  0.030000   1.00000
 83 40 43  0 83 37 46  0                 191995.573483  0.100000   1.00000
 75  4 71  0 75  3 72  0                 192004.731904  0.060000   1.00000
 75  5 71  0 75  4 72  0                 192004.731904  0.060000   1.00000
 84 12 72  0 84 11 73  0                 192030.758996  0.030000   1.00000
 84 12 72  0 84 12 73  0                 192030.758996  0.030000   1.00000
 84 13 72  0 84 11 73  0                 192030.758996  0.030000   1.00000
 84 13 72  0 84 12 73  0                 192030.758996  0.030000   1.00000
 77 41 36  0 76 42 35  0                 192032.762052  0.100000   1.00000
 35 21 15  0 34 20 14  0                 192043.568307  0.010000   1.00000
 35 21 14  0 34 20 15  0                 192057.294554  0.020000   1.00000
116 38 78  0116 37 79  0                 192094.885708  0.100000   1.00000
116 39 78  0116 38 79  0                 192094.885708  0.100000   1.00000
 89 53 37  0 88 54 34  0                 192127.316002  0.100000   1.00000
 89 53 36  0 88 54 35  0                 192127.316002  0.100000   1.00000
 91 18 73  0 91 17 74  0                 192130.388507  0.030000   1.00000
 91 18 73  0 91 18 74  0                 192130.388507  0.030000   1.00000
 91 19 73  0 91 17 74  0                 192130.388507  0.030000   1.00000
 91 19 73  0 91 18 74  0                 192130.388507  0.030000   1.00000
 36 20 16  0 35 19 17  0                 192145.225393  0.010000   1.00000
 51 19 32  0 50 20 31  0                 192149.115231  0.010000   1.00000
 27  9 19  0 26  6 20  0                 192160.107872  0.100000   1.00000
 97 23 74  0 97 22 75  0                 192207.733805  0.030000   1.00000
 97 24 74  0 97 23 75  0                 192207.733805  0.030000   1.00000
 51 20 32  0 50 19 31  0                 192218.143294  0.010000   1.00000
 83 65 18  0 83 64 19  0                 192226.842462  0.030000   1.00000
 83 65 19  0 83 64 20  0                 192226.842462  0.030000   1.00000
 74  3 71  0 74  2 72  0                 192283.105464  0.030000   1.00000
 74  4 71  0 74  3 72  0                 192283.105464  0.030000   1.00000
 49 21 29  0 48 20 28  0                 192330.612804  0.010000   1.00000
 42 20 23  0 41 19 22  0                 192375.408219  0.030000   1.00000
 83 11 72  0 83 10 73  0                 192412.626030  0.030000   1.00000
 83 11 72  0 83 11 73  0                 192412.626030  0.030000   1.00000
 83 12 72  0 83 10 73  0                 192412.626030  0.030000   1.00000
 83 12 72  0 83 11 73  0                 192412.626030  0.030000   1.00000
107 31 76  0107 30 77  0                 192419.311173  0.030000   1.00000
107 32 76  0107 31 77  0                 192419.311173  0.030000   1.00000
102 27 75  0102 26 76  0                 192481.004188  0.030000   1.00000
102 28 75  0102 27 76  0                 192481.004188  0.030000   1.00000
 47 21 27  0 46 20 26  0                 192483.590731  0.030000   1.00000
 76 40 37  0 75 41 34  0                 192497.507927  0.030000   1.00000
 82 65 17  0 82 64 18  0                 192513.523218  0.030000   1.00000
 82 65 18  0 82 64 19  0                 192513.523218  0.030000   1.00000
 76 40 36  0 75 41 35  0                 192519.468662  0.100000   1.00000
 30 27  4  0 29 26  3  0                 192522.432721  0.010000   1.00000
 30 27  3  0 29 26  4  0                 192522.432721  0.010000   1.00000
 73  2 71  0 73  1 72  0                 192550.221098  0.060000   1.00000
 73  3 71  0 73  2 72  0                 192550.221098  0.060000   1.00000
 50 20 30  0 49 21 29  0                 192604.176579  0.020000   1.00000
 90 17 73  0 90 16 74  0                 192607.494011  0.030000   1.00000
 90 17 73  0 90 17 74  0                 192607.494011  0.030000   1.00000
 90 18 73  0 90 16 74  0                 192607.494011  0.030000   1.00000
 90 18 73  0 90 17 74  0                 192607.494011  0.030000   1.00000
 96 22 74  0 96 21 75  0                 192777.870026  0.030000   1.00000
 96 22 74  0 96 22 75  0                 192777.870026  0.030000   1.00000
 96 23 74  0 96 21 75  0                 192777.870026  0.030000   1.00000
 96 23 74  0 96 22 75  0                 192777.870026  0.030000   1.00000
 82 10 72  0 82  9 73  0                 192779.889725  0.030000   1.00000
 82 10 72  0 82 10 73  0                 192779.889725  0.030000   1.00000
 82 11 72  0 82  9 73  0                 192779.889725  0.030000   1.00000
 82 11 72  0 82 10 73  0                 192779.889725  0.030000   1.00000
 65 64  1  0 65 63  2  0                 192783.823300  0.200000   1.00000
 65 64  2  0 65 63  3  0                 192783.823300  0.200000   1.00000
 81 65 17  0 81 64 18  0                 192789.007453  0.030000   1.00000
111 34 77  0111 33 78  0                 192839.679265  0.030000   1.00000
111 35 77  0111 34 78  0                 192839.679265  0.030000   1.00000
 33 15 18  0 32 14 19  0                 192952.288668  0.030000   1.00000
 89 16 73  0 89 15 74  0                 193066.879544  0.030000   1.00000
 89 16 73  0 89 16 74  0                 193066.879544  0.030000   1.00000
 89 17 73  0 89 15 74  0                 193066.879544  0.030000   1.00000
 89 17 73  0 89 16 74  0                 193066.879544  0.030000   1.00000
 75 39 37  0 74 40 34  0                 193103.871699  0.100000   1.00000
 66 32 34  0 65 33 33  0                 193131.143896  0.030000   1.00000
 81  9 72  0 81  8 73  0                 193133.121625  0.030000   1.00000
 81  9 72  0 81  9 73  0                 193133.121625  0.030000   1.00000
 81 10 72  0 81  8 73  0                 193133.121625  0.030000   1.00000
 81 10 72  0 81  9 73  0                 193133.121625  0.030000   1.00000
101 26 75  0101 25 76  0                 193135.514949  0.030000   1.00000
101 27 75  0101 26 76  0                 193135.514949  0.030000   1.00000
 67  4 63  0 66  5 62  0                 193149.265603  0.010000   1.00000
 67  5 63  0 66  4 62  0                 193149.265603  0.010000   1.00000
 67  5 63  0 66  5 62  0                 193149.265603  0.010000   1.00000
 67  4 63  0 66  4 62  0                 193149.265603  0.010000   1.00000
 68  3 65  0 67  4 64  0                 193149.265603  0.010000   1.00000
 68  4 65  0 67  3 64  0                 193149.265603  0.010000   1.00000
 68  4 65  0 67  4 64  0                 193149.265603  0.010000   1.00000
 68  3 65  0 67  3 64  0                 193149.265603  0.010000   1.00000
 66  5 61  0 65  6 60  0                 193150.241323  0.020000   1.00000
 66  6 61  0 65  5 60  0                 193150.241323  0.020000   1.00000
 66  6 61  0 65  6 60  0                 193150.241323  0.020000   1.00000
 66  5 61  0 65  5 60  0                 193150.241323  0.020000   1.00000
 69  2 67  0 68  3 66  0                 193150.241323  0.020000   1.00000
 69  3 67  0 68  2 66  0                 193150.241323  0.020000   1.00000
 69  3 67  0 68  3 66  0                 193150.241323  0.020000   1.00000
 69  2 67  0 68  2 66  0                 193150.241323  0.020000   1.00000
 70  1 69  0 69  2 68  0                 193151.682757  0.020000   1.00000
 70  2 69  0 69  1 68  0                 193151.682757  0.020000   1.00000
 70  2 69  0 69  2 68  0                 193151.682757  0.020000   1.00000
 70  1 69  0 69  1 68  0                 193151.682757  0.020000   1.00000
 65  6 59  0 64  7 58  0                 193152.559348  0.010000   1.00000
 65  7 59  0 64  6 58  0                 193152.559348  0.010000   1.00000
 65  7 59  0 64  7 58  0                 193152.559348  0.010000   1.00000
 65  6 59  0 64  6 58  0                 193152.559348  0.010000   1.00000
 71  0 71  0 70  1 70  0                 193153.174074  0.010000   1.00000
 71  1 71  0 70  0 70  0                 193153.174074  0.010000   1.00000
 71  1 71  0 70  1 70  0                 193153.174074  0.010000   1.00000
 71  0 71  0 70  0 70  0                 193153.174074  0.010000   1.00000
 64  7 57  0 63  8 56  0                 193157.462192  0.010000   1.00000
 64  8 57  0 63  7 56  0                 193157.462192  0.010000   1.00000
 64  8 57  0 63  8 56  0                 193157.462192  0.010000   1.00000
 64  7 57  0 63  7 56  0                 193157.462192  0.010000   1.00000
 63  8 55  0 62  9 54  0                 193165.685498  0.010000   1.00000
 63  9 55  0 62  8 54  0                 193165.685498  0.010000   1.00000
 63  9 55  0 62  9 54  0                 193165.685498  0.010000   1.00000
 63  8 55  0 62  8 54  0                 193165.685498  0.010000   1.00000
 75 39 36  0 74 40 35  0                 193165.685498  0.010000   1.00000
106 30 76  0106 29 77  0                 193169.495958  0.060000   1.00000
106 31 76  0106 30 77  0                 193169.495958  0.060000   1.00000
 62  9 53  0 61 10 52  0                 193178.438896  0.010000   1.00000
 62 10 53  0 61  9 52  0                 193178.438896  0.010000   1.00000
 62 10 53  0 61 10 52  0                 193178.438896  0.010000   1.00000
 62  9 53  0 61  9 52  0                 193178.438896  0.010000   1.00000
 31 26  6  0 30 25  5  0                 193186.874164  0.010000   1.00000
 31 26  5  0 30 25  6  0                 193186.874164  0.010000   1.00000
 61 10 51  0 60 11 50  0                 193197.404662  0.010000   1.00000
 61 11 51  0 60 10 50  0                 193197.404662  0.010000   1.00000
 61 11 51  0 60 11 50  0                 193197.404662  0.010000   1.00000
 61 10 51  0 60 10 50  0                 193197.404662  0.010000   1.00000
 60 11 49  0 59 12 48  0                 193224.848538  0.020000   1.00000
 60 12 49  0 59 11 48  0                 193224.848538  0.020000   1.00000
 60 12 49  0 59 12 48  0                 193224.848538  0.020000   1.00000
 60 11 49  0 59 11 48  0                 193224.848538  0.020000   1.00000
 59 12 47  0 58 13 46  0                 193263.753877  0.010000   1.00000
 59 13 47  0 58 12 46  0                 193263.753877  0.010000   1.00000
 59 13 47  0 58 13 46  0                 193263.753877  0.010000   1.00000
 59 12 47  0 58 12 46  0                 193263.753877  0.010000   1.00000
 79 65 14  0 79 64 15  0                 193308.019146  0.060000   1.00000
 79 65 15  0 79 64 16  0                 193308.019146  0.060000   1.00000
 58 13 45  0 57 14 44  0                 193318.537479  0.010000   1.00000
 58 14 45  0 57 13 44  0                 193318.537479  0.010000   1.00000
 58 14 45  0 57 14 44  0                 193318.537479  0.010000   1.00000
 58 13 45  0 57 13 44  0                 193318.537479  0.010000   1.00000
 90 66 24  0 90 65 25  0                 193321.853332  0.060000   1.00000
 90 66 25  0 90 65 26  0                 193321.853332  0.060000   1.00000
 95 21 74  0 95 20 75  0                 193327.093370  0.030000   1.00000
 95 21 74  0 95 21 75  0                 193327.093370  0.030000   1.00000
 95 22 74  0 95 20 75  0                 193327.093370  0.030000   1.00000
 95 22 74  0 95 21 75  0                 193327.093370  0.030000   1.00000
 57 14 43  0 56 15 42  0                 193395.423057  0.010000   1.00000
 57 15 43  0 56 14 42  0                 193395.423057  0.010000   1.00000
 57 15 43  0 56 15 42  0                 193395.423057  0.010000   1.00000
 57 14 43  0 56 14 42  0                 193395.423057  0.010000   1.00000
 80  8 72  0 80  7 73  0                 193472.727984  0.020000   1.00000
 80  8 72  0 80  8 73  0                 193472.727984  0.020000   1.00000
 80  9 72  0 80  7 73  0                 193472.727984  0.020000   1.00000
 80  9 72  0 80  8 73  0                 193472.727984  0.020000   1.00000
 56 15 41  0 55 16 40  0                 193503.487799  0.010000   1.00000
 56 16 41  0 55 16 40  0                 193503.487799  0.010000   1.00000
 56 15 41  0 55 15 40  0                 193503.487799  0.010000   1.00000
 56 16 41  0 55 15 40  0                 193503.487799  0.010000   1.00000
 88 15 73  0 88 14 74  0                 193509.087712  0.030000   1.00000
 88 15 73  0 88 15 74  0                 193509.087712  0.030000   1.00000
 88 16 73  0 88 14 74  0                 193509.087712  0.030000   1.00000
 88 16 73  0 88 15 74  0                 193509.087712  0.030000   1.00000
 78 65 13  0 78 64 14  0                 193552.268395  0.060000   1.00000
 78 65 14  0 78 64 15  0                 193552.268395  0.060000   1.00000
 58 27 31  0 57 28 30  0                 193558.156762  0.030000   1.00000
 29 15 15  0 28 12 16  0                 193604.079991  0.100000   1.00000
 55 16 39  0 54 17 38  0                 193656.811642  0.010000   1.00000
 55 17 39  0 54 17 38  0                 193656.811642  0.010000   1.00000
 55 16 39  0 54 16 38  0                 193656.811642  0.010000   1.00000
 55 17 39  0 54 16 38  0                 193656.811642  0.010000   1.00000
110 33 77  0110 32 78  0                 193667.609074  0.030000   1.00000
110 34 77  0110 33 78  0                 193667.609074  0.030000   1.00000
100 25 75  0100 24 76  0                 193765.979202  0.030000   1.00000
100 26 75  0100 25 76  0                 193765.979202  0.030000   1.00000
 77 65 12  0 77 64 13  0                 193786.741597  0.060000   1.00000
 77 65 13  0 77 64 14  0                 193786.741597  0.060000   1.00000
 79  7 72  0 79  6 73  0                 193799.209286  0.030000   1.00000
 79  7 72  0 79  7 73  0                 193799.209286  0.030000   1.00000
 79  8 72  0 79  6 73  0                 193799.209286  0.030000   1.00000
 79  8 72  0 79  7 73  0                 193799.209286  0.030000   1.00000
 32 25  8  0 31 24  7  0                 193828.553884  0.010000   1.00000
 32 25  7  0 31 24  8  0                 193828.553884  0.010000   1.00000
 50 21 30  0 49 20 29  0                 193836.815889  0.010000   1.00000
 94 20 74  0 94 19 75  0                 193856.233700  0.030000   1.00000
 94 20 74  0 94 20 75  0                 193856.233700  0.030000   1.00000
 94 21 74  0 94 19 75  0                 193856.233700  0.030000   1.00000
 94 21 74  0 94 20 75  0                 193856.233700  0.030000   1.00000
 74 38 37  0 73 39 34  0                 193859.356964  0.100000   1.00000
 50 21 29  0 49 22 28  0                 193877.213717  0.060000   1.00000
 54 17 37  0 53 18 36  0                 193878.032119  0.010000   1.00000
 54 18 37  0 53 18 36  0                 193878.032119  0.010000   1.00000
 54 17 37  0 53 17 36  0                 193878.032119  0.010000   1.00000
 54 18 37  0 53 17 36  0                 193878.032119  0.010000   1.00000
 87 14 73  0 87 13 74  0                 193934.970882  0.030000   1.00000
 87 14 73  0 87 14 74  0                 193934.970882  0.030000   1.00000
 87 15 73  0 87 13 74  0                 193934.970882  0.030000   1.00000
 87 15 73  0 87 14 74  0                 193934.970882  0.030000   1.00000
114 36 78  0114 35 79  0                 193958.955307  0.100000   1.00000
114 37 78  0114 36 79  0                 193958.955307  0.100000   1.00000
 28 15 14  0 27 12 15  0                 193985.677965  0.100000   1.00000
 37 19 18  0 36 18 19  0                 193989.204678  0.100000   1.00000
 30 14 17  0 29 11 18  0                 194057.122216  0.030000   1.00000
 95 59 37  0 94 60 34  0                 194101.227433  0.100000   1.00000
 95 59 36  0 94 60 35  0                 194101.227433  0.100000   1.00000
 78  6 72  0 78  5 73  0                 194112.971335  0.030000   1.00000
 78  6 72  0 78  6 73  0                 194112.971335  0.030000   1.00000
 78  7 72  0 78  5 73  0                 194112.971335  0.030000   1.00000
 78  7 72  0 78  6 73  0                 194112.971335  0.030000   1.00000
 29 11 18  0 28 10 19  0                 194153.887076  0.030000   1.00000
 53 18 35  0 52 19 34  0                 194205.503754  0.010000   1.00000
 53 19 35  0 52 18 34  0                 194206.502958  0.010000   1.00000
 86 13 73  0 86 12 74  0                 194344.908933  0.030000   1.00000
 86 13 73  0 86 13 74  0                 194344.908933  0.030000   1.00000
 86 14 73  0 86 12 74  0                 194344.908933  0.030000   1.00000
 86 14 73  0 86 13 74  0                 194344.908933  0.030000   1.00000
 87 66 21  0 87 65 22  0                 194353.385831  0.060000   1.00000
 87 66 22  0 87 65 23  0                 194353.385831  0.060000   1.00000
 93 19 74  0 93 18 75  0                 194365.989858  0.030000   1.00000
 93 19 74  0 93 19 75  0                 194365.989858  0.030000   1.00000
 93 20 74  0 93 18 75  0                 194365.989858  0.030000   1.00000
 93 20 74  0 93 19 75  0                 194365.989858  0.030000   1.00000
 99 24 75  0 99 23 76  0                 194373.322611  0.030000   1.00000
 99 25 75  0 99 24 76  0                 194373.322611  0.030000   1.00000
 77  5 72  0 77  4 73  0                 194414.458903  0.060000   1.00000
 77  5 72  0 77  5 73  0                 194414.458903  0.060000   1.00000
 77  6 72  0 77  4 73  0                 194414.458903  0.060000   1.00000
 77  6 72  0 77  5 73  0                 194414.458903  0.060000   1.00000
 33 24 10  0 32 23  9  0                 194429.373697  0.010000   1.00000
 33 24  9  0 32 23 10  0                 194429.373697  0.010000   1.00000
109 32 77  0109 31 78  0                 194464.772266  0.030000   1.00000
109 33 77  0109 32 78  0                 194464.772266  0.030000   1.00000
104 28 76  0104 27 77  0                 194588.135722  0.030000   1.00000
104 29 76  0104 28 77  0                 194588.135722  0.030000   1.00000
 73 65  8  0 73 64  9  0                 194633.276949  0.100000   1.00000
 73 65  9  0 73 64 10  0                 194633.276949  0.100000   1.00000
 37 20 18  0 36 19 17  0                 194672.505260  0.010000   1.00000
 52 19 33  0 51 20 32  0                 194702.143539  0.010000   1.00000
 76  4 72  0 76  3 73  0                 194704.041786  0.060000   1.00000
 76  5 72  0 76  4 73  0                 194704.041786  0.060000   1.00000
 52 20 33  0 51 19 32  0                 194728.899873  0.010000   1.00000
 85 12 73  0 85 11 74  0                 194739.565177  0.030000   1.00000
 85 12 73  0 85 12 74  0                 194739.565177  0.030000   1.00000
 85 13 73  0 85 11 74  0                 194739.565177  0.030000   1.00000
 85 13 73  0 85 12 74  0                 194739.565177  0.030000   1.00000
 29 12 18  0 28  9 19  0                 194772.995245  0.030000   1.00000
113 35 78  0113 34 79  0                 194838.165558  0.030000   1.00000
113 36 78  0113 35 79  0                 194838.165558  0.030000   1.00000
 92 18 74  0 92 17 75  0                 194857.029002  0.030000   1.00000
 92 18 74  0 92 18 75  0                 194857.029002  0.030000   1.00000
 92 19 74  0 92 17 75  0                 194857.029002  0.030000   1.00000
 92 19 74  0 92 18 75  0                 194857.029002  0.030000   1.00000
 63 30 33  0 62 31 32  0                 194863.504883  0.030000   1.00000
 29 29  1  0 28 28  0  0                 194891.054371  0.020000   1.00000
 29 29  0  0 28 28  1  0                 194891.054371  0.020000   1.00000
 46 21 26  0 45 20 25  0                 194911.196368  0.010000   1.00000
 34 23 12  0 33 22 11  0                 194959.136730  0.010000   1.00000
 34 23 11  0 33 22 12  0                 194959.136730  0.010000   1.00000
 85 66 19  0 85 65 20  0                 194978.241600  0.060000   1.00000
 85 66 20  0 85 65 21  0                 194978.241600  0.060000   1.00000
 68 32 37  0 67 33 34  0                 194981.228584  0.030000   1.00000
 75  3 72  0 75  2 73  0                 194982.156832  0.060000   1.00000
 75  4 72  0 75  3 73  0                 194982.156832  0.060000   1.00000
117 38 79  0117 37 80  0                 194994.909378  0.030000   1.00000
117 39 79  0117 38 80  0                 194994.909378  0.030000   1.00000
 84 11 73  0 84 10 74  0                 195119.387156  0.030000   1.00000
 84 11 73  0 84 11 74  0                 195119.387156  0.030000   1.00000
 84 12 73  0 84 10 74  0                 195119.387156  0.030000   1.00000
 84 12 73  0 84 11 74  0                 195119.387156  0.030000   1.00000
 52 23 29  0 51 24 28  0                 195231.279640  0.030000   1.00000
108 31 77  0108 30 78  0                 195232.391103  0.100000   1.00000
108 32 77  0108 31 78  0                 195232.391103  0.100000   1.00000
 74  2 72  0 74  1 73  0                 195249.101306  0.100000   1.00000
 74  3 72  0 74  2 73  0                 195249.101306  0.100000   1.00000
103 27 76  0103 26 77  0                 195258.792357  0.030000   1.00000
103 28 76  0103 27 77  0                 195258.792357  0.030000   1.00000
 84 66 18  0 84 65 19  0                 195273.005999  0.060000   1.00000
 84 66 19  0 84 65 20  0                 195273.005999  0.060000   1.00000
 51 20 31  0 50 21 30  0                 195315.142720  0.030000   1.00000
 91 17 74  0 91 16 75  0                 195330.198962  0.030000   1.00000
 91 17 74  0 91 17 75  0                 195330.198962  0.030000   1.00000
 91 18 74  0 91 16 75  0                 195330.198962  0.030000   1.00000
 91 18 74  0 91 17 75  0                 195330.198962  0.030000   1.00000
 35 22 14  0 34 21 13  0                 195363.260101  0.020000   1.00000
 35 22 13  0 34 21 14  0                 195364.390884  0.010000   1.00000
 83 10 73  0 83 10 74  0                 195484.904208  0.030000   1.00000
 83 11 73  0 83  9 74  0                 195484.904208  0.030000   1.00000
 83 11 73  0 83 10 74  0                 195484.904208  0.030000   1.00000
 36 21 16  0 35 20 15  0                 195513.115098  0.020000   1.00000
 97 22 75  0 97 21 76  0                 195522.766349  0.030000   1.00000
 97 23 75  0 97 22 76  0                 195522.766349  0.030000   1.00000
 30 15 16  0 29 12 17  0                 195541.931233  0.030000   1.00000
 36 21 15  0 35 20 16  0                 195557.198814  0.030000   1.00000
 30 28  3  0 29 27  2  0                 195569.894834  0.010000   1.00000
 30 28  2  0 29 27  3  0                 195569.894834  0.010000   1.00000
 93 67 26  0 93 66 27  0                 195645.944623  0.100000   1.00000
 93 67 27  0 93 66 28  0                 195645.944623  0.100000   1.00000
112 34 78  0112 33 79  0                 195684.468624  0.030000   1.00000
112 35 78  0112 34 79  0                 195684.468624  0.030000   1.00000
 37 20 17  0 36 19 18  0                 195719.208832  0.020000   1.00000
 32 14 18  0 31 13 19  0                 195724.227277  0.030000   1.00000
 72 36 37  0 71 37 34  0                 195777.306502  0.060000   1.00000
 90 16 74  0 90 15 75  0                 195785.951210  0.030000   1.00000
 90 16 74  0 90 16 75  0                 195785.951210  0.030000   1.00000
 90 17 74  0 90 15 75  0                 195785.951210  0.030000   1.00000
 90 17 74  0 90 16 75  0                 195785.951210  0.030000   1.00000
 82 66 16  0 82 65 17  0                 195829.129819  0.030000   1.00000
 82 66 17  0 82 65 18  0                 195829.129819  0.030000   1.00000
 51 21 31  0 50 20 30  0                 195845.482250  0.100000   1.00000
 68  4 64  0 67  5 63  0                 195849.709247  0.030000   1.00000
 68  5 64  0 67  4 63  0                 195849.709247  0.030000   1.00000
 68  5 64  0 67  5 63  0                 195849.709247  0.030000   1.00000
 68  4 64  0 67  4 63  0                 195849.709247  0.030000   1.00000
 69  3 66  0 68  4 65  0                 195849.709247  0.030000   1.00000
 69  4 66  0 68  3 65  0                 195849.709247  0.030000   1.00000
 69  4 66  0 68  4 65  0                 195849.709247  0.030000   1.00000
 69  3 66  0 68  3 65  0                 195849.709247  0.030000   1.00000
 70  2 68  0 69  3 67  0                 195850.851298  0.010000   1.00000
 70  3 68  0 69  2 67  0                 195850.851298  0.010000   1.00000
 70  3 68  0 69  3 67  0                 195850.851298  0.010000   1.00000
 70  2 68  0 69  2 67  0                 195850.851298  0.010000   1.00000
 71  1 70  0 70  2 69  0                 195852.364235  0.010000   1.00000
 71  2 70  0 70  1 69  0                 195852.364235  0.010000   1.00000
 71  2 70  0 70  2 69  0                 195852.364235  0.010000   1.00000
 71  1 70  0 70  1 69  0                 195852.364235  0.010000   1.00000
 66  6 60  0 65  7 59  0                 195852.364235  0.010000   1.00000
 66  7 60  0 65  6 59  0                 195852.364235  0.010000   1.00000
 66  7 60  0 65  7 59  0                 195852.364235  0.010000   1.00000
 66  6 60  0 65  6 59  0                 195852.364235  0.010000   1.00000
 72  0 72  0 71  1 71  0                 195853.638346  0.010000   1.00000
 72  1 72  0 71  0 71  0                 195853.638346  0.010000   1.00000
 72  1 72  0 71  1 71  0                 195853.638346  0.010000   1.00000
 72  0 72  0 71  0 71  0                 195853.638346  0.010000   1.00000
 65  7 58  0 64  8 57  0                 195857.232425  0.020000   1.00000
 65  8 58  0 64  7 57  0                 195857.232425  0.020000   1.00000
 65  8 58  0 64  8 57  0                 195857.232425  0.020000   1.00000
 65  7 58  0 64  7 57  0                 195857.232425  0.020000   1.00000
 64  8 56  0 63  9 55  0                 195864.970240  0.010000   1.00000
 64  9 56  0 63  8 55  0                 195864.970240  0.010000   1.00000
 64  9 56  0 63  9 55  0                 195864.970240  0.010000   1.00000
 64  8 56  0 63  8 55  0                 195864.970240  0.010000   1.00000
 41 20 22  0 40 19 21  0                 195871.767846  0.010000   1.00000
 63  9 54  0 62 10 53  0                 195877.059517  0.010000   1.00000
 63 10 54  0 62  9 53  0                 195877.059517  0.010000   1.00000
 63 10 54  0 62 10 53  0                 195877.059517  0.010000   1.00000
 63  9 54  0 62  9 53  0                 195877.059517  0.010000   1.00000
 62 10 52  0 61 11 51  0                 195895.025094  0.010000   1.00000
 62 11 52  0 61 10 51  0                 195895.025094  0.010000   1.00000
 62 11 52  0 61 11 51  0                 195895.025094  0.010000   1.00000
 62 10 52  0 61 10 51  0                 195895.025094  0.010000   1.00000
 61 11 50  0 60 12 49  0                 195920.920496  0.010000   1.00000
 61 12 50  0 60 11 49  0                 195920.920496  0.010000   1.00000
 61 12 50  0 60 12 49  0                 195920.920496  0.010000   1.00000
 61 11 50  0 60 11 49  0                 195920.920496  0.010000   1.00000
 60 13 48  0 59 12 47  0                 195957.668087  0.010000   1.00000
 60 13 48  0 59 13 47  0                 195957.668087  0.010000   1.00000
 60 12 48  0 59 12 47  0                 195957.668087  0.010000   1.00000
 60 12 48  0 59 13 47  0                 195957.668000  0.010000   1.00000
 59 13 46  0 58 14 45  0                 196009.176742  0.010000   1.00000
 59 14 46  0 58 13 45  0                 196009.176742  0.010000   1.00000
 59 14 46  0 58 14 45  0                 196009.176742  0.010000   1.00000
 59 13 46  0 58 13 45  0                 196009.176742  0.010000   1.00000
 96 21 75  0 96 20 76  0                 196066.505540  0.030000   1.00000
 96 21 75  0 96 21 76  0                 196066.505540  0.030000   1.00000
 96 22 75  0 96 20 76  0                 196066.505540  0.030000   1.00000
 96 22 75  0 96 21 76  0                 196066.505540  0.030000   1.00000
 58 14 44  0 57 15 43  0                 196081.056761  0.020000   1.00000
 58 15 44  0 57 14 43  0                 196081.056761  0.020000   1.00000
 58 15 44  0 57 15 43  0                 196081.056761  0.020000   1.00000
 58 14 44  0 57 14 43  0                 196081.056761  0.020000   1.00000
 28  9 19  0 27  8 20  0                 196089.806377  0.100000   1.00000
 81 66 15  0 81 65 16  0                 196091.185976  0.100000   1.00000
 81 66 16  0 81 65 17  0                 196091.185976  0.100000   1.00000
 28 10 19  0 27  7 20  0                 196107.661120  0.100000   1.00000
 28 10 19  0 27  7 20  0                 196107.661120  0.100000   1.00000
 81  8 73  0 81  7 74  0                 196174.910318  0.030000   1.00000
 81  8 73  0 81  8 74  0                 196174.910318  0.030000   1.00000
 81  9 73  0 81  7 74  0                 196174.910318  0.030000   1.00000
 81  9 73  0 81  8 74  0                 196174.910318  0.030000   1.00000
 51 22 29  0 50 23 28  0                 196176.305160  0.030000   1.00000
 57 15 42  0 56 16 41  0                 196181.705788  0.010000   1.00000
 57 16 42  0 56 15 41  0                 196181.705788  0.010000   1.00000
 57 16 42  0 56 16 41  0                 196181.705788  0.010000   1.00000
 57 15 42  0 56 15 41  0                 196181.705788  0.010000   1.00000
 89 15 74  0 89 14 75  0                 196225.185268  0.060000   1.00000
 89 15 74  0 89 15 75  0                 196225.185268  0.060000   1.00000
 89 16 74  0 89 14 75  0                 196225.185268  0.060000   1.00000
 89 16 74  0 89 15 75  0                 196225.185268  0.060000   1.00000
 31 27  5  0 30 26  4  0                 196241.631151  0.010000   1.00000
 31 27  4  0 30 26  5  0                 196241.631151  0.010000   1.00000
 27  7 20  0 26  6 21  0                 196259.432687  0.100000   1.00000
 27  8 20  0 26  5 21  0                 196259.432687  0.100000   1.00000
 30 12 18  0 29 11 19  0                 196290.456704  0.100000   1.00000
 56 16 40  0 55 17 39  0                 196323.379402  0.010000   1.00000
 56 17 40  0 55 17 39  0                 196323.379402  0.010000   1.00000
 56 16 40  0 55 16 39  0                 196323.379402  0.010000   1.00000
 56 17 40  0 55 16 39  0                 196323.379402  0.010000   1.00000
 69 32 38  0 68 33 35  0                 196331.535505  0.100000   1.00000
 80 66 14  0 80 65 15  0                 196343.142878  0.060000   1.00000
 80 66 15  0 80 65 16  0                 196343.142878  0.060000   1.00000
 55 25 30  0 54 26 29  0                 196422.036644  0.030000   1.00000
 84 47 38  0 83 48 35  0                 196490.990835  0.030000   1.00000
 84 47 37  0 83 48 36  0                 196490.990835  0.030000   1.00000
 85 48 38  0 84 49 35  0                 196496.539786  0.100000   1.00000
 85 48 37  0 84 49 36  0                 196496.539786  0.100000   1.00000
111 33 78  0111 32 79  0                 196499.258813  0.100000   1.00000
111 34 78  0111 33 79  0                 196499.258813  0.100000   1.00000
 80  7 73  0 80  6 74  0                 196500.316191  0.030000   1.00000
 80  7 73  0 80  7 74  0                 196500.316191  0.030000   1.00000
 80  8 73  0 80  6 74  0                 196500.316191  0.030000   1.00000
 80  8 73  0 80  7 74  0                 196500.316191  0.030000   1.00000
 55 17 38  0 54 18 37  0                 196525.810948  0.010000   1.00000
 55 18 38  0 54 18 37  0                 196525.810948  0.010000   1.00000
 55 17 38  0 54 17 37  0                 196525.810948  0.010000   1.00000
 55 18 38  0 54 17 37  0                 196525.810948  0.010000   1.00000
101 25 76  0101 24 77  0                 196528.001400  0.030000   1.00000
101 26 76  0101 25 77  0                 196528.001400  0.030000   1.00000
 83 46 38  0 82 47 35  0                 196541.978244  0.100000   1.00000
 83 46 37  0 82 47 36  0                 196541.978244  0.100000   1.00000
 86 49 38  0 85 50 35  0                 196551.986944  0.100000   1.00000
 86 49 37  0 85 50 36  0                 196551.986944  0.100000   1.00000
 79 66 13  0 79 65 14  0                 196585.183461  0.060000   1.00000
 79 66 14  0 79 65 15  0                 196585.183461  0.060000   1.00000
 95 20 75  0 95 19 76  0                 196590.503415  0.030000   1.00000
 95 20 75  0 95 20 76  0                 196590.503415  0.030000   1.00000
 95 21 75  0 95 19 76  0                 196590.503415  0.030000   1.00000
 95 21 75  0 95 20 76  0                 196590.503415  0.030000   1.00000
 88 14 74  0 88 13 75  0                 196648.096775  0.030000   1.00000
 88 14 74  0 88 14 75  0                 196648.096775  0.030000   1.00000
 88 15 74  0 88 13 75  0                 196648.096775  0.030000   1.00000
 88 15 74  0 88 14 75  0                 196648.096775  0.030000   1.00000
106 29 77  0106 28 78  0                 196684.407742  0.100000   1.00000
106 30 77  0106 29 78  0                 196684.407742  0.100000   1.00000
 90 67 23  0 90 66 24  0                 196742.919348  0.200000   1.00000
 90 67 24  0 90 66 25  0                 196742.919348  0.200000   1.00000
 71 35 37  0 70 36 34  0                 196764.956660  0.100000   1.00000
 88 51 38  0 87 52 35  0                 196791.206537  0.100000   1.00000
 88 51 37  0 87 52 36  0                 196791.206537  0.100000   1.00000
123 42 81  0123 41 82  0                 196801.899011  0.030000   1.00000
123 43 81  0123 42 82  0                 196801.899011  0.030000   1.00000
 79  6 73  0 79  5 74  0                 196813.296194  0.060000   1.00000
 79  6 73  0 79  6 74  0                 196813.296194  0.060000   1.00000
 79  7 73  0 79  5 74  0                 196813.296194  0.060000   1.00000
 79  7 73  0 79  6 74  0                 196813.296194  0.060000   1.00000
 78 66 12  0 78 65 13  0                 196817.784298  0.100000   1.00000
 78 66 13  0 78 65 14  0                 196817.784298  0.100000   1.00000
 54 18 36  0 53 19 35  0                 196821.952200  0.060000   1.00000
 54 19 36  0 53 18 35  0                 196821.952200  0.060000   1.00000
115 36 79  0115 35 80  0                 196825.867156  0.100000   1.00000
115 37 79  0115 36 80  0                 196825.867156  0.100000   1.00000
 32 26  7  0 31 25  6  0                 196897.692243  0.010000   1.00000
 38 13 25  0 38 10 28  0                 196897.692243  0.010000   1.00000
 32 26  6  0 31 25  7  0                 196897.692243  0.010000   1.00000
 72 36 36  0 71 37 35  0                 196915.473636  0.100000   1.00000
 31 13 18  0 30 12 19  0                 196971.471109  0.100000   1.00000
 38 20 19  0 37 19 18  0                 197003.959030  0.030000   1.00000
 77 66 11  0 77 65 12  0                 197041.014373  0.100000   1.00000
 77 66 12  0 77 65 13  0                 197041.014373  0.100000   1.00000
 87 13 74  0 87 12 75  0                 197055.482522  0.030000   1.00000
 87 13 74  0 87 13 75  0                 197055.482522  0.030000   1.00000
 87 14 74  0 87 12 75  0                 197055.482522  0.030000   1.00000
 87 14 74  0 87 13 75  0                 197055.482522  0.030000   1.00000
 89 67 22  0 89 66 23  0                 197081.982303  0.100000   1.00000
 89 67 23  0 89 66 24  0                 197081.982303  0.100000   1.00000
 94 19 75  0 94 18 76  0                 197095.674432  0.100000   1.00000
 94 19 75  0 94 19 76  0                 197095.674432  0.100000   1.00000
 94 20 75  0 94 18 76  0                 197095.674432  0.100000   1.00000
 94 20 75  0 94 19 76  0                 197095.674432  0.100000   1.00000
 78  5 73  0 78  4 74  0                 197114.105608  0.060000   1.00000
 78  5 73  0 78  5 74  0                 197114.105608  0.060000   1.00000
 78  6 73  0 78  4 74  0                 197114.105608  0.060000   1.00000
 78  6 73  0 78  5 74  0                 197114.105608  0.060000   1.00000
 80 43 38  0 79 44 35  0                 197121.310351  0.100000   1.00000
100 24 76  0100 23 77  0                 197128.517005  0.030000   1.00000
100 25 76  0100 24 77  0                 197128.517005  0.030000   1.00000
 69 33 37  0 68 34 34  0                 197149.458909  0.100000   1.00000
 76 66 10  0 76 65 11  0                 197255.396257  0.100000   1.00000
 76 66 11  0 76 65 12  0                 197255.396257  0.100000   1.00000
 53 19 34  0 52 20 33  0                 197267.560508  0.030000   1.00000
 53 20 34  0 52 19 33  0                 197277.667513  0.030000   1.00000
110 32 78  0110 31 79  0                 197284.282242  0.100000   1.00000
110 33 78  0110 32 79  0                 197284.282242  0.100000   1.00000
105 28 77  0105 27 78  0                 197371.200647  0.030000   1.00000
105 29 77  0105 28 78  0                 197371.200647  0.030000   1.00000
 77  4 73  0 77  3 74  0                 197403.300727  0.060000   1.00000
 77  5 73  0 77  4 74  0                 197403.300727  0.060000   1.00000
 88 67 21  0 88 66 22  0                 197408.629350  0.100000   1.00000
 88 67 22  0 88 66 23  0                 197408.629350  0.100000   1.00000
 91 54 38  0 90 55 35  0                 197410.417931  0.100000   1.00000
 91 54 37  0 90 55 36  0                 197410.417931  0.100000   1.00000
 70 34 37  0 69 35 34  0                 197419.248548  0.100000   1.00000
 86 12 74  0 86 11 75  0                 197447.910983  0.030000   1.00000
 86 12 74  0 86 12 75  0                 197447.910983  0.030000   1.00000
 86 13 74  0 86 11 75  0                 197447.910983  0.030000   1.00000
 86 13 74  0 86 12 75  0                 197447.910983  0.030000   1.00000
 79 42 38  0 78 43 35  0                 197495.960104  0.100000   1.00000
 79 42 37  0 78 43 36  0                 197502.862246  0.100000   1.00000
 33 25  9  0 32 24  8  0                 197524.561128  0.010000   1.00000
 33 25  8  0 32 24  9  0                 197524.561128  0.010000   1.00000
 93 18 75  0 93 17 76  0                 197582.599284  0.030000   1.00000
 93 18 75  0 93 18 76  0                 197582.599284  0.030000   1.00000
 93 19 75  0 93 17 76  0                 197582.599284  0.030000   1.00000
 93 19 75  0 93 18 76  0                 197582.599284  0.030000   1.00000
 74 66  8  0 74 65  9  0                 197658.420781  0.100000   1.00000
 74 66  9  0 74 65 10  0                 197658.420781  0.100000   1.00000
 92 55 38  0 91 56 35  0                 197673.648256  0.100000   1.00000
 92 55 37  0 91 56 36  0                 197673.648256  0.100000   1.00000
 76  3 73  0 76  2 74  0                 197681.093509  0.100000   1.00000
 76  4 73  0 76  3 74  0                 197681.093509  0.100000   1.00000
114 35 79  0114 34 80  0                 197690.424666  0.100000   1.00000
114 36 79  0114 35 80  0                 197690.424666  0.100000   1.00000
 99 23 76  0 99 22 77  0                 197707.507658  0.030000   1.00000
 99 24 76  0 99 23 77  0                 197707.507658  0.030000   1.00000
 87 67 20  0 87 66 21  0                 197723.088519  0.060000   1.00000
 87 67 21  0 87 66 22  0                 197723.088519  0.060000   1.00000
 51 21 30  0 50 22 29  0                 197746.812910  0.030000   1.00000
 85 11 74  0 85 10 75  0                 197825.759511  0.030000   1.00000
 85 11 74  0 85 11 75  0                 197825.759511  0.030000   1.00000
 85 12 74  0 85 10 75  0                 197825.759511  0.030000   1.00000
 85 12 74  0 85 11 75  0                 197825.759511  0.030000   1.00000
122 41 81  0122 40 82  0                 197852.110310  0.100000   1.00000
122 42 81  0122 41 82  0                 197852.110310  0.100000   1.00000
118 38 80  0118 37 81  0                 197886.116157  0.100000   1.00000
118 39 80  0118 38 81  0                 197886.116157  0.100000   1.00000
 52 20 32  0 51 21 31  0                 197898.592760  0.030000   1.00000
 40 20 21  0 39 19 20  0                 197978.722876  0.030000   1.00000
 78 41 38  0 77 42 35  0                 197986.998600  0.100000   1.00000
 86 67 19  0 86 66 20  0                 198025.942658  0.100000   1.00000
 86 67 20  0 86 66 21  0                 198025.942658  0.100000   1.00000
104 27 77  0104 26 78  0                 198033.337024  0.100000   1.00000
104 28 77  0104 27 78  0                 198033.337024  0.100000   1.00000
109 31 78  0109 30 79  0                 198040.673256  0.100000   1.00000
109 32 78  0109 31 79  0                 198040.673256  0.100000   1.00000
 92 17 75  0 92 16 76  0                 198051.898565  0.030000   1.00000
 92 17 75  0 92 17 76  0                 198051.898565  0.030000   1.00000
 92 18 75  0 92 16 76  0                 198051.898565  0.030000   1.00000
 92 18 75  0 92 17 76  0                 198051.898565  0.030000   1.00000
 34 24 11  0 33 23 10  0                 198100.599660  0.020000   1.00000
 34 24 10  0 33 23 11  0                 198100.599660  0.020000   1.00000
 30 13 18  0 29 10 19  0                 198117.802655  0.100000   1.00000
 52 21 32  0 51 20 31  0                 198118.892960  0.030000   1.00000
 84 10 74  0 84  9 75  0                 198189.567398  0.030000   1.00000
 84 10 74  0 84 10 75  0                 198189.567398  0.030000   1.00000
 84 11 74  0 84  9 75  0                 198189.567398  0.030000   1.00000
 84 11 74  0 84 10 75  0                 198189.567398  0.030000   1.00000
 98 22 76  0 98 21 77  0                 198265.770165  0.030000   1.00000
 98 23 76  0 98 22 77  0                 198265.770165  0.030000   1.00000
 39 20 20  0 38 19 19  0                 198282.404927  0.030000   1.00000
 85 67 18  0 85 66 19  0                 198317.244596  0.100000   1.00000
 85 67 19  0 85 66 20  0                 198317.244596  0.100000   1.00000
 68 33 35  0 67 34 34  0                 198384.399953  0.100000   1.00000
 37 18 19  0 36 17 20  0                 198470.885908  0.030000   1.00000
 91 16 75  0 91 15 76  0                 198504.324309  0.030000   1.00000
 91 16 75  0 91 16 76  0                 198504.324309  0.030000   1.00000
 91 17 75  0 91 15 76  0                 198504.324309  0.030000   1.00000
 91 17 75  0 91 16 76  0                 198504.324309  0.030000   1.00000
 83  9 74  0 83  8 75  0                 198539.800709  0.030000   1.00000
 83  9 74  0 83  9 75  0                 198539.800709  0.030000   1.00000
 83 10 74  0 83  8 75  0                 198539.800709  0.030000   1.00000
 83 10 74  0 83  9 75  0                 198539.800709  0.030000   1.00000
 70  3 67  0 69  4 66  0                 198550.294947  0.030000   1.00000
 70  4 67  0 69  3 66  0                 198550.294947  0.030000   1.00000
 70  4 67  0 69  4 66  0                 198550.294947  0.030000   1.00000
 70  3 67  0 69  3 66  0                 198550.294947  0.030000   1.00000
 68  5 63  0 67  6 62  0                 198550.294947  0.030000   1.00000
 68  6 63  0 67  5 62  0                 198550.294947  0.030000   1.00000
 68  6 63  0 67  6 62  0                 198550.294947  0.030000   1.00000
 68  5 63  0 67  5 62  0                 198550.294947  0.030000   1.00000
 71  2 69  0 70  3 68  0                 198551.247632  0.010000   1.00000
 71  3 69  0 70  2 68  0                 198551.247632  0.010000   1.00000
 71  3 69  0 70  3 68  0                 198551.247632  0.010000   1.00000
 71  2 69  0 70  2 68  0                 198551.247632  0.010000   1.00000
 72  1 71  0 71  2 70  0                 198552.602561  0.010000   1.00000
 72  2 71  0 71  1 70  0                 198552.602561  0.010000   1.00000
 72  2 71  0 71  2 70  0                 198552.602561  0.010000   1.00000
 72  1 71  0 71  1 70  0                 198552.602561  0.010000   1.00000
 67  6 61  0 66  6 60  0                 198552.602500  0.010000   1.00000
 67  6 61  0 66  7 60  0                 198552.602500  0.010000   1.00000
 67  7 61  0 66  6 60  0                 198552.602500  0.010000   1.00000
 67  7 61  0 66  7 60  0                 198552.602500  0.010000   1.00000
 73  0 73  0 72  1 72  0                 198554.037322  0.020000   1.00000
 73  1 73  0 72  0 72  0                 198554.037322  0.020000   1.00000
 73  1 73  0 72  1 72  0                 198554.037322  0.020000   1.00000
 73  0 73  0 72  0 72  0                 198554.037322  0.020000   1.00000
 66  7 59  0 65  8 58  0                 198556.926341  0.010000   1.00000
 66  8 59  0 65  7 58  0                 198556.926341  0.010000   1.00000
 66  8 59  0 65  8 58  0                 198556.926341  0.010000   1.00000
 66  7 59  0 65  7 58  0                 198556.926341  0.010000   1.00000
 65  8 57  0 64  9 56  0                 198564.270810  0.010000   1.00000
 65  9 57  0 64  8 56  0                 198564.270810  0.010000   1.00000
 65  9 57  0 64  9 56  0                 198564.270810  0.010000   1.00000
 65  8 57  0 64  8 56  0                 198564.270810  0.010000   1.00000
 64  9 55  0 63 10 54  0                 198575.735611  0.010000   1.00000
 64 10 55  0 63  9 54  0                 198575.735611  0.010000   1.00000
 64 10 55  0 63 10 54  0                 198575.735611  0.010000   1.00000
 64  9 55  0 63  9 54  0                 198575.735611  0.010000   1.00000
 35 23 13  0 34 22 12  0                 198589.109110  0.010000   1.00000
 35 23 12  0 34 22 13  0                 198589.109110  0.010000   1.00000
 63 10 53  0 62 11 52  0                 198592.758413  0.010000   1.00000
 63 11 53  0 62 10 52  0                 198592.758413  0.010000   1.00000
 63 11 53  0 62 11 52  0                 198592.758413  0.010000   1.00000
 63 10 53  0 62 10 52  0                 198592.758413  0.010000   1.00000
 30 29  2  0 29 28  1  0                 198615.287562  0.030000   1.00000
 30 29  1  0 29 28  2  0                 198615.287562  0.030000   1.00000
 62 11 51  0 61 12 50  0                 198617.305792  0.020000   1.00000
 62 12 51  0 61 11 50  0                 198617.305792  0.020000   1.00000
 62 12 51  0 61 12 50  0                 198617.305792  0.020000   1.00000
 62 11 51  0 61 11 50  0                 198617.305792  0.020000   1.00000
 61 12 49  0 60 13 48  0                 198651.968095  0.010000   1.00000
 61 13 49  0 60 12 48  0                 198651.968095  0.010000   1.00000
 61 13 49  0 60 13 48  0                 198651.968095  0.010000   1.00000
 61 12 49  0 60 12 48  0                 198651.968095  0.010000   1.00000
 45 21 25  0 44 20 24  0                 198695.597281  0.030000   1.00000
 60 13 47  0 59 14 46  0                 198700.472646  0.020000   1.00000
 60 14 47  0 59 13 46  0                 198700.472646  0.020000   1.00000
 60 14 47  0 59 14 46  0                 198700.472646  0.020000   1.00000
 60 13 47  0 59 13 46  0                 198700.472646  0.020000   1.00000
 59 14 45  0 58 15 44  0                 198767.917142  0.020000   1.00000
 59 15 45  0 58 14 44  0                 198767.917142  0.020000   1.00000
 59 15 45  0 58 15 44  0                 198767.917142  0.020000   1.00000
 59 14 45  0 58 14 44  0                 198767.917142  0.020000   1.00000
 97 21 76  0 97 20 77  0                 198804.181401  0.030000   1.00000
 97 22 76  0 97 21 77  0                 198804.181401  0.030000   1.00000
 58 15 43  0 57 16 42  0                 198861.733400  0.010000   1.00000
 58 16 43  0 57 15 42  0                 198861.733400  0.010000   1.00000
 58 16 43  0 57 16 42  0                 198861.733400  0.010000   1.00000
 58 15 43  0 57 15 42  0                 198861.733400  0.010000   1.00000
 83 67 16  0 83 66 17  0                 198867.602735  0.100000   1.00000
 83 67 17  0 83 66 18  0                 198867.602735  0.100000   1.00000
 82  8 74  0 82  7 75  0                 198876.915100  0.030000   1.00000
 82  8 74  0 82  8 75  0                 198876.915100  0.030000   1.00000
 82  9 74  0 82  7 75  0                 198876.915100  0.030000   1.00000
 82  9 74  0 82  8 75  0                 198876.915100  0.030000   1.00000
 37 21 17  0 36 20 16  0                 198892.722114  0.030000   1.00000
 36 22 15  0 35 21 14  0                 198920.873935  0.030000   1.00000
 36 22 14  0 35 21 15  0                 198924.857006  0.030000   1.00000
 57 16 41  0 56 17 40  0                 198992.992123  0.010000   1.00000
 57 17 41  0 56 16 40  0                 198992.992123  0.010000   1.00000
 57 17 41  0 56 17 40  0                 198992.992123  0.010000   1.00000
 57 16 41  0 56 16 40  0                 198992.992123  0.010000   1.00000
 37 21 16  0 36 20 17  0                 199024.900366  0.100000   1.00000
 56 17 39  0 55 18 38  0                 199178.936495  0.010000   1.00000
 56 18 39  0 55 18 38  0                 199178.936495  0.010000   1.00000
 56 17 39  0 55 17 38  0                 199178.936495  0.010000   1.00000
 56 18 39  0 55 17 38  0                 199178.936495  0.010000   1.00000
102 25 77  0102 24 78  0                 199287.552738  0.030000   1.00000
102 26 77  0102 25 78  0                 199287.552738  0.030000   1.00000
 31 28  4  0 30 27  3  0                 199291.688733  0.010000   1.00000
 31 28  3  0 30 27  4  0                 199291.688733  0.010000   1.00000
 96 20 76  0 96 19 77  0                 199323.381528  0.030000   1.00000
 96 20 76  0 96 20 77  0                 199323.381528  0.030000   1.00000
 96 21 76  0 96 19 77  0                 199323.381528  0.030000   1.00000
 96 21 76  0 96 20 77  0                 199323.381528  0.030000   1.00000
 89 14 75  0 89 13 76  0                 199360.575688  0.030000   1.00000
 89 14 75  0 89 14 76  0                 199360.575688  0.030000   1.00000
 89 15 75  0 89 13 76  0                 199360.575688  0.030000   1.00000
 89 15 75  0 89 14 76  0                 199360.575688  0.030000   1.00000
 31 17 14  0 30 15 15  0                 199376.803367  0.030000   1.00000
 81 67 14  0 81 66 15  0                 199376.803300  0.030000   1.00000
 81 67 15  0 81 66 16  0                 199376.803300  0.030000   1.00000
 55 18 37  0 54 19 36  0                 199447.743663  0.010000   1.00000
 55 19 37  0 54 19 36  0                 199447.743663  0.010000   1.00000
 55 19 37  0 54 18 36  0                 199447.743663  0.010000   1.00000
 55 18 37  0 54 18 36  0                 199447.743663  0.010000   1.00000
107 29 78  0107 28 79  0                 199472.850362  0.100000   1.00000
107 30 78  0107 29 79  0                 199472.850362  0.100000   1.00000
 80  6 74  0 80  5 75  0                 199513.452035  0.060000   1.00000
 80  6 74  0 80  6 75  0                 199513.452035  0.060000   1.00000
 80  7 74  0 80  5 75  0                 199513.452035  0.060000   1.00000
 80  7 74  0 80  6 75  0                 199513.452035  0.060000   1.00000
 71 35 36  0 70 36 35  0                 199514.681900  0.030000   1.00000
 76 39 37  0 75 40 36  0                 199543.699429  0.100000   1.00000
 38 20 18  0 37 19 19  0                 199580.886862  0.030000   1.00000
 80 67 13  0 80 66 14  0                 199616.813854  0.060000   1.00000
 80 67 14  0 80 66 15  0                 199616.813854  0.060000   1.00000
116 36 80  0116 35 81  0                 199685.677782  0.100000   1.00000
116 37 80  0116 36 81  0                 199685.677782  0.100000   1.00000
 36 17 19  0 35 16 20  0                 199722.000552  0.030000   1.00000
124 42 82  0124 41 83  0                 199749.820316  0.100000   1.00000
124 43 82  0124 42 83  0                 199749.820316  0.100000   1.00000
 88 13 75  0 88 12 76  0                 199765.517042  0.030000   1.00000
 88 13 75  0 88 13 76  0                 199765.517042  0.030000   1.00000
 88 14 75  0 88 12 76  0                 199765.517042  0.030000   1.00000
 88 14 75  0 88 13 76  0                 199765.517042  0.030000   1.00000
 29 10 19  0 28  9 20  0                 199772.600302  0.100000   1.00000
 79  5 74  0 79  4 75  0                 199813.682297  0.060000   1.00000
 79  5 74  0 79  5 75  0                 199813.682297  0.060000   1.00000
 79  6 74  0 79  4 75  0                 199813.682297  0.060000   1.00000
 79  6 74  0 79  5 75  0                 199813.682297  0.060000   1.00000
 95 19 76  0 95 18 77  0                 199824.082104  0.030000   1.00000
 95 19 76  0 95 19 77  0                 199824.082104  0.030000   1.00000
 95 20 76  0 95 18 77  0                 199824.082104  0.030000   1.00000
 95 20 76  0 95 19 77  0                 199824.082104  0.030000   1.00000
 29 11 19  0 28  8 20  0                 199842.906149  0.030000   1.00000
 54 19 35  0 53 20 34  0                 199847.688736  0.030000   1.00000
 54 20 35  0 53 19 34  0                 199851.478270  0.030000   1.00000
101 24 77  0101 23 78  0                 199881.425872  0.030000   1.00000
101 25 77  0101 24 78  0                 199881.425872  0.030000   1.00000
 65 31 34  0 64 32 33  0                 199947.419640  0.100000   1.00000
 32 27  6  0 31 26  5  0                 199957.615141  0.010000   1.00000
 32 27  5  0 31 26  6  0                 199957.615141  0.010000   1.00000
 38 19 19  0 37 18 20  0                 200023.214261  0.030000   1.00000
 78 67 11  0 78 66 12  0                 200069.077634  0.100000   1.00000
 78 67 12  0 78 66 13  0                 200069.077634  0.100000   1.00000
 27  6 21  0 26  5 22  0                 200098.079446  0.100000   1.00000
 27  7 21  0 26  4 22  0                 200098.079446  0.100000   1.00000
111 32 79  0111 31 80  0                 200098.880580  0.100000   1.00000
111 33 79  0111 32 80  0                 200098.880580  0.100000   1.00000
 78  4 74  0 78  3 75  0                 200102.392049  0.060000   1.00000
 78  5 74  0 78  4 75  0                 200102.392049  0.060000   1.00000
 90 68 22  0 90 67 23  0                 200138.921646  0.100000   1.00000
 90 68 23  0 90 67 24  0                 200138.921646  0.100000   1.00000
106 28 78  0106 27 79  0                 200150.823087  0.030000   1.00000
106 29 78  0106 28 79  0                 200150.823087  0.030000   1.00000
 87 12 75  0 87 11 76  0                 200155.741341  0.030000   1.00000
 87 12 75  0 87 12 76  0                 200155.741341  0.030000   1.00000
 87 13 75  0 87 11 76  0                 200155.741341  0.030000   1.00000
 87 13 75  0 87 12 76  0                 200155.741341  0.030000   1.00000
 77 67 10  0 77 66 11  0                 200281.976672  0.200000   1.00000
 77 67 11  0 77 66 12  0                 200281.976672  0.200000   1.00000
 94 18 76  0 94 17 77  0                 200306.971747  0.030000   1.00000
 94 18 76  0 94 18 77  0                 200306.971747  0.030000   1.00000
 94 19 76  0 94 17 77  0                 200306.971747  0.030000   1.00000
 94 19 76  0 94 18 77  0                 200306.971747  0.030000   1.00000
 75 38 38  0 74 39 35  0                 200319.315061  0.100000   1.00000
 77  3 74  0 77  2 75  0                 200379.963042  0.060000   1.00000
 77  4 74  0 77  3 75  0                 200379.963042  0.060000   1.00000
 53 20 33  0 52 21 32  0                 200441.884557  0.010000   1.00000
 28  9 20  0 27  6 21  0                 200452.753678  0.100000   1.00000
100 23 77  0100 22 78  0                 200454.369173  0.030000   1.00000
100 24 77  0100 23 78  0                 200454.369173  0.030000   1.00000
 89 68 21  0 89 67 22  0                 200461.439368  0.100000   1.00000
 89 68 22  0 89 67 23  0                 200461.439368  0.100000   1.00000
 53 21 33  0 52 20 32  0                 200530.630038  0.030000   1.00000
 86 11 75  0 86 10 76  0                 200531.710090  0.030000   1.00000
 86 11 75  0 86 11 76  0                 200531.710090  0.030000   1.00000
 86 12 75  0 86 10 76  0                 200531.710090  0.030000   1.00000
 86 12 75  0 86 11 76  0                 200531.710090  0.030000   1.00000
115 35 80  0115 34 81  0                 200536.195481  0.100000   1.00000
115 36 80  0115 35 81  0                 200536.195481  0.100000   1.00000
 33 26  7  0 32 25  8  0                 200602.894437  0.010000   1.00000
 33 26  8  0 32 25  7  0                 200602.894437  0.010000   1.00000
 76  2 74  0 76  1 75  0                 200646.720368  0.060000   1.00000
 76  3 74  0 76  2 75  0                 200646.720368  0.060000   1.00000
 55 24 31  0 55 21 34  0                 200693.165428  0.100000   1.00000
 75 38 37  0 74 39 36  0                 200727.969809  0.100000   1.00000
 50 22 29  0 49 21 28  0                 200758.398380  0.030000   1.00000
119 38 81  0119 37 82  0                 200769.299981  0.100000   1.00000
119 39 81  0119 38 82  0                 200769.299981  0.100000   1.00000
 93 17 76  0 93 16 77  0                 200772.684288  0.030000   1.00000
 93 17 76  0 93 17 77  0                 200772.684288  0.030000   1.00000
 93 18 76  0 93 16 77  0                 200772.684288  0.030000   1.00000
 93 18 76  0 93 17 77  0                 200772.684288  0.030000   1.00000
123 41 82  0123 40 83  0                 200779.578754  0.100000   1.00000
123 42 82  0123 41 83  0                 200779.578754  0.100000   1.00000
105 27 78  0105 26 79  0                 200804.850715  0.030000   1.00000
105 28 78  0105 27 79  0                 200804.850715  0.030000   1.00000
110 31 79  0110 30 80  0                 200844.656941  0.030000   1.00000
110 32 79  0110 31 80  0                 200844.656941  0.030000   1.00000
 52 21 31  0 51 22 30  0                 200865.818677  0.030000   1.00000
 85 10 75  0 85  9 76  0                 200893.885019  0.030000   1.00000
 85 10 75  0 85 10 76  0                 200893.885019  0.030000   1.00000
 85 11 75  0 85  9 76  0                 200893.885019  0.030000   1.00000
 85 11 75  0 85 10 76  0                 200893.885019  0.030000   1.00000
 75  1 74  0 75  0 75  0                 200902.904295  0.060000   1.00000
 75  2 74  0 75  1 75  0                 200902.904295  0.060000   1.00000
 99 22 77  0 99 21 78  0                 201007.097940  0.030000   1.00000
 99 23 77  0 99 22 78  0                 201007.097940  0.030000   1.00000
 51 22 30  0 50 21 29  0                 201060.399532  0.030000   1.00000
 87 68 19  0 87 67 20  0                 201071.543398  0.100000   1.00000
 87 68 20  0 87 67 21  0                 201071.543398  0.100000   1.00000
 34 25 10  0 33 24  9  0                 201211.515371  0.010000   1.00000
 34 25  9  0 33 24 10  0                 201211.515371  0.010000   1.00000
 92 16 76  0 92 15 77  0                 201221.778319  0.030000   1.00000
 92 16 76  0 92 16 77  0                 201221.778319  0.030000   1.00000
 92 17 76  0 92 15 77  0                 201221.778319  0.030000   1.00000
 92 17 76  0 92 16 77  0                 201221.778319  0.030000   1.00000
 84  9 75  0 84  8 76  0                 201242.697372  0.030000   1.00000
 84  9 75  0 84  9 76  0                 201242.697372  0.030000   1.00000
 84 10 75  0 84  8 76  0                 201242.697372  0.030000   1.00000
 84 10 75  0 84  9 76  0                 201242.697372  0.030000   1.00000
 71  3 68  0 70  4 67  0                 201250.537898  0.020000   1.00000
 71  4 68  0 70  3 67  0                 201250.537898  0.020000   1.00000
 71  4 68  0 70  4 67  0                 201250.537898  0.020000   1.00000
 71  3 68  0 70  3 67  0                 201250.537898  0.020000   1.00000
 69  5 64  0 68  6 63  0                 201250.537898  0.020000   1.00000
 69  6 64  0 68  5 63  0                 201250.537898  0.020000   1.00000
 69  6 64  0 68  6 63  0                 201250.537898  0.020000   1.00000
 69  5 64  0 68  5 63  0                 201250.537898  0.020000   1.00000
 72  2 70  0 71  3 69  0                 201251.549928  0.020000   1.00000
 72  3 70  0 71  2 69  0                 201251.549928  0.020000   1.00000
 72  3 70  0 71  3 69  0                 201251.549928  0.020000   1.00000
 72  2 70  0 71  2 69  0                 201251.549928  0.020000   1.00000
 68  6 62  0 67  7 61  0                 201252.804732  0.010000   1.00000
 68  7 62  0 67  6 61  0                 201252.804732  0.010000   1.00000
 68  7 62  0 67  7 61  0                 201252.804732  0.010000   1.00000
 68  6 62  0 67  6 61  0                 201252.804732  0.010000   1.00000
 73  1 72  0 72  2 71  0                 201252.804732  0.010000   1.00000
 73  2 72  0 72  1 71  0                 201252.804732  0.010000   1.00000
 73  2 72  0 72  2 71  0                 201252.804732  0.010000   1.00000
 73  1 72  0 72  1 71  0                 201252.804732  0.010000   1.00000
 74  0 74  0 73  1 73  0                 201254.429321  0.020000   1.00000
 74  1 74  0 73  0 73  0                 201254.429321  0.020000   1.00000
 74  1 74  0 73  1 73  0                 201254.429321  0.020000   1.00000
 74  0 74  0 73  0 73  0                 201254.429321  0.020000   1.00000
 67  7 60  0 66  8 59  0                 201256.701158  0.020000   1.00000
 67  8 60  0 66  7 59  0                 201256.701158  0.020000   1.00000
 67  8 60  0 66  8 59  0                 201256.701158  0.020000   1.00000
 67  7 60  0 66  7 59  0                 201256.701158  0.020000   1.00000
 66  8 58  0 65  9 57  0                 201263.652265  0.020000   1.00000
 66  9 58  0 65  8 57  0                 201263.652265  0.020000   1.00000
 66  9 58  0 65  9 57  0                 201263.652265  0.020000   1.00000
 66  8 58  0 65  8 57  0                 201263.652265  0.020000   1.00000
 70 33 38  0 69 34 35  0                 201271.969375  0.030000   1.00000
 65  9 56  0 64 10 55  0                 201274.487753  0.010000   1.00000
 65 10 56  0 64  9 55  0                 201274.487753  0.010000   1.00000
 65 10 56  0 64 10 55  0                 201274.487753  0.010000   1.00000
 65  9 56  0 64  9 55  0                 201274.487753  0.010000   1.00000
 64 10 54  0 63 11 53  0                 201290.584954  0.010000   1.00000
 64 11 54  0 63 10 53  0                 201290.584954  0.010000   1.00000
 64 11 54  0 63 11 53  0                 201290.584954  0.010000   1.00000
 64 10 54  0 63 10 53  0                 201290.584954  0.010000   1.00000
 63 11 52  0 62 12 51  0                 201313.855886  0.020000   1.00000
 63 12 52  0 62 11 51  0                 201313.855886  0.020000   1.00000
 63 12 52  0 62 12 51  0                 201313.855886  0.020000   1.00000
 63 11 52  0 62 11 51  0                 201313.855886  0.020000   1.00000
 62 12 50  0 61 13 49  0                 201346.623302  0.010000   1.00000
 62 13 50  0 61 12 49  0                 201346.623302  0.010000   1.00000
 62 13 50  0 61 13 49  0                 201346.623302  0.010000   1.00000
 62 12 50  0 61 12 49  0                 201346.623302  0.010000   1.00000
114 34 80  0114 33 81  0                 201356.090242  0.100000   1.00000
114 35 80  0114 34 81  0                 201356.090242  0.100000   1.00000
 74 37 38  0 73 38 35  0                 201368.836393  0.100000   1.00000
 61 13 48  0 60 14 47  0                 201392.344573  0.020000   1.00000
 61 14 48  0 60 13 47  0                 201392.344573  0.020000   1.00000
 61 14 48  0 60 14 47  0                 201392.344573  0.020000   1.00000
 61 13 48  0 60 13 47  0                 201392.344573  0.020000   1.00000
 72 33 40  0 71 34 37  0                 201411.256141  0.100000   1.00000
104 26 78  0104 25 79  0                 201435.789797  0.030000   1.00000
104 27 78  0104 26 79  0                 201435.789797  0.030000   1.00000
 60 14 46  0 59 15 45  0                 201455.624786  0.020000   1.00000
 60 15 46  0 59 14 45  0                 201455.624786  0.020000   1.00000
 60 15 46  0 59 15 45  0                 201455.624786  0.020000   1.00000
 60 14 46  0 59 14 45  0                 201455.624786  0.020000   1.00000
 98 21 77  0 98 20 78  0                 201540.334753  0.030000   1.00000
 98 22 77  0 98 21 78  0                 201540.334753  0.030000   1.00000
 59 15 44  0 58 16 43  0                 201543.357226  0.010000   1.00000
 59 16 44  0 58 15 43  0                 201543.357226  0.010000   1.00000
 59 16 44  0 58 16 43  0                 201543.357226  0.010000   1.00000
 59 15 44  0 58 15 43  0                 201543.357226  0.010000   1.00000
109 30 79  0109 29 80  0                 201563.727655  0.100000   1.00000
109 31 79  0109 30 80  0                 201563.727655  0.100000   1.00000
 83  8 75  0 83  7 76  0                 201578.666470  0.030000   1.00000
 83  8 75  0 83  8 76  0                 201578.666470  0.030000   1.00000
 83  9 75  0 83  7 76  0                 201578.666470  0.030000   1.00000
 83  9 75  0 83  8 76  0                 201578.666470  0.030000   1.00000
 85 68 17  0 85 67 18  0                 201637.273787  0.100000   1.00000
 85 68 18  0 85 67 19  0                 201637.273787  0.100000   1.00000
 91 15 76  0 91 14 77  0                 201654.843432  0.030000   1.00000
 91 15 76  0 91 15 77  0                 201654.843432  0.030000   1.00000
 91 16 76  0 91 14 77  0                 201654.843432  0.030000   1.00000
 91 16 76  0 91 15 77  0                 201654.843432  0.030000   1.00000
 30 30  1  0 29 29  0  0                 201659.201623  0.010000   1.00000
 30 30  0  0 29 29  1  0                 201659.201623  0.010000   1.00000
 58 16 42  0 57 17 41  0                 201665.299962  0.020000   1.00000
 58 17 42  0 57 16 41  0                 201665.299962  0.020000   1.00000
 58 17 42  0 57 17 41  0                 201665.299962  0.020000   1.00000
 58 16 42  0 57 16 41  0                 201665.299962  0.020000   1.00000
118 37 81  0118 36 82  0                 201670.427970  0.100000   1.00000
118 38 81  0118 37 82  0                 201670.427970  0.100000   1.00000
 31 14 18  0 30 11 19  0                 201674.595591  0.030000   1.00000
 35 24 12  0 34 23 11  0                 201757.561754  0.010000   1.00000
 35 24 11  0 34 23 12  0                 201757.561754  0.010000   1.00000
 52 22 30  0 51 23 29  0                 201777.195104  0.030000   1.00000
 57 17 40  0 56 18 39  0                 201836.694234  0.010000   1.00000
 57 18 40  0 56 18 39  0                 201836.694234  0.010000   1.00000
 57 17 40  0 56 17 39  0                 201836.694234  0.010000   1.00000
 57 18 40  0 56 17 39  0                 201836.694234  0.010000   1.00000
 87 49 39  0 86 50 36  0                 201868.567030  0.100000   1.00000
 87 49 38  0 86 50 37  0                 201868.567030  0.100000   1.00000
 86 48 39  0 85 49 36  0                 201878.699027  0.100000   1.00000
 86 48 38  0 85 49 37  0                 201878.699027  0.100000   1.00000
 82  7 75  0 82  6 76  0                 201902.139521  0.060000   1.00000
 82  7 75  0 82  7 76  0                 201902.139521  0.060000   1.00000
 82  8 75  0 82  6 76  0                 201902.139521  0.060000   1.00000
 82  8 75  0 82  7 76  0                 201902.139521  0.060000   1.00000
 91 40 52  0 90 41 49  0                 201902.139521  0.060000   1.00000
 84 68 16  0 84 67 17  0                 201904.416386  0.100000   1.00000
 84 68 17  0 84 67 18  0                 201904.416386  0.100000   1.00000
 54 24 30  0 53 25 29  0                 201913.672290  0.100000   1.00000
 85 47 38  0 84 48 37  0                 201945.914583  0.030000   1.00000
 49 22 28  0 48 21 27  0                 201960.907175  0.100000   1.00000
103 25 78  0103 24 79  0                 202044.677891  0.100000   1.00000
103 26 78  0103 25 79  0                 202044.677891  0.100000   1.00000
 97 20 77  0 97 19 78  0                 202054.842497  0.100000   1.00000
 97 20 77  0 97 20 78  0                 202054.842497  0.100000   1.00000
 97 21 77  0 97 19 78  0                 202054.842497  0.100000   1.00000
 97 21 77  0 97 20 78  0                 202054.842497  0.100000   1.00000
 90 14 76  0 90 13 77  0                 202072.409036  0.100000   1.00000
 90 14 76  0 90 14 77  0                 202072.409036  0.100000   1.00000
 90 15 76  0 90 13 77  0                 202072.409036  0.100000   1.00000
 90 15 76  0 90 14 77  0                 202072.409036  0.100000   1.00000
 56 18 38  0 55 19 37  0                 202081.820464  0.010000   1.00000
 56 19 38  0 55 19 37  0                 202081.820464  0.010000   1.00000
 56 18 38  0 55 18 37  0                 202081.820464  0.010000   1.00000
 56 19 38  0 55 18 37  0                 202081.820464  0.010000   1.00000
 38 21 18  0 37 20 17  0                 202116.736880  0.030000   1.00000
 90 52 39  0 89 53 36  0                 202119.436224  0.100000   1.00000
 90 52 38  0 89 53 37  0                 202119.436224  0.100000   1.00000
113 33 80  0113 32 81  0                 202146.401755  0.100000   1.00000
113 34 80  0113 33 81  0                 202146.401755  0.100000   1.00000
 83 68 15  0 83 67 16  0                 202161.659835  0.100000   1.00000
 83 68 16  0 83 67 17  0                 202161.659835  0.100000   1.00000
 36 23 14  0 35 22 13  0                 202196.287680  0.010000   1.00000
 36 23 13  0 35 22 14  0                 202196.287680  0.010000   1.00000
 81  6 75  0 81  5 76  0                 202213.434106  0.030000   1.00000
 81  6 75  0 81  6 76  0                 202213.434106  0.030000   1.00000
 81  7 75  0 81  5 76  0                 202213.434106  0.030000   1.00000
 81  7 75  0 81  6 76  0                 202213.434106  0.030000   1.00000
 57 26 31  0 56 27 30  0                 202229.595209  0.100000   1.00000
108 29 79  0108 28 80  0                 202257.701605  0.100000   1.00000
108 30 79  0108 29 80  0                 202257.701605  0.100000   1.00000
 91 53 39  0 90 54 36  0                 202281.252695  0.100000   1.00000
 91 53 38  0 90 54 37  0                 202281.252695  0.100000   1.00000
 83 45 39  0 82 46 36  0                 202284.477423  0.100000   1.00000
 31 29  3  0 30 28  2  0                 202338.540869  0.010000   1.00000
 31 29  2  0 30 28  3  0                 202338.540869  0.010000   1.00000
 52 22 31  0 51 21 30  0                 202375.420606  0.030000   1.00000
 74 37 37  0 73 38 36  0                 202407.962070  0.100000   1.00000
 73 36 38  0 72 37 35  0                 202418.281799  0.100000   1.00000
 37 22 16  0 36 21 15  0                 202435.983170  0.030000   1.00000
 55 19 36  0 54 20 35  0                 202441.981453  0.030000   1.00000
 55 20 36  0 54 19 35  0                 202443.331959  0.030000   1.00000
 37 22 15  0 36 21 16  0                 202449.364416  0.030000   1.00000
 89 13 76  0 89 12 77  0                 202474.997610  0.030000   1.00000
 89 13 76  0 89 13 77  0                 202474.997610  0.030000   1.00000
 89 14 76  0 89 12 77  0                 202474.997610  0.030000   1.00000
 89 14 76  0 89 13 77  0                 202474.997610  0.030000   1.00000
 38 21 17  0 37 20 18  0                 202488.563246  0.030000   1.00000
 60 29 32  0 60 26 35  0                 202499.021288  0.060000   1.00000
 80  5 75  0 80  4 76  0                 202513.131397  0.060000   1.00000
 80  5 75  0 80  5 76  0                 202513.131397  0.060000   1.00000
 80  6 75  0 80  4 76  0                 202513.131397  0.060000   1.00000
 80  6 75  0 80  5 76  0                 202513.131397  0.060000   1.00000
117 36 81  0117 35 82  0                 202538.821695  0.100000   1.00000
117 37 81  0117 36 82  0                 202538.821695  0.100000   1.00000
 96 19 77  0 96 18 78  0                 202551.296651  0.030000   1.00000
 96 19 77  0 96 19 78  0                 202551.296651  0.030000   1.00000
 96 20 77  0 96 18 78  0                 202551.296651  0.030000   1.00000
 96 20 77  0 96 19 78  0                 202551.296651  0.030000   1.00000
 82 44 39  0 81 45 36  0                 202576.891638  0.100000   1.00000
 82 44 38  0 81 45 37  0                 202579.024904  0.100000   1.00000
102 24 78  0102 23 79  0                 202632.179853  0.030000   1.00000
102 25 78  0102 24 79  0                 202632.179853  0.030000   1.00000
 81 68 13  0 81 67 14  0                 202647.053451  0.100000   1.00000
 81 68 14  0 81 67 15  0                 202647.053451  0.100000   1.00000
125 42 83  0125 41 84  0                 202686.698829  0.100000   1.00000
125 43 83  0125 42 84  0                 202686.698829  0.100000   1.00000
121 39 82  0121 38 83  0                 202725.161823  0.100000   1.00000
121 40 82  0121 39 83  0                 202725.161823  0.100000   1.00000
 79  4 75  0 79  3 76  0                 202801.424967  0.060000   1.00000
 79  5 75  0 79  4 76  0                 202801.424967  0.060000   1.00000
 35 16 19  0 34 15 20  0                 202809.525617  0.030000   1.00000
 88 12 76  0 88 11 77  0                 202863.113008  0.030000   1.00000
 88 12 76  0 88 12 77  0                 202863.113008  0.030000   1.00000
 88 13 76  0 88 11 77  0                 202863.113008  0.030000   1.00000
 88 13 76  0 88 12 77  0                 202863.113008  0.030000   1.00000
 80 68 12  0 80 67 13  0                 202875.975650  0.060000   1.00000
 80 68 13  0 80 67 14  0                 202875.975650  0.060000   1.00000
112 32 80  0112 31 81  0                 202908.637190  0.100000   1.00000
112 33 80  0112 32 81  0                 202908.637190  0.100000   1.00000
107 28 79  0107 27 80  0                 202927.301035  0.030000   1.00000
107 29 79  0107 28 80  0                 202927.301035  0.030000   1.00000
 44 21 24  0 43 20 23  0                 202939.738686  0.030000   1.00000
 94 56 39  0 93 57 36  0                 202950.815326  0.100000   1.00000
 94 56 38  0 93 57 37  0                 202950.815326  0.100000   1.00000
 81 43 39  0 80 44 36  0                 202969.330681  0.100000   1.00000
 54 20 34  0 53 21 33  0                 202982.771419  0.030000   1.00000
 32 28  5  0 31 27  4  0                 203011.181559  0.010000   1.00000
 32 28  4  0 31 27  5  0                 203011.181559  0.010000   1.00000
 54 21 34  0 53 20 33  0                 203017.578250  0.030000   1.00000
 95 18 77  0 95 17 78  0                 203030.314202  0.030000   1.00000
 95 18 77  0 95 18 78  0                 203030.314202  0.030000   1.00000
 95 19 77  0 95 17 78  0                 203030.314202  0.030000   1.00000
 95 19 77  0 95 18 78  0                 203030.314202  0.030000   1.00000
 71 33 39  0 70 34 36  0                 203049.235585  0.030000   1.00000
 78  3 75  0 78  2 76  0                 203078.763700  0.060000   1.00000
 78  4 75  0 78  3 76  0                 203078.763700  0.060000   1.00000
 30 11 19  0 29 10 20  0                 203102.599430  0.100000   1.00000
 71 34 38  0 70 35 35  0                 203112.671006  0.100000   1.00000
 72 35 38  0 71 36 35  0                 203184.307757  0.100000   1.00000
 91 69 22  0 91 68 23  0                 203193.464176  0.100000   1.00000
 91 69 23  0 91 68 24  0                 203193.464176  0.100000   1.00000
101 23 78  0101 22 79  0                 203199.267346  0.030000   1.00000
101 24 78  0101 23 79  0                 203199.267346  0.030000   1.00000
 95 57 39  0 94 58 36  0                 203226.731650  0.100000   1.00000
 95 57 38  0 94 58 37  0                 203226.731650  0.100000   1.00000
 87 11 76  0 87 10 77  0                 203237.309036  0.030000   1.00000
 87 11 76  0 87 11 77  0                 203237.309036  0.030000   1.00000
 87 12 76  0 87 10 77  0                 203237.309036  0.030000   1.00000
 87 12 76  0 87 11 77  0                 203237.309036  0.030000   1.00000
 61 30 32  0 61 27 35  0                 203242.004909  0.100000   1.00000
 77  2 75  0 77  1 76  0                 203345.438739  0.060000   1.00000
 77  3 75  0 77  2 76  0                 203345.438739  0.060000   1.00000
 30 12 19  0 29  9 20  0                 203352.837254  0.100000   1.00000
116 35 81  0116 34 82  0                 203376.000511  0.100000   1.00000
116 36 81  0116 35 82  0                 203376.000511  0.100000   1.00000
 80 42 39  0 79 43 36  0                 203478.678637  0.100000   1.00000
 94 17 77  0 94 16 78  0                 203492.509216  0.030000   1.00000
 94 17 77  0 94 17 78  0                 203492.509216  0.030000   1.00000
 94 18 77  0 94 16 78  0                 203492.509216  0.030000   1.00000
 94 18 77  0 94 17 78  0                 203492.509216  0.030000   1.00000
 80 42 38  0 79 43 37  0                 203496.822338  0.100000   1.00000
 77 68  9  0 77 67 10  0                 203510.548869  0.200000   1.00000
 77 68 10  0 77 67 11  0                 203510.548869  0.200000   1.00000
 90 69 21  0 90 68 22  0                 203512.133755  0.100000   1.00000
 90 69 22  0 90 68 23  0                 203512.133755  0.100000   1.00000
128 44 84  0128 43 85  0                 203513.360795  0.100000   1.00000
128 45 84  0128 44 85  0                 203513.360795  0.100000   1.00000
106 27 79  0106 26 80  0                 203573.508756  0.100000   1.00000
106 28 79  0106 27 80  0                 203573.508756  0.100000   1.00000
 53 23 30  0 52 24 29  0                 203577.375855  0.030000   1.00000
 86 10 76  0 86  9 77  0                 203597.897792  0.030000   1.00000
 86 10 76  0 86 10 77  0                 203597.897792  0.030000   1.00000
 86 11 76  0 86  9 77  0                 203597.897792  0.030000   1.00000
 86 11 76  0 86 10 77  0                 203597.897792  0.030000   1.00000
 76  1 75  0 76  0 76  0                 203601.784922  0.100000   1.00000
 76  2 75  0 76  1 76  0                 203601.784922  0.100000   1.00000
 53 21 32  0 52 22 31  0                 203615.314894  0.030000   1.00000
111 31 80  0111 30 81  0                 203644.279114  0.100000   1.00000
111 32 80  0111 31 81  0                 203644.279114  0.100000   1.00000
 70 34 36  0 69 35 35  0                 203650.431178  0.100000   1.00000
 33 27  7  0 32 26  6  0                 203669.431765  0.010000   1.00000
 33 27  6  0 32 26  7  0                 203669.431765  0.010000   1.00000
124 41 83  0124 40 84  0                 203697.515274  0.100000   1.00000
124 42 83  0124 41 84  0                 203697.515274  0.100000   1.00000
100 22 78  0100 21 79  0                 203746.632426  0.030000   1.00000
100 23 78  0100 22 79  0                 203746.632426  0.030000   1.00000
 93 16 77  0 93 15 78  0                 203938.438290  0.030000   1.00000
 93 16 77  0 93 16 78  0                 203938.438290  0.030000   1.00000
 93 17 77  0 93 15 78  0                 203938.438290  0.030000   1.00000
 93 17 77  0 93 16 78  0                 203938.438290  0.030000   1.00000
 85  9 76  0 85  8 77  0                 203945.309644  0.030000   1.00000
 85  9 76  0 85  9 77  0                 203945.309644  0.030000   1.00000
 85 10 76  0 85  8 77  0                 203945.309644  0.030000   1.00000
 85 10 76  0 85  9 77  0                 203945.309644  0.030000   1.00000
 70  5 65  0 69  6 64  0                 203950.738919  0.020000   1.00000
 70  6 65  0 69  5 64  0                 203950.738919  0.020000   1.00000
 70  6 65  0 69  6 64  0                 203950.738919  0.020000   1.00000
 70  5 65  0 69  5 64  0                 203950.738919  0.020000   1.00000
 72  3 69  0 71  4 68  0                 203950.738919  0.020000   1.00000
 72  4 69  0 71  3 68  0                 203950.738919  0.020000   1.00000
 72  4 69  0 71  4 68  0                 203950.738919  0.020000   1.00000
 72  3 69  0 71  3 68  0                 203950.738919  0.020000   1.00000
 73  2 71  0 72  3 70  0                 203951.839459  0.030000   1.00000
 73  3 71  0 72  2 70  0                 203951.839459  0.030000   1.00000
 73  3 71  0 72  3 70  0                 203951.839459  0.030000   1.00000
 73  2 71  0 72  2 70  0                 203951.839459  0.030000   1.00000
 69  6 63  0 68  7 62  0                 203952.579780  0.010000   1.00000
 69  7 63  0 68  6 62  0                 203952.579780  0.010000   1.00000
 69  7 63  0 68  7 62  0                 203952.579780  0.010000   1.00000
 69  6 63  0 68  6 62  0                 203952.579780  0.010000   1.00000
 74  1 73  0 73  2 72  0                 203953.316983  0.010000   1.00000
 74  2 73  0 73  1 72  0                 203953.316983  0.010000   1.00000
 74  2 73  0 73  2 72  0                 203953.316983  0.010000   1.00000
 74  1 73  0 73  1 72  0                 203953.316983  0.010000   1.00000
 75  0 75  0 74  1 74  0                 203954.745135  0.030000   1.00000
 75  1 75  0 74  0 74  0                 203954.745135  0.030000   1.00000
 75  1 75  0 74  1 74  0                 203954.745135  0.030000   1.00000
 75  0 75  0 74  0 74  0                 203954.745135  0.030000   1.00000
 68  7 61  0 67  8 60  0                 203956.386069  0.010000   1.00000
 68  8 61  0 67  7 60  0                 203956.386069  0.010000   1.00000
 68  8 61  0 67  8 60  0                 203956.386069  0.010000   1.00000
 68  7 61  0 67  7 60  0                 203956.386069  0.010000   1.00000
 67  8 59  0 66  9 58  0                 203962.977853  0.010000   1.00000
 67  9 59  0 66  8 58  0                 203962.977853  0.010000   1.00000
 67  9 59  0 66  9 58  0                 203962.977853  0.010000   1.00000
 67  8 59  0 66  8 58  0                 203962.977853  0.010000   1.00000
 66  9 57  0 65 10 56  0                 203973.285074  0.020000   1.00000
 66 10 57  0 65  9 56  0                 203973.285074  0.020000   1.00000
 66 10 57  0 65 10 56  0                 203973.285074  0.020000   1.00000
 66  9 57  0 65  9 56  0                 203973.285074  0.020000   1.00000
 65 10 55  0 64 11 54  0                 203988.586324  0.020000   1.00000
 65 11 55  0 64 10 54  0                 203988.586324  0.020000   1.00000
 65 11 55  0 64 11 54  0                 203988.586324  0.020000   1.00000
 65 10 55  0 64 10 54  0                 203988.586324  0.020000   1.00000
 64 11 53  0 63 12 52  0                 204010.537545  0.020000   1.00000
 64 12 53  0 63 11 52  0                 204010.537545  0.020000   1.00000
 64 12 53  0 63 12 52  0                 204010.537545  0.020000   1.00000
 64 11 53  0 63 11 52  0                 204010.537545  0.020000   1.00000
 63 12 51  0 62 13 50  0                 204041.602408  0.010000   1.00000
 63 13 51  0 62 12 50  0                 204041.602408  0.010000   1.00000
 63 13 51  0 62 13 50  0                 204041.602408  0.010000   1.00000
[truncated: 970,876 more chars]
