# Supplementary material for: Intramolecular H-Bond Dynamics of Catechol Investigated by THz High-Resolution Spectroscopy of Its Low-Frequency Modes
Source: Molecules. 2021 Jun 15;26(12):3645. doi: 10.3390/molecules26123645 (PMC8232127; doi:10.3390/molecules26123645)
Supplement: Supplementary file 1 [file molecules-26-03645-s001.zip › supp-mat/mmw.fit]

Catechol          fri Oct Sat Aug 15 12:34:59 2009Thu FeFri Nov 27 00:43:58 2020
PARAMETER ERRORS SCALED BY       10.000000
LINES REQUESTED=18287 NUMBER OF PARAMETERS= 57 NUMBER OF ITERATIONS= 30
  MARQUARDT PARAMETER =0.0000E+000 max (OBS-CALC)/ERROR =5.0000E+000
                              PARAMETERS - A.PRIORI ERROR 
     1      1         10000  3.3875856976241E+003   6.973782E-036  A
     2      2         20000  2.2461820942192E+003   5.102020E-036  B
     3      3         30000  1.3509671098182E+003   6.239308E-036  C
     4      4           200 -7.9698143233456E-005   6.067278E-036 -DeltaJ
     5      5          2000 -5.4946557381492E-004   8.185465E-036 -DeltaK
     6      6          1100 -5.7611311717090E-005   9.365465E-036 -DeltaJK
     7      7         40100 -2.8092489392493E-005   1.315696E-036 -deltaj
     8      8         41000 -1.1466982520406E-004   8.665307E-036 -deltak
     9      9          2100 -8.1055336970572E-011   1.000000E-036 PhiKJ
    10     10         40200  2.5532971163048E-012   1.000000E-036 phiJ
    11     11         41100  2.6014119821596E-011   1.000000E-036 phiJK
    12     12         42000  2.4470087964591E-010   1.000000E-036 phiK
    13     13            11  5.8759320000000E-036   1.000000E-036  nu1
    14     14         10011  3.3796438011858E+003   1.111071E-036  A
    15     15         20011  2.2451810816838E+003   8.771101E-036  B
    16     16         30011  1.3517978328496E+003   1.012243E-036  C
    17     17           211 -8.0139783061146E-005   1.245412E-036 -DeltaJ
    18     18          2011 -5.3807500619152E-004   1.635929E-036 -DeltaK
    19     19          1111 -6.2048950301611E-005   2.002809E-036 -DeltaJK
    20     20         40111 -2.8203052261091E-005   2.413617E-036 -deltaj
    21     21         41011 -1.1069340520259E-004   1.471061E-036 -deltak
    22     22            22  6.6527703308159E+006   1.901693E-036  nu2
    23     23         10022  3.3853730756572E+003   2.754383E-036  A
    24     24         20022  2.2437549373600E+003   2.525618E-036  B
    25     25         30022  1.3509632694720E+003   1.587957E-036  C
    26     26           222 -7.9522391481718E-005   3.543903E-036 -DeltaJ
    27     27          2022 -5.5122400922268E-004   1.270225E-036 -DeltaK
    28     28          1122 -5.6772255764457E-005   1.450914E-036 -DeltaJK
    29     29         40122 -2.7953021874734E-005   1.683827E-036 -deltaj
    30     30         41022 -1.1235810352977E-004   5.753897E-036 -deltak
    31     31            33  7.0361280000000E+006   1.000000E-037  nu3
    32     32         10033  3.3948332231182E+003   1.000000E-037  A
    33     33         20033  2.2403536098162E+003   1.000000E-037  B
    34     34         30033  1.3519294140345E+003   1.000000E-037  C
    35     35           233 -9.5687856876367E-005   1.000000E-037 -DeltaJ
    36     36          2033 -2.6194161961976E-004   1.000000E-037 -DeltaK
    37     37          1133 -1.3356177771328E-004   1.000000E-037 -DeltaJK
    38     38         40133 -3.6034566253552E-005   1.000000E-037 -deltaj
    39     39         41033 -1.6455553035266E-004   1.000000E-037 -deltak
    40     40            44  1.0402798000000E+007   1.000000E-036  nu4
    41     41         10044  3.3726250066722E+003   1.000000E-037  A
    42     42         20044  2.2559824713276E+003   1.000000E-037  B
    43     43         30044  1.3493451235431E+003   1.000000E-037  C
    44     44           244 -6.8546092284253E-005   1.000000E-037 -DeltaJ
    45     45          2044 -5.3510410187379E-004   1.000000E-037 -DeltaK
    46     46          1144 -5.0343519627899E-005   1.000000E-037 -DeltaJK
    47     47         40144 -2.3012596487644E-005   1.000000E-037 -deltaj
    48     48         41044 -1.0429146357480E-004   1.000000E-037 -deltak
    49     49            55  1.2441659161924E+007   3.313054E-036  nu5
    50     50         10055  3.3789266396421E+003   1.433091E-036  A
    51     51         20055  2.2460928900843E+003   7.355126E-036  B
    52     52         30055  1.3504023472979E+003   6.681693E-036  C
    53     53           255 -8.5542023980272E-005   1.042069E-036 -DeltaJ
    54     54          2055 -5.6007597074603E-004   1.431529E-036 -DeltaK
    55     55          1155 -6.0657730261804E-005   6.893799E-036 -DeltaJK
    56     56         40155 -2.7184563232446E-005   7.195713E-036 -deltaj
    57     57         41055 -1.4693002072866E-004   4.515156E-036 -deltak
57 parameters read, 57 independent parameters
ENERGY SORT OF WANG SUB-BLOCKS
PROLATE ROTOR
    V KMIN KMAX WTPL WTMN ESYMWT NSYM SPINS
    0    0  140    1    1     99    2
    1    0  140    1    1     99    2
    2    0  140    1    1     99    2
    3    0  140    1    1     99    2
    4    0  140    1    1     99    2
BLOCK - WT - SYM - V - TSP - N  -  other quanta  (rel. to F=0 )
    1    1    x    0    0
    2    1    c    0    0
    3    1    b    0    0
    4    1    a    0    0
    5    1    x    1    0
    6    1    c    1    0
    7    1    b    1    0
    8    1    a    1    0
    9    1    x    2    0
   10    1    c    2    0
   11    1    b    2    0
   12    1    a    2    0
   13    1    x    3    0
   14    1    c    3    0
   15    1    b    3    0
   16    1    a    3    0
   17    1    x    4    0
   18    1    c    4    0
   19    1    b    4    0
   20    1    a    4    0
Maximum Dimension for Hamiltonian = 71
Bad Line(3019):   2  2 40  0 42  1 41  0               108855.64015  0.10000
                                        EXP.FREQ.  -  CALC.FREQ. -   DIFF.  - EXP.ERR.- EST.ERR.-AVG. CALC.FREQ. -  DIFF. - WT.
    1:   6  0  6  0  5  1  5  0               17551.44000   17551.37095    0.06905    0.12000   0.00000
    2:   6  1  6  0  5  0  5  0               17579.18000   17578.99124    0.18876    0.12000   0.00000
    3:   6  5  1  0  5  4  2  0               36165.38000   36165.20860    0.17140    0.12000   0.00000
    4:   6  5  2  0  5  4  1  0               35932.75000   35932.69123    0.05877    0.12000   0.00000
    5:   6  6  0  0  5  5  1  0               39126.87000   39126.83595    0.03405    0.12000   0.00000
    6:   6  6  1  0  5  5  0  0               39121.50000   39121.46575    0.03425    0.12000   0.00000
    7:   9  1  8  0  8  2  7  0               28369.51000   28369.35769    0.15231    0.12000   0.00000
    8:   9  2  8  0  8  1  7  0               28396.17000   28395.89659    0.27341    0.12000   0.00000
    9:   9  3  6  0  9  2  7  0               15211.89000   15212.00229   -0.11229    0.12000   0.00000
   10:   9  3  7  0  8  2  6  0               31437.42000   31437.36998    0.05002    0.12000   0.00000
   11:   9  4  6  0  8  3  5  0               36311.32000   36311.32494   -0.00494    0.12000   0.00000
   12:  10  0 10  0  9  1  9  0               28370.54000   28370.31120    0.22880    0.12000   0.00000
   13:  10  1  9  0  9  2  8  0               31076.96000   31076.88022    0.07978    0.12000   0.00000
   14:  10  2  8  0  9  3  7  0               33736.77000   33736.73633    0.03367    0.12000   0.00000
   15:  10  2  9  0  9  1  8  0               31084.31000   31084.35157   -0.04157    0.12000   0.00000
   16:  10  3  7  0 10  2  8  0               18493.50000   18493.53334   -0.03334    0.12000   0.00000
   17:  10  6  4  0 10  5  5  0               12269.11000   12269.08268    0.02732    0.12000   0.00000
   18:  10  7  3  0 10  6  4  0               17887.47000   17887.27936    0.19064    0.12000   0.00000
   19:  11  0 11  0 10  1 10  0               31072.05000   31072.07556   -0.02556    0.12000   0.00000
   20:  11  1 10  0 10  2  9  0               33778.95000   33778.99256   -0.04256    0.12000   0.00000
   21:  11  2  9  0 10  3  8  0               36486.42000   36486.17135    0.24865    0.12000   0.00000
   22:  11  2 10  0 10  1  9  0               33781.06000   33781.01594    0.04406    0.12000   0.00000
   23:  11  3  9  0 10  2  8  0               36547.99000   36547.83203    0.15797    0.12000   0.00000
   24:  11  4  7  0 11  3  8  0               16848.79000   16848.91114   -0.12114    0.12000   0.00000
   25:  11  7  4  0 11  6  5  0               16366.85000   16366.71831    0.13169    0.12000   0.00000
   26:  12  0 12  0 11  1 11  0               33773.77000   33773.85057   -0.08057    0.12000   0.00000
   27:  12  2 10  0 11  3  9  0               39198.50000   39198.47550    0.02450    0.12000   0.00000
   28:  12  3 10  0 11  2  9  0               39217.41000   39217.18336    0.22664    0.12000   0.00000
   29:  12  5  7  0 12  4  8  0               14556.10000   14556.39329   -0.29329    0.12000   0.00000
   30:  12  7  5  0 12  6  6  0               14442.93000   14442.91806    0.01194    0.12000   0.00000
   31:  12 11  1  0 12 10  2  0               31656.26000   31656.33702   -0.07702    0.12000   0.00000
   32:  13  0 13  0 12  1 12  0               36475.73000   36475.64350    0.08650    0.12000   0.00000
   33:  13  1 12  0 12  2 11  0               39180.80000   39180.77539    0.02461    0.12000   0.00000
   34:  13  5  8  0 13  4  9  0               18351.92000   18352.14458   -0.22458    0.12000   0.00000
   35:  13 12  2  0 13 11  3  0               34715.84000   34715.73551    0.10449    0.12000   0.00000
   36:  13 13  0  0 13 12  1  0               37959.13000   37959.06193    0.06807    0.12000   0.00000
   37:  14  0 14  0 13  1 13  0               39177.58000   39177.44946    0.13054    0.12000   0.00000
   38:  14  6  8  0 14  5  9  0               15801.67000   15801.62533    0.04467    0.12000   0.00000
   39:  14  8  6  0 14  7  7  0               16653.76000   16653.75612    0.00388    0.12000   0.00000
   40:  14 11  3  0 14 10  4  0               31061.72000   31061.68892    0.03108    0.12000   0.00000
   41:  14 11  4  0 14 10  5  0               31068.17000   31068.28333   -0.11333    0.12000   0.00000
   42:  14 12  2  0 14 11  3  0               34471.70000   34471.56107    0.13893    0.12000   0.00000
   43:  14 13  1  0 14 12  2  0               37772.90000   37772.77623    0.12377    0.12000   0.00000
   44:  15  2 13  0 15  1 14  0               35853.74000   35853.58226    0.15774    0.12000   0.00000
   45:  15  7  8  0 15  6  9  0               13920.82000   13920.61075    0.20925    0.12000   0.00000
   46:  15  8  7  0 15  7  8  0               14761.91000   14761.72665    0.18335    0.12000   0.00000
   47:  15 11  4  0 15 10  5  0               30626.10000   30626.01177    0.08823    0.12000   0.00000
   48:  16  7  9  0 16  6 10  0               16973.08000   16973.15847   -0.07847    0.12000   0.00000
   49:  16 11  5  0 16 10  6  0               30042.43000   30042.22688    0.20312    0.12000   0.00000
   50:  16 11  6  0 16 10  7  0               30154.43000   30154.22116    0.20884    0.12000   0.00000
   51:  16 12  4  0 16 11  5  0               33778.26000   33778.26683   -0.00683    0.12000   0.00000
   52:  16 12  5  0 16 11  6  0               33785.99000   33786.00621   -0.01621    0.12000   0.00000
   53:  17  5 12  0 17  4 13  0               31441.93000   31441.74535    0.18465    0.12000   0.00000
   54:  17  6 12  0 17  5 13  0               31518.27000   31517.95144    0.31856    0.12000   0.00000
   55:  17  8  9  0 17  7 10  0               15168.07000   15167.78209    0.28791    0.12000   0.00000
   56:  17  9  8  0 17  8  9  0               16710.59000   16710.43561    0.15439    0.12000   0.00000
   57:  17 11  6  0 17 10  7  0               29215.62000   29215.61329    0.00671    0.12000   0.00000
   58:  17 11  7  0 17 10  8  0               29579.34000   29579.15267    0.18733    0.12000   0.00000
   59:  17 12  5  0 17 11  6  0               33288.14000   33288.04244    0.09756    0.12000   0.00000
   60:  17 12  6  0 17 11  7  0               33320.18000   33320.21045   -0.03045    0.12000   0.00000
   61:  17 13  4  0 17 12  5  0               36901.19000   36901.21732   -0.02732    0.12000   0.00000
   62:  17 13  5  0 17 12  6  0               36903.12000   36903.13532   -0.01532    0.12000   0.00000
   63:  18  5 13  0 18  4 14  0               34291.36000   34291.22770    0.13230    0.12000   0.00000
   64:  18  6 12  0 18  5 13  0               30442.36000   30442.57210   -0.21210    0.12000   0.00000
   65:  18  6 13  0 18  5 14  0               34317.55000   34317.35883    0.19117    0.12000   0.00000
   66:  18  8 10  0 18  7 11  0               18087.83000   18087.68561    0.14439    0.12000   0.00000
   67:  18  9  9  0 18  8 10  0               15642.35000   15642.17979    0.17021    0.12000   0.00000
   68:  18 11  8  0 18 10  9  0               28988.14000   28987.87933    0.26067    0.12000   0.00000
   69:  18 12  6  0 18 11  7  0               32647.31000   32647.22538    0.08462    0.12000   0.00000
   70:  18 12  7  0 18 11  8  0               32762.74000   32762.77745   -0.03745    0.12000   0.00000
   71:  18 13  5  0 18 12  6  0               36466.88000   36466.73586    0.14414    0.12000   0.00000
   72:  18 13  6  0 18 12  7  0               36475.26000   36475.39779   -0.13779    0.12000   0.00000
   73:  19  7 12  0 19  6 13  0               28926.14000   28926.17175   -0.03175    0.12000   0.00000
   74:  19 12  7  0 19 11  8  0               31764.27000   31764.31167   -0.04167    0.12000   0.00000
   75:  19 12  8  0 19 11  9  0               32127.14000   32127.03598    0.10402    0.12000   0.00000
   76:  19 13  6  0 19 12  7  0               35925.57000   35925.54347    0.02653    0.12000   0.00000
   77:  19 13  7  0 19 12  8  0               35959.53000   35959.47262    0.05738    0.12000   0.00000
   78:  20  6 14  0 20  5 15  0               36361.95000   36361.76256    0.18744    0.12000   0.00000
   79:  20  7 13  0 20  6 14  0               32293.89000   32293.95392   -0.06392    0.12000   0.00000
   80:  20  8 13  0 20  7 14  0               32716.98000   32717.00486   -0.02486    0.12000   0.00000
   81:  20 10 10  0 20  9 11  0               17273.25000   17273.02540    0.22460    0.12000   0.00000
   82:  20 13  7  0 20 12  8  0               35232.24000   35232.31935   -0.07935    0.12000   0.00000
   83:  20 13  8  0 20 12  9  0               35349.27000   35349.27886   -0.00886    0.12000   0.00000
   84:  20 14  6  0 20 13  7  0               39130.75000   39130.75677   -0.00677    0.12000   0.00000
   85:  20 14  7  0 20 13  8  0               39139.99000   39140.12144   -0.13144    0.12000   0.00000
   86:  21  6 15  0 21  5 16  0               39209.66000   39209.49776    0.16224    0.12000   0.00000
   87:  21  7 14  0 21  6 15  0               35404.67000   35404.65495    0.01505    0.12000   0.00000
   88:  21  7 15  0 21  6 16  0               39223.65000   39223.41142    0.23858    0.12000   0.00000
   89:  21  8 13  0 21  7 14  0               30534.19000   30534.06892    0.12108    0.12000   0.00000
   90:  21  9 13  0 21  8 14  0               31844.30000   31844.33318   -0.03318    0.12000   0.00000
   91:  21 10 12  0 21  9 13  0               28980.41000   28980.63535   -0.22535    0.12000   0.00000
   92:  21 13  8  0 21 12  9  0               34298.99000   34298.97958    0.01042    0.12000   0.00000
   93:  21 13  9  0 21 12 10  0               34656.15000   34656.33897   -0.18897    0.12000   0.00000
   94:  21 14  7  0 21 13  8  0               38541.83000   38541.86249   -0.03249    0.12000   0.00000
   95:  21 14  8  0 21 13  9  0               38576.79000   38576.84834   -0.05834    0.12000   0.00000
   96:  22  7 15  0 22  6 16  0               38374.12000   38374.30138   -0.18138    0.12000   0.00000
   97:  22  8 14  0 22  7 15  0               34067.95000   34068.06037   -0.11037    0.12000   0.00000
   98:  22 10 13  0 22  9 14  0               31149.89000   31150.08279   -0.19279    0.12000   0.00000
   99:  22 13  9  0 22 12 10  0               32962.79000   32962.67178    0.11822    0.12000   0.00000
  100:  22 14  9  0 22 13 10  0               37916.98000   37916.92097    0.05903    0.12000   0.00000
  101:  23  9 14  0 23  8 15  0               32049.24000   32049.26762   -0.02762    0.12000   0.00000
  102:  23  9 15  0 23  8 16  0               37518.05000   37518.03227    0.01773    0.12000   0.00000
  103:  23 10 14  0 23  9 15  0               33714.83000   33714.97005   -0.14005    0.12000   0.00000
  104:  23 11 13  0 23 10 14  0               30923.22000   30923.32065   -0.10065    0.12000   0.00000
  105:  23 12 12  0 23 11 13  0               30708.59000   30708.67043   -0.08043    0.12000   0.00000
  106:  23 13 10  0 23 12 11  0               30987.94000   30987.91219    0.02781    0.12000   0.00000
  107:  23 14  9  0 23 13 10  0               36821.37000   36821.51670   -0.14670    0.12000   0.00000
  108:  23 14 10  0 23 13 11  0               37170.10000   37170.01891    0.08109    0.12000   0.00000
  109:  24  9 15  0 24  8 16  0               35765.81000   35765.78702    0.02298    0.12000   0.00000
  110:  24 11 14  0 24 10 15  0               33019.48000   33019.46430    0.01570    0.12000   0.00000
  111:  24 12 13  0 24 11 14  0               31446.66000   31446.87467   -0.21467    0.12000   0.00000
  112:  24 14 10  0 24 13 11  0               35448.85000   35449.00994   -0.15994    0.12000   0.00000
  113:  24 14 11  0 24 13 12  0               36380.62000   36380.45781    0.16219    0.12000   0.00000
  114:  25 10 16  0 25  9 17  0               39420.20000   39420.06865    0.13135    0.12000   0.00000
  115:  25 12 14  0 25 11 15  0               32849.88000   32849.98271   -0.10271    0.12000   0.00000
  116:  25 13 13  0 25 12 14  0               32867.95000   32867.93924    0.01076    0.12000   0.00000
  117:  25 14 12  0 25 13 13  0               35647.35000   35647.25334    0.09666    0.12000   0.00000
  118:  25 15 10  0 25 14 11  0               39333.33000   39333.41979   -0.08979    0.12000   0.00000
  119:  26 10 16  0 26  9 17  0               37387.49000   37387.37213    0.11787    0.12000   0.00000
  120:  26 11 15  0 26 10 16  0               30122.14000   30122.16546   -0.02546    0.12000   0.00000
  121:  26 14 12  0 26 13 13  0               30645.16000   30645.09503    0.06497    0.12000   0.00000
  122:  26 15 11  0 26 14 12  0               37929.88000   37929.90449   -0.02449    0.12000   0.00000
  123:  26 15 12  0 26 14 13  0               38821.71000   38821.72299   -0.01299    0.12000   0.00000
  124:  27 12 16  0 27 11 17  0               37354.86000   37355.02755   -0.16755    0.12000   0.00000
  125:  27 15 12  0 27 14 13  0               35909.82000   35909.93707   -0.11707    0.12000   0.00000
  126:  27 15 13  0 27 14 14  0               38014.61000   38014.60134    0.00866    0.12000   0.00000
  127:  28 11 17  0 28 10 18  0               38932.47000   38932.54419   -0.07419    0.12000   0.00000
  128:  28 12 16  0 28 11 17  0               31137.84000   31137.84142   -0.00142    0.12000   0.00000
  129:  28 13 16  0 28 12 17  0               36692.65000   36692.72404   -0.07404    0.12000   0.00000
  130:  28 15 14  0 28 14 15  0               37402.95000   37402.66548    0.28452    0.12000   0.00000
  131:  29 12 17  0 29 11 18  0               36048.63000   36048.78268   -0.15268    0.12000   0.00000
  132:  29 13 17  0 29 12 18  0               39132.90000   39132.95346   -0.05346    0.12000   0.00000
  133:  29 14 16  0 29 13 17  0               36671.82000   36671.95817   -0.13817    0.12000   0.00000
  134:  29 15 15  0 29 14 16  0               37180.62000   37180.75469   -0.13469    0.12000   0.00000
  135:  29 16 13  0 29 15 14  0               38374.20000   38374.04714    0.15286    0.12000   0.00000
  136:  30 13 17  0 30 12 18  0               32076.35000   32076.31827    0.03173    0.12000   0.00000
  137:  30 14 17  0 30 13 18  0               38504.72000   38504.91574   -0.19574    0.12000   0.00000
  138:  30 15 16  0 30 14 17  0               37533.54000   37533.61746   -0.07746    0.12000   0.00000
  139:  30 16 14  0 30 15 15  0               35514.33000   35514.15551    0.17449    0.12000   0.00000
  140:  31 13 18  0 31 12 19  0               37203.59000   37203.59364   -0.00364    0.12000   0.00000
  141:  31 15 17  0 31 14 18  0               38574.40000   38574.43638   -0.03638    0.12000   0.00000
  142:  31 16 15  0 31 15 16  0               31934.62000   31934.73136   -0.11136    0.12000   0.00000
  143:  31 16 16  0 31 15 17  0               39338.49000   39338.77077   -0.28077    0.12000   0.00000
  144:  32 14 18  0 32 13 19  0               32945.37000   32945.30225    0.06775    0.12000   0.00000
  145:  32 16 17  0 32 15 18  0               39562.58000   39562.69332   -0.11332    0.12000   0.00000
  146:  32 17 15  0 32 16 16  0               37971.39000   37971.25845    0.13155    0.12000   0.00000
  147:  33 14 19  0 33 13 20  0               38271.83000   38271.94250   -0.11250    0.12000   0.00000
  148:  33 17 16  0 33 16 17  0               34306.17000   34306.20396   -0.03396    0.12000   0.00000
  149:  34 15 19  0 34 14 20  0               33753.33000   33753.32292    0.00708    0.12000   0.00000
  150:  34 17 17  0 34 16 18  0               30561.72000   30561.70283    0.01717    0.12000   0.00000
  151:  35 15 20  0 35 14 21  0               39256.56000   39256.37034    0.18966    0.12000   0.00000
  152:  35 18 17  0 35 17 18  0               36713.90000   36713.90856   -0.00856    0.12000   0.00000
  153:  36 18 18  0 36 17 19  0               32741.71000   32741.71488   -0.00488    0.12000   0.00000
  154:  37 19 18  0 37 18 19  0               39152.69000   39152.79458   -0.10458    0.12000   0.00000
  155:  39 18 21  0 39 17 22  0               31313.11000   31313.14550   -0.03550    0.12000   0.00000
  156:  39 19 20  0 39 18 21  0               31649.46000   31649.49690   -0.03690    0.12000   0.00000
  157:  40 19 21  0 40 18 22  0               30492.05000   30492.03774    0.01226    0.12000   0.00000
  158:  40 20 20  0 40 19 21  0               37290.28000   37290.24514    0.03486    0.12000   0.00000
  159:  41 19 22  0 41 18 23  0               32218.27000   32218.32397   -0.05397    0.12000   0.00000
  160:  42 20 22  0 42 19 23  0               31920.85000   31921.00559   -0.15559    0.12000   0.00000
  161:  43 21 22  0 43 20 23  0               35600.80000   35600.82073   -0.02073    0.12000   0.00000
  162:  45 21 24  0 45 20 25  0               34174.83000   34174.79888    0.03112    0.12000   0.00000
  163:  45 22 23  0 45 21 24  0               37700.00000   37700.09294   -0.09294    0.12000   0.00000
  164:  46 21 25  0 46 20 26  0               37889.03000   37889.17889   -0.14889    0.12000   0.00000
  165:  47 22 25  0 47 21 26  0               35245.85000   35246.01766   -0.16766    0.12000   0.00000
  166:  47 23 24  0 47 22 25  0               39878.07000   39878.06616    0.00384    0.12000   0.00000
  167:  48 22 26  0 48 21 27  0               38564.94000   38564.98001   -0.04001    0.12000   0.00000
  168:  48 23 25  0 48 22 26  0               36735.97000   36735.94727    0.02273    0.12000   0.00000
  169:  49 23 26  0 49 22 27  0               36391.14000   36391.22380   -0.08380    0.12000   0.00000
  170:  50 23 27  0 50 22 28  0               39268.39000   39268.30770    0.08230    0.12000   0.00000
  171:  50 24 26  0 50 23 27  0               38527.52000   38527.50466    0.01534    0.12000   0.00000
  172:  37 10 27  0 37  9 28  0               70080.71608   70080.70345    0.01263    0.03000   0.00000
  173:  52 28 25  0 52 27 26  0               70143.32511   70143.29771    0.02740    0.03000   0.00000
  174:  58 30 28  0 58 29 29  0               70160.96381   70160.91337    0.05044    0.03000   0.00000
  175:  66 33 33  0 66 32 34  0               70191.01011   70190.95242    0.05769    0.10000   0.00000
  176:  55 29 26  0 55 28 27  0               70233.37300   70233.40882   -0.03581    0.03000   0.00000
  177:  59 30 30  0 59 29 31  0               70241.92322   70241.97393   -0.05071    0.10000   0.00000
  178:  48 27 21  0 48 26 22  0               70270.85779   70270.84754    0.01024    0.10000   0.00000
  179:  63 29 35  0 63 28 36  0               70316.36998   70316.40163   -0.03165    0.03000   0.00000
  180:  60 27 34  0 60 26 35  0               70326.69351   70326.74400   -0.05049    0.10000   0.00000
  181:  48 27 22  0 48 26 23  0               70330.91906   70330.89311    0.02595    0.10000   0.00000
  182:  38 25 13  0 38 24 14  0               70345.18295   70345.18760   -0.00466    0.03000   0.00000   70345.21753   -0.03458 0.5000
  183:  38 25 14  0 38 24 15  0               70345.18295   70345.24745   -0.06450    0.03000   0.00000   70345.21753   -0.03458 0.5000
  184:  59 25 34  0 59 24 35  0               70405.61463   70405.65595   -0.04132    0.10000   0.00000
  185:  45 16 29  0 45 15 30  0               70459.42083   70459.39125    0.02958    0.10000   0.00000
  186:  45 17 29  0 45 16 30  0               70466.92178   70466.95143   -0.02965    0.03000   0.00000
  187:  29 24  5  0 29 23  6  0               70482.30340   70482.28517    0.01822    0.10000   0.00000   70482.28517    0.01822 0.5000
  188:  29 24  6  0 29 23  7  0               70482.30340   70482.28517    0.01822    0.10000   0.00000   70482.28517    0.01822 0.5000
  189:  12  9  4  0 11  8  3  0               70551.12844   70551.11998    0.00846    0.10000   0.00000
  190:  12  9  3  0 11  8  4  0               70579.00471   70579.08849   -0.08377    0.10000   0.00000
  191:  41 13 28  0 41 12 29  0               70587.98664   70587.80223    0.18441    0.10000   0.00000   70587.97648    0.01016 0.5000
  192:  41 14 28  0 41 13 29  0               70587.98664   70588.15073   -0.16409    0.10000   0.00000   70587.97648    0.01016 0.5000
  193:  54 22 32  0 54 21 33  0               70610.31014   70610.31545   -0.00531    0.10000   0.00000
  194:  19  7 12  0 18  8 11  0               70656.41249   70656.42189   -0.00940    0.10000   0.00000
  195:  76 34 42  0 76 33 43  0               70697.38735   70697.38401    0.00334    0.10000   0.00000
  196:  36  9 27  0 36  8 28  0               70719.85923   70719.84970    0.00953    0.03000   0.00000   70719.85058    0.00864 0.5000
  197:  36 10 27  0 36  9 28  0               70719.85923   70719.85147    0.00776    0.03000   0.00000   70719.85058    0.00864 0.5000
  198:  29  3 26  0 29  2 27  0               70721.63860   70721.57779    0.06082    0.03000   0.00000   70721.57779    0.06082 0.5000
  199:  29  4 26  0 29  3 27  0               70721.63860   70721.57779    0.06082    0.03000   0.00000   70721.57779    0.06082 0.5000
  200:  57 25 33  0 57 24 34  0               70728.53430   70728.51205    0.02225    0.10000   0.00000
  201:  28 24  4  0 28 23  5  0               70732.72120   70732.66139    0.05981    0.10000   0.00000   70732.66139    0.05981 0.5000
  202:  28 24  5  0 28 23  6  0               70732.72120   70732.66139    0.05981    0.10000   0.00000   70732.66139    0.05981 0.5000
  203:  43 26 17  0 43 25 18  0               70815.58522   70815.54414    0.04109    0.10000   0.00000
  204:  43 26 18  0 43 25 19  0               70818.09055   70818.06201    0.02854    0.10000   0.00000
  205:  37 25 12  0 37 24 13  0               70901.71731   70901.70628    0.01103    0.03000   0.00000   70901.71379    0.00353 0.5000
  206:  37 25 13  0 37 24 14  0               70901.71731   70901.72129   -0.00398    0.03000   0.00000   70901.71379    0.00353 0.5000
  207:  78 35 43  0 78 34 44  0               70948.56195   70948.51923    0.04272    0.10000   0.00000
  208:  48 19 30  0 48 18 31  0               70997.55515   70997.56410   -0.00895    0.03000   0.00000
  209:  55 29 27  0 55 28 28  0               71029.77328   71029.84651   -0.07323    0.10000   0.00000
  210:  28  2 26  0 28  1 27  0               71032.31797   71032.37712   -0.05915    0.10000   0.00000   71032.37712   -0.05915 0.5000
  211:  28  3 26  0 28  2 27  0               71032.31797   71032.37712   -0.05915    0.10000   0.00000   71032.37712   -0.05915 0.5000
  212:  51 20 31  0 51 19 32  0               71072.57838   71072.71215   -0.13377    0.10000   0.00000
  213:  62 31 32  0 62 30 33  0               71079.52971   71079.59362   -0.06391    0.10000   0.00000
  214:  54 23 32  0 54 22 33  0               71097.16279   71097.15901    0.00379    0.10000   0.00000
  215:  51 21 31  0 51 20 32  0               71209.97406   71209.97049    0.00357    0.10000   0.00000
  216:  66 31 36  0 66 30 37  0               71251.70723   71251.72313   -0.01590    0.10000   0.00000
  217:  35  8 27  0 35  7 28  0               71295.57599   71295.59486   -0.01887    0.03000   0.00000   71295.59500   -0.01901 0.5000
  218:  35  9 27  0 35  8 28  0               71295.57599   71295.59514   -0.01915    0.03000   0.00000   71295.59500   -0.01901 0.5000
  219:  51 28 23  0 51 27 24  0               71375.42432   71375.42284    0.00147    0.10000   0.00000
  220:  36 25 11  0 36 24 12  0               71404.10662   71404.15149   -0.04487    0.03000   0.00000   71404.15325   -0.04663 0.5000
  221:  36 25 12  0 36 24 13  0               71404.10662   71404.15502   -0.04839    0.03000   0.00000   71404.15325   -0.04663 0.5000
  222:  47 27 20  0 47 26 21  0               71422.77831   71422.76681    0.01150    0.10000   0.00000
  223:  40 12 28  0 40 11 29  0               71429.81561   71429.76612    0.04949    0.03000   0.00000   71429.80496    0.01065 0.5000
  224:  40 13 28  0 40 12 29  0               71429.81561   71429.84380   -0.02819    0.03000   0.00000   71429.80496    0.01065 0.5000
  225:  47 27 21  0 47 26 22  0               71444.39582   71444.36331    0.03251    0.10000   0.00000
  226:  51 28 24  0 51 27 25  0               71521.83438   71521.90334   -0.06896    0.03000   0.00000
  227:  61 26 35  0 61 25 36  0               71551.23301   71551.27527   -0.04227    0.10000   0.00000
  228:  66 32 35  0 66 31 36  0               71566.40800   71566.45886   -0.05085    0.10000   0.00000
  229:  44 15 29  0 44 14 30  0               71574.42551   71574.42698   -0.00148    0.10000   0.00000
  230:  44 16 29  0 44 15 30  0               71576.41658   71576.44651   -0.02994    0.10000   0.00000
  231:  25  1 24  0 24  2 23  0               71598.59002   71598.43284    0.15718    0.03000   0.00000   71598.66638   -0.07635 0.1250
  232:  25  2 24  0 24  1 23  0               71598.59002   71598.43284    0.15718    0.03000   0.00000   71598.66638   -0.07635 0.1250
  233:  25  2 24  0 24  2 23  0               71598.59002   71598.43284    0.15718    0.03000   0.00000   71598.66638   -0.07635 0.1250
  234:  25  1 24  0 24  1 23  0               71598.59002   71598.43284    0.15718    0.03000   0.00000   71598.66638   -0.07635 0.1250
  235:  26  0 26  0 25  1 25  0               71598.59002   71598.89991   -0.30989    0.03000   0.00000   71598.66638   -0.07635 0.1250
  236:  26  1 26  0 25  0 25  0               71598.59002   71598.89991   -0.30989    0.03000   0.00000   71598.66638   -0.07635 0.1250
  237:  26  1 26  0 25  1 25  0               71598.59002   71598.89991   -0.30989    0.03000   0.00000   71598.66638   -0.07635 0.1250
  238:  26  0 26  0 25  0 25  0               71598.59002   71598.89991   -0.30989    0.03000   0.00000   71598.66638   -0.07635 0.1250
  239:  24  2 22  0 23  3 21  0               71601.07120   71601.07041    0.00079    0.03000   0.00000   71601.07041    0.00079 0.2500
  240:  24  3 22  0 23  2 21  0               71601.07120   71601.07041    0.00079    0.03000   0.00000   71601.07041    0.00079 0.2500
  241:  24  3 22  0 23  3 21  0               71601.07120   71601.07041    0.00079    0.03000   0.00000   71601.07041    0.00079 0.2500
  242:  24  2 22  0 23  2 21  0               71601.07120   71601.07041    0.00079    0.03000   0.00000   71601.07041    0.00079 0.2500
  243:  42 26 16  0 42 25 17  0               71605.69217   71605.75852   -0.06635    0.10000   0.00000
  244:  42 26 17  0 42 25 18  0               71606.53704   71606.52667    0.01038    0.10000   0.00000
  245:  23  3 20  0 22  4 19  0               71611.65700   71611.63536    0.02164    0.03000   0.00000   71611.63555    0.02146 0.2500
  246:  23  4 20  0 22  4 19  0               71611.65700   71611.63544    0.02156    0.03000   0.00000   71611.63555    0.02146 0.2500
  247:  23  3 20  0 22  3 19  0               71611.65700   71611.63565    0.02135    0.03000   0.00000   71611.63555    0.02146 0.2500
  248:  23  4 20  0 22  3 19  0               71611.65700   71611.63573    0.02127    0.03000   0.00000   71611.63555    0.02146 0.2500
  249:  13  8  5  0 12  7  6  0               71634.10408   71634.08415    0.01994    0.10000   0.00000
  250:  22  4 18  0 21  5 17  0               71640.59412   71640.56633    0.02779    0.03000   0.00000   71640.59010    0.00402 0.2500
  251:  22  5 18  0 21  5 17  0               71640.59412   71640.57661    0.01750    0.03000   0.00000   71640.59010    0.00402 0.2500
  252:  22  5 18  0 21  4 17  0               71640.59412   71640.61386   -0.01974    0.03000   0.00000   71640.59010    0.00402 0.2500
  253:  22  4 18  0 21  4 17  0               71640.59412   71640.60358   -0.00946    0.03000   0.00000   71640.59010    0.00402 0.2500
  254:  21  6 16  0 20  5 15  0               71714.89789   71714.84889    0.04900    0.10000   0.00000
  255:  62 28 35  0 62 27 36  0               71786.91797   71786.92591   -0.00793    0.10000   0.00000
  256:  67 32 36  0 67 31 37  0               71789.37438   71789.34170    0.03269    0.10000   0.00000
  257:  58 30 29  0 58 29 30  0               71795.31768   71795.32479   -0.00711    0.10000   0.00000
  258:  34  7 27  0 34  6 28  0               71814.64259   71814.66073   -0.01814    0.03000   0.00000   71814.66075   -0.01816 0.5000
  259:  34  8 27  0 34  7 28  0               71814.64259   71814.66077   -0.01818    0.03000   0.00000   71814.66075   -0.01816 0.5000
  260:  20  6 14  0 19  7 13  0               71818.29792   71818.25653    0.04140    0.10000   0.00000
  261:  35 25 10  0 35 24 11  0               71858.02782   71858.06566   -0.03784    0.03000   0.00000   71858.06604   -0.03822 0.5000
  262:  35 25 11  0 35 24 12  0               71858.02782   71858.06642   -0.03861    0.03000   0.00000   71858.06604   -0.03822 0.5000
  263:  63 32 31  0 63 31 32  0               71868.31987   71868.29381    0.02606    0.10000   0.00000
  264:  56 23 33  0 56 22 34  0               72062.68796   72062.76793   -0.07997    0.10000   0.00000
  265:  65 32 34  0 65 31 35  0               72125.82911   72125.85520   -0.02609    0.10000   0.00000
  266:  39 11 28  0 39 10 29  0               72187.06442   72187.07206   -0.00764    0.03000   0.00000   72187.08005   -0.01563 0.5000
  267:  39 12 28  0 39 11 29  0               72187.06442   72187.08804   -0.02362    0.03000   0.00000   72187.08005   -0.01563 0.5000
  268:  54 29 25  0 54 28 26  0               72201.44799   72201.45215   -0.00416    0.10000   0.00000
  269:  59 26 34  0 59 25 35  0               72212.67380   72212.65755    0.01624    0.10000   0.00000
  270:  34 25  9  0 34 24 10  0               72268.19239   72268.19610   -0.00372    0.03000   0.00000   72268.19618   -0.00379 0.5000
  271:  34 25 10  0 34 24 11  0               72268.19239   72268.19626   -0.00387    0.03000   0.00000   72268.19618   -0.00379 0.5000
  272:  33  6 27  0 33  5 28  0               72282.77874   72282.76091    0.01784    0.03000   0.00000   72282.76091    0.01783 0.5000
  273:  33  7 27  0 33  6 28  0               72282.77874   72282.76091    0.01783    0.03000   0.00000   72282.76091    0.01783 0.5000
  274:  47 17 30  0 47 16 31  0               72296.12094   72296.15260   -0.03166    0.03000   0.00000
  275:  47 18 30  0 47 17 31  0               72306.24445   72306.23507    0.00938    0.03000   0.00000
  276:  41 26 15  0 41 25 16  0               72317.29017   72317.15573    0.13444    0.03000   0.00000   72317.26668    0.02349 0.5000
  277:  41 26 16  0 41 25 17  0               72317.29017   72317.37762   -0.08745    0.03000   0.00000   72317.26668    0.02349 0.5000
  278:  14  8  7  0 13  7  6  0               72361.42940   72361.44418   -0.01478    0.10000   0.00000
  279:  46 27 19  0 46 26 20  0               72438.76889   72438.73723    0.03166    0.03000   0.00000
  280:  46 27 20  0 46 26 21  0               72446.07212   72446.12453   -0.05241    0.03000   0.00000
  281:  61 31 31  0 61 30 32  0               72508.68966   72508.62260    0.06706    0.03000   0.00000
  282:  54 29 26  0 54 28 27  0               72538.28047   72538.25217    0.02830    0.03000   0.00000
  283:  43 14 29  0 43 13 30  0               72568.91233   72568.87579    0.03653    0.10000   0.00000
  284:  43 15 29  0 43 14 30  0               72569.35936   72569.37882   -0.01946    0.10000   0.00000
  285:  60 31 29  0 60 30 30  0               72615.79263   72615.79813   -0.00550    0.10000   0.00000
  286:  30 16 15  0 29 17 12  0               72624.12243   72624.19089   -0.06846    0.10000   0.00000
  287:  63 27 36  0 63 26 37  0               72635.65792   72635.68280   -0.02487    0.10000   0.00000
  288:  33 25  8  0 33 24  9  0               72638.67330   72638.66015    0.01315    0.03000   0.00000   72638.66016    0.01313 0.5000
  289:  33 25  9  0 33 24 10  0               72638.67330   72638.66018    0.01312    0.03000   0.00000   72638.66016    0.01313 0.5000
  290:  56 24 33  0 56 23 34  0               72653.66487   72653.74152   -0.07665    0.03000   0.00000
  291:  57 30 27  0 57 29 28  0               72660.99889   72660.97461    0.02429    0.03000   0.00000
  292:  53 21 32  0 53 20 33  0               72688.52130   72688.53921   -0.01791    0.10000   0.00000
  293:  50 19 31  0 50 18 32  0               72699.82851   72699.82946   -0.00095    0.03000   0.00000
  294:  32  5 27  0 32  4 28  0               72704.81699   72704.81545    0.00154    0.03000   0.00000   72704.81545    0.00154 0.5000
  295:  32  6 27  0 32  5 28  0               72704.81699   72704.81545    0.00154    0.03000   0.00000   72704.81545    0.00154 0.5000
  296:  50 28 22  0 50 27 23  0               72724.93877   72724.95124   -0.01247    0.03000   0.00000
  297:  22 10 12  0 21 11 11  0               72740.86992   72740.86917    0.00076    0.10000   0.00000
  298:  50 20 31  0 50 19 32  0               72743.96340   72743.96127    0.00212    0.03000   0.00000
  299:  50 28 23  0 50 27 24  0               72780.62106   72780.63661   -0.01555    0.03000   0.00000
  300:  68 34 34  0 68 33 35  0               72782.58840   72782.55983    0.02858    0.10000   0.00000
  301:  73 36 37  0 73 35 38  0               72796.46106   72796.48536   -0.02429    0.03000   0.00000
  302:  53 22 32  0 53 21 33  0               72859.68455   72859.72798   -0.04344    0.10000   0.00000
  303:  38 10 28  0 38  9 29  0               72869.99637   72870.01635   -0.01998    0.03000   0.00000   72870.01786   -0.02149 0.5000
  304:  38 11 28  0 38 10 29  0               72869.99637   72870.01937   -0.02300    0.03000   0.00000   72870.01786   -0.02149 0.5000
  305:  68 32 37  0 68 31 38  0               72896.17957   72896.21723   -0.03766    0.10000   0.00000
  306:  40 26 14  0 40 25 15  0               72959.61112   72959.58440    0.02672    0.03000   0.00000
  307:  32 25  8  0 32 24  9  0               72973.06082   72973.06646   -0.00565    0.03000   0.00000   72973.06646   -0.00565 0.5000
  308:  32 25  7  0 32 24  8  0               72973.06082   72973.06646   -0.00564    0.03000   0.00000   72973.06646   -0.00565 0.5000
  309:  11 11  1  0 10 10  0  0               72998.58386   72998.57623    0.00762    0.03000   0.00000   72998.57670    0.00716 0.5000
  310:  11 11  0  0 10 10  1  0               72998.58386   72998.57717    0.00669    0.03000   0.00000   72998.57670    0.00716 0.5000
  311:  31  4 27  0 31  3 28  0               73085.08958   73085.10955   -0.01998    0.03000   0.00000   73085.10955   -0.01998 0.5000
  312:  31  5 27  0 31  4 28  0               73085.08958   73085.10955   -0.01998    0.03000   0.00000   73085.10955   -0.01998 0.5000
  313:  85 41 44  0 85 40 45  0               73126.35102   73126.29945    0.05157    0.10000   0.00000
  314:  64 29 36  0 64 28 37  0               73238.29245   73238.32587   -0.03342    0.03000   0.00000
  315:  64 32 33  0 64 31 34  0               73273.67487   73273.69005   -0.01518    0.03000   0.00000
  316:  31 25  6  0 31 24  7  0               73274.61726   73274.60719    0.01008    0.03000   0.00000   73274.60719    0.01007 0.5000
  317:  31 25  7  0 31 24  8  0               73274.61726   73274.60719    0.01007    0.03000   0.00000   73274.60719    0.01007 0.5000
  318:  67 31 37  0 67 30 38  0               73343.66252   73343.63441    0.02811    0.10000   0.00000
  319:  45 27 18  0 45 26 19  0               73345.46429   73345.45905    0.00524    0.03000   0.00000
  320:  45 27 19  0 45 26 20  0               73347.83877   73347.86239   -0.02362    0.03000   0.00000
  321:  57 30 28  0 57 29 29  0               73392.93826   73392.92425    0.01401    0.10000   0.00000
  322:  30  3 27  0 30  2 28  0               73427.42904   73427.41350    0.01554    0.03000   0.00000   73427.41350    0.01554 0.5000
  323:  30  4 27  0 30  3 28  0               73427.42904   73427.41350    0.01554    0.03000   0.00000   73427.41350    0.01554 0.5000
  324:  42 13 29  0 42 12 30  0               73461.40627   73461.32516    0.08111    0.03000   0.00000   73461.38345    0.02281 0.5000
  325:  42 14 29  0 42 13 30  0               73461.40627   73461.44175   -0.03548    0.03000   0.00000   73461.38345    0.02281 0.5000
  326:  46 16 30  0 46 15 31  0               73472.59234   73472.50468    0.08766    0.03000   0.00000   73472.61072   -0.01838 0.5000
  327:  58 24 34  0 58 23 35  0               73472.59234   73472.71676   -0.12442    0.03000   0.00000   73472.61072   -0.01838 0.5000
  328:  46 17 30  0 46 16 31  0               73475.26043   73475.27679   -0.01636    0.03000   0.00000
  329:  37  9 28  0 37  8 29  0               73486.98507   73487.00577   -0.02070    0.03000   0.00000   73487.00603   -0.02096 0.5000
  330:  37 10 28  0 37  9 29  0               73486.98507   73487.00629   -0.02122    0.03000   0.00000   73487.00603   -0.02096 0.5000
  331:  68 33 36  0 68 32 37  0               73530.88476   73530.85536    0.02940    0.10000   0.00000
  332:  39 26 13  0 39 25 14  0               73540.90068   73540.93208   -0.03140    0.03000   0.00000   73540.93987   -0.03919 0.5000
  333:  39 26 14  0 39 25 15  0               73540.90068   73540.94766   -0.04698    0.03000   0.00000   73540.93987   -0.03919 0.5000
  334:  30 25  5  0 30 24  6  0               73546.12234   73546.12942   -0.00708    0.03000   0.00000   73546.12942   -0.00708 0.5000
  335:  30 25  6  0 30 24  7  0               73546.12234   73546.12942   -0.00708    0.03000   0.00000   73546.12942   -0.00708 0.5000
  336:  69 33 37  0 69 32 38  0               73600.51500   73600.59054   -0.07554    0.10000   0.00000
  337:  65 28 37  0 65 27 38  0               73656.29206   73656.35902   -0.06697    0.10000   0.00000
  338:  12 10  3  0 11  9  2  0               73658.29397   73658.32996   -0.03598    0.10000   0.00000
  339:  12 10  2  0 11  9  3  0               73659.36043   73659.32581    0.03462    0.03000   0.00000
  340:  61 27 35  0 61 26 36  0               73678.12627   73678.08097    0.04530    0.10000   0.00000
  341:  20  8 12  0 19  9 11  0               73708.07328   73708.05095    0.02232    0.10000   0.00000
  342:  29  2 27  0 29  1 28  0               73735.04506   73735.07498   -0.02991    0.03000   0.00000   73735.07498   -0.02991 0.5000
  343:  29  3 27  0 29  2 28  0               73735.04506   73735.07498   -0.02991    0.03000   0.00000   73735.07498   -0.02991 0.5000
  344:  16  8  9  0 15  7  8  0               73746.95605   73746.96530   -0.00926    0.10000   0.00000
  345:  29 25  4  0 29 24  5  0               73790.21523   73790.19144    0.02379    0.03000   0.00000   73790.19144    0.02379 0.5000
  346:  29 25  5  0 29 24  6  0               73790.21523   73790.19144    0.02379    0.03000   0.00000   73790.19144    0.02379 0.5000
  347:  53 29 24  0 53 28 25  0               73808.51038   73808.54118   -0.03080    0.03000   0.00000
  348:  49 28 21  0 49 27 22  0               73898.42172   73898.39221    0.02950    0.03000   0.00000
  349:  49 28 22  0 49 27 23  0               73918.52411   73918.54537   -0.02126    0.03000   0.00000
  350:  53 29 25  0 53 28 26  0               73943.60307   73943.59272    0.01036    0.10000   0.00000
  351:  28 25  3  0 28 24  4  0               74009.10635   74009.10754   -0.00119    0.10000   0.00000   74009.10754   -0.00119 0.5000
  352:  28 25  4  0 28 24  5  0               74009.10635   74009.10754   -0.00119    0.10000   0.00000   74009.10754   -0.00119 0.5000
  353:  28  1 27  0 28  0 28  0               74010.98320   74011.09108   -0.10788    0.10000   0.00000   74011.09108   -0.10788 0.5000
  354:  28  2 27  0 28  1 28  0               74010.98320   74011.09108   -0.10788    0.10000   0.00000   74011.09108   -0.10788 0.5000
  355:  36  8 28  0 36  7 29  0               74045.07698   74045.04954    0.02745    0.03000   0.00000   74045.04958    0.02741 0.5000
  356:  36  9 28  0 36  8 29  0               74045.07698   74045.04962    0.02737    0.03000   0.00000   74045.04958    0.02741 0.5000
  357:  38 26 12  0 38 25 13  0               74067.71613   74067.71765   -0.00152    0.03000   0.00000   74067.71954   -0.00340 0.5000
  358:  38 26 13  0 38 25 14  0               74067.71613   74067.72142   -0.00528    0.03000   0.00000   74067.71954   -0.00340 0.5000
  359:  49 18 31  0 49 17 32  0               74104.40007   74104.40163   -0.00157    0.10000   0.00000
  360:  49 19 31  0 49 18 32  0               74117.67942   74117.69116   -0.01175    0.03000   0.00000
  361:  60 31 30  0 60 30 31  0               74119.85584   74119.85455    0.00130    0.03000   0.00000
  362:  44 27 17  0 44 26 18  0               74160.53408   74160.55409   -0.02001    0.03000   0.00000
  363:  44 27 18  0 44 26 19  0               74161.31776   74161.29728    0.02047    0.03000   0.00000
  364:  20  7 13  0 19  8 12  0               74178.58044   74178.63008   -0.04964    0.03000   0.00000
  365:  58 25 34  0 58 24 35  0               74185.78366   74185.82704   -0.04339    0.03000   0.00000
  366:  27 25  2  0 27 24  3  0               74204.94994   74204.98407   -0.03413    0.10000   0.00000   74204.98407   -0.03413 0.5000
  367:  27 25  3  0 27 24  4  0               74204.94994   74204.98407   -0.03413    0.10000   0.00000   74204.98407   -0.03413 0.5000
  368:  67 33 35  0 67 32 36  0               74225.29647   74225.30909   -0.01262    0.10000   0.00000
  369:  41 12 29  0 41 11 30  0               74265.62791   74265.58553    0.04238    0.03000   0.00000   74265.59806    0.02985 0.5000
  370:  41 13 29  0 41 12 30  0               74265.62791   74265.61059    0.01732    0.03000   0.00000   74265.59806    0.02985 0.5000
  371:  55 22 33  0 55 21 34  0               74270.56029   74270.56849   -0.00820    0.03000   0.00000
  372:  13  9  4  0 12  8  5  0               74276.52233   74276.48760    0.03473    0.10000   0.00000
  373:  19  8 12  0 18  7 11  0               74281.65044   74281.72432   -0.07389    0.10000   0.00000
  374:  26  1 25  0 25  2 24  0               74300.10311   74300.06643    0.03668    0.03000   0.00000   74300.06643    0.03668 0.2500
  375:  26  2 25  0 25  1 24  0               74300.10311   74300.06643    0.03668    0.03000   0.00000   74300.06643    0.03668 0.2500
  376:  26  2 25  0 25  2 24  0               74300.10311   74300.06643    0.03668    0.03000   0.00000   74300.06643    0.03668 0.2500
  377:  26  1 25  0 25  1 24  0               74300.10311   74300.06643    0.03668    0.03000   0.00000   74300.06643    0.03668 0.2500
  378:  27  0 27  0 26  1 26  0               74300.65085   74300.62034    0.03051    0.03000   0.00000   74300.62034    0.03051 0.2500
  379:  27  1 27  0 26  0 26  0               74300.65085   74300.62034    0.03051    0.03000   0.00000   74300.62034    0.03051 0.2500
  380:  27  1 27  0 26  1 26  0               74300.65085   74300.62034    0.03051    0.03000   0.00000   74300.62034    0.03051 0.2500
  381:  27  0 27  0 26  0 26  0               74300.65085   74300.62034    0.03051    0.03000   0.00000   74300.62034    0.03051 0.2500
  382:  25  2 23  0 24  3 22  0               74302.31510   74302.30443    0.01067    0.03000   0.00000   74302.30443    0.01067 0.2500
  383:  25  3 23  0 24  2 22  0               74302.31510   74302.30443    0.01067    0.03000   0.00000   74302.30443    0.01067 0.2500
  384:  25  3 23  0 24  3 22  0               74302.31510   74302.30443    0.01067    0.03000   0.00000   74302.30443    0.01067 0.2500
  385:  25  2 23  0 24  2 22  0               74302.31510   74302.30443    0.01067    0.03000   0.00000   74302.30443    0.01067 0.2500
  386:  24  3 21  0 23  4 20  0               74311.59518   74311.54071    0.05447    0.03000   0.00000   74311.54075    0.05443 0.2500
  387:  24  4 21  0 23  4 20  0               74311.59518   74311.54073    0.05445    0.03000   0.00000   74311.54075    0.05443 0.2500
  388:  24  3 21  0 23  3 20  0               74311.59518   74311.54078    0.05440    0.03000   0.00000   74311.54075    0.05443 0.2500
  389:  24  4 21  0 23  3 20  0               74311.59518   74311.54080    0.05438    0.03000   0.00000   74311.54075    0.05443 0.2500
  390:  23  4 19  0 22  5 18  0               74336.62712   74336.56618    0.06094    0.03000   0.00000   74336.57272    0.05441 0.2500
  391:  23  5 19  0 22  5 18  0               74336.62712   74336.56897    0.05815    0.03000   0.00000   74336.57272    0.05441 0.2500
  392:  23  4 19  0 22  4 18  0               74336.62712   74336.57646    0.05066    0.03000   0.00000   74336.57272    0.05441 0.2500
  393:  23  5 19  0 22  4 18  0               74336.62712   74336.57925    0.04787    0.03000   0.00000   74336.57272    0.05441 0.2500
  394:  65 33 32  0 65 32 33  0               74374.78645   74374.84991   -0.06347    0.10000   0.00000
  395:  26 25  1  0 26 24  2  0               74379.66167   74379.74866   -0.08699    0.10000   0.00000   74379.74866   -0.08699 0.5000
  396:  26 25  2  0 26 24  3  0               74379.66167   74379.74866   -0.08699    0.10000   0.00000   74379.74866   -0.08699 0.5000
  397:  22  5 17  0 21  6 16  0               74396.87118   74396.83691    0.03427    0.10000   0.00000
  398:  22  6 17  0 21  5 16  0               74397.98640   74397.97100    0.01539    0.10000   0.00000
  399:  52 20 32  0 52 19 33  0               74406.49244   74406.44667    0.04577    0.10000   0.00000
  400:  21  9 12  0 20 10 11  0               74419.51328   74419.53118   -0.01789    0.10000   0.00000
  401:  52 21 32  0 52 20 33  0               74462.66871   74462.69007   -0.02136    0.03000   0.00000
  402:  55 23 33  0 55 22 34  0               74482.49891   74482.53702   -0.03811    0.03000   0.00000
  403:  21  6 15  0 20  7 14  0               74518.06339   74518.03414    0.02925    0.10000   0.00000
  404:  45 15 30  0 45 14 31  0               74522.28881   74522.30334   -0.01453    0.10000   0.00000
  405:  45 16 30  0 45 15 31  0               74523.08427   74523.01619    0.06807    0.03000   0.00000
  406:  37 26 11  0 37 25 12  0               74545.45877   74545.44376    0.01501    0.03000   0.00000   74545.44419    0.01458 0.5000
  407:  37 26 12  0 37 25 13  0               74545.45877   74545.44461    0.01416    0.03000   0.00000   74545.44419    0.01458 0.5000
  408:  35  7 28  0 35  6 29  0               74550.07386   74550.08553   -0.01166    0.03000   0.00000   74550.08553   -0.01167 0.5000
  409:  35  8 28  0 35  7 29  0               74550.07386   74550.08554   -0.01167    0.03000   0.00000   74550.08553   -0.01167 0.5000
  410:  70 33 38  0 70 32 39  0               74555.25551   74555.28396   -0.02845    0.03000   0.00000
  411:  21  7 15  0 20  6 14  0               74576.46758   74576.49775   -0.03017    0.03000   0.00000
  412:  38 24 15  0 37 25 12  0               74584.55790   74584.51651    0.04139    0.10000   0.00000
  413:  67 29 38  0 67 28 39  0               74610.77878   74610.78838   -0.00959    0.10000   0.00000
  414:  56 30 26  0 56 29 27  0               74622.73315   74622.73127    0.00188    0.03000   0.00000
  415:  80 39 41  0 80 38 42  0               74664.21566   74664.26456   -0.04890    0.10000   0.00000
  416:  66 30 37  0 66 29 38  0               74682.92225   74682.90931    0.01294    0.03000   0.00000
  417:  63 32 32  0 63 31 33  0               74782.48827   74782.47941    0.00886    0.10000   0.00000
  418:  60 25 35  0 60 24 36  0               74838.75121   74838.72350    0.02771    0.03000   0.00000
  419:  69 32 38  0 69 31 39  0               74864.83250   74864.80420    0.02830    0.03000   0.00000
  420:  43 27 16  0 43 26 17  0               74896.81138   74896.67546    0.13591    0.03000   0.00000   74896.78456    0.02682 0.5000
  421:  43 27 17  0 43 26 18  0               74896.81138   74896.89365   -0.08228    0.03000   0.00000   74896.78456    0.02682 0.5000
  422:  56 30 27  0 56 29 28  0               74932.23672   74932.21420    0.02251    0.03000   0.00000
  423:  48 28 20  0 48 27 21  0               74937.58275   74937.56490    0.01785    0.03000   0.00000
  424:  48 28 21  0 48 27 22  0               74944.50368   74944.51507   -0.01139    0.03000   0.00000
  425:  36 26 10  0 36 25 11  0               74978.79791   74978.82691   -0.02901    0.03000   0.00000   74978.82700   -0.02910 0.5000
  426:  36 26 11  0 36 25 12  0               74978.79791   74978.82709   -0.02918    0.03000   0.00000   74978.82700   -0.02910 0.5000
  427:  40 11 29  0 40 10 30  0               74992.47926   74992.50029   -0.02103    0.03000   0.00000
  428:  34  6 28  0 34  5 29  0               75007.18596   75007.21101   -0.02505    0.03000   0.00000   75007.21102   -0.02506 0.5000
  429:  34  7 28  0 34  6 29  0               75007.18596   75007.21102   -0.02506    0.03000   0.00000   75007.21102   -0.02506 0.5000
  430:  59 31 28  0 59 30 29  0               75085.16890   75085.15073    0.01817    0.10000   0.00000
  431:  63 28 36  0 63 27 37  0               75126.30184   75126.28393    0.01792    0.03000   0.00000
  432:  52 29 23  0 52 28 24  0               75174.92656   75174.96631   -0.03975    0.03000   0.00000
  433:  52 29 24  0 52 28 25  0               75226.52840   75226.50987    0.01853    0.03000   0.00000
  434:  25 12 13  0 24 13 12  0               75283.87006   75283.79367    0.07640    0.10000   0.00000
  435:  48 17 31  0 48 16 32  0               75343.02021   75343.02713   -0.00692    0.03000   0.00000
  436:  48 18 31  0 48 17 32  0               75346.81048   75346.78011    0.03037    0.10000   0.00000
  437:  70 35 35  0 70 34 36  0               75367.41214   75367.50767   -0.09553    0.10000   0.00000
  438:  35 26  9  0 35 25 10  0               75371.96592   75371.95916    0.00675    0.03000   0.00000   75371.95918    0.00673 0.5000
  439:  35 26 10  0 35 25 11  0               75371.96592   75371.95920    0.00672    0.03000   0.00000   75371.95918    0.00673 0.5000
  440:  33  5 28  0 33  4 29  0               75420.85609   75420.85231    0.00379    0.03000   0.00000   75420.85231    0.00379 0.5000
  441:  33  6 28  0 33  5 29  0               75420.85609   75420.85231    0.00379    0.03000   0.00000   75420.85231    0.00379 0.5000
  442:  71 34 38  0 71 33 39  0               75430.97959   75430.98241   -0.00282    0.03000   0.00000
  443:  44 14 30  0 44 13 31  0               75465.66298   75465.59165    0.07132    0.03000   0.00000   75465.67725   -0.01427 0.5000
  444:  44 15 30  0 44 14 31  0               75465.66298   75465.76284   -0.09987    0.03000   0.00000   75465.67725   -0.01427 0.5000
  445:  75 37 38  0 75 36 39  0               75471.12620   75471.21534   -0.08915    0.10000   0.00000
  446:  66 33 34  0 66 32 35  0               75479.07909   75479.02823    0.05086    0.10000   0.00000
  447:  69 30 39  0 69 29 40  0               75496.63556   75496.53160    0.10396    0.10000   0.00000
  448:  70 34 37  0 70 33 38  0               75514.00886   75513.88185    0.12701    0.10000   0.00000
  449:  42 27 15  0 42 26 16  0               75563.56265   75563.53505    0.02760    0.03000   0.00000   75563.56540   -0.00275 0.5000
  450:  42 27 16  0 42 26 17  0               75563.56265   75563.59576   -0.03311    0.03000   0.00000   75563.56540   -0.00275 0.5000
  451:  29 14 16  0 28 15 13  0               75592.07451   75592.06841    0.00609    0.10000   0.00000
  452:  39 10 29  0 39  9 30  0               75650.87399   75650.87592   -0.00194    0.03000   0.00000   75650.87638   -0.00239 0.5000
  453:  39 11 29  0 39 10 30  0               75650.87399   75650.87683   -0.00284    0.03000   0.00000   75650.87638   -0.00239 0.5000
  454:  60 26 35  0 60 25 36  0               75694.43995   75694.40665    0.03330    0.10000   0.00000
  455:  34 26  8  0 34 25  9  0               75728.35708   75728.42744   -0.07036    0.03000   0.00000   75728.42744   -0.07036 0.5000
  456:  34 26  9  0 34 25 10  0               75728.35708   75728.42744   -0.07037    0.03000   0.00000   75728.42744   -0.07036 0.5000
  457:  59 31 29  0 59 30 30  0               75757.04720   75757.00389    0.04331    0.03000   0.00000
  458:  20  8 13  0 19  7 12  0               75776.41713   75776.41682    0.00031    0.03000   0.00000
  459:  32  4 28  0 32  3 29  0               75794.88504   75794.89258   -0.00754    0.03000   0.00000   75794.89258   -0.00754 0.5000
  460:  32  5 28  0 32  4 29  0               75794.88504   75794.89258   -0.00754    0.03000   0.00000   75794.89258   -0.00754 0.5000
  461:  57 23 34  0 57 22 35  0               75818.40046   75818.35941    0.04105    0.10000   0.00000
  462:  47 28 19  0 47 27 20  0               75868.14219   75868.12754    0.01466    0.03000   0.00000
  463:  47 28 20  0 47 27 21  0               75870.38553   75870.41188   -0.02635    0.03000   0.00000
  464:  51 19 32  0 51 18 33  0               75884.52540   75884.57489   -0.04949    0.03000   0.00000
  465:  51 20 32  0 51 19 33  0               75901.91331   75901.90686    0.00645    0.03000   0.00000
  466:  33 26  7  0 33 25  8  0               76051.39017   76051.40432   -0.01415    0.03000   0.00000   76051.40432   -0.01415 0.5000
  467:  33 26  8  0 33 25  9  0               76051.39017   76051.40432   -0.01415    0.03000   0.00000   76051.40432   -0.01415 0.5000
  468:  57 24 34  0 57 23 35  0               76079.04142   76079.07131   -0.02988    0.03000   0.00000
  469:  54 21 33  0 54 20 34  0               76083.23979   76083.23089    0.00890    0.03000   0.00000
  470:  68 31 38  0 68 30 39  0               76122.61033   76122.65701   -0.04668    0.03000   0.00000
  471:  31  3 28  0 31  2 29  0               76132.77037   76132.77005    0.00032    0.03000   0.00000   76132.77005    0.00032 0.5000
  472:  31  4 28  0 31  3 29  0               76132.77037   76132.77005    0.00032    0.03000   0.00000   76132.77005    0.00032 0.5000
  473:  54 22 33  0 54 21 34  0               76154.22748   76154.31601   -0.08852    0.03000   0.00000
  474:  62 26 36  0 62 25 37  0               76159.12104   76159.15533   -0.03428    0.03000   0.00000
  475:  41 27 14  0 41 26 15  0               76168.95636   76168.93734    0.01902    0.03000   0.00000   76168.94532    0.01103 0.5000
  476:  41 27 15  0 41 26 16  0               76168.95636   76168.95331    0.00305    0.03000   0.00000   76168.94532    0.01103 0.5000
  477:  72 34 39  0 72 33 40  0               76230.36988   76230.34971    0.02018    0.03000   0.00000
  478:  55 30 25  0 55 29 26  0               76238.46308   76238.48908   -0.02600    0.03000   0.00000
  479:  38  9 29  0 38  8 30  0               76247.97462   76248.02605   -0.05144    0.03000   0.00000   76248.02613   -0.05151 0.5000
  480:  38 10 29  0 38  9 30  0               76247.97462   76248.02620   -0.05159    0.03000   0.00000   76248.02613   -0.05151 0.5000
  481:  14  8  6  0 13  7  7  0               76300.56549   76300.60219   -0.03670    0.10000   0.00000
  482:  71 31 40  0 71 30 41  0               76311.29073   76311.31112   -0.02039    0.10000   0.00000
  483:  43 13 30  0 43 12 31  0               76317.05824   76317.05630    0.00195    0.03000   0.00000   76317.07544   -0.01720 0.2500
  484:  43 14 30  0 43 13 31  0               76317.05824   76317.09459   -0.03635    0.03000   0.00000   76317.07544   -0.01720 0.2500
  485:  43 14 30  0 43 12 31  0               76317.05824   76317.09722   -0.03898    0.03000   0.00000   76317.07544   -0.01720 0.2500
  486:  43 13 30  0 43 13 31  0               76317.05824   76317.05366    0.00458    0.03000   0.00000   76317.07544   -0.01720 0.2500
  487:  69 34 36  0 69 33 37  0               76340.09586   76340.11596   -0.02010    0.10000   0.00000
  488:  32 26  6  0 32 25  7  0               76343.72782   76343.71867    0.00915    0.03000   0.00000   76343.71867    0.00915 0.5000
  489:  32 26  7  0 32 25  8  0               76343.72782   76343.71867    0.00915    0.03000   0.00000   76343.71867    0.00915 0.5000
  490:  55 30 26  0 55 29 27  0               76362.83602   76362.82156    0.01446    0.03000   0.00000
  491:  51 29 22  0 51 28 23  0               76369.01519   76369.04338   -0.02819    0.10000   0.00000
  492:  20 13  8  0 19 13  7  0               76387.79907   76387.86977   -0.07070    0.03000   0.00000
  493:  71 33 39  0 71 32 40  0               76393.60297   76393.61452   -0.01155    0.03000   0.00000
  494:  30  2 28  0 30  1 29  0               76437.50959   76437.55438   -0.04479    0.03000   0.00000   76437.55438   -0.04479 0.5000
  495:  30  3 28  0 30  2 29  0               76437.50959   76437.55438   -0.04479    0.03000   0.00000   76437.55438   -0.04479 0.5000
  496:  62 32 31  0 62 31 32  0               76447.99174   76447.95909    0.03265    0.10000   0.00000
  497:  47 16 31  0 47 15 32  0               76448.79518   76448.76702    0.02816    0.03000   0.00000
  498:  47 17 31  0 47 16 32  0               76449.78808   76449.76091    0.02716    0.03000   0.00000
  499:  42 28 15  0 41 29 12  0               76500.21097   76500.07317    0.13779    0.10000   0.00000   76500.07330    0.13766 0.5000
  500:  42 28 14  0 41 29 13  0               76500.21097   76500.07343    0.13754    0.10000   0.00000   76500.07330    0.13766 0.5000
  501:  65 29 37  0 65 28 38  0               76558.79220   76558.81546   -0.02326    0.10000   0.00000
  502:  31 26  5  0 31 25  6  0               76607.91640   76607.91135    0.00505    0.03000   0.00000   76607.91135    0.00505 0.5000
  503:  31 26  6  0 31 25  7  0               76607.91640   76607.91135    0.00505    0.03000   0.00000   76607.91135    0.00505 0.5000
  504:  46 28 18  0 46 27 19  0               76707.17598   76707.20787   -0.03189    0.03000   0.00000
  505:  46 28 19  0 46 27 20  0               76707.98329   76707.92308    0.06021    0.03000   0.00000
  506:  29  1 28  0 29  0 29  0               76711.96205   76712.00706   -0.04501    0.03000   0.00000   76712.00706   -0.04501 0.5000
  507:  29  2 28  0 29  1 29  0               76711.96205   76712.00706   -0.04501    0.03000   0.00000   76712.00706   -0.04501 0.5000
  508:  40 27 13  0 40 26 14  0               76719.32175   76719.34559   -0.02383    0.03000   0.00000   76719.34757   -0.02581 0.5000
  509:  40 27 14  0 40 26 15  0               76719.32175   76719.34955   -0.02780    0.03000   0.00000   76719.34757   -0.02581 0.5000
  510:  12 11  2  0 11 10  1  0               76721.19201   76721.19504   -0.00302    0.03000   0.00000   76721.20461   -0.01259 0.5000
  511:  12 11  1  0 11 10  2  0               76721.19201   76721.21418   -0.02217    0.03000   0.00000   76721.20461   -0.01259 0.5000
  512:  12  5  7  0 11  4  8  0               76730.92425   76730.86840    0.05585    0.10000   0.00000
  513:  37  8 29  0 37  7 30  0               76790.13695   76790.12606    0.01089    0.03000   0.00000   76790.12607    0.01088 0.5000
  514:  37  9 29  0 37  8 30  0               76790.13695   76790.12608    0.01086    0.03000   0.00000   76790.12607    0.01088 0.5000
  515:  30 26  4  0 30 25  5  0               76846.25508   76846.27971   -0.02463    0.03000   0.00000   76846.27971   -0.02463 0.5000
  516:  30 26  5  0 30 25  6  0               76846.25508   76846.27971   -0.02463    0.03000   0.00000   76846.27971   -0.02463 0.5000
  517:  27  1 26  0 26  2 25  0               77001.68219   77001.69573   -0.01355    0.03000   0.00000   77001.69573   -0.01355 0.2500
  518:  27  2 26  0 26  1 25  0               77001.68219   77001.69573   -0.01355    0.03000   0.00000   77001.69573   -0.01355 0.2500
  519:  27  2 26  0 26  2 25  0               77001.68219   77001.69573   -0.01355    0.03000   0.00000   77001.69573   -0.01355 0.2500
  520:  27  1 26  0 26  1 25  0               77001.68219   77001.69573   -0.01355    0.03000   0.00000   77001.69573   -0.01355 0.2500
  521:  28  0 28  0 27  1 27  0               77002.39334   77002.32612    0.06721    0.03000   0.00000   77002.32612    0.06721 0.2500
  522:  28  1 28  0 27  0 27  0               77002.39334   77002.32612    0.06721    0.03000   0.00000   77002.32612    0.06721 0.2500
  523:  28  1 28  0 27  1 27  0               77002.39334   77002.32612    0.06721    0.03000   0.00000   77002.32612    0.06721 0.2500
  524:  28  0 28  0 27  0 27  0               77002.39334   77002.32612    0.06721    0.03000   0.00000   77002.32612    0.06721 0.2500
  525:  26  2 24  0 25  3 23  0               77003.62841   77003.58804    0.04037    0.03000   0.00000   77003.58804    0.04037 0.2500
  526:  26  3 24  0 25  2 23  0               77003.62841   77003.58804    0.04037    0.03000   0.00000   77003.58804    0.04037 0.2500
  527:  26  3 24  0 25  3 23  0               77003.62841   77003.58804    0.04037    0.03000   0.00000   77003.58804    0.04037 0.2500
  528:  26  2 24  0 25  2 23  0               77003.62841   77003.58804    0.04037    0.03000   0.00000   77003.58804    0.04037 0.2500
  529:  25  3 22  0 24  4 21  0               77011.73532   77011.70064    0.03468    0.03000   0.00000   77011.70065    0.03467 0.2500
  530:  25  4 22  0 24  3 21  0               77011.73532   77011.70066    0.03465    0.03000   0.00000   77011.70065    0.03467 0.2500
  531:  25  4 22  0 24  4 21  0               77011.73532   77011.70065    0.03467    0.03000   0.00000   77011.70065    0.03467 0.2500
  532:  25  3 22  0 24  3 21  0               77011.73532   77011.70066    0.03466    0.03000   0.00000   77011.70065    0.03467 0.2500
  533:  43 29 15  0 42 30 12  0               77025.32055   77025.35901   -0.03846    0.03000   0.00000   77025.35905   -0.03849 0.5000
  534:  43 29 14  0 42 30 13  0               77025.32055   77025.35908   -0.03852    0.03000   0.00000   77025.35905   -0.03849 0.5000
  535:  24  4 20  0 23  5 19  0               77033.59773   77033.51537    0.08236    0.03000   0.00000   77033.51714    0.08060 0.2500
  536:  24  5 20  0 23  5 19  0               77033.59773   77033.51611    0.08162    0.03000   0.00000   77033.51714    0.08060 0.2500
  537:  24  4 20  0 23  4 19  0               77033.59773   77033.51816    0.07957    0.03000   0.00000   77033.51714    0.08060 0.2500
  538:  24  5 20  0 23  4 19  0               77033.59773   77033.51891    0.07883    0.03000   0.00000   77033.51714    0.08060 0.2500
  539:  58 31 27  0 58 30 28  0               77041.27436   77041.21980    0.05456    0.03000   0.00000
  540:  73 32 41  0 73 31 42  0               77053.15931   77053.10913    0.05018    0.03000   0.00000
  541:  29 26  3  0 29 25  4  0               77060.92848   77060.91350    0.01498    0.03000   0.00000   77060.91350    0.01498 0.5000
  542:  29 26  4  0 29 25  5  0               77060.92848   77060.91350    0.01498    0.03000   0.00000   77060.91350    0.01498 0.5000
  543:  65 33 33  0 65 32 34  0               77063.16552   77063.22208   -0.05656    0.03000   0.00000
  544:  23  6 18  0 22  6 17  0               77085.29348   77085.21654    0.07694    0.03000   0.00000   77085.34687   -0.05339 0.5000
  545:  23  6 18  0 22  5 17  0               77085.29348   77085.47721   -0.18373    0.03000   0.00000   77085.34687   -0.05339 0.5000
  546:  42 12 30  0 42 11 31  0               77088.15006   77088.12764    0.02243    0.03000   0.00000   77088.13161    0.01845 0.2500
  547:  42 12 30  0 42 12 31  0               77088.15006   77088.12715    0.02291    0.03000   0.00000   77088.13161    0.01845 0.2500
  548:  42 13 30  0 42 12 31  0               77088.15006   77088.13559    0.01447    0.03000   0.00000   77088.13161    0.01845 0.2500
  549:  42 13 30  0 42 11 31  0               77088.15006   77088.13608    0.01399    0.03000   0.00000   77088.13161    0.01845 0.2500
  550:  62 27 36  0 62 26 37  0               77180.51727   77180.50311    0.01416    0.03000   0.00000
  551:  50 18 32  0 50 17 33  0               77186.53998   77186.54455   -0.00458    0.03000   0.00000
  552:  50 19 32  0 50 18 33  0               77191.58089   77191.56282    0.01807    0.03000   0.00000
  553:  22  6 16  0 21  7 15  0               77197.49883   77197.48916    0.00967    0.03000   0.00000
  554:  22  7 16  0 21  6 15  0               77217.14155   77217.10764    0.03391    0.03000   0.00000
  555:  39 27 12  0 39 26 13  0               77220.20050   77220.22227   -0.02177    0.03000   0.00000   77220.22273   -0.02223 0.5000
  556:  39 27 13  0 39 26 14  0               77220.20050   77220.22319   -0.02270    0.03000   0.00000   77220.22273   -0.02223 0.5000
  557:  28 26  2  0 28 25  3  0               77253.76471   77253.72404    0.04067    0.10000   0.00000   77253.72404    0.04067 0.5000
  558:  28 26  3  0 28 25  4  0               77253.76471   77253.72404    0.04067    0.10000   0.00000   77253.72404    0.04067 0.5000
  559:  30 15 16  0 29 16 13  0               77279.80195   77279.73806    0.06389    0.10000   0.00000
  560:  73 35 39  0 73 34 40  0               77281.19033   77281.17014    0.02019    0.10000   0.00000
  561:  36  7 29  0 36  6 30  0               77282.49091   77282.46123    0.02968    0.03000   0.00000   77282.46123    0.02968 0.5000
  562:  36  8 29  0 36  7 30  0               77282.49091   77282.46123    0.02968    0.03000   0.00000   77282.46123    0.02968 0.5000
  563:  58 31 28  0 58 30 29  0               77325.25493   77325.25452    0.00041    0.03000   0.00000
  564:  59 24 35  0 59 23 36  0               77331.33321   77331.32726    0.00595    0.10000   0.00000
  565:  13 10  4  0 12  9  3  0               77351.22273   77351.22264    0.00009    0.10000   0.00000
  566:  13 10  3  0 12  9  4  0               77357.81993   77357.87069   -0.05076    0.03000   0.00000
  567:  82 40 42  0 82 39 43  0               77413.78417   77413.83776   -0.05359    0.10000   0.00000
  568:  27 26  1  0 27 25  2  0               77426.49924   77426.46816    0.03109    0.10000   0.00000   77426.46816    0.03109 0.5000
  569:  27 26  2  0 27 25  3  0               77426.49924   77426.46816    0.03109    0.10000   0.00000   77426.46816    0.03109 0.5000
  570:  50 29 21  0 50 28 22  0               77430.49781   77430.50592   -0.00811    0.03000   0.00000
  571:  64 27 37  0 64 26 38  0               77432.19581   77432.18748    0.00832    0.03000   0.00000
  572:  50 29 22  0 50 28 23  0               77436.99633   77437.02526   -0.02893    0.03000   0.00000
  573:  46 15 31  0 46 14 32  0               77443.45934   77443.28724    0.17210    0.03000   0.00000   77443.41053    0.04881 0.5000
  574:  46 16 31  0 46 15 32  0               77443.45934   77443.53382   -0.07448    0.03000   0.00000   77443.41053    0.04881 0.5000
  575:  35 15 21  0 34 16 18  0               77457.79570   77457.85490   -0.05919    0.10000   0.00000
  576:  45 28 17  0 45 27 18  0               77467.31461   77467.21087    0.10374    0.03000   0.00000   77467.31742   -0.00281 0.5000
  577:  45 28 18  0 45 27 19  0               77467.31461   77467.42397   -0.10936    0.03000   0.00000   77467.31742   -0.00281 0.5000
  578:  61 32 29  0 61 31 30  0               77506.03429   77506.04630   -0.01201    0.03000   0.00000
  579:  64 33 31  0 64 32 32  0               77510.77555   77510.76403    0.01152    0.03000   0.00000
  580:  72 35 38  0 72 34 39  0               77515.57237   77515.60050   -0.02813    0.10000   0.00000
  581:  14  9  6  0 13  8  5  0               77550.98635   77550.95195    0.03440    0.03000   0.00000
  582:  70 32 39  0 70 31 40  0               77559.60731   77559.55900    0.04831    0.03000   0.00000
  583:  26 26  0  0 26 25  1  0               77580.79162   77580.76786    0.02376    0.10000   0.00000   77580.76786    0.02376 0.5000
  584:  26 26  1  0 26 25  2  0               77580.79162   77580.76786    0.02376    0.10000   0.00000   77580.76786    0.02376 0.5000
  585:  54 30 24  0 54 29 25  0               77621.16227   77621.14487    0.01740    0.03000   0.00000
  586:  53 20 33  0 53 19 34  0               77637.08198   77637.03226    0.04973    0.03000   0.00000
  587:  59 25 35  0 59 24 36  0               77650.00823   77650.00205    0.00618    0.03000   0.00000
  588:  53 21 33  0 53 20 34  0               77659.41436   77659.41946   -0.00510    0.03000   0.00000
  589:  54 30 25  0 54 29 26  0               77668.88308   77668.77136    0.11173    0.06000   0.00000
  590:  38 27 11  0 38 26 12  0               77676.26884   77676.25314    0.01571    0.01000   0.00000   77676.25324    0.01561 0.5000
  591:  38 27 12  0 38 26 13  0               77676.26884   77676.25334    0.01551    0.01000   0.00000   77676.25324    0.01561 0.5000
  592:  68 34 35  0 68 33 36  0               77695.15582   77695.22474   -0.06893    0.10000   0.00000
  593:  75 33 42  0 75 32 43  0               77720.23089   77720.27746   -0.04657    0.10000   0.00000
  594:  35  6 29  0 35  5 30  0               77729.65232   77729.60811    0.04422    0.03000   0.00000   77729.60811    0.04421 0.5000
  595:  35  7 29  0 35  6 30  0               77729.65232   77729.60811    0.04421    0.03000   0.00000   77729.60811    0.04421 0.5000
  596:  41 11 30  0 41 10 31  0               77787.99697   77788.03677   -0.03979    0.03000   0.00000   77788.03753   -0.04056 0.5000
  597:  41 12 30  0 41 11 31  0               77787.99697   77788.03830   -0.04132    0.03000   0.00000   77788.03753   -0.04056 0.5000
  598:  56 23 34  0 56 22 35  0               77819.38527   77819.37309    0.01218    0.03000   0.00000
  599:  21  8 14  0 20  7 13  0               77852.10158   77852.13314   -0.03156    0.03000   0.00000
  600:  13  6  7  0 12  5  8  0               77900.26333   77900.17917    0.08416    0.10000   0.00000
  601:  31 16 16  0 30 17 13  0               77919.36141   77919.35727    0.00414    0.10000   0.00000
  602:  74 35 40  0 74 34 41  0               77922.76989   77922.71767    0.05222    0.03000   0.00000
  603:  72 36 36  0 72 35 37  0               77944.57968   77944.51091    0.06878    0.03000   0.00000
  604:  67 30 38  0 67 29 39  0               77977.30446   77977.27309    0.03137    0.03000   0.00000
  605: 108 51 57  0108 50 58  0               78009.44899   78009.35138    0.09761    0.10000   0.00000
  606:  37 27 10  0 37 26 11  0               78091.51070   78091.50548    0.00522    0.03000   0.00000   78091.50550    0.00520 0.5000
  607:  37 27 11  0 37 26 12  0               78091.51070   78091.50553    0.00518    0.03000   0.00000   78091.50550    0.00520 0.5000
  608:  61 32 30  0 61 31 31  0               78122.02045   78122.02776   -0.00732    0.03000   0.00000
  609:  34  5 29  0 34  4 30  0               78135.50993   78135.57064   -0.06070    0.03000   0.00000   78135.57064   -0.06071 0.5000
  610:  34  6 29  0 34  5 30  0               78135.50993   78135.57064   -0.06071    0.03000   0.00000   78135.57064   -0.06071 0.5000
  611:  44 28 16  0 44 27 17  0               78157.72942   78157.71140    0.01803    0.03000   0.00000   78157.74156   -0.01214 0.5000
  612:  44 28 17  0 44 27 18  0               78157.72942   78157.77173   -0.04231    0.03000   0.00000   78157.74156   -0.01214 0.5000
  613:  45 14 31  0 45 13 32  0               78342.27089   78342.23228    0.03860    0.03000   0.00000   78342.26088    0.01000 0.2500
  614:  45 14 31  0 45 14 32  0               78342.27089   78342.22810    0.04278    0.03000   0.00000   78342.26088    0.01000 0.2500
  615:  45 15 31  0 45 14 32  0               78342.27089   78342.28948   -0.01860    0.03000   0.00000   78342.26088    0.01000 0.2500
  616:  45 15 31  0 45 13 32  0               78342.27089   78342.29366   -0.02278    0.03000   0.00000   78342.26088    0.01000 0.2500
  617:  49 17 32  0 49 16 33  0               78348.81930   78348.88370   -0.06440    0.03000   0.00000
  618:  49 18 32  0 49 17 33  0               78350.25821   78350.24940    0.00881    0.03000   0.00000
  619:  49 29 20  0 49 28 21  0               78383.98019   78384.02221   -0.04202    0.10000   0.00000
  620:  40 10 30  0 40  9 31  0               78424.40984   78424.41926   -0.00942    0.03000   0.00000   78424.41939   -0.00956 0.5000
  621:  40 11 30  0 40 10 31  0               78424.40984   78424.41953   -0.00969    0.03000   0.00000   78424.41939   -0.00956 0.5000
  622:  36 27  9  0 36 26 10  0               78469.55342   78469.54530    0.00812    0.03000   0.00000   78469.54530    0.00812 0.5000
  623:  36 27 10  0 36 26 11  0               78469.55342   78469.54531    0.00811    0.03000   0.00000   78469.54530    0.00812 0.5000
  624:  36 21 15  0 35 22 14  0               78470.06757   78470.15958   -0.09201    0.06000   0.00000
  625:  21  8 13  0 20  9 12  0               78487.15860   78487.18184   -0.02324    0.03000   0.00000
  626:  33  4 29  0 33  3 30  0               78503.84050   78503.88447   -0.04397    0.03000   0.00000
  627:  33  5 29  0 33  4 30  0               78503.84050   78503.88447   -0.04397    0.10000   0.00000
  628:  57 31 26  0 57 30 27  0               78665.39066   78665.44024   -0.04957    0.10000   0.00000
  629:  64 33 32  0 64 32 33  0               78779.57567   78779.43726    0.13841    0.10000   0.00000   78779.59342   -0.01775 0.5000
  630:  57 31 27  0 57 30 28  0               78779.57567   78779.74958   -0.17391    0.10000   0.00000   78779.59342   -0.01775 0.5000
  631:  43 28 15  0 43 27 16  0               78786.47839   78786.42984    0.04856    0.03000   0.00000   78786.43794    0.04046 0.5000
  632:  43 28 16  0 43 27 17  0               78786.47839   78786.44604    0.03236    0.03000   0.00000   78786.43794    0.04046 0.5000
  633:  61 25 36  0 61 24 37  0               78808.67354   78808.73859   -0.06504    0.10000   0.00000
  634:  35 27  8  0 35 26  9  0               78813.57462   78813.52669    0.04792    0.03000   0.00000   78813.52670    0.04792 0.5000
  635:  35 27  9  0 35 26 10  0               78813.57462   78813.52670    0.04792    0.03000   0.00000   78813.52670    0.04792 0.5000
  636:  79 35 44  0 79 34 45  0               78826.66424   78826.70529   -0.04106    0.10000   0.00000
  637:  32  3 29  0 32  2 30  0               78837.66218   78837.69803   -0.03585    0.06000   0.00000
  638:  32  4 29  0 32  3 30  0               78837.66218   78837.69803   -0.03585    0.03000   0.00000
  639:  63 24 39  0 62 27 36  0               78849.69596   78849.57329    0.12267    0.10000   0.00000
  640:  53 30 24  0 53 29 25  0               78852.40836   78852.46368   -0.05532    0.10000   0.00000
  641:  72 33 40  0 72 32 41  0               78995.56719   78995.60761   -0.04041    0.10000   0.00000
  642:  32 17 15  0 31 18 14  0               78997.57017   78997.63456   -0.06439    0.10000   0.00000
  643:  52 19 33  0 52 18 34  0               79003.69383   79003.54124    0.15260    0.03000   0.00000   79003.64798    0.04585 0.3333
  644:  39  9 30  0 39  8 31  0               79003.69383   79003.70134   -0.00750    0.03000   0.00000   79003.64798    0.04585 0.3333
  645:  39 10 30  0 39  9 31  0               79003.69383   79003.70138   -0.00755    0.03000   0.00000   79003.64798    0.04585 0.3333
  646:  52 20 33  0 52 19 34  0               79010.10908   79010.17655   -0.06747    0.10000   0.00000
  647:  38 23 16  0 37 24 13  0               79016.08069   79016.06828    0.01242    0.10000   0.00000
  648:  38 23 15  0 37 24 14  0               79016.99311   79016.95323    0.03987    0.10000   0.00000
  649:  34 27  7  0 34 26  8  0               79126.25684   79126.26162   -0.00478    0.03000   0.00000   79126.26162   -0.00478 0.5000
  650:  34 27  8  0 34 26  9  0               79126.25684   79126.26162   -0.00478    0.03000   0.00000   79126.26162   -0.00478 0.5000
  651:  31  2 29  0 31  1 30  0               79139.91428   79139.83643    0.07785    0.03000   0.00000   79139.83643    0.07785 0.5000
  652:  31  3 29  0 31  2 30  0               79139.91428   79139.83643    0.07785    0.03000   0.00000   79139.83643    0.07785 0.5000
  653:  75 36 40  0 75 35 41  0               79151.67356   79151.67289    0.00067    0.03000   0.00000
  654:  44 13 31  0 44 12 32  0               79157.67342   79157.66327    0.01015    0.03000   0.00000   79157.66945    0.00397 0.2500
  655:  44 14 31  0 44 13 32  0               79157.67342   79157.67564   -0.00222    0.03000   0.00000   79157.66945    0.00397 0.2500
  656:  44 14 31  0 44 12 32  0               79157.67342   79157.67645   -0.00303    0.03000   0.00000   79157.66945    0.00397 0.2500
  657:  44 13 31  0 44 13 32  0               79157.67342   79157.66246    0.01096    0.03000   0.00000   79157.66945    0.00397 0.2500
  658:  61 26 36  0 61 25 37  0               79195.87019   79196.00566   -0.13547    0.10000   0.00000
  659:  48 29 19  0 48 28 20  0               79246.23337   79246.24328   -0.00991    0.03000   0.00000
  660:  48 29 20  0 48 28 21  0               79246.96772   79246.92828    0.03944    0.10000   0.00000
  661:  81 36 45  0 81 35 46  0               79265.61047   79265.62338   -0.01291    0.10000   0.00000
  662:  58 23 35  0 58 22 36  0               79347.38545   79347.32913    0.05632    0.03000   0.00000
  663:  67 34 34  0 67 33 35  0               79350.51036   79350.51271   -0.00235    0.03000   0.00000
  664:  42 28 14  0 42 27 15  0               79359.77374   79359.77297    0.00077    0.03000   0.00000   79359.77503   -0.00129 0.5000
  665:  42 28 15  0 42 27 16  0               79359.77374   79359.77709   -0.00334    0.03000   0.00000   79359.77503   -0.00129 0.5000
  666:  55 21 34  0 55 20 35  0               79362.07774   79362.05932    0.01842    0.03000   0.00000
  667:  69 35 34  0 69 34 35  0               79366.58439   79366.56601    0.01839    0.03000   0.00000
  668:  39 24 15  0 38 25 14  0               79368.97995   79369.04777   -0.06781    0.10000   0.00000
  669:  69 31 39  0 69 30 40  0               79383.27350   79383.30274   -0.02925    0.10000   0.00000
  670:  55 22 34  0 55 21 35  0               79390.68624   79390.72262   -0.03638    0.10000   0.00000
  671:  48 16 32  0 48 15 33  0               79395.23987   79395.07129    0.16858    0.03000   0.00000   79395.24585   -0.00599 0.5000
  672:  48 17 32  0 48 16 33  0               79395.23987   79395.42042   -0.18055    0.03000   0.00000   79395.24585   -0.00599 0.5000
  673:  33 27  6  0 33 26  7  0               79410.27732   79410.27497    0.00235    0.03000   0.00000   79410.27497    0.00235 0.5000
  674:  33 27  7  0 33 26  8  0               79410.27732   79410.27497    0.00235    0.03000   0.00000   79410.27497    0.00235 0.5000
  675:  30  1 29  0 30  0 30  0               79412.88098   79412.85238    0.02860    0.10000   0.00000   79412.89417   -0.01319 0.3333
  676:  30  2 29  0 30  1 30  0               79412.88098   79412.85238    0.02860    0.10000   0.00000   79412.89417   -0.01319 0.3333
  677:  96 46 50  0 96 45 51  0               79412.88098   79412.97774   -0.09676    0.10000   0.00000   79412.89417   -0.01319 0.3333
  678:  60 32 28  0 60 31 29  0               79457.03628   79457.04473   -0.00845    0.03000   0.00000
  679:  58 24 35  0 58 23 36  0               79458.35683   79458.37077   -0.01394    0.03000   0.00000
  680:  38  8 30  0 38  7 31  0               79531.35817   79531.36702   -0.00885    0.03000   0.00000   79531.36703   -0.00886 0.5000
  681:  38  9 30  0 38  8 31  0               79531.35817   79531.36703   -0.00886    0.03000   0.00000   79531.36703   -0.00886 0.5000
  682:  74 36 39  0 74 35 40  0               79535.99369   79535.96677    0.02692    0.10000   0.00000
  683:  83 37 46  0 83 36 47  0               79629.46089   79629.48486   -0.02398    0.10000   0.00000
  684:  76 36 41  0 76 35 42  0               79633.47134   79633.56446   -0.09312    0.10000   0.00000
  685:  32 27  5  0 32 26  6  0               79667.84451   79667.84873   -0.00423    0.03000   0.00000   79667.84873   -0.00423 0.5000
  686:  32 27  6  0 32 26  7  0               79667.84451   79667.84873   -0.00423    0.03000   0.00000   79667.84873   -0.00423 0.5000
  687:  28  1 27  0 27  2 26  0               79703.29413   79703.31843   -0.02430    0.03000   0.00000   79703.31843   -0.02430 0.2500
  688:  28  2 27  0 27  1 26  0               79703.29413   79703.31843   -0.02430    0.03000   0.00000   79703.31843   -0.02430 0.2500
  689:  28  2 27  0 27  2 26  0               79703.29413   79703.31843   -0.02430    0.03000   0.00000   79703.31843   -0.02430 0.2500
  690:  28  1 27  0 27  1 26  0               79703.29413   79703.31843   -0.02430    0.03000   0.00000   79703.31843   -0.02430 0.2500
  691:  29  0 29  0 28  1 28  0               79704.06006   79704.01657    0.04349    0.03000   0.00000   79704.01657    0.04349 0.2500
  692:  29  1 29  0 28  0 28  0               79704.06006   79704.01657    0.04349    0.03000   0.00000   79704.01657    0.04349 0.2500
  693:  29  1 29  0 28  1 28  0               79704.06006   79704.01657    0.04349    0.03000   0.00000   79704.01657    0.04349 0.2500
  694:  29  0 29  0 28  0 28  0               79704.06006   79704.01657    0.04349    0.03000   0.00000   79704.01657    0.04349 0.2500
  695:  27  2 25  0 26  3 24  0               79704.96243   79704.90955    0.05288    0.03000   0.00000   79704.90955    0.05288 0.2500
  696:  27  3 25  0 26  2 24  0               79704.96243   79704.90955    0.05288    0.03000   0.00000   79704.90955    0.05288 0.2500
  697:  27  3 25  0 26  3 24  0               79704.96243   79704.90955    0.05288    0.03000   0.00000   79704.90955    0.05288 0.2500
  698:  27  2 25  0 26  2 24  0               79704.96243   79704.90955    0.05288    0.03000   0.00000   79704.90955    0.05288 0.2500
  699:  26  3 23  0 25  4 22  0               79712.08495   79712.06319    0.02175    0.03000   0.00000   79712.06320    0.02175 0.2500
  700:  26  4 23  0 25  3 22  0               79712.08495   79712.06320    0.02175    0.03000   0.00000   79712.06320    0.02175 0.2500
  701:  26  4 23  0 25  4 22  0               79712.08495   79712.06320    0.02175    0.03000   0.00000   79712.06320    0.02175 0.2500
  702:  26  3 23  0 25  3 22  0               79712.08495   79712.06320    0.02175    0.03000   0.00000   79712.06320    0.02175 0.2500
  703:  60 32 29  0 60 31 30  0               79717.40859   79717.42742   -0.01883    0.03000   0.00000
  704:  25  4 21  0 24  5 20  0               79731.23830   79731.20979    0.02851    0.03000   0.00000   79731.21027    0.02804 0.2500
  705:  25  5 21  0 24  5 20  0               79731.23830   79731.20999    0.02831    0.03000   0.00000   79731.21027    0.02804 0.2500
  706:  25  4 21  0 24  4 20  0               79731.23830   79731.21054    0.02776    0.03000   0.00000   79731.21027    0.02804 0.2500
  707:  25  5 21  0 24  4 20  0               79731.23830   79731.21074    0.02757    0.03000   0.00000   79731.21027    0.02804 0.2500
  708:  12 12  1  0 11 11  0  0               79772.81166   79772.80078    0.01089    0.03000   0.00000   79772.80085    0.01081 0.5000
  709:  12 12  0  0 11 11  1  0               79772.81166   79772.80093    0.01073    0.03000   0.00000   79772.80085    0.01081 0.5000
  710:  24  5 19  0 23  6 18  0               79775.81119   79775.74561    0.06558    0.03000   0.00000   79775.79453    0.01666 0.2500
  711:  24  6 19  0 23  6 18  0               79775.81119   79775.76737    0.04382    0.03000   0.00000   79775.79453    0.01666 0.2500
  712:  24  5 19  0 23  5 18  0               79775.81119   79775.82168   -0.01049    0.03000   0.00000   79775.79453    0.01666 0.2500
  713:  24  6 19  0 23  5 18  0               79775.81119   79775.84344   -0.03225    0.03000   0.00000   79775.79453    0.01666 0.2500
  714:  68 29 39  0 68 28 40  0               79827.85521   79827.83267    0.02254    0.10000   0.00000
  715:  23  6 17  0 22  7 16  0               79873.98596   79873.91463    0.07133    0.03000   0.00000
  716:  23  7 17  0 22  6 16  0               79880.31975   79880.27724    0.04251    0.03000   0.00000
  717:  41 28 13  0 41 27 14  0               79883.16174   79883.16262   -0.00088    0.03000   0.00000
  718: 103 49 54  0103 48 55  0               79887.26683   79887.39882   -0.13199    0.10000   0.00000
  719:  43 12 31  0 43 11 32  0               79899.25011   79899.26251   -0.01240    0.03000   0.00000   79899.26376   -0.01365 0.2500
  720:  43 13 31  0 43 12 32  0               79899.25011   79899.26500   -0.01489    0.03000   0.00000   79899.26376   -0.01365 0.2500
  721:  43 13 31  0 43 11 32  0               79899.25011   79899.26514   -0.01504    0.03000   0.00000   79899.26376   -0.01365 0.2500
  722:  43 12 31  0 43 12 32  0               79899.25011   79899.26237   -0.01226    0.03000   0.00000   79899.26376   -0.01365 0.2500
  723:  31 27  4  0 31 26  5  0               79901.00213   79901.05765   -0.05552    0.03000   0.00000   79901.05765   -0.05552 0.5000
  724:  31 27  5  0 31 26  6  0               79901.00213   79901.05765   -0.05552    0.03000   0.00000   79901.05765   -0.05552 0.5000
  725:  52 30 22  0 52 29 23  0               79917.90422   79917.93339   -0.02917    0.03000   0.00000
  726:  85 38 47  0 85 37 48  0               79920.45379   79920.35343    0.10035    0.10000   0.00000
  727:  70 35 36  0 70 34 37  0               79921.81369   79921.86266   -0.04898    0.03000   0.00000
  728:  63 33 30  0 63 32 31  0               79923.88942   79923.77934    0.11008    0.03000   0.00000   79923.90567   -0.01625 0.5000
  729:  52 30 23  0 52 29 24  0               79923.88942   79924.03200   -0.14258    0.03000   0.00000   79923.90567   -0.01625 0.5000
  730:  66 34 32  0 66 33 33  0               79951.00955   79950.99563    0.01392    0.03000   0.00000
  731:  22  7 15  0 21  8 14  0               80002.21559   80002.20123    0.01436    0.03000   0.00000
  732:  37  7 30  0 37  6 31  0               80012.14378   80012.15201   -0.00823    0.03000   0.00000   80012.15202   -0.00823 0.5000
  733:  37  8 30  0 37  7 31  0               80012.14378   80012.15202   -0.00823    0.03000   0.00000   80012.15202   -0.00823 0.5000
  734:  47 29 18  0 47 28 19  0               80029.43180   80029.33028    0.10152    0.03000   0.00000   80029.43373   -0.00192 0.5000
  735:  47 29 19  0 47 28 20  0               80029.43180   80029.53717   -0.10537    0.03000   0.00000   80029.43373   -0.00192 0.5000
  736: 109 50 59  0109 49 60  0               80062.47540   80062.60724   -0.13185    0.10000   0.00000
  737:  56 31 25  0 56 30 26  0               80063.76424   80063.71413    0.05011    0.03000   0.00000
  738:  66 29 38  0 66 28 39  0               80089.55069   80089.53385    0.01684    0.03000   0.00000
  739:  56 31 26  0 56 30 27  0               80107.76444   80107.65042    0.11402    0.03000   0.00000   80107.74909    0.01536 0.5000
  740: 105 48 57  0105 47 58  0               80107.76444   80107.84775   -0.08331    0.03000   0.00000   80107.74909    0.01536 0.5000
  741:  30 27  3  0 30 26  4  0               80111.81305   80111.79833    0.01472    0.03000   0.00000   80111.79833    0.01472 0.5000
  742:  30 27  4  0 30 26  5  0               80111.81305   80111.79833    0.01472    0.03000   0.00000   80111.79833    0.01472 0.5000
  743:  51 19 33  0 51 18 34  0               80225.02265   80225.06185   -0.03919    0.03000   0.00000
  744:  22  8 15  0 21  7 14  0               80247.56922   80247.53675    0.03247    0.03000   0.00000
  745:  63 26 37  0 63 25 38  0               80249.72451   80249.70589    0.01861    0.03000   0.00000
  746:  99 45 54  0 99 44 55  0               80330.98536   80330.98156    0.00379    0.10000   0.00000
  747:  47 15 32  0 47 14 33  0               80341.82150   80341.80162    0.01987    0.03000   0.00000   80341.84348   -0.02199 0.2500
  748:  47 15 32  0 47 15 33  0               80341.82150   80341.79515    0.02635    0.03000   0.00000   80341.84348   -0.02199 0.2500
  749:  47 16 32  0 47 15 33  0               80341.82150   80341.88534   -0.06384    0.03000   0.00000   80341.84348   -0.02199 0.2500
  750:  47 16 32  0 47 14 33  0               80341.82150   80341.89182   -0.07032    0.03000   0.00000   80341.84348   -0.02199 0.2500
  751:  40 28 12  0 40 27 13  0               80361.23520   80361.25372   -0.01852    0.03000   0.00000   80361.25383   -0.01863 0.5000
  752:  40 28 13  0 40 27 14  0               80361.23520   80361.25394   -0.01874    0.03000   0.00000   80361.25383   -0.01863 0.5000
  753:  74 34 41  0 74 33 42  0               80432.76456   80432.78968   -0.02512    0.03000   0.00000
  754:  13 11  3  0 12 10  2  0               80436.66537   80436.55239    0.11298    0.03000   0.00000   80436.65452    0.01085 0.5000
  755:  13 11  2  0 12 10  3  0               80436.66537   80436.75666   -0.09129    0.03000   0.00000   80436.65452    0.01085 0.5000
  756:  36  6 30  0 36  5 31  0               80450.17343   80450.18868   -0.01524    0.03000   0.00000   80450.18868   -0.01524 0.5000
  757:  36  7 30  0 36  6 31  0               80450.17343   80450.18868   -0.01524    0.03000   0.00000   80450.18868   -0.01524 0.5000
  758:  63 33 31  0 63 32 32  0               80487.92073   80487.92848   -0.00775    0.10000   0.00000
  759:  74 37 37  0 74 36 38  0               80512.68168   80512.62291    0.05876    0.10000   0.00000
  760:  15  9  7  0 14  8  6  0               80516.36907   80516.36284    0.00623    0.03000   0.00000
  761:  42 11 31  0 42 10 32  0               80574.98784   80575.00573   -0.01788    0.03000   0.00000   80575.00596   -0.01811 0.2500
  762:  42 12 31  0 42 11 32  0               80574.98784   80575.00619   -0.01834    0.03000   0.00000   80575.00596   -0.01811 0.2500
  763:  42 12 31  0 42 10 32  0               80574.98784   80575.00621   -0.01837    0.03000   0.00000   80575.00596   -0.01811 0.2500
  764:  42 11 31  0 42 11 32  0               80574.98784   80575.00570   -0.01786    0.03000   0.00000   80575.00596   -0.01811 0.2500
  765:  73 36 38  0 73 35 39  0               80614.52306   80614.50072    0.02233    0.10000   0.00000
  766:  63 27 37  0 63 26 38  0               80717.71869   80717.77096   -0.05228    0.03000   0.00000
  767:  46 29 17  0 46 28 18  0               80742.72521   80742.72121    0.00400    0.01000   0.00000   80742.75096   -0.02576 0.5000
  768:  46 29 18  0 46 28 19  0               80742.72521   80742.78072   -0.05552    0.01000   0.00000   80742.75096   -0.02576 0.5000
  769:  71 32 40  0 71 31 41  0               80778.61491   80778.59748    0.01744    0.03000   0.00000
  770:  54 20 34  0 54 19 35  0               80794.45373   80794.43915    0.01459    0.03000   0.00000
  771:  39 28 11  0 39 27 12  0               80798.09747   80798.08902    0.00845    0.01000   0.00000   80798.08904    0.00843 0.5000
  772:  39 28 12  0 39 27 13  0               80798.09747   80798.08907    0.00841    0.01000   0.00000   80798.08904    0.00843 0.5000
  773:  54 21 34  0 54 20 35  0               80803.11606   80803.12361   -0.00755    0.01000   0.00000
  774:  79 39 40  0 79 38 41  0               80806.93334   80807.07186   -0.13851    0.10000   0.00000
  775:  35  5 30  0 35  4 31  0               80849.10871   80849.11677   -0.00807    0.03000   0.00000   80849.11677   -0.00807 0.5000
  776:  35  6 30  0 35  5 31  0               80849.10871   80849.11677   -0.00807    0.03000   0.00000   80849.11677   -0.00807 0.5000
  777:  51 30 21  0 51 29 22  0               80893.53048   80893.56867   -0.03820    0.03000   0.00000
  778:  51 30 22  0 51 29 23  0               80895.61892   80895.60981    0.00911    0.03000   0.00000
  779:  27 13 14  0 26 14 13  0               80913.95092   80913.88597    0.06495    0.10000   0.00000
  780:  60 24 36  0 60 23 37  0               80934.52013   80934.40781    0.11232    0.10000   0.00000
  781:  70 30 40  0 70 29 41  0               80945.89709   80945.91068   -0.01359    0.03000   0.00000
  782:  14 10  5  0 13  9  4  0               81005.09635   81005.10056   -0.00421    0.03000   0.00000
  783:  14 10  4  0 13  9  5  0               81039.33362   81039.32838    0.00524    0.03000   0.00000
  784:  77 37 41  0 77 36 42  0               81042.86527   81042.87998   -0.01471    0.03000   0.00000
  785:  77 36 42  0 77 35 43  0               81044.26819   81044.21909    0.04911    0.03000   0.00000
  786:  57 22 35  0 57 21 36  0               81059.85274   81059.86884   -0.01610    0.03000   0.00000
  787:  60 25 36  0 60 24 37  0               81071.78174   81071.80057   -0.01883    0.03000   0.00000
  788:  22  9 13  0 21 10 12  0               81077.63021   81077.62263    0.00758    0.03000   0.00000
  789:  59 32 27  0 59 31 28  0               81089.56715   81089.55340    0.01375    0.03000   0.00000
  790:  57 23 35  0 57 22 36  0               81096.27770   81096.27214    0.00556    0.03000   0.00000
  791:  43 28 16  0 42 29 13  0               81105.50918   81105.48228    0.02690    0.03000   0.00000   81105.48283    0.02634 0.5000
  792:  43 28 15  0 42 29 14  0               81105.50918   81105.48339    0.02579    0.03000   0.00000   81105.48283    0.02634 0.5000
  793:  66 34 33  0 66 33 34  0               81114.04836   81114.08157   -0.03321    0.03000   0.00000
  794:  23 10 13  0 22 11 12  0               81164.08754   81164.06812    0.01942    0.03000   0.00000
  795:  41 10 31  0 41  9 32  0               81191.58813   81191.58356    0.00457    0.01000   0.00000   81191.58360    0.00453 0.2500
  796:  41 10 31  0 41 10 32  0               81191.58813   81191.58356    0.00457    0.01000   0.00000   81191.58360    0.00453 0.2500
  797:  41 11 31  0 41  9 32  0               81191.58813   81191.58365    0.00449    0.01000   0.00000   81191.58360    0.00453 0.2500
  798:  41 11 31  0 41 10 32  0               81191.58813   81191.58364    0.00449    0.01000   0.00000   81191.58360    0.00453 0.2500
  799:  59 32 28  0 59 31 29  0               81194.49809   81194.51557   -0.01747    0.03000   0.00000
  800:  38 28 10  0 38 27 11  0               81197.21904   81197.21415    0.00489    0.01000   0.00000   81197.21415    0.00489 0.5000
  801:  38 28 11  0 38 27 12  0               81197.21904   81197.21416    0.00488    0.01000   0.00000   81197.21415    0.00489 0.5000
  802:  46 14 32  0 46 13 33  0               81201.83517   81201.81489    0.02027    0.01000   0.00000   81201.82429    0.01088 0.2500
  803:  46 15 32  0 46 14 33  0               81201.83517   81201.83368    0.00148    0.01000   0.00000   81201.82429    0.01088 0.2500
  804:  46 15 32  0 46 13 33  0               81201.83517   81201.83499    0.00018    0.01000   0.00000   81201.82429    0.01088 0.2500
  805:  46 14 32  0 46 14 33  0               81201.83517   81201.81359    0.02158    0.01000   0.00000   81201.82429    0.01088 0.2500
  806:  34  4 30  0 34  3 31  0               81212.17013   81212.16940    0.00073    0.01000   0.00000   81212.16940    0.00073 0.5000
  807:  34  5 30  0 34  4 31  0               81212.17013   81212.16940    0.00073    0.01000   0.00000   81212.16940    0.00073 0.5000
  808:  55 31 24  0 55 30 25  0               81296.61632   81296.65071   -0.03439    0.03000   0.00000
  809:  55 31 25  0 55 30 26  0               81312.78983   81312.80875   -0.01892    0.03000   0.00000
  810:  50 17 33  0 50 16 34  0               81321.70348   81321.54557    0.15790    0.03000   0.00000   81321.78899   -0.08551 0.5000
  811:  50 18 33  0 50 17 34  0               81321.70348   81322.03240   -0.32893    0.03000   0.00000   81321.78899   -0.08551 0.5000
  812:  78 37 42  0 78 36 43  0               81363.93399   81363.93760   -0.00361    0.03000   0.00000
  813:  45 29 16  0 45 28 17  0               81394.07649   81394.05155    0.02494    0.01000   0.00000   81394.05969    0.01680 0.5000
  814:  45 29 17  0 45 28 18  0               81394.07649   81394.06783    0.00866    0.01000   0.00000   81394.05969    0.01680 0.5000
  815:  91 44 47  0 91 43 48  0               81486.42152   81486.37048    0.05104    0.03000   0.00000
  816:  68 30 39  0 68 29 40  0               81514.71660   81514.72590   -0.00930    0.03000   0.00000
  817:  33  3 30  0 33  2 31  0               81542.27209   81542.24059    0.03150    0.03000   0.00000   81542.24059    0.03150 0.5000
  818:  33  4 30  0 33  3 31  0               81542.27209   81542.24059    0.03150    0.03000   0.00000   81542.24059    0.03150 0.5000
  819:  37 28  9  0 37 27 10  0               81561.78926   81561.76555    0.02370    0.03000   0.00000   81561.76556    0.02370 0.5000
  820:  37 28 10  0 37 27 11  0               81561.78926   81561.76556    0.02370    0.03000   0.00000   81561.76556    0.02370 0.5000
  821:  76 37 40  0 76 36 41  0               81574.81297   81574.83758   -0.02460    0.03000   0.00000
  822:  44 29 16  0 43 30 13  0               81597.86015   81597.87487   -0.01472    0.10000   0.00000   81597.87501   -0.01486 0.5000
  823:  44 29 15  0 43 30 14  0               81597.86015   81597.87515   -0.01499    0.10000   0.00000   81597.87501   -0.01486 0.5000
  824:  69 35 35  0 69 34 36  0               81644.09286   81644.00308    0.08978    0.10000   0.00000
  825:  65 27 38  0 65 26 39  0               81653.16745   81653.18223   -0.01478    0.03000   0.00000
  826:  40  9 31  0 40  8 32  0               81754.63883   81754.68952   -0.05069    0.03000   0.00000   81754.68953   -0.05070 0.5000
  827:  40 10 31  0 40  9 32  0               81754.63883   81754.68953   -0.05070    0.03000   0.00000   81754.68953   -0.05070 0.5000
  828:  50 30 20  0 50 29 21  0               81778.12258   81778.13280   -0.01022    0.03000   0.00000
  829:  50 30 21  0 50 29 22  0               81778.82573   81778.78605    0.03968    0.03000   0.00000
  830:  32  2 30  0 32  1 31  0               81841.87133   81841.93913   -0.06781    0.10000   0.00000   81841.93913   -0.06781 0.5000
  831:  32  3 30  0 32  2 31  0               81841.87133   81841.93913   -0.06781    0.10000   0.00000   81841.93913   -0.06781 0.5000
  832:  71 36 35  0 71 35 36  0               81851.51131   81851.50813    0.00318    0.10000   0.00000
  833:  62 33 29  0 62 32 30  0               81870.34095   81870.32712    0.01383    0.03000   0.00000
  834:  76 35 42  0 76 34 43  0               81873.19403   81873.07821    0.11582    0.10000   0.00000
  835:  36 28  8  0 36 27  9  0               81894.53758   81894.53928   -0.00170    0.03000   0.00000   81894.53928   -0.00170 0.5000
  836:  36 28  9  0 36 27 10  0               81894.53758   81894.53928   -0.00170    0.03000   0.00000   81894.53928   -0.00170 0.5000
  837:  45 13 32  0 45 12 33  0               81985.28114   81985.27325    0.00789    0.03000   0.00000   81985.27522    0.00592 0.2500
  838:  45 14 32  0 45 13 33  0               81985.28114   81985.27718    0.00396    0.03000   0.00000   81985.27522    0.00592 0.2500
  839:  45 14 32  0 45 12 33  0               81985.28114   81985.27743    0.00371    0.03000   0.00000   81985.27522    0.00592 0.2500
  840:  45 13 32  0 45 13 33  0               81985.28114   81985.27300    0.00814    0.03000   0.00000   81985.27522    0.00592 0.2500
  841:  44 29 15  0 44 28 16  0               81989.66803   81989.67082   -0.00279    0.03000   0.00000   81989.67293   -0.00490 0.5000
  842:  44 29 16  0 44 28 17  0               81989.66803   81989.67504   -0.00701    0.03000   0.00000   81989.67293   -0.00490 0.5000
  843:  72 31 41  0 72 30 42  0               82007.47873   82007.55685   -0.07812    0.10000   0.00000
  844:  15  9  6  0 14  8  7  0               82039.08893   82039.02767    0.06126    0.10000   0.00000
  845:  53 19 34  0 53 18 35  0               82072.22089   82072.24467   -0.02378    0.03000   0.00000
  846:  53 20 34  0 53 19 35  0               82074.76621   82074.72716    0.03905    0.03000   0.00000
  847:  45 30 16  0 44 31 13  0               82107.27413   82107.28203   -0.00789    0.10000   0.00000   82107.28206   -0.00793 0.5000
  848:  45 30 15  0 44 31 14  0               82107.27413   82107.28209   -0.00796    0.10000   0.00000   82107.28206   -0.00793 0.5000
  849:  62 33 30  0 62 32 31  0               82108.70979   82108.77371   -0.06392    0.03000   0.00000
  850:  31  1 30  0 31  0 31  0               82113.71580   82113.63188    0.08393    0.10000   0.00000   82113.63188    0.08393 0.5000
  851:  31  2 30  0 31  1 31  0               82113.71580   82113.63188    0.08393    0.10000   0.00000   82113.63188    0.08393 0.5000
  852:  72 36 37  0 72 35 38  0               82158.45602   82158.49889   -0.04287    0.03000   0.00000
  853:  73 33 41  0 73 32 42  0               82164.83541   82164.89507   -0.05967    0.03000   0.00000
  854:  15  8  7  0 14  7  8  0               82172.82038   82172.96614   -0.14576    0.10000   0.00000
  855:  35 28  7  0 35 27  8  0               82197.98762   82198.04544   -0.05781    0.03000   0.00000   82198.04544   -0.05781 0.5000
  856:  35 28  8  0 35 27  9  0               82197.98762   82198.04544   -0.05781    0.03000   0.00000   82198.04544   -0.05781 0.5000
  857:  65 28 38  0 65 27 39  0               82216.05611   82216.00620    0.04991    0.03000   0.00000
  858:  98 47 51  0 98 46 52  0               82224.02578   82224.06068   -0.03490    0.10000   0.00000
  859:  22  8 14  0 21  9 13  0               82225.94465   82225.92842    0.01623    0.10000   0.00000
  860:  39  8 31  0 39  7 32  0               82269.20482   82269.22729   -0.02246    0.01000   0.00000   82269.22729   -0.02247 0.5000
  861:  39  9 31  0 39  8 32  0               82269.20482   82269.22729   -0.02247    0.01000   0.00000   82269.22729   -0.02247 0.5000
  862:  49 16 33  0 49 15 34  0               82316.41741   82316.39705    0.02036    0.01000   0.00000   82316.39214    0.02527 0.5000
  863:  49 16 33  0 49 16 34  0               82316.41741   82316.38723    0.03018    0.01000   0.00000   82316.39214    0.02527 0.5000
  864:  65 34 31  0 65 33 32  0               82338.48740   82338.47319    0.01421    0.03000   0.00000
  865:  68 35 33  0 68 34 34  0               82386.55703   82386.55805   -0.00102    0.03000   0.00000
  866:  54 31 23  0 54 30 24  0               82400.19419   82400.18352    0.01067    0.03000   0.00000
  867:  29  1 28  0 28  2 27  0               82404.91039   82404.93254   -0.02215    0.01000   0.00000   82404.93254   -0.02215 0.2500
  868:  29  2 28  0 28  1 27  0               82404.91039   82404.93254   -0.02215    0.01000   0.00000   82404.93254   -0.02215 0.2500
  869:  29  2 28  0 28  2 27  0               82404.91039   82404.93254   -0.02215    0.01000   0.00000   82404.93254   -0.02215 0.2500
  870:  29  1 28  0 28  1 27  0               82404.91039   82404.93254   -0.02215    0.01000   0.00000   82404.93254   -0.02215 0.2500
  871:  30  0 30  0 29  1 29  0               82405.81269   82405.69100    0.12169    0.03000   0.00000   82405.72769    0.08500 0.2000
  872:  30  1 30  0 29  0 29  0               82405.81269   82405.69100    0.12169    0.03000   0.00000   82405.72769    0.08500 0.2000
  873:  30  1 30  0 29  1 29  0               82405.81269   82405.69100    0.12169    0.03000   0.00000   82405.72769    0.08500 0.2000
  874:  30  0 30  0 29  0 29  0               82405.81269   82405.69100    0.12169    0.03000   0.00000   82405.72769    0.08500 0.2000
  875:  54 31 24  0 54 30 25  0               82405.81269   82405.87443   -0.06175    0.03000   0.00000   82405.72769    0.08500 0.2000
  876:  28  2 26  0 27  3 25  0               82406.25610   82406.25956   -0.00346    0.01000   0.00000   82406.25956   -0.00346 0.2500
  877:  28  3 26  0 27  2 25  0               82406.25610   82406.25956   -0.00346    0.01000   0.00000   82406.25956   -0.00346 0.2500
  878:  28  3 26  0 27  3 25  0               82406.25610   82406.25956   -0.00346    0.01000   0.00000   82406.25956   -0.00346 0.2500
  879:  28  2 26  0 27  2 25  0               82406.25610   82406.25956   -0.00346    0.01000   0.00000   82406.25956   -0.00346 0.2500
  880:  27  3 24  0 26  4 23  0               82412.58640   82412.58809   -0.00170    0.01000   0.00000   82412.58809   -0.00170 0.2500
  881:  27  4 24  0 26  3 23  0               82412.58640   82412.58810   -0.00170    0.01000   0.00000   82412.58809   -0.00170 0.2500
  882:  27  4 24  0 26  4 23  0               82412.58640   82412.58809   -0.00170    0.01000   0.00000   82412.58809   -0.00170 0.2500
  883:  27  3 24  0 26  3 23  0               82412.58640   82412.58810   -0.00170    0.01000   0.00000   82412.58809   -0.00170 0.2500
  884:  26  4 22  0 25  5 21  0               82429.49306   82429.49419   -0.00114    0.01000   0.00000   82429.49432   -0.00126 0.2500
  885:  26  5 22  0 25  5 21  0               82429.49306   82429.49424   -0.00119    0.01000   0.00000   82429.49432   -0.00126 0.2500
  886:  26  4 22  0 25  4 21  0               82429.49306   82429.49439   -0.00133    0.01000   0.00000   82429.49432   -0.00126 0.2500
  887:  26  5 22  0 25  4 21  0               82429.49306   82429.49444   -0.00138    0.01000   0.00000   82429.49432   -0.00126 0.2500
  888:  25  5 20  0 24  6 19  0               82468.27666   82468.22161    0.05505    0.03000   0.00000   82468.23555    0.04112 0.2500
  889:  25  6 20  0 24  6 19  0               82468.27666   82468.22773    0.04894    0.03000   0.00000   82468.23555    0.04112 0.2500
  890:  25  5 20  0 24  5 19  0               82468.27666   82468.24337    0.03329    0.03000   0.00000   82468.23555    0.04112 0.2500
  891:  25  6 20  0 24  5 19  0               82468.27666   82468.24949    0.02718    0.03000   0.00000   82468.23555    0.04112 0.2500
  892:  34 28  6  0 34 27  7  0               82474.53800   82474.55193   -0.01394    0.03000   0.00000   82474.55193   -0.01394 0.5000
  893:  34 28  7  0 34 27  8  0               82474.53800   82474.55193   -0.01394    0.03000   0.00000   82474.55193   -0.01394 0.5000
  894:  62 25 37  0 62 24 38  0               82491.17755   82491.17795   -0.00040    0.03000   0.00000
  895:  58 32 26  0 58 31 27  0               82502.78428   82502.87932   -0.09504    0.10000   0.00000
  896:  43 29 14  0 43 28 15  0               82534.95499   82534.95968   -0.00469    0.03000   0.00000   82534.96020   -0.00521 0.5000
  897:  43 29 15  0 43 28 16  0               82534.95499   82534.96072   -0.00573    0.03000   0.00000   82534.96020   -0.00521 0.5000
  898:  58 32 27  0 58 31 28  0               82543.35044   82543.35108   -0.00064    0.03000   0.00000
  899:  24  6 18  0 23  7 17  0               82552.73699   82552.69854    0.03845    0.03000   0.00000
  900:  24  7 18  0 23  6 17  0               82554.76312   82554.70233    0.06079    0.03000   0.00000
  901:  34 15 20  0 33 16 17  0               82557.55057   82557.43880    0.11177    0.10000   0.00000
  902:  56 21 35  0 56 20 36  0               82559.58546   82559.60084   -0.01538    0.03000   0.00000
  903:  56 22 35  0 56 21 36  0               82570.85516   82570.86195   -0.00679    0.03000   0.00000
  904:  49 30 19  0 49 29 20  0               82583.65662   82583.54791    0.10871    0.03000   0.00000   82583.64780    0.00882 0.5000
  905:  49 30 20  0 49 29 21  0               82583.65662   82583.74769   -0.09107    0.03000   0.00000   82583.64780    0.00882 0.5000
  906:  79 37 43  0 79 36 44  0               82621.49194   82621.51091   -0.01896    0.10000   0.00000
  907:  62 26 37  0 62 25 38  0               82660.09197   82660.14244   -0.05047    0.03000   0.00000
  908:  16  9  8  0 15  8  7  0               82660.97954   82660.91244    0.06710    0.03000   0.00000
  909:  44 12 32  0 44 11 33  0               82700.49546   82700.51160   -0.01615    0.01000   0.00000   82700.51198   -0.01653 0.2500
  910:  44 12 32  0 44 12 33  0               82700.49546   82700.51156   -0.01610    0.01000   0.00000   82700.51198   -0.01653 0.2500
  911:  44 13 32  0 44 11 33  0               82700.49546   82700.51241   -0.01695    0.01000   0.00000   82700.51198   -0.01653 0.2500
  912:  44 13 32  0 44 12 33  0               82700.49546   82700.51237   -0.01691    0.01000   0.00000   82700.51198   -0.01653 0.2500
  913:  23  7 16  0 22  8 15  0               82706.59084   82706.62784   -0.03699    0.03000   0.00000
  914:  33 28  5  0 33 27  6  0               82726.17196   82726.11988    0.05208    0.03000   0.00000   82726.11988    0.05208 0.5000
  915:  33 28  6  0 33 27  7  0               82726.17196   82726.11988    0.05208    0.03000   0.00000   82726.11988    0.05208 0.5000
  916:  59 23 36  0 59 22 37  0               82730.59420   82730.60141   -0.00721    0.03000   0.00000
  917:  38  7 31  0 38  6 32  0               82739.47555   82739.46512    0.01044    0.01000   0.00000   82739.46512    0.01044 0.5000
  918:  38  8 31  0 38  7 32  0               82739.47555   82739.46512    0.01044    0.01000   0.00000   82739.46512    0.01044 0.5000
  919:  75 37 39  0 75 36 40  0               82773.17413   82773.28438   -0.11025    0.06000   0.00000
  920:  59 24 36  0 59 23 37  0               82776.48525   82776.49137   -0.00612    0.03000   0.00000
  921:  23  8 16  0 22  7 15  0               82795.18658   82795.18438    0.00220    0.03000   0.00000
  922:  53 39 15  0 52 40 12  0               82826.12537   82826.10120    0.02417    0.10000   0.00000   82826.10120    0.02417 0.5000
  923:  53 39 14  0 52 40 13  0               82826.12537   82826.10120    0.02417    0.10000   0.00000   82826.10120    0.02417 0.5000
  924:  20  9 12  0 19  8 11  0               82835.07266   82835.08373   -0.01107    0.03000   0.00000
  925:  65 34 32  0 65 33 33  0               82854.61528   82854.63167   -0.01639    0.03000   0.00000
  926:  70 31 40  0 70 30 41  0               82921.95608   82921.95921   -0.00313    0.03000   0.00000
  927:  86 42 44  0 86 41 45  0               82924.56215   82924.56814   -0.00600    0.03000   0.00000
  928:  32 28  4  0 32 27  5  0               82954.66212   82954.63253    0.02959    0.03000   0.00000   82954.63253    0.02959 0.5000
  929:  32 28  5  0 32 27  6  0               82954.66212   82954.63253    0.02959    0.03000   0.00000   82954.63253    0.02959 0.5000
  930:  32 16 17  0 31 17 14  0               82960.98110   82960.97895    0.00215    0.10000   0.00000
  931:  74 32 42  0 74 31 43  0               83010.18941   83010.17707    0.01234    0.03000   0.00000
  932:  67 28 39  0 67 27 40  0               83018.00907   83017.95576    0.05330    0.03000   0.00000
  933:  42 29 13  0 42 28 14  0               83034.51616   83034.54202   -0.02586    0.01000   0.00000   83034.54214   -0.02598 0.5000
  934:  42 29 14  0 42 28 15  0               83034.51616   83034.54227   -0.02610    0.01000   0.00000   83034.54214   -0.02598 0.5000
  935:  76 38 38  0 76 37 39  0               83071.17969   83071.18900   -0.00931    0.10000   0.00000
  936:  80 38 43  0 80 37 44  0               83114.65910   83114.75381   -0.09471    0.10000   0.00000
  937:  21  9 13  0 20  8 12  0               83149.98593   83150.04604   -0.06011    0.03000   0.00000
  938:  31 28  3  0 31 27  4  0               83161.78855   83161.81911   -0.03056    0.03000   0.00000   83161.81911   -0.03056 0.5000
  939:  31 28  4  0 31 27  5  0               83161.78855   83161.81911   -0.03056    0.03000   0.00000   83161.81911   -0.03056 0.5000
  940:  37  6 31  0 37  5 32  0               83169.11127   83169.15335   -0.04208    0.03000   0.00000   83169.15335   -0.04208 0.5000
  941:  37  7 31  0 37  6 32  0               83169.11127   83169.15335   -0.04208    0.03000   0.00000   83169.15335   -0.04208 0.5000
  942:  19  9 11  0 18  8 10  0               83211.05863   83211.03812    0.02052    0.03000   0.00000
  943:  48 15 33  0 48 14 34  0               83221.25142   83221.23695    0.01447    0.03000   0.00000   83221.25092    0.00050 0.2500
  944:  48 16 33  0 48 15 34  0               83221.25142   83221.26489   -0.01347    0.03000   0.00000   83221.25092    0.00050 0.2500
  945:  48 16 33  0 48 14 34  0               83221.25142   83221.26695   -0.01553    0.03000   0.00000   83221.25092    0.00050 0.2500
  946:  48 15 33  0 48 15 34  0               83221.25142   83221.23489    0.01653    0.03000   0.00000   83221.25092    0.00050 0.2500
  947:  52 18 34  0 52 18 35  0               83223.19698   83223.19523    0.00175    0.03000   0.00000   83223.22689   -0.02991 0.5000
  948:  52 18 34  0 52 17 35  0               83223.19698   83223.25854   -0.06156    0.03000   0.00000   83223.22689   -0.02991 0.5000
  949:  52 19 34  0 52 18 35  0               83223.96136   83223.92812    0.03324    0.03000   0.00000   83223.95977    0.00158 0.5000
  950:  52 19 34  0 52 17 35  0               83223.96136   83223.99143   -0.03008    0.03000   0.00000   83223.95977    0.00158 0.5000
  951:  48 30 18  0 48 29 19  0               83319.16962   83319.11567    0.05394    0.03000   0.00000   83319.14483    0.02478 0.5000
  952:  48 30 19  0 48 29 20  0               83319.16962   83319.17399   -0.00438    0.03000   0.00000   83319.14483    0.02478 0.5000
  953:  30 28  2  0 30 27  3  0               83349.27757   83349.27458    0.00298    0.03000   0.00000   83349.27458    0.00298 0.5000
  954:  30 28  3  0 30 27  4  0               83349.27757   83349.27458    0.00298    0.03000   0.00000   83349.27458    0.00298 0.5000
  955:  43 11 32  0 43 10 33  0               83354.50409   83354.49898    0.00511    0.01000   0.00000   83354.49905    0.00504 0.2500
  956:  43 11 32  0 43 11 33  0               83354.50409   83354.49897    0.00512    0.01000   0.00000   83354.49905    0.00504 0.2500
  957:  43 12 32  0 43 10 33  0               83354.50409   83354.49913    0.00497    0.01000   0.00000   83354.49905    0.00504 0.2500
  958:  43 12 32  0 43 11 33  0               83354.50409   83354.49912    0.00498    0.01000   0.00000   83354.49905    0.00504 0.2500
  959:  53 31 22  0 53 30 23  0               83397.17489   83397.15128    0.02361    0.03000   0.00000
  960:  53 31 23  0 53 30 24  0               83399.08370   83399.07144    0.01227    0.03000   0.00000
  961:  68 35 34  0 68 34 35  0               83451.66021   83451.68145   -0.02124    0.03000   0.00000
  962:  81 40 41  0 81 39 42  0               83463.33538   83463.32143    0.01395    0.10000   0.00000
  963:  33 17 17  0 32 18 14  0               83477.42312   83477.37326    0.04986    0.10000   0.00000
  964:  41 29 12  0 41 28 13  0               83492.43284   83492.43618   -0.00334    0.03000   0.00000   83492.43621   -0.00336 0.5000
  965:  41 29 13  0 41 28 14  0               83492.43284   83492.43623   -0.00339    0.03000   0.00000   83492.43621   -0.00336 0.5000
  966:  13 12  2  0 12 11  1  0               83495.98646   83495.95088    0.03559    0.03000   0.00000   83495.95261    0.03385 0.5000
  967:  13 12  1  0 12 11  2  0               83495.98646   83495.95435    0.03211    0.03000   0.00000   83495.95261    0.03385 0.5000
  968:  61 33 28  0 61 32 29  0               83510.95766   83510.97383   -0.01618    0.03000   0.00000
  969:  29 28  1  0 29 27  2  0               83518.51551   83518.47608    0.03943    0.03000   0.00000   83518.47608    0.03943 0.5000
  970:  29 28  2  0 29 27  3  0               83518.51551   83518.47608    0.03943    0.03000   0.00000   83518.47608    0.03943 0.5000
  971:  36 20 17  0 35 21 14  0               83539.84658   83539.83955    0.00703    0.10000   0.00000
  972:  35 19 17  0 34 20 14  0               83541.16187   83541.21697   -0.05510    0.10000   0.00000
  973:  75 34 42  0 75 33 43  0               83543.96203   83543.97452   -0.01249    0.03000   0.00000
  974:  36  5 31  0 36  4 32  0               83561.59851   83561.61544   -0.01693    0.03000   0.00000   83561.61544   -0.01693 0.5000
  975:  36  6 31  0 36  5 32  0               83561.59851   83561.61544   -0.01693    0.03000   0.00000   83561.61544   -0.01693 0.5000
  976:  61 33 29  0 61 32 30  0               83607.22286   83607.24035   -0.01749    0.03000   0.00000
  977:  37 21 17  0 36 22 14  0               83610.79162   83610.76967    0.02195    0.10000   0.00000
  978:  78 38 41  0 78 37 42  0               83631.93180   83631.97975   -0.04795    0.03000   0.00000
  979:  36 20 16  0 35 21 15  0               83642.92498   83642.88327    0.04171    0.10000   0.00000
  980:  37 21 16  0 36 22 15  0               83643.88862   83643.85994    0.02868    0.10000   0.00000
  981:  28 28  0  0 28 27  1  0               83670.86594   83670.79671    0.06923    0.03000   0.00000   83670.79671    0.06923 0.5000
  982:  28 28  1  0 28 27  2  0               83670.86594   83670.79671    0.06923    0.03000   0.00000   83670.79671    0.06923 0.5000
  983:  17  9  9  0 16  8  8  0               83689.99081   83689.96503    0.02578    0.03000   0.00000
  984:  67 29 39  0 67 28 40  0               83691.45520   83691.44551    0.00969    0.03000   0.00000
  985:  18  9 10  0 17  8  9  0               83711.01042   83710.98128    0.02914    0.03000   0.00000
  986:  48 33 16  0 47 34 13  0               83717.68056   83717.72697   -0.04640    0.10000   0.00000   83717.72697   -0.04640 0.5000
  987:  48 33 15  0 47 34 14  0               83717.68056   83717.72697   -0.04641    0.10000   0.00000   83717.72697   -0.04640 0.5000
  988:  57 32 25  0 57 31 26  0               83754.13942   83754.14564   -0.00622    0.03000   0.00000
  989:  57 32 26  0 57 31 27  0               83769.07610   83769.09852   -0.02242    0.03000   0.00000
  990:  35 19 16  0 34 20 15  0               83846.81143   83846.85957   -0.04814    0.10000   0.00000
  991:  55 20 35  0 55 19 36  0               83896.43245   83896.43575   -0.00330    0.03000   0.00000
  992:  55 21 35  0 55 20 36  0               83899.70739   83899.72743   -0.02003    0.03000   0.00000
  993:  40 29 11  0 40 28 12  0               83912.14884   83912.16774   -0.01890    0.01000   0.00000   83912.16774   -0.01890 0.5000
  994:  40 29 12  0 40 28 13  0               83912.14884   83912.16775   -0.01891    0.01000   0.00000   83912.16774   -0.01890 0.5000
  995:  35  4 31  0 35  3 32  0               83919.80370   83919.81943   -0.01573    0.01000   0.00000   83919.81943   -0.01573 0.5000
  996:  35  5 31  0 35  4 32  0               83919.80370   83919.81943   -0.01573    0.01000   0.00000   83919.81943   -0.01573 0.5000
  997:  12  4  8  0 11  3  9  0               83940.93370   83941.01931   -0.08561    0.10000   0.00000
  998:  71 36 36  0 71 35 37  0               83943.29743   83943.33929   -0.04185    0.03000   0.00000
  999:  76 33 43  0 76 32 44  0               83951.12652   83951.10930    0.01721    0.03000   0.00000
 1000:  42 10 32  0 42  9 33  0               83953.13751   83953.14920   -0.01169    0.01000   0.00000   83953.14921   -0.01170 0.2500
 1001:  42 10 32  0 42 10 33  0               83953.13751   83953.14920   -0.01169    0.01000   0.00000   83953.14921   -0.01170 0.2500
 1002:  42 11 32  0 42  9 33  0               83953.13751   83953.14923   -0.01172    0.01000   0.00000   83953.14921   -0.01170 0.2500
 1003:  42 11 32  0 42 10 33  0               83953.13751   83953.14923   -0.01172    0.01000   0.00000   83953.14921   -0.01170 0.2500
 1004:  39 23 17  0 38 24 14  0               83979.46206   83979.46021    0.00184    0.03000   0.00000
 1005:  47 30 17  0 47 29 18  0               83992.39010   83992.38611    0.00399    0.01000   0.00000   83992.39422   -0.00412 0.5000
 1006:  47 30 18  0 47 29 19  0               83992.39010   83992.40234   -0.01223    0.01000   0.00000   83992.39422   -0.00412 0.5000
 1007:  64 26 38  0 64 25 39  0               84017.30275   84017.25966    0.04309    0.03000   0.00000
 1008:  47 14 33  0 47 13 34  0               84046.71661   84046.73820   -0.02159    0.01000   0.00000   84046.74124   -0.02463 0.2500
 1009:  47 15 33  0 47 14 34  0               84046.71661   84046.74428   -0.02767    0.01000   0.00000   84046.74124   -0.02463 0.2500
 1010:  47 15 33  0 47 13 34  0               84046.71661   84046.74468   -0.02807    0.01000   0.00000   84046.74124   -0.02463 0.2500
 1011:  47 14 33  0 47 14 34  0               84046.71661   84046.73780   -0.02119    0.01000   0.00000   84046.74124   -0.02463 0.2500
 1012:  14 11  4  0 13 10  3  0               84138.11766   84138.10687    0.01079    0.03000   0.00000
 1013:  14 11  3  0 13 10  4  0               84139.61321   84139.60710    0.00610    0.03000   0.00000
 1014:  81 38 44  0 81 37 45  0               84214.94145   84214.96465   -0.02320    0.03000   0.00000
 1015:  64 27 38  0 64 26 39  0               84223.84464   84223.87094   -0.02630    0.03000   0.00000
 1016:  34  3 31  0 34  2 32  0               84246.43012   84246.43476   -0.00463    0.03000   0.00000   84246.43476   -0.00463 0.5000
 1017:  34  4 31  0 34  3 32  0               84246.43012   84246.43476   -0.00463    0.03000   0.00000   84246.43476   -0.00463 0.5000
 1018:  51 17 34  0 51 16 35  0               84266.69438   84266.60000    0.09437    0.01000   0.00000   84266.68515    0.00923 0.2500
 1019:  51 17 34  0 51 17 35  0               84266.69438   84266.58540    0.10898    0.01000   0.00000   84266.68515    0.00923 0.2500
 1020:  51 18 34  0 51 17 35  0               84266.69438   84266.77029   -0.07591    0.01000   0.00000   84266.68515    0.00923 0.2500
 1021:  51 18 34  0 51 16 35  0               84266.69438   84266.78490   -0.09052    0.01000   0.00000   84266.68515    0.00923 0.2500
 1022:  49 34 16  0 48 35 13  0               84276.89445   84276.87598    0.01848    0.10000   0.00000   84276.87598    0.01848 0.5000
 1023:  49 34 15  0 48 35 14  0               84276.89445   84276.87598    0.01848    0.10000   0.00000   84276.87598    0.01848 0.5000
 1024:  64 34 30  0 64 33 31  0               84281.20291   84281.18190    0.02102    0.03000   0.00000
 1025:  39 29 10  0 39 28 11  0               84296.86046   84296.85606    0.00440    0.01000   0.00000   84296.85606    0.00440 0.5000
 1026:  39 29 11  0 39 28 12  0               84296.86046   84296.85606    0.00440    0.01000   0.00000   84296.85606    0.00440 0.5000
 1027:  58 22 36  0 58 21 37  0               84299.32433   84299.33171   -0.00739    0.03000   0.00000
 1028:  52 31 21  0 52 30 22  0               84303.28975   84303.30409   -0.01434    0.03000   0.00000
 1029:  52 31 22  0 52 30 23  0               84303.98285   84303.92465    0.05821    0.03000   0.00000
 1030:  72 32 41  0 72 31 42  0               84312.43576   84312.49526   -0.05950    0.03000   0.00000
 1031:  58 23 36  0 58 22 37  0               84313.79006   84313.80981   -0.01974    0.03000   0.00000
 1032:  73 37 36  0 73 36 37  0               84329.22658   84329.21156    0.01502    0.03000   0.00000
 1033:  69 29 40  0 69 28 41  0               84342.65252   84342.64479    0.00773    0.03000   0.00000
 1034:  22  9 14  0 21  8 13  0               84351.21251   84351.18612    0.02639    0.03000   0.00000
 1035:  61 24 37  0 61 23 38  0               84374.30976   84374.32539   -0.01563    0.03000   0.00000
 1036:  74 37 38  0 74 36 39  0               84404.62511   84404.67088   -0.04577    0.03000   0.00000
 1037:  34 18 16  0 33 19 15  0               84422.02916   84421.93427    0.09490    0.10000   0.00000
 1038:  61 25 37  0 61 24 38  0               84431.78722   84431.77638    0.01085    0.03000   0.00000
 1039:  64 34 31  0 64 33 32  0               84499.24515   84499.32312   -0.07798    0.03000   0.00000
 1040:  41  9 32  0 41  8 33  0               84501.52271   84501.54275   -0.02004    0.01000   0.00000   84501.54275   -0.02005 0.2500
 1041:  41  9 32  0 41  9 33  0               84501.52271   84501.54275   -0.02004    0.01000   0.00000   84501.54275   -0.02005 0.2500
 1042:  41 10 32  0 41  8 33  0               84501.52271   84501.54276   -0.02005    0.01000   0.00000   84501.54275   -0.02005 0.2500
 1043:  41 10 32  0 41  9 33  0               84501.52271   84501.54276   -0.02005    0.01000   0.00000   84501.54275   -0.02005 0.2500
 1044:  12  7  6  0 11  4  7  0               84503.27329   84503.34501   -0.07173    0.10000   0.00000
 1045:  33  2 31  0 33  1 32  0               84543.88562   84543.87795    0.00767    0.03000   0.00000   84543.87795    0.00767 0.5000
 1046:  33  3 31  0 33  2 32  0               84543.88562   84543.87795    0.00767    0.03000   0.00000   84543.87795    0.00767 0.5000
 1047:  15 10  6  0 14  9  5  0               84573.80640   84573.78791    0.01849    0.03000   0.00000
 1048:  31 16 15  0 31 13 18  0               84600.21636   84600.28894   -0.07258    0.10000   0.00000
 1049:  46 30 16  0 46 29 17  0               84609.66493   84609.65075    0.01418    0.01000   0.00000   84609.65290    0.01203 0.5000
 1050:  46 30 17  0 46 29 18  0               84609.66493   84609.65504    0.00988    0.01000   0.00000   84609.65290    0.01203 0.5000
 1051:  38 29  9  0 38 28 10  0               84649.26668   84649.28207   -0.01539    0.01000   0.00000   84649.28207   -0.01539 0.5000
 1052:  38 29 10  0 38 28 11  0               84649.26668   84649.28207   -0.01539    0.01000   0.00000   84649.28207   -0.01539 0.5000
 1053:  15 10  5  0 14  9  6  0               84717.72995   84717.70783    0.02212    0.03000   0.00000
 1054:  67 35 32  0 67 34 33  0               84750.30586   84750.25361    0.05225    0.03000   0.00000
 1055:  80 37 44  0 80 36 45  0               84770.76893   84770.74334    0.02559    0.03000   0.00000
 1056:  46 13 33  0 46 12 34  0               84801.60710   84801.61505   -0.00795    0.01000   0.00000   84801.61566   -0.00857 0.2500
 1057:  46 14 33  0 46 13 34  0               84801.60710   84801.61628   -0.00918    0.01000   0.00000   84801.61566   -0.00857 0.2500
 1058:  46 14 33  0 46 12 34  0               84801.60710   84801.61635   -0.00926    0.01000   0.00000   84801.61566   -0.00857 0.2500
 1059:  46 13 33  0 46 13 34  0               84801.60710   84801.61497   -0.00788    0.01000   0.00000   84801.61566   -0.00857 0.2500
 1060:  33 15 19  0 32 16 16  0               84815.70420   84815.62928    0.07492    0.10000   0.00000
 1061:  70 36 34  0 70 35 35  0               84817.61578   84817.60833    0.00745    0.03000   0.00000
 1062:  78 34 44  0 78 33 45  0               84827.60824   84827.67426   -0.06602    0.03000   0.00000
 1063:  50 35 16  0 49 36 13  0               84845.23607   84845.22410    0.01197    0.10000   0.00000   84845.22410    0.01197 0.5000
 1064:  50 35 15  0 49 36 14  0               84845.23607   84845.22410    0.01197    0.10000   0.00000   84845.22410    0.01197 0.5000
 1065:  56 32 24  0 56 31 25  0               84877.57164   84877.56006    0.01158    0.03000   0.00000
 1066:  56 32 25  0 56 31 26  0               84882.85762   84882.85851   -0.00089    0.03000   0.00000
 1067:  82 39 44  0 82 38 45  0               84886.80171   84886.79843    0.00328    0.10000   0.00000
 1068:  81 39 43  0 81 38 44  0               84888.36250   84888.34377    0.01873    0.10000   0.00000
 1069:  26 12 14  0 25 13 13  0               84906.67778   84906.61184    0.06594    0.10000   0.00000
 1070:  77 35 43  0 77 34 44  0               84917.61084   84917.65144   -0.04060    0.10000   0.00000
 1071:  60 33 27  0 60 32 28  0               84938.81916   84938.82623   -0.00707    0.03000   0.00000
 1072:  77 38 40  0 77 37 41  0               84945.79514   84945.84991   -0.05477    0.03000   0.00000
 1073:  42 26 17  0 41 27 14  0               84952.29897   84952.29914   -0.00017    0.10000   0.00000
 1074:  37 29  8  0 37 28  9  0               84971.92959   84971.94202   -0.01243    0.01000   0.00000   84971.94202   -0.01243 0.5000
 1075:  37 29  9  0 37 28 10  0               84971.92959   84971.94202   -0.01243    0.01000   0.00000   84971.94202   -0.01243 0.5000
 1076:  60 33 28  0 60 32 29  0               84976.06533   84976.05530    0.01003    0.03000   0.00000
 1077:  40  8 32  0 40  7 33  0               85004.08152   85004.09114   -0.00962    0.01000   0.00000   85004.09114   -0.00962 0.5000
 1078:  40  9 32  0 40  8 33  0               85004.08152   85004.09114   -0.00962    0.01000   0.00000   85004.09114   -0.00962 0.5000
 1079:  54 19 35  0 54 18 36  0               85100.67136   85100.70908   -0.03772    0.03000   0.00000
 1080:  54 20 35  0 54 19 36  0               85101.63137   85101.61862    0.01275    0.03000   0.00000
 1081:  30  1 29  0 29  2 28  0               85106.52599   85106.53632   -0.01034    0.01000   0.00000   85106.53632   -0.01034 0.2500
 1082:  30  2 29  0 29  1 28  0               85106.52599   85106.53632   -0.01034    0.01000   0.00000   85106.53632   -0.01034 0.2500
 1083:  30  2 29  0 29  2 28  0               85106.52599   85106.53632   -0.01034    0.01000   0.00000   85106.53632   -0.01034 0.2500
 1084:  30  1 29  0 29  1 28  0               85106.52599   85106.53632   -0.01034    0.01000   0.00000   85106.53632   -0.01034 0.2500
 1085:  31  0 31  0 30  1 30  0               85107.51544   85107.34877    0.16667    0.01000   0.00000   85107.48958    0.02586 0.1250
 1086:  31  1 31  0 30  0 30  0               85107.51544   85107.34877    0.16667    0.01000   0.00000   85107.48958    0.02586 0.1250
 1087:  31  1 31  0 30  1 30  0               85107.51544   85107.34877    0.16667    0.01000   0.00000   85107.48958    0.02586 0.1250
 1088:  31  0 31  0 30  0 30  0               85107.51544   85107.34877    0.16667    0.01000   0.00000   85107.48958    0.02586 0.1250
 1089:  29  2 27  0 28  3 26  0               85107.51544   85107.63039   -0.11495    0.01000   0.00000   85107.48958    0.02586 0.1250
 1090:  29  3 27  0 28  2 26  0               85107.51544   85107.63039   -0.11495    0.01000   0.00000   85107.48958    0.02586 0.1250
 1091:  29  3 27  0 28  3 26  0               85107.51544   85107.63039   -0.11495    0.01000   0.00000   85107.48958    0.02586 0.1250
 1092:  29  2 27  0 28  2 26  0               85107.51544   85107.63039   -0.11495    0.01000   0.00000   85107.48958    0.02586 0.1250
 1093:  28  3 25  0 27  4 24  0               85113.29014   85113.24371    0.04642    0.02000   0.00000   85113.24371    0.04642 0.2500
 1094:  28  4 25  0 27  3 24  0               85113.29014   85113.24371    0.04642    0.02000   0.00000   85113.24371    0.04642 0.2500
 1095:  28  4 25  0 27  4 24  0               85113.29014   85113.24371    0.04642    0.02000   0.00000   85113.24371    0.04642 0.2500
 1096:  28  3 25  0 27  3 24  0               85113.29014   85113.24371    0.04642    0.02000   0.00000   85113.24371    0.04642 0.2500
 1097:  27  4 23  0 26  5 22  0               85128.28638   85128.25021    0.03617    0.02000   0.00000   85128.25024    0.03614 0.2500
 1098:  27  5 23  0 26  5 22  0               85128.28638   85128.25022    0.03616    0.02000   0.00000   85128.25024    0.03614 0.2500
 1099:  27  4 23  0 26  4 22  0               85128.28638   85128.25026    0.03612    0.02000   0.00000   85128.25024    0.03614 0.2500
 1100:  27  5 23  0 26  4 22  0               85128.28638   85128.25027    0.03611    0.02000   0.00000   85128.25024    0.03614 0.2500
 1101:  51 31 20  0 51 30 21  0               85130.46456   85130.33023    0.13433    0.02000   0.00000   85130.42622    0.03834 0.5000
 1102:  51 31 21  0 51 30 22  0               85130.46456   85130.52221   -0.05765    0.02000   0.00000   85130.42622    0.03834 0.5000
 1103:  26  5 21  0 25  6 20  0               85162.19290   85162.18291    0.00999    0.01000   0.00000   85162.18681    0.00608 0.2500
 1104:  26  6 21  0 25  6 20  0               85162.19290   85162.18460    0.00830    0.01000   0.00000   85162.18681    0.00608 0.2500
 1105:  26  5 21  0 25  5 20  0               85162.19290   85162.18902    0.00387    0.01000   0.00000   85162.18681    0.00608 0.2500
 1106:  26  6 21  0 25  5 20  0               85162.19290   85162.19071    0.00218    0.01000   0.00000   85162.18681    0.00608 0.2500
 1107:  45 30 15  0 45 29 16  0               85176.27043   85176.24859    0.02185    0.01000   0.00000   85176.24913    0.02131 0.5000
 1108:  45 30 16  0 45 29 17  0               85176.27043   85176.24967    0.02077    0.01000   0.00000   85176.24913    0.02131 0.5000
 1109:  50 16 34  0 50 15 35  0               85216.53941   85216.53435    0.00506    0.01000   0.00000   85216.55474   -0.01533 0.2500
 1110:  50 16 34  0 50 16 35  0               85216.53941   85216.53118    0.00823    0.01000   0.00000   85216.55474   -0.01533 0.2500
 1111:  50 17 34  0 50 16 35  0               85216.53941   85216.57513   -0.03572    0.01000   0.00000   85216.55474   -0.01533 0.2500
 1112:  50 17 34  0 50 15 35  0               85216.53941   85216.57830   -0.03889    0.01000   0.00000   85216.55474   -0.01533 0.2500
 1113:  67 35 33  0 67 34 34  0               85222.02776   85222.05820   -0.03044    0.03000   0.00000
 1114:  25  6 19  0 24  7 18  0               85234.88751   85234.92427   -0.03675    0.03000   0.00000
 1115:  25  7 19  0 24  6 18  0               85235.57980   85235.53935    0.04046    0.03000   0.00000
 1116:  36 29  7  0 36 28  8  0               85267.11529   85267.09080    0.02449    0.01000   0.00000   85267.09080    0.02449 0.5000
 1117:  36 29  8  0 36 28  9  0               85267.11529   85267.09080    0.02449    0.01000   0.00000   85267.09080    0.02449 0.5000
 1118:  23  8 15  0 22  9 14  0               85357.62934   85357.57932    0.05003    0.03000   0.00000
 1119:  24  7 17  0 23  8 16  0               85380.96939   85380.95758    0.01181    0.01000   0.00000
 1120:  24  8 17  0 23  7 16  0               85411.62021   85411.63650   -0.01629    0.01000   0.00000
 1121:  39  7 32  0 39  6 33  0               85464.66919   85464.66159    0.00760    0.01000   0.00000   85464.66159    0.00760 0.5000
 1122:  39  8 32  0 39  7 33  0               85464.66919   85464.66159    0.00760    0.01000   0.00000   85464.66159    0.00760 0.5000
 1123:  45 12 33  0 45 11 34  0               85493.10755   85493.12930   -0.02175    0.01000   0.00000   85493.12942   -0.02186 0.2500
 1124:  45 12 33  0 45 12 34  0               85493.10755   85493.12929   -0.02174    0.01000   0.00000   85493.12942   -0.02186 0.2500
 1125:  45 13 33  0 45 11 34  0               85493.10755   85493.12955   -0.02199    0.01000   0.00000   85493.12942   -0.02186 0.2500
 1126:  45 13 33  0 45 12 34  0               85493.10755   85493.12954   -0.02198    0.01000   0.00000   85493.12942   -0.02186 0.2500
 1127:  66 27 39  0 66 26 40  0               85512.11661   85512.16081   -0.04420    0.03000   0.00000
 1128:  35 29  6  0 35 28  7  0               85536.78380   85536.77701    0.00679    0.01000   0.00000   85536.77701    0.00679 0.5000
 1129:  35 29  7  0 35 28  8  0               85536.78380   85536.77701    0.00679    0.01000   0.00000   85536.77701    0.00679 0.5000
 1130: 114 54 60  0114 53 61  0               85609.90431   85609.78749    0.11682    0.10000   0.00000
 1131:  78 39 39  0 78 38 40  0               85619.84102   85619.80183    0.03919    0.03000   0.00000
 1132:  71 30 41  0 71 29 42  0               85625.66911   85625.69369   -0.02458    0.03000   0.00000
 1133:  80 35 45  0 80 34 46  0               85637.26356   85637.23801    0.02555    0.03000   0.00000
 1134:  74 33 42  0 74 32 43  0               85687.62540   85687.65353   -0.02813    0.03000   0.00000
 1135:  33 17 16  0 32 18 15  0               85692.16652   85692.15503    0.01150    0.03000   0.00000
 1136:  57 21 36  0 57 20 37  0               85696.10590   85696.18000   -0.07410    0.03000   0.00000
 1137:  44 30 14  0 44 29 15  0               85696.78587   85696.77218    0.01370    0.03000   0.00000   85696.77230    0.01357 0.5000
 1138:  44 30 15  0 44 29 16  0               85696.78587   85696.77243    0.01344    0.03000   0.00000   85696.77230    0.01357 0.5000
 1139:  57 22 36  0 57 21 37  0               85700.48844   85700.50201   -0.01357    0.03000   0.00000
 1140:  80 39 42  0 80 38 43  0               85707.08086   85707.07861    0.00225    0.03000   0.00000
 1141:  66 28 39  0 66 27 40  0               85763.42205   85763.46118   -0.03913    0.02000   0.00000
 1142:  34 29  5  0 34 28  6  0               85782.85828   85782.87173   -0.01345    0.01000   0.00000   85782.87173   -0.01345 0.5000
 1143:  34 29  6  0 34 28  7  0               85782.85828   85782.87173   -0.01345    0.01000   0.00000   85782.87173   -0.01345 0.5000
 1144:  70 36 35  0 70 35 36  0               85792.00719   85792.02585   -0.01866    0.03000   0.00000
 1145:  83 39 45  0 83 38 46  0               85825.95792   85825.99587   -0.03794    0.03000   0.00000
 1146:  38  6 32  0 38  5 33  0               85886.64090   85886.67344   -0.03254    0.03000   0.00000
 1147:  38  7 32  0 38  6 33  0               85886.64090   85886.67344   -0.03254    0.02000   0.00000
 1148:  50 31 19  0 50 30 20  0               85887.47249   85887.39591    0.07658    0.02000   0.00000   85887.42431    0.04818 0.5000
 1149:  50 31 20  0 50 30 21  0               85887.47249   85887.45271    0.01978    0.02000   0.00000   85887.42431    0.04818 0.5000
 1150:  55 32 23  0 55 31 24  0               85895.12411   85895.11804    0.00607    0.03000   0.00000
 1151:  55 32 24  0 55 31 25  0               85896.92457   85896.91929    0.00529    0.03000   0.00000
 1152:  63 34 29  0 63 33 30  0               85929.79703   85929.83457   -0.03754    0.03000   0.00000
 1153:  63 25 38  0 63 24 39  0               85991.02791   85991.03602   -0.00811    0.01000   0.00000
 1154:  33 29  4  0 33 28  5  0               86007.10441   86007.09227    0.01214    0.01000   0.00000   86007.09227    0.01214 0.5000
 1155:  33 29  5  0 33 28  6  0               86007.10441   86007.09227    0.01214    0.01000   0.00000   86007.09227    0.01214 0.5000
 1156:  60 23 37  0 60 22 38  0               86013.85002   86013.88166   -0.03163    0.03000   0.00000
 1157:  63 34 30  0 63 33 31  0               86018.00710   86018.02939   -0.02229    0.03000   0.00000
 1158:  60 24 37  0 60 23 38  0               86032.32046   86032.34988   -0.02942    0.03000   0.00000
 1159:  63 26 38  0 63 25 39  0               86062.47837   86062.50086   -0.02249    0.03000   0.00000
 1160:  49 15 34  0 49 14 35  0               86084.29416   86084.27898    0.01518    0.01000   0.00000   86084.28356    0.01059 0.2500
 1161:  49 16 34  0 49 15 35  0               86084.29416   86084.28815    0.00600    0.01000   0.00000   86084.28356    0.01059 0.2500
 1162:  49 16 34  0 49 14 35  0               86084.29416   86084.28880    0.00536    0.01000   0.00000   86084.28356    0.01059 0.2500
 1163:  49 15 34  0 49 15 35  0               86084.29416   86084.27833    0.01583    0.01000   0.00000   86084.28356    0.01059 0.2500
 1164:  83 41 42  0 83 40 43  0               86109.33011   86109.35961   -0.02950    0.03000   0.00000
 1165:  44 11 33  0 44 10 34  0               86127.40387   86127.42615   -0.02228    0.01000   0.00000   86127.42617   -0.02230 0.2500
 1166:  44 11 33  0 44 11 34  0               86127.40387   86127.42615   -0.02228    0.01000   0.00000   86127.42617   -0.02230 0.2500
 1167:  44 12 33  0 44 10 34  0               86127.40387   86127.42619   -0.02233    0.01000   0.00000   86127.42617   -0.02230 0.2500
 1168:  44 12 33  0 44 11 34  0               86127.40387   86127.42619   -0.02232    0.01000   0.00000   86127.42617   -0.02230 0.2500
 1169:  43 30 13  0 43 29 14  0               86175.20339   86175.21539   -0.01201    0.01000   0.00000   86175.21542   -0.01204 0.5000
 1170:  43 30 14  0 43 29 15  0               86175.20339   86175.21545   -0.01206    0.01000   0.00000   86175.21542   -0.01204 0.5000
 1171:  53 18 35  0 53 17 36  0               86193.04514   86192.94431    0.10083    0.03000   0.00000   86193.06305   -0.01791 0.5000
 1172:  53 19 35  0 53 18 36  0               86193.04514   86193.18179   -0.13665    0.03000   0.00000   86193.06305   -0.01791 0.5000
 1173:  59 33 26  0 59 32 27  0               86207.75040   86207.75101   -0.00061    0.03000   0.00000
 1174:  32 29  3  0 32 28  4  0               86211.01902   86211.02183   -0.00281    0.03000   0.00000   86211.02183   -0.00281 0.5000
 1175:  32 29  4  0 32 28  5  0               86211.01902   86211.02183   -0.00281    0.03000   0.00000   86211.02183   -0.00281 0.5000
 1176:  59 33 27  0 59 32 28  0               86221.55772   86221.56537   -0.00766    0.03000   0.00000
 1177:  82 38 45  0 82 37 46  0               86231.88120   86231.91460   -0.03339    0.10000   0.00000
 1178:  23  9 15  0 22  8 14  0               86245.18055   86245.15628    0.02428    0.03000   0.00000
 1179:  73 37 37  0 73 36 38  0               86248.13892   86248.16568   -0.02676    0.03000   0.00000
 1180:  23  9 14  0 22 10 13  0               86256.79198   86256.76414    0.02784    0.03000   0.00000
 1181:  37  5 32  0 37  4 33  0               86273.16488   86273.17360   -0.00872    0.03000   0.00000   86273.17360   -0.00872 0.5000
 1182:  37  6 32  0 37  5 33  0               86273.16488   86273.17360   -0.00872    0.03000   0.00000   86273.17360   -0.00872 0.5000
 1183:  79 36 44  0 79 35 45  0               86287.77050   86287.77255   -0.00205    0.10000   0.00000
 1184:  29 14 15  0 29 11 18  0               86332.61544   86332.47419    0.14124    0.10000   0.00000
 1185:  82 36 46  0 82 35 47  0               86377.31234   86377.28722    0.02512    0.03000   0.00000
 1186:  31 29  2  0 31 28  3  0               86396.08848   86396.12600   -0.03752    0.03000   0.00000   86396.12600   -0.03752 0.5000
 1187:  31 29  3  0 31 28  4  0               86396.08848   86396.12600   -0.03752    0.03000   0.00000   86396.12600   -0.03752 0.5000
 1188:  13 13  1  0 12 12  0  0               86546.85687   86546.81673    0.04015    0.02000   0.00000   86546.81674    0.04013 0.5000
 1189:  13 13  0  0 12 12  1  0               86546.85687   86546.81675    0.04012    0.02000   0.00000   86546.81674    0.04013 0.5000
 1190:  30 29  1  0 30 28  2  0               86563.79425   86563.76660    0.02766    0.03000   0.00000   86563.76660    0.02766 0.5000
 1191:  30 29  2  0 30 28  3  0               86563.79425   86563.76660    0.02766    0.03000   0.00000   86563.76660    0.02766 0.5000
 1192:  71 31 41  0 71 30 42  0               86577.02464   86577.03933   -0.01469    0.03000   0.00000
 1193:  59 45 15  0 58 46 12  0               86580.17477   86580.19472   -0.01995    0.03000   0.00000   86580.19472   -0.01995 0.5000
 1194:  59 45 14  0 58 46 13  0               86580.17477   86580.19472   -0.01995    0.03000   0.00000   86580.19472   -0.01995 0.5000
 1195:  49 31 18  0 49 30 19  0               86581.97299   86581.96530    0.00768    0.01000   0.00000   86581.97333   -0.00034 0.5000
 1196:  49 31 19  0 49 30 20  0               86581.97299   86581.98136   -0.00837    0.01000   0.00000   86581.97333   -0.00034 0.5000
 1197:  53 38 16  0 52 39 13  0               86596.81236   86596.82473   -0.01237    0.10000   0.00000   86596.82473   -0.01237 0.5000
 1198:  53 38 15  0 52 39 14  0               86596.81236   86596.82473   -0.01237    0.10000   0.00000   86596.82473   -0.01237 0.5000
 1199:  42 30 12  0 42 29 13  0               86615.08191   86615.08399   -0.00207    0.01000   0.00000   86615.08399   -0.00208 0.5000
 1200:  42 30 13  0 42 29 14  0               86615.08191   86615.08400   -0.00209    0.01000   0.00000   86615.08399   -0.00208 0.5000
 1201:  36  4 32  0 36  3 33  0               86626.88593   86626.89656   -0.01063    0.03000   0.00000   86626.89656   -0.01063 0.5000
 1202:  36  5 32  0 36  4 33  0               86626.88593   86626.89656   -0.01063    0.03000   0.00000   86626.89656   -0.01063 0.5000
 1203:  16  9  7  0 15  8  8  0               86654.94182   86654.93182    0.01000    0.03000   0.00000
 1204:  76 38 39  0 76 37 40  0               86659.92539   86659.90266    0.02273    0.03000   0.00000
 1205:  84 40 45  0 84 39 46  0               86680.73334   86680.72563    0.00771    0.03000   0.00000
 1206:  66 35 31  0 66 34 32  0               86689.70788   86689.71773   -0.00984    0.03000   0.00000
 1207:  43 10 33  0 43  9 34  0               86709.75980   86709.77172   -0.01192    0.01000   0.00000   86709.77172   -0.01192 0.2500
 1208:  43 10 33  0 43 10 34  0               86709.75980   86709.77172   -0.01192    0.01000   0.00000   86709.77172   -0.01192 0.2500
 1209:  43 11 33  0 43  9 34  0               86709.75980   86709.77172   -0.01192    0.01000   0.00000   86709.77172   -0.01192 0.2500
 1210:  43 11 33  0 43 10 34  0               86709.75980   86709.77172   -0.01192    0.01000   0.00000   86709.77172   -0.01192 0.2500
 1211:  46 30 17  0 45 31 14  0               86712.79977   86712.81636   -0.01660    0.10000   0.00000   86712.81651   -0.01674 0.5000
 1212:  46 30 16  0 45 31 15  0               86712.79977   86712.81665   -0.01689    0.10000   0.00000   86712.81651   -0.01674 0.5000
 1213:  75 38 37  0 75 37 38  0               86799.73742   86799.80814   -0.07072    0.03000   0.00000
 1214:  54 32 22  0 54 31 23  0               86822.09930   86822.14522   -0.04592    0.03000   0.00000
 1215:  54 32 23  0 54 31 24  0               86822.80296   86822.73265    0.07031    0.03000   0.00000
 1216:  83 40 44  0 83 39 45  0               86842.75151   86842.77523   -0.02372    0.03000   0.00000
 1217:  73 31 42  0 73 30 43  0               86865.38499   86865.37027    0.01472    0.03000   0.00000
 1218:  48 14 34  0 48 13 35  0               86878.94200   86878.94884   -0.00684    0.01000   0.00000   86878.94981   -0.00781 0.2500
 1219:  48 15 34  0 48 14 35  0               86878.94200   86878.95078   -0.00878    0.01000   0.00000   86878.94981   -0.00781 0.2500
 1220:  48 15 34  0 48 13 35  0               86878.94200   86878.95090   -0.00890    0.01000   0.00000   86878.94981   -0.00781 0.2500
 1221:  48 14 34  0 48 14 35  0               86878.94200   86878.94872   -0.00672    0.01000   0.00000   86878.94981   -0.00781 0.2500
 1222:  66 35 32  0 66 34 33  0               86889.11107   86889.09638    0.01469    0.01000   0.00000
 1223:  35  3 32  0 35  2 33  0               86950.30116   86950.31249   -0.01133    0.03000   0.00000   86950.31249   -0.01133 0.5000
 1224:  35  4 32  0 35  3 33  0               86950.30116   86950.31249   -0.01133    0.03000   0.00000   86950.31249   -0.01133 0.5000
 1225:  56 20 36  0 56 19 37  0               86954.33024   86954.34986   -0.01962    0.03000   0.00000
 1226:  56 21 36  0 56 20 37  0               86955.56295   86955.57147   -0.00852    0.03000   0.00000
 1227:  68 28 40  0 68 27 41  0               86975.26308   86975.27186   -0.00877    0.03000   0.00000
 1228:  41 30 11  0 41 29 12  0               87019.47015   87019.48065   -0.01049    0.01000   0.00000   87019.48065   -0.01049 0.5000
 1229:  41 30 12  0 41 29 13  0               87019.47015   87019.48065   -0.01049    0.01000   0.00000   87019.48065   -0.01049 0.5000
 1230:  84 37 47  0 84 36 48  0               87045.53034   87045.51739    0.01295    0.03000   0.00000
 1231:  76 34 43  0 76 33 44  0               87048.77945   87048.81284   -0.03339    0.03000   0.00000
 1232:  79 39 41  0 79 38 42  0               87131.61809   87131.68825   -0.07017    0.03000   0.00000
 1233:  69 36 33  0 69 35 34  0               87159.27086   87159.24641    0.02445    0.03000   0.00000
 1234:  52 17 35  0 52 16 36  0               87188.27914   87188.26593    0.01321    0.01000   0.00000   87188.29520   -0.01606 0.2500
 1235:  52 17 35  0 52 17 36  0               87188.27914   87188.26115    0.01799    0.01000   0.00000   87188.29520   -0.01606 0.2500
 1236:  52 18 35  0 52 17 36  0               87188.27914   87188.32446   -0.04532    0.01000   0.00000   87188.29520   -0.01606 0.2500
 1237:  52 18 35  0 52 16 36  0               87188.27914   87188.32925   -0.05011    0.01000   0.00000   87188.29520   -0.01606 0.2500
 1238:  14 12  3  0 13 11  2  0               87213.27844   87213.26563    0.01281    0.01000   0.00000   87213.28590   -0.00746 0.5000
 1239:  14 12  2  0 13 11  3  0               87213.27844   87213.30617   -0.02773    0.01000   0.00000   87213.28590   -0.00746 0.5000
 1240:  48 31 17  0 48 30 18  0               87220.26080   87220.27135   -0.01055    0.01000   0.00000   87220.27352   -0.01272 0.5000
 1241:  48 31 18  0 48 30 19  0               87220.26080   87220.27568   -0.01488    0.01000   0.00000   87220.27352   -0.01272 0.5000
 1242:  42  9 33  0 42  8 34  0               87244.70075   87244.72807   -0.02732    0.03000   0.00000   87244.72807   -0.02732 0.2500
 1243:  42  9 33  0 42  9 34  0               87244.70075   87244.72807   -0.02732    0.03000   0.00000   87244.72807   -0.02732 0.2500
 1244:  42 10 33  0 42  8 34  0               87244.70075   87244.72807   -0.02732    0.03000   0.00000   87244.72807   -0.02732 0.2500
 1245:  42 10 33  0 42  9 34  0               87244.70075   87244.72807   -0.02732    0.03000   0.00000   87244.72807   -0.02732 0.2500
 1246:  34  2 32  0 34  1 33  0               87245.70193   87245.66622    0.03571    0.03000   0.00000   87245.66622    0.03571 0.5000
 1247:  34  3 32  0 34  2 33  0               87245.70193   87245.66622    0.03571    0.03000   0.00000   87245.66622    0.03571 0.5000
 1248:  68 29 40  0 68 28 41  0               87279.38565   87279.39476   -0.00910    0.01000   0.00000
 1249:  33 16 18  0 32 17 15  0               87319.70445   87319.73017   -0.02571    0.03000   0.00000
 1250:  58 33 25  0 58 32 26  0               87350.32096   87350.33811   -0.01715    0.03000   0.00000
 1251:  58 33 26  0 58 32 27  0               87355.26071   87355.26092   -0.00021    0.03000   0.00000
 1252:  62 34 28  0 62 33 29  0               87371.72970   87371.72340    0.00629    0.03000   0.00000
 1253:  40 30 10  0 40 29 11  0               87391.15689   87391.17173   -0.01484    0.01000   0.00000   87391.17173   -0.01484 0.5000
 1254:  40 30 11  0 40 29 12  0               87391.15689   87391.17173   -0.01484    0.01000   0.00000   87391.17173   -0.01484 0.5000
 1255:  62 34 29  0 62 33 30  0               87405.91483   87405.92575   -0.01092    0.01000   0.00000
 1256:  85 40 46  0 85 39 47  0               87455.90832   87455.90842   -0.00010    0.03000   0.00000
 1257:  59 22 37  0 59 21 38  0               87471.81246   87471.82727   -0.01480    0.03000   0.00000
 1258:  59 23 37  0 59 22 38  0               87477.43433   87477.45128   -0.01695    0.03000   0.00000
 1259:  33  1 32  0 33  0 33  0               87515.07914   87515.00912    0.07003    0.10000   0.00000   87515.00912    0.07003 0.5000
 1260:  33  2 32  0 33  1 33  0               87515.07914   87515.00912    0.07003    0.10000   0.00000   87515.00912    0.07003 0.5000
 1261:  65 26 39  0 65 25 40  0               87580.63061   87580.65388   -0.02327    0.03000   0.00000
 1262:  69 36 34  0 69 35 35  0               87590.13342   87590.12606    0.00736    0.03000   0.00000
 1263:  47 13 34  0 47 12 35  0               87608.11359   87608.11357    0.00002    0.01000   0.00000   87608.11376   -0.00017 0.2500
 1264:  47 13 34  0 47 13 35  0               87608.11359   87608.11355    0.00004    0.01000   0.00000   87608.11376   -0.00017 0.2500
 1265:  47 14 34  0 47 12 35  0               87608.11359   87608.11397   -0.00038    0.01000   0.00000   87608.11376   -0.00017 0.2500
 1266:  47 14 34  0 47 13 35  0               87608.11359   87608.11395   -0.00036    0.01000   0.00000   87608.11376   -0.00017 0.2500
 1267:  86 38 48  0 86 37 49  0               87639.87663   87639.93356   -0.05693    0.03000   0.00000
 1268:  81 37 45  0 81 36 46  0               87656.11112   87656.20914   -0.09802    0.10000   0.00000
 1269:  65 27 39  0 65 26 40  0               87669.02818   87669.02096    0.00722    0.03000   0.00000
 1270:  53 32 21  0 53 31 22  0               87670.22150   87670.10141    0.12009    0.03000   0.00000   87670.19325    0.02825 0.5000
 1271:  53 32 22  0 53 31 23  0               87670.22150   87670.28510   -0.06360    0.03000   0.00000   87670.19325    0.02825 0.5000
 1272:  62 24 38  0 62 23 39  0               87703.38421   87703.44612   -0.06191    0.03000   0.00000
 1273:  48 32 17  0 47 33 14  0               87715.60684   87715.60540    0.00144    0.10000   0.00000   87715.60541    0.00143 0.5000
 1274:  48 32 16  0 47 33 15  0               87715.60684   87715.60542    0.00142    0.10000   0.00000   87715.60541    0.00143 0.5000
 1275:  62 25 38  0 62 24 39  0               87726.83713   87726.83339    0.00374    0.03000   0.00000
 1276:  39 30  9  0 39 29 10  0               87732.59928   87732.64038   -0.04111    0.02000   0.00000   87732.64038   -0.04111 0.5000
 1277:  39 30 10  0 39 29 11  0               87732.59928   87732.64038   -0.04111    0.02000   0.00000   87732.64038   -0.04111 0.5000
 1278:  41  8 33  0 41  7 34  0               87736.29681   87736.28555    0.01126    0.01000   0.00000   87736.28555    0.01126 0.2500
 1279:  41  8 33  0 41  8 34  0               87736.29681   87736.28555    0.01126    0.01000   0.00000   87736.28555    0.01126 0.2500
 1280:  41  9 33  0 41  7 34  0               87736.29681   87736.28555    0.01126    0.01000   0.00000   87736.28555    0.01126 0.2500
 1281:  41  9 33  0 41  8 34  0               87736.29681   87736.28555    0.01126    0.01000   0.00000   87736.28555    0.01126 0.2500
 1282:  25 11 14  0 24 12 13  0               87788.55913   87788.52854    0.03059    0.03000   0.00000
 1283:  82 40 43  0 82 39 44  0               87799.78296   87799.74651    0.03645    0.03000   0.00000
 1284:  31  1 30  0 30  2 29  0               87808.08920   87808.12826   -0.03906    0.02000   0.00000   87808.12826   -0.03906 0.2500
 1285:  31  2 30  0 30  1 29  0               87808.08920   87808.12826   -0.03906    0.02000   0.00000   87808.12826   -0.03906 0.2500
 1286:  31  2 30  0 30  2 29  0               87808.08920   87808.12826   -0.03906    0.02000   0.00000   87808.12826   -0.03906 0.2500
 1287:  31  1 30  0 30  1 29  0               87808.08920   87808.12826   -0.03906    0.02000   0.00000   87808.12826   -0.03906 0.2500
 1288:  32  0 32  0 31  1 31  0               87809.00555   87808.98923    0.01632    0.01000   0.00000   87809.00248    0.00307 0.1250
 1289:  32  1 32  0 31  0 31  0               87809.00555   87808.98923    0.01632    0.01000   0.00000   87809.00248    0.00307 0.1250
 1290:  32  1 32  0 31  1 31  0               87809.00555   87808.98923    0.01632    0.01000   0.00000   87809.00248    0.00307 0.1250
 1291:  32  0 32  0 31  0 31  0               87809.00555   87808.98923    0.01632    0.01000   0.00000   87809.00248    0.00307 0.1250
 1292:  30  2 28  0 29  3 27  0               87809.00555   87809.01573   -0.01018    0.01000   0.00000   87809.00248    0.00307 0.1250
 1293:  30  3 28  0 29  2 27  0               87809.00555   87809.01573   -0.01018    0.01000   0.00000   87809.00248    0.00307 0.1250
 1294:  30  3 28  0 29  3 27  0               87809.00555   87809.01573   -0.01018    0.01000   0.00000   87809.00248    0.00307 0.1250
 1295:  30  2 28  0 29  2 27  0               87809.00555   87809.01573   -0.01018    0.01000   0.00000   87809.00248    0.00307 0.1250
 1296:  29  3 26  0 28  4 25  0               87814.04059   87814.00491    0.03568    0.02000   0.00000   87814.00491    0.03568 0.2500
 1297:  29  4 26  0 28  3 25  0               87814.04059   87814.00491    0.03568    0.02000   0.00000   87814.00491    0.03568 0.2500
 1298:  29  4 26  0 28  4 25  0               87814.04059   87814.00491    0.03568    0.02000   0.00000   87814.00491    0.03568 0.2500
 1299:  29  3 26  0 28  3 25  0               87814.04059   87814.00491    0.03568    0.02000   0.00000   87814.00491    0.03568 0.2500
 1300:  15 11  5  0 14 10  4  0               87815.62352   87815.61060    0.01292    0.03000   0.00000
 1301:  15 11  4  0 14 10  5  0               87824.07912   87824.10480   -0.02568    0.03000   0.00000
 1302:  28  4 24  0 27  5 23  0               87827.42845   87827.38670    0.04175    0.02000   0.00000   87827.38671    0.04174 0.2500
 1303:  28  5 24  0 27  4 23  0               87827.42845   87827.38672    0.04173    0.02000   0.00000   87827.38671    0.04174 0.2500
 1304:  28  5 24  0 27  5 23  0               87827.42845   87827.38671    0.04174    0.02000   0.00000   87827.38671    0.04174 0.2500
 1305:  28  4 24  0 27  4 23  0               87827.42845   87827.38672    0.04173    0.02000   0.00000   87827.38671    0.04174 0.2500
 1306:  27  5 22  0 26  6 21  0               87857.39049   87857.32244    0.06805    0.03000   0.00000   87857.32352    0.06698 0.2500
 1307:  27  6 22  0 26  6 21  0               87857.39049   87857.32290    0.06759    0.03000   0.00000   87857.32352    0.06698 0.2500
 1308:  27  5 22  0 26  5 21  0               87857.39049   87857.32413    0.06636    0.03000   0.00000   87857.32352    0.06698 0.2500
 1309:  27  6 22  0 26  5 21  0               87857.39049   87857.32459    0.06590    0.03000   0.00000   87857.32352    0.06698 0.2500
 1310:  26  6 20  0 25  7 19  0               87920.46370   87920.34259    0.12111    0.01000   0.00000   87920.43487    0.02882 0.2500
 1311:  26  7 20  0 25  7 19  0               87920.46370   87920.38467    0.07903    0.01000   0.00000   87920.43487    0.02882 0.2500
 1312:  26  6 20  0 25  6 19  0               87920.46370   87920.48508   -0.02138    0.01000   0.00000   87920.43487    0.02882 0.2500
 1313:  26  7 20  0 25  6 19  0               87920.46370   87920.52716   -0.06346    0.01000   0.00000   87920.43487    0.02882 0.2500
 1314:  16 10  7  0 15  9  6  0               87945.33312   87945.29584    0.03728    0.03000   0.00000
 1315:  73 32 42  0 73 31 43  0               87988.83502   87988.84548   -0.01046    0.03000   0.00000
 1316:  38 30  8  0 38 29  9  0               88046.11756   88046.12930   -0.01174    0.01000   0.00000   88046.12930   -0.01174 0.5000
 1317:  38 30  9  0 38 29 10  0               88046.11756   88046.12930   -0.01174    0.01000   0.00000   88046.12930   -0.01174 0.5000
 1318:  25  7 18  0 24  8 17  0               88049.49485   88049.48959    0.00526    0.01000   0.00000
 1319:  25  8 18  0 24  7 17  0               88059.73292   88059.75493   -0.02201    0.01000   0.00000   88059.76011   -0.02719 0.5000
 1320:  75 32 43  0 75 31 44  0               88059.73292   88059.76529   -0.03237    0.01000   0.00000   88059.76011   -0.02719 0.5000
 1321:  55 19 36  0 55 18 37  0               88096.05917   88095.91961    0.13957    0.01000   0.00000   88096.08305   -0.02388 0.5000
 1322:  55 20 36  0 55 19 37  0               88096.05917   88096.24650   -0.18733    0.01000   0.00000   88096.08305   -0.02388 0.5000
 1323:  51 16 35  0 51 15 36  0               88098.47392   88098.47267    0.00125    0.01000   0.00000   88098.47947   -0.00555 0.2500
 1324:  51 17 35  0 51 16 36  0               88098.47392   88098.48627   -0.01235    0.01000   0.00000   88098.47947   -0.00555 0.2500
 1325:  51 17 35  0 51 15 36  0               88098.47392   88098.48728   -0.01336    0.01000   0.00000   88098.47947   -0.00555 0.2500
 1326:  51 16 35  0 51 16 36  0               88098.47392   88098.47166    0.00226    0.01000   0.00000   88098.47947   -0.00555 0.2500
 1327:  72 37 36  0 72 36 37  0               88134.90609   88134.90550    0.00059    0.03000   0.00000
 1328:  32 16 16  0 31 17 15  0               88136.12134   88136.09540    0.02594    0.03000   0.00000
 1329:  80 40 40  0 80 39 41  0               88158.22238   88158.25977   -0.03738    0.03000   0.00000
 1330:  88 39 49  0 88 38 50  0               88159.01825   88158.96248    0.05577    0.03000   0.00000
 1331:  40  7 33  0 40  6 34  0               88187.96647   88187.96471    0.00176    0.01000   0.00000   88187.96471    0.00176 0.5000
 1332:  40  8 33  0 40  7 34  0               88187.96647   88187.96471    0.00176    0.01000   0.00000   88187.96471    0.00176 0.5000
 1333:  24  8 16  0 23  9 15  0               88194.08612   88194.08202    0.00410    0.01000   0.00000
 1334:  49 33 17  0 48 34 14  0               88239.07947   88239.02190    0.05757    0.10000   0.00000   88239.02190    0.05757 0.5000
 1335:  49 33 16  0 48 34 15  0               88239.07947   88239.02191    0.05757    0.10000   0.00000   88239.02190    0.05757 0.5000
 1336:  46 12 34  0 46 11 35  0               88278.13910   88278.16101   -0.02191    0.01000   0.00000   88278.16104   -0.02195 0.2500
 1337:  46 12 34  0 46 12 35  0               88278.13910   88278.16101   -0.02191    0.01000   0.00000   88278.16104   -0.02195 0.2500
 1338:  46 13 34  0 46 11 35  0               88278.13910   88278.16108   -0.02198    0.01000   0.00000   88278.16104   -0.02195 0.2500
 1339:  46 13 34  0 46 12 35  0               88278.13910   88278.16108   -0.02198    0.01000   0.00000   88278.16104   -0.02195 0.2500
 1340:  37 30  7  0 37 29  8  0               88333.73398   88333.67552    0.05845    0.03000   0.00000   88333.67552    0.05845 0.5000
 1341:  37 30  8  0 37 29  9  0               88333.73398   88333.67552    0.05845    0.03000   0.00000   88333.67552    0.05845 0.5000
 1342:  24 10 14  0 23 11 13  0               88344.00035   88343.96463    0.03572    0.02000   0.00000
 1343:  65 35 30  0 65 34 31  0               88346.28957   88346.25752    0.03204    0.02000   0.00000
 1344:  46 31 15  0 46 30 16  0               88348.55069   88348.54475    0.00594    0.01000   0.00000   88348.54488    0.00581 0.5000
 1345:  46 31 16  0 46 30 17  0               88348.55069   88348.54502    0.00567    0.01000   0.00000   88348.54488    0.00581 0.5000
 1346:  57 33 24  0 57 32 25  0               88387.77991   88387.78480   -0.00489    0.01000   0.00000
 1347:  57 33 25  0 57 32 26  0               88389.45631   88389.47015   -0.01384    0.01000   0.00000
 1348:  78 35 44  0 78 34 45  0               88397.38884   88397.41177   -0.02293    0.03000   0.00000
 1349:  56 41 16  0 55 42 13  0               88404.60776   88404.54202    0.06574    0.10000   0.00000   88404.54202    0.06574 0.5000
 1350:  56 41 15  0 55 42 14  0               88404.60776   88404.54202    0.06574    0.10000   0.00000   88404.54202    0.06574 0.5000
 1351:  70 29 41  0 70 28 42  0               88405.83537   88405.86003   -0.02466    0.03000   0.00000
 1352:  90 44 46  0 90 43 47  0               88422.33458   88422.32635    0.00823    0.03000   0.00000
 1353:  65 35 31  0 65 34 32  0               88427.01437   88426.97484    0.03953    0.02000   0.00000
 1354:  52 32 20  0 52 31 21  0               88448.05334   88448.01854    0.03481    0.02000   0.00000
 1355:  16 10  6  0 15  9  7  0               88455.18167   88455.15851    0.02316    0.01000   0.00000
 1356:  86 41 46  0 86 40 47  0               88497.06301   88497.05977    0.00323    0.03000   0.00000
 1357:  15  7  8  0 14  6  9  0               88502.51865   88502.48981    0.02884    0.10000   0.00000
 1358:  24  9 16  0 23  8 15  0               88541.30443   88541.29184    0.01259    0.01000   0.00000
 1359:  75 38 38  0 75 37 39  0               88558.11394   88558.12828   -0.01434    0.03000   0.00000
 1360:  36 30  6  0 36 29  7  0               88597.14052   88597.13897    0.00156    0.01000   0.00000   88597.13897    0.00156 0.5000
 1361:  36 30  7  0 36 29  8  0               88597.14052   88597.13897    0.00156    0.01000   0.00000   88597.13897    0.00156 0.5000
 1362:  90 40 50  0 90 39 51  0               88601.59610   88601.57401    0.02209    0.03000   0.00000
 1363:  39  6 33  0 39  5 34  0               88602.91257   88602.89611    0.01646    0.01000   0.00000   88602.89611    0.01646 0.5000
 1364:  39  7 33  0 39  6 34  0               88602.91257   88602.89611    0.01646    0.01000   0.00000   88602.89611    0.01646 0.5000
 1365:  34 17 18  0 33 18 15  0               88642.65598   88642.65554    0.00044    0.03000   0.00000
 1366:  61 34 27  0 61 33 28  0               88657.66325   88657.67624   -0.01299    0.01000   0.00000
 1367:  61 34 28  0 61 33 29  0               88670.40579   88670.41896   -0.01317    0.03000   0.00000
 1368:  85 42 43  0 85 41 44  0               88743.87376   88743.91321   -0.03945    0.03000   0.00000
 1369:  70 30 41  0 70 29 42  0               88772.10742   88772.16540   -0.05797    0.02000   0.00000
 1370:  50 34 17  0 49 35 14  0               88774.87568   88774.89092   -0.01524    0.10000   0.00000   88774.89092   -0.01524 0.5000
 1371:  50 34 16  0 49 35 15  0               88774.87568   88774.89092   -0.01524    0.10000   0.00000   88774.89092   -0.01524 0.5000
 1372:  58 21 37  0 58 20 38  0               88784.56754   88784.59027   -0.02273    0.01000   0.00000
 1373:  58 22 37  0 58 21 38  0               88786.18071   88786.21419   -0.03348    0.03000   0.00000
 1374:  85 41 45  0 85 40 46  0               88818.32682   88818.27317    0.05365    0.03000   0.00000
 1375:  35 30  5  0 35 29  6  0               88838.22383   88838.22602   -0.00219    0.01000   0.00000   88838.22602   -0.00219 0.5000
 1376:  35 30  6  0 35 29  7  0               88838.22383   88838.22602   -0.00219    0.01000   0.00000   88838.22602   -0.00219 0.5000
 1377:  45 31 14  0 45 30 15  0               88847.06350   88847.04228    0.02122    0.01000   0.00000   88847.04231    0.02119 0.5000
 1378:  45 31 15  0 45 30 16  0               88847.06350   88847.04235    0.02116    0.01000   0.00000   88847.04231    0.02119 0.5000
 1379:  45 11 34  0 45 10 35  0               88894.49395   88894.55187   -0.05792    0.02000   0.00000   88894.55188   -0.05792 0.2500
 1380:  45 11 34  0 45 11 35  0               88894.49395   88894.55187   -0.05792    0.02000   0.00000   88894.55188   -0.05792 0.2500
 1381:  45 12 34  0 45 10 35  0               88894.49395   88894.55188   -0.05793    0.02000   0.00000   88894.55188   -0.05792 0.2500
 1382:  45 12 34  0 45 11 35  0               88894.49395   88894.55188   -0.05793    0.02000   0.00000   88894.55188   -0.05792 0.2500
 1383:  78 39 40  0 78 38 41  0               88923.75021   88923.71029    0.03991    0.03000   0.00000
 1384:  50 15 35  0 50 14 36  0               88933.12175   88933.10307    0.01868    0.01000   0.00000   88933.10455    0.01720 0.2500
 1385:  50 16 35  0 50 15 36  0               88933.12175   88933.10604    0.01571    0.01000   0.00000   88933.10455    0.01720 0.2500
 1386:  50 16 35  0 50 14 36  0               88933.12175   88933.10624    0.01551    0.01000   0.00000   88933.10455    0.01720 0.2500
 1387:  50 15 35  0 50 15 36  0               88933.12175   88933.10287    0.01888    0.01000   0.00000   88933.10455    0.01720 0.2500
 1388:  39 22 18  0 38 23 15  0               88958.31958   88958.30265    0.01693    0.03000   0.00000
 1389:  92 41 51  0 92 40 52  0               88967.44695   88967.40847    0.03848    0.03000   0.00000
 1390:  37 20 18  0 36 21 15  0               88969.37879   88969.32672    0.05207    0.10000   0.00000
 1391:  38  5 33  0 38  4 34  0               88983.86265   88983.88348   -0.02083    0.01000   0.00000   88983.88348   -0.02083 0.5000
 1392:  38  6 33  0 38  5 34  0               88983.86265   88983.88348   -0.02083    0.01000   0.00000   88983.88348   -0.02083 0.5000
 1393:  39 22 17  0 38 23 16  0               88989.85421   88989.79888    0.05533    0.03000   0.00000
 1394:  83 38 46  0 83 37 47  0               89024.93354   89024.84977    0.08377    0.10000   0.00000
 1395:  36 19 18  0 35 20 15  0               89051.08088   89050.99692    0.08396    0.10000   0.00000
 1396:  34 30  4  0 34 29  5  0               89058.55231   89058.50918    0.04314    0.03000   0.00000   89058.50918    0.04314 0.5000
 1397:  34 30  5  0 34 29  6  0               89058.55231   89058.50918    0.04314    0.03000   0.00000   89058.50918    0.04314 0.5000
 1398:  40 23 17  0 39 24 16  0               89084.36723   89084.34935    0.01788    0.10000   0.00000
 1399:  68 36 32  0 68 35 33  0               89096.13597   89096.03696    0.09901    0.06000   0.00000
 1400:  87 41 47  0 87 40 48  0               89105.86571   89105.88943   -0.02372    0.10000   0.00000
 1401:  54 18 36  0 54 17 37  0               89137.04634   89136.94775    0.09859    0.06000   0.00000   89136.94421    0.10214 0.5000
 1402:  54 18 36  0 54 18 37  0               89137.04634   89136.94066    0.10568    0.06000   0.00000   89136.94421    0.10214 0.5000
 1403:  54 19 36  0 54 18 37  0               89137.05170   89137.03051    0.02119    0.03000   0.00000   89137.03405    0.01765 0.5000
 1404:  54 19 36  0 54 17 37  0               89137.05170   89137.03759    0.01410    0.03000   0.00000   89137.03405    0.01765 0.5000
 1405:  67 27 40  0 67 26 41  0               89143.14510   89143.02263    0.12248    0.10000   0.00000
 1406:  51 32 19  0 51 31 20  0               89163.36326   89163.27472    0.08854    0.09000   0.00000   89163.28261    0.08065 0.5000
 1407:  51 32 20  0 51 31 21  0               89163.36326   89163.29050    0.07276    0.09000   0.00000   89163.28261    0.08065 0.5000
 1408:  86 40 47  0 86 39 48  0               89188.08578   89188.05197    0.03381    0.03000   0.00000
 1409:  77 33 44  0 77 32 45  0               89206.87947   89206.79483    0.08464    0.06000   0.00000
 1410:  61 23 38  0 61 22 39  0               89223.73392   89223.68220    0.05172    0.03000   0.00000
 1411:  61 24 38  0 61 23 39  0               89231.00305   89230.94008    0.06297    0.03000   0.00000
 1412:  67 28 40  0 67 27 41  0               89251.70670   89251.67992    0.02678    0.03000   0.00000
 1413:  37 20 17  0 36 21 16  0               89257.07694   89257.07621    0.00073    0.10000   0.00000
 1414:  33 30  3  0 33 29  4  0               89259.51801   89259.44349    0.07453    0.03000   0.00000   89259.44349    0.07453 0.5000
 1415:  33 30  4  0 33 29  5  0               89259.51801   89259.44349    0.07453    0.03000   0.00000   89259.44349    0.07453 0.5000
 1416:  77 39 38  0 77 38 39  0               89263.55278   89263.48876    0.06402    0.10000   0.00000
 1417:  68 36 33  0 68 35 34  0               89278.24697   89278.10686    0.14011    0.10000   0.00000
 1418:  36 16 21  0 35 17 18  0               89282.06526   89281.94492    0.12034    0.10000   0.00000
 1419:  44 31 13  0 44 30 14  0               89306.68138   89306.58947    0.09191    0.06000   0.00000   89306.58948    0.09190 0.5000
 1420:  44 31 14  0 44 30 15  0               89306.68138   89306.58948    0.09189    0.06000   0.00000   89306.58948    0.09190 0.5000
 1421:  81 40 42  0 81 39 43  0               89330.32024   89330.25973    0.06051    0.03000   0.00000
 1422:  37  5 33  0 37  4 34  0               89333.49340   89333.45444    0.03896    0.02000   0.00000   89333.45444    0.03896 0.5000
 1423:  37  4 33  0 37  3 34  0               89333.49340   89333.45444    0.03896    0.02000   0.00000   89333.45444    0.03896 0.5000
 1424:  56 33 23  0 56 32 24  0               89335.05566   89335.00915    0.04651    0.10000   0.00000
 1425:  56 33 24  0 56 32 25  0               89335.59965   89335.56344    0.03621    0.10000   0.00000
 1426:  64 25 39  0 64 24 40  0               89368.21410   89368.16660    0.04750    0.03000   0.00000
 1427:  75 33 43  0 75 32 44  0               89381.22487   89381.16928    0.05559    0.03000   0.00000
 1428:  64 26 39  0 64 25 40  0               89397.63926   89397.58386    0.05541    0.03000   0.00000
 1429:  32 30  2  0 32 29  3  0               89442.44017   89442.38037    0.05979    0.03000   0.00000   89442.38037    0.05979 0.5000
 1430:  32 30  3  0 32 29  4  0               89442.44017   89442.38037    0.05979    0.03000   0.00000   89442.38037    0.05979 0.5000
 1431:  44 10 34  0 44  9 35  0               89462.05859   89462.00611    0.05248    0.02000   0.00000   89462.00611    0.05248 0.2500
 1432:  44 10 34  0 44 10 35  0               89462.05859   89462.00611    0.05248    0.02000   0.00000   89462.00611    0.05248 0.2500
 1433:  44 11 34  0 44  9 35  0               89462.05859   89462.00611    0.05247    0.02000   0.00000   89462.00611    0.05248 0.2500
 1434:  44 11 34  0 44 10 35  0               89462.05859   89462.00611    0.05247    0.02000   0.00000   89462.00611    0.05248 0.2500
 1435:  71 37 34  0 71 36 35  0               89565.65082   89565.57570    0.07512    0.03000   0.00000
 1436:  31 30  1  0 31 29  2  0               89608.63966   89608.57934    0.06032    0.03000   0.00000   89608.57934    0.06032 0.5000
 1437:  31 30  2  0 31 29  3  0               89608.63966   89608.57934    0.06032    0.03000   0.00000   89608.57934    0.06032 0.5000
 1438:  98 44 54  0 98 43 55  0               89613.40819   89613.39585    0.01234    0.10000   0.00000
 1439:  36  3 33  0 36  2 34  0               89653.99466   89653.90149    0.09317    0.06000   0.00000   89653.90149    0.09317 0.5000
 1440:  36  4 33  0 36  3 34  0               89653.99466   89653.90149    0.09317    0.06000   0.00000   89653.90149    0.09317 0.5000
 1441:  74 38 36  0 74 37 37  0               89666.92583   89666.87855    0.04728    0.03000   0.00000
 1442: 100 45 55  0100 44 56  0               89686.43103   89686.34884    0.08219    0.10000   0.00000
 1443: 102 46 56  0102 45 57  0               89695.04566   89695.06758   -0.02192    0.10000   0.00000
 1444:  49 14 35  0 49 13 36  0               89700.11894   89700.05024    0.06870    0.03000   0.00000   89700.05055    0.06840 0.2500
 1445:  49 14 35  0 49 14 36  0               89700.11894   89700.05021    0.06874    0.03000   0.00000   89700.05055    0.06840 0.2500
 1446:  49 15 35  0 49 14 36  0               89700.11894   89700.05085    0.06809    0.03000   0.00000   89700.05055    0.06840 0.2500
 1447:  49 15 35  0 49 13 36  0               89700.11894   89700.05089    0.06806    0.03000   0.00000   89700.05055    0.06840 0.2500
 1448:  16  8  8  0 15  7  9  0               89725.55512   89725.48816    0.06697    0.03000   0.00000
 1449:  43 31 12  0 43 30 13  0               89730.31390   89730.27257    0.04133    0.02000   0.00000   89730.27257    0.04133 0.5000
 1450:  43 31 13  0 43 30 14  0               89730.31390   89730.27257    0.04133    0.02000   0.00000   89730.27257    0.04133 0.5000
 1451:  80 36 45  0 80 35 46  0               89734.98507   89734.94807    0.03700    0.03000   0.00000
 1452:  30 30  0  0 30 29  1  0               89759.32346   89759.21792    0.10554    0.10000   0.00000   89759.21792    0.10554 0.5000
 1453:  30 30  1  0 30 29  2  0               89759.32346   89759.21792    0.10554    0.10000   0.00000   89759.21792    0.10554 0.5000
 1454:  64 35 29  0 64 34 30  0               89801.76278   89801.72395    0.03883    0.03000   0.00000
 1455:  72 30 42  0 72 29 43  0               89803.06937   89803.06304    0.00633    0.03000   0.00000
 1456:  60 34 26  0 60 33 27  0               89818.80053   89818.76741    0.03312    0.03000   0.00000
 1457:  50 32 18  0 50 31 19  0               89822.07915   89822.04380    0.03535    0.02000   0.00000   89822.04596    0.03319 0.5000
 1458:  50 32 19  0 50 31 20  0               89822.07915   89822.04812    0.03102    0.02000   0.00000   89822.04596    0.03319 0.5000
 1459:  60 34 27  0 60 33 28  0               89823.37237   89823.33246    0.03991    0.03000   0.00000   89823.33089    0.04148 0.5000
 1460:  23 12 12  0 22 12 11  0               89823.37237   89823.32932    0.04305    0.03000   0.00000   89823.33089    0.04148 0.5000
 1461:  64 35 30  0 64 34 31  0               89833.17653   89833.10818    0.06835    0.03000   0.00000
 1462:  36 19 17  0 35 20 16  0               89853.97675   89853.97840   -0.00165    0.10000   0.00000
 1463:  84 41 44  0 84 40 45  0               89909.53143   89909.53147   -0.00005    0.03000   0.00000
 1464:  35  2 33  0 35  1 34  0               89947.37527   89947.31549    0.05978    0.03000   0.00000   89947.31549    0.05978 0.5000
 1465:  35  3 33  0 35  2 34  0               89947.37527   89947.31549    0.05978    0.03000   0.00000   89947.31549    0.05978 0.5000
 1466:  71 37 35  0 71 36 36  0               89958.81990   89958.75182    0.06808    0.03000   0.00000
 1467:  57 21 37  0 57 20 38  0               89976.38169   89976.41901   -0.03731    0.03000   0.00000
 1468:  43  9 34  0 43  8 35  0               89984.72560   89984.64331    0.08229    0.03000   0.00000   89984.64331    0.08229 0.2500
 1469:  43  9 34  0 43  9 35  0               89984.72560   89984.64331    0.08229    0.03000   0.00000   89984.64331    0.08229 0.2500
 1470:  43 10 34  0 43  8 35  0               89984.72560   89984.64331    0.08229    0.03000   0.00000   89984.64331    0.08229 0.2500
 1471:  43 10 34  0 43  9 35  0               89984.72560   89984.64331    0.08229    0.03000   0.00000   89984.64331    0.08229 0.2500
 1472:  97 47 50  0 97 46 51  0               89988.40562   89988.35082    0.05480    0.10000   0.00000
 1473:  53 17 36  0 53 16 37  0               90089.92501   90089.85491    0.07010    0.03000   0.00000   90089.86480    0.06020 0.2500
 1474:  53 18 36  0 53 17 37  0               90089.92501   90089.87470    0.05031    0.03000   0.00000   90089.86480    0.06020 0.2500
 1475:  53 18 36  0 53 16 37  0               90089.92501   90089.87625    0.04876    0.03000   0.00000   90089.86480    0.06020 0.2500
 1476:  53 17 36  0 53 17 37  0               90089.92501   90089.85336    0.07165    0.03000   0.00000   90089.86480    0.06020 0.2500
 1477:  42 31 11  0 42 30 12  0               90120.92719   90120.84381    0.08338    0.03000   0.00000   90120.84381    0.08337 0.5000
 1478:  42 31 12  0 42 30 13  0               90120.92719   90120.84381    0.08337    0.03000   0.00000   90120.84381    0.08337 0.5000
 1479:  44 27 18  0 43 28 15  0               90160.73260   90160.60317    0.12942    0.10000   0.00000   90160.63614    0.09646 0.5000
 1480:  44 27 17  0 43 28 16  0               90160.73260   90160.66910    0.06349    0.10000   0.00000   90160.63614    0.09646 0.5000
 1481:  55 33 22  0 55 32 23  0               90203.39086   90203.24807    0.14279    0.03000   0.00000   90203.33560    0.05525 0.5000
 1482:  55 33 23  0 55 32 24  0               90203.39086   90203.42314   -0.03228    0.03000   0.00000   90203.33560    0.05525 0.5000
 1483:  72 31 42  0 72 30 43  0               90242.32851   90242.28464    0.04387    0.03000   0.00000
 1484:  24  9 15  0 23 10 14  0               90244.99992   90244.89900    0.10092    0.06000   0.00000
 1485:  14 13  2  0 13 12  1  0               90270.43703   90270.34627    0.09076    0.06000   0.00000   90270.34658    0.09045 0.5000
 1486:  14 13  1  0 13 12  2  0               90270.43703   90270.34689    0.09014    0.06000   0.00000   90270.34658    0.09045 0.5000
 1487:  79 34 45  0 79 33 46  0               90304.19496   90304.20652   -0.01156    0.03000   0.00000
 1488:  88 42 47  0 88 41 48  0               90336.29665   90336.19757    0.09908    0.10000   0.00000
 1489:  34 16 19  0 33 17 16  0               90349.86008   90349.78852    0.07156    0.10000   0.00000
 1490:  85 39 47  0 85 38 48  0               90395.61912   90395.59221    0.02691    0.03000   0.00000
 1491:  48 13 35  0 48 12 36  0               90406.01955   90405.95639    0.06315    0.03000   0.00000   90405.95645    0.06310 0.2500
 1492:  48 13 35  0 48 13 36  0               90406.01955   90405.95638    0.06316    0.03000   0.00000   90405.95645    0.06310 0.2500
 1493:  48 14 35  0 48 12 36  0               90406.01955   90405.95651    0.06303    0.03000   0.00000   90405.95645    0.06310 0.2500
 1494:  48 14 35  0 48 13 36  0               90406.01955   90405.95651    0.06304    0.03000   0.00000   90405.95645    0.06310 0.2500
 1495:  49 32 17  0 49 31 18  0               90429.61733   90429.57991    0.03742    0.02000   0.00000   90429.58047    0.03686 0.5000
 1496:  49 32 18  0 49 31 19  0               90429.61733   90429.58104    0.03629    0.02000   0.00000   90429.58047    0.03686 0.5000
 1497:  42  8 34  0 42  7 35  0               90466.20674   90466.09054    0.11621    0.06000   0.00000   90466.09054    0.11621 0.2500
 1498:  42  8 34  0 42  8 35  0               90466.20674   90466.09054    0.11621    0.06000   0.00000   90466.09054    0.11621 0.2500
 1499:  42  9 34  0 42  7 35  0               90466.20674   90466.09054    0.11621    0.06000   0.00000   90466.09054    0.11621 0.2500
 1500:  42  9 34  0 42  8 35  0               90466.20674   90466.09054    0.11621    0.06000   0.00000   90466.09054    0.11621 0.2500
 1501:  74 38 37  0 74 37 38  0               90480.12132   90480.11464    0.00668    0.03000   0.00000
 1502:  41 31 10  0 41 30 11  0               90480.90585   90480.77378    0.13207    0.10000   0.00000   90480.77378    0.13207 0.5000
 1503:  41 31 11  0 41 30 12  0               90480.90585   90480.77378    0.13207    0.10000   0.00000   90480.77378    0.13207 0.5000
 1504:  32  1 31  0 31  2 30  0               90509.74254   90509.70698    0.03556    0.02000   0.00000   90509.70698    0.03556 0.2500
 1505:  32  2 31  0 31  1 30  0               90509.74254   90509.70698    0.03556    0.02000   0.00000   90509.70698    0.03556 0.2500
 1506:  32  2 31  0 31  2 30  0               90509.74254   90509.70698    0.03556    0.02000   0.00000   90509.70698    0.03556 0.2500
 1507:  32  1 31  0 31  1 30  0               90509.74254   90509.70698    0.03556    0.02000   0.00000   90509.70698    0.03556 0.2500
 1508:  31  2 29  0 30  3 28  0               90510.62447   90510.41031    0.21416    0.06000   0.00000   90510.51104    0.11343 0.1250
 1509:  31  3 29  0 30  2 28  0               90510.62447   90510.41031    0.21416    0.06000   0.00000   90510.51104    0.11343 0.1250
 1510:  31  3 29  0 30  3 28  0               90510.62447   90510.41031    0.21416    0.06000   0.00000   90510.51104    0.11343 0.1250
 1511:  31  2 29  0 30  2 28  0               90510.62447   90510.41031    0.21416    0.06000   0.00000   90510.51104    0.11343 0.1250
 1512:  33  0 33  0 32  1 32  0               90510.62447   90510.61176    0.01271    0.06000   0.00000   90510.51104    0.11343 0.1250
 1513:  33  1 33  0 32  0 32  0               90510.62447   90510.61176    0.01271    0.06000   0.00000   90510.51104    0.11343 0.1250
 1514:  33  1 33  0 32  1 32  0               90510.62447   90510.61176    0.01271    0.06000   0.00000   90510.51104    0.11343 0.1250
 1515:  33  0 33  0 32  0 32  0               90510.62447   90510.61176    0.01271    0.06000   0.00000   90510.51104    0.11343 0.1250
 1516:  30  3 27  0 29  4 26  0               90514.92977   90514.85144    0.07833    0.03000   0.00000   90514.85144    0.07833 0.2500
 1517:  30  4 27  0 29  3 26  0               90514.92977   90514.85144    0.07833    0.03000   0.00000   90514.85144    0.07833 0.2500
 1518:  30  4 27  0 29  4 26  0               90514.92977   90514.85144    0.07833    0.03000   0.00000   90514.85144    0.07833 0.2500
 1519:  30  3 27  0 29  3 26  0               90514.92977   90514.85144    0.07833    0.03000   0.00000   90514.85144    0.07833 0.2500
 1520:  29  4 25  0 28  5 24  0               90526.88961   90526.83265    0.05696    0.02000   0.00000   90526.83266    0.05695 0.2500
 1521:  29  5 25  0 28  4 24  0               90526.88961   90526.83266    0.05695    0.02000   0.00000   90526.83266    0.05695 0.2500
 1522:  29  5 25  0 28  5 24  0               90526.88961   90526.83265    0.05696    0.02000   0.00000   90526.83266    0.05695 0.2500
 1523:  29  4 25  0 28  4 24  0               90526.88961   90526.83266    0.05695    0.02000   0.00000   90526.83266    0.05695 0.2500
 1524:  45 28 18  0 44 29 15  0               90540.40782   90540.32617    0.08165    0.03000   0.00000   90540.33502    0.07280 0.5000
 1525:  45 28 17  0 44 29 16  0               90540.40782   90540.34387    0.06395    0.03000   0.00000   90540.33502    0.07280 0.5000
 1526:  28  5 23  0 27  6 22  0               90553.48759   90553.40328    0.08431    0.03000   0.00000   90553.40357    0.08401 0.2500
 1527:  28  6 23  0 27  6 22  0               90553.48759   90553.40340    0.08418    0.03000   0.00000   90553.40357    0.08401 0.2500
 1528:  28  5 23  0 27  5 22  0               90553.48759   90553.40374    0.08385    0.03000   0.00000   90553.40357    0.08401 0.2500
 1529:  28  6 23  0 27  5 22  0               90553.48759   90553.40387    0.08372    0.03000   0.00000   90553.40357    0.08401 0.2500
 1530:  60 22 38  0 60 21 39  0               90591.86984   90591.79898    0.07086    0.03000   0.00000
 1531:  27  6 21  0 26  7 20  0               90608.53422   90608.41147    0.12276    0.06000   0.00000   90608.43861    0.09562 0.2500
 1532:  27  7 21  0 26  7 20  0               90608.53422   90608.42367    0.11056    0.06000   0.00000   90608.43861    0.09562 0.2500
 1533:  27  6 21  0 26  6 20  0               90608.53422   90608.45355    0.08068    0.06000   0.00000   90608.43861    0.09562 0.2500
 1534:  27  7 21  0 26  6 20  0               90608.53422   90608.46575    0.06848    0.06000   0.00000   90608.43861    0.09562 0.2500
 1535:  69 28 41  0 69 27 42  0               90677.98776   90677.90605    0.08171    0.06000   0.00000
 1536:  82 41 41  0 82 40 42  0               90686.54029   90686.52906    0.01123    0.03000   0.00000   90686.50334    0.03695 0.5000
 1537:  88 41 48  0 88 40 49  0               90686.54029   90686.47762    0.06267    0.03000   0.00000   90686.50334    0.03695 0.5000
 1538:  26  7 19  0 25  8 18  0               90720.43519   90720.33669    0.09851    0.10000   0.00000
 1539:  77 34 44  0 77 33 45  0               90754.96395   90754.95905    0.00491    0.10000   0.00000
 1540:  67 36 31  0 67 35 32  0               90760.41374   90760.35443    0.05931    0.03000   0.00000
 1541:  89 42 48  0 89 41 49  0               90777.02993   90777.00503    0.02491    0.03000   0.00000
 1542:  69 29 41  0 69 28 42  0               90810.87469   90810.81266    0.06203    0.03000   0.00000
 1543:  40 31  9  0 40 30 10  0               90812.36787   90812.29365    0.07422    0.03000   0.00000   90812.29365    0.07422 0.5000
 1544:  40 31 10  0 40 30 11  0               90812.36787   90812.29365    0.07422    0.03000   0.00000   90812.29365    0.07422 0.5000
 1545:  87 42 46  0 87 41 47  0               90814.70627   90814.66080    0.04546    0.10000   0.00000
 1546:  67 36 32  0 67 35 33  0               90834.23700   90834.15744    0.07956    0.03000   0.00000
 1547:  59 34 25  0 59 33 26  0               90875.48748   90875.43889    0.04859    0.03000   0.00000
 1548:  59 34 26  0 59 33 27  0               90877.08994   90877.01207    0.07788    0.03000   0.00000
 1549:  17 10  8  0 16  9  7  0               90879.49944   90879.42331    0.07613    0.03000   0.00000
 1550:  25  8 17  0 24  9 16  0               90907.30866   90907.23584    0.07283    0.03000   0.00000
 1551:  41  7 34  0 41  6 35  0               90909.63120   90909.56657    0.06463    0.03000   0.00000   90909.56657    0.06463 0.2500
 1552:  41  7 34  0 41  7 35  0               90909.63120   90909.56657    0.06463    0.03000   0.00000   90909.56657    0.06463 0.2500
 1553:  41  8 34  0 41  6 35  0               90909.63120   90909.56657    0.06463    0.03000   0.00000   90909.56657    0.06463 0.2500
 1554:  41  8 34  0 41  7 35  0               90909.63120   90909.56657    0.06463    0.03000   0.00000   90909.56657    0.06463 0.2500
 1555:  15 12  4  0 14 11  3  0               90920.10582   90919.85565    0.25017    0.03000   0.00000   90920.01798    0.08783 0.5000
 1556:  15 12  3  0 14 11  4  0               90920.10582   90920.18031   -0.07450    0.03000   0.00000   90920.01798    0.08783 0.5000
 1557:  46 29 18  0 45 30 15  0               90950.25456   90950.20360    0.05095    0.10000   0.00000   90950.20593    0.04863 0.5000
 1558:  46 29 17  0 45 30 16  0               90950.25456   90950.20825    0.04631    0.10000   0.00000   90950.20593    0.04863 0.5000
 1559:  63 24 39  0 63 23 40  0               90952.10789   90952.00590    0.10199    0.06000   0.00000
 1560:  63 25 39  0 63 24 40  0               90961.35902   90961.30086    0.05816    0.03000   0.00000
 1561:  52 16 36  0 52 15 37  0               90964.70356   90964.62772    0.07584    0.03000   0.00000   90964.62996    0.07360 0.2500
 1562:  52 17 36  0 52 16 37  0               90964.70356   90964.63219    0.07137    0.03000   0.00000   90964.62996    0.07360 0.2500
 1563:  52 17 36  0 52 15 37  0               90964.70356   90964.63251    0.07105    0.03000   0.00000   90964.62996    0.07360 0.2500
 1564:  52 16 36  0 52 16 37  0               90964.70356   90964.62741    0.07615    0.03000   0.00000   90964.62996    0.07360 0.2500
 1565:  48 32 16  0 48 31 17  0               90990.47253   90990.41195    0.06058    0.03000   0.00000   90990.41209    0.06044 0.5000
 1566:  48 32 17  0 48 31 18  0               90990.47253   90990.41223    0.06030    0.03000   0.00000   90990.41209    0.06044 0.5000
 1567:  54 33 21  0 54 32 22  0               91001.50148   91001.40057    0.10090    0.06000   0.00000
 1568:  66 26 40  0 66 25 41  0               91008.16923   91008.13065    0.03858    0.03000   0.00000
 1569:  25  9 17  0 24  8 16  0               91036.37717   91036.30617    0.07100    0.03000   0.00000
 1570:  66 27 40  0 66 26 41  0               91044.97223   91044.90071    0.07152    0.03000   0.00000
 1571:  47 12 35  0 47 11 36  0               91056.56576   91056.48591    0.07986    0.03000   0.00000   91056.48592    0.07985 0.2500
 1572:  47 12 35  0 47 12 36  0               91056.56576   91056.48591    0.07986    0.03000   0.00000   91056.48592    0.07985 0.2500
 1573:  47 13 35  0 47 11 36  0               91056.56576   91056.48593    0.07983    0.03000   0.00000   91056.48592    0.07985 0.2500
 1574:  47 13 35  0 47 12 36  0               91056.56576   91056.48593    0.07983    0.03000   0.00000   91056.48592    0.07985 0.2500
 1575:  56 19 37  0 56 18 38  0               91063.16171   91063.05602    0.10569    0.03000   0.00000   91063.09105    0.07065 0.3333
 1576:  56 19 37  0 56 19 38  0               91063.16171   91063.04569    0.11602    0.03000   0.00000   91063.09105    0.07065 0.3333
 1577:  56 20 37  0 56 19 38  0               91063.16171   91063.17145   -0.00974    0.03000   0.00000   91063.09105    0.07065 0.3333
 1578:  63 35 28  0 63 34 29  0               91104.19030   91104.11153    0.07878    0.03000   0.00000
 1579:  63 35 29  0 63 34 30  0               91115.89217   91115.84882    0.04335    0.03000   0.00000
 1580:  39 31  8  0 39 30  9  0               91117.49709   91117.42969    0.06740    0.03000   0.00000   91117.42969    0.06740 0.5000
 1581:  39 31  9  0 39 30 10  0               91117.49709   91117.42969    0.06740    0.03000   0.00000   91117.42969    0.06740 0.5000
 1582:  26 15 11  0 26 12 14  0               91118.41111   91118.34118    0.06993    0.03000   0.00000
 1583:  35 18 17  0 34 19 16  0               91125.11107   91125.04942    0.06165    0.10000   0.00000
 1584: 118 56 62  0118 55 63  0               91142.91995   91142.96967   -0.04972    0.10000   0.00000
 1585: 111 53 58  0111 52 59  0               91156.56254   91156.60208   -0.03954    0.10000   0.00000
 1586:  92 45 47  0 92 44 48  0               91158.13992   91158.08079    0.05914    0.03000   0.00000
 1587:  74 31 43  0 74 30 44  0               91165.91877   91165.88248    0.03628    0.03000   0.00000
 1588:  80 40 41  0 80 39 42  0               91195.65464   91195.60665    0.04798    0.03000   0.00000
 1589:  35 16 20  0 34 17 17  0               91239.23160   91239.13526    0.09634    0.10000   0.00000
 1590:  39 17 23  0 38 18 20  0               91311.66767   91311.65689    0.01078    0.10000   0.00000
 1591:  40  6 34  0 40  5 35  0               91318.02455   91317.94849    0.07606    0.03000   0.00000   91317.94849    0.07606 0.5000
 1592:  40  7 34  0 40  6 35  0               91318.02455   91317.94849    0.07606    0.03000   0.00000   91317.94849    0.07606 0.5000
 1593:  81 35 46  0 81 34 47  0               91349.61384   91349.59058    0.02327    0.03000   0.00000
 1594:  87 43 44  0 87 42 45  0               91366.05502   91366.08295   -0.02792    0.10000   0.00000
 1595:  47 30 18  0 46 31 15  0               91385.97468   91385.88891    0.08576    0.03000   0.00000   91385.88951    0.08517 0.5000
 1596:  47 30 17  0 46 31 16  0               91385.97468   91385.89011    0.08457    0.03000   0.00000   91385.88951    0.08517 0.5000
 1597:  38 31  7  0 38 30  8  0               91398.09672   91398.03147    0.06526    0.03000   0.00000   91398.03147    0.06526 0.5000
 1598:  38 31  8  0 38 30  9  0               91398.09672   91398.03147    0.06526    0.03000   0.00000   91398.03147    0.06526 0.5000
 1599:  16 11  6  0 15 10  5  0               91449.16687   91449.09576    0.07111    0.06000   0.00000
 1600:  16 11  5  0 15 10  6  0               91488.53492   91488.43655    0.09837    0.06000   0.00000
 1601:  70 37 33  0 70 36 34  0               91500.29468   91500.23567    0.05901    0.03000   0.00000
 1602:  47 32 15  0 47 31 16  0               91508.53492   91508.48445    0.05046    0.02000   0.00000   91508.48449    0.05043 0.5000
 1603:  47 32 16  0 47 31 17  0               91508.53492   91508.48452    0.05040    0.02000   0.00000   91508.48449    0.05043 0.5000
 1604:  83 41 43  0 83 40 44  0               91541.08026   91541.00109    0.07917    0.06000   0.00000
 1605:  37 31  6  0 37 30  7  0               91655.81782   91655.79535    0.02247    0.01000   0.00000   91655.79535    0.02247 0.5000
 1606:  37 31  7  0 37 30  8  0               91655.81782   91655.79535    0.02247    0.01000   0.00000   91655.79535    0.02247 0.5000
 1607:  46 11 35  0 46 10 36  0               91656.62711   91656.52400    0.10311    0.06000   0.00000   91656.52400    0.10311 0.2500
 1608:  46 11 35  0 46 11 36  0               91656.62711   91656.52400    0.10311    0.06000   0.00000   91656.52400    0.10311 0.2500
 1609:  46 12 35  0 46 10 36  0               91656.62711   91656.52401    0.10311    0.06000   0.00000   91656.52400    0.10311 0.2500
 1610:  46 12 35  0 46 11 36  0               91656.62711   91656.52401    0.10311    0.06000   0.00000   91656.52400    0.10311 0.2500
 1611:  70 37 34  0 70 36 35  0               91666.40722   91666.36200    0.04523    0.02000   0.00000
 1612:  74 32 43  0 74 31 44  0               91690.38665   91690.28729    0.09936    0.06000   0.00000
 1613:  39  5 34  0 39  4 35  0               91693.89559   91693.82504    0.07055    0.03000   0.00000   91693.82504    0.07055 0.5000
 1614:  39  6 34  0 39  5 35  0               91693.89559   91693.82504    0.07055    0.03000   0.00000   91693.82504    0.07055 0.5000
 1615:  79 40 39  0 79 39 40  0               91720.57031   91720.48755    0.08276    0.06000   0.00000
 1616:  53 33 20  0 53 32 21  0               91736.84316   91736.75869    0.08447    0.03000   0.00000   91736.76640    0.07676 0.5000
 1617:  53 33 21  0 53 32 22  0               91736.84316   91736.77411    0.06905    0.03000   0.00000   91736.76640    0.07676 0.5000
 1618:  51 15 36  0 51 14 37  0               91769.55726   91769.49940    0.05786    0.02000   0.00000   91769.49987    0.05739 0.2500
 1619:  51 16 36  0 51 15 37  0               91769.55726   91769.50035    0.05691    0.02000   0.00000   91769.49987    0.05739 0.2500
 1620:  51 16 36  0 51 14 37  0               91769.55726   91769.50041    0.05685    0.02000   0.00000   91769.49987    0.05739 0.2500
 1621:  51 15 36  0 51 15 37  0               91769.55726   91769.49934    0.05792    0.02000   0.00000   91769.49987    0.05739 0.2500
 1622:  59 21 38  0 59 20 39  0               91833.53671   91833.51847    0.01824    0.03000   0.00000
 1623:  58 34 24  0 58 33 25  0               91842.29903   91842.21764    0.08139    0.03000   0.00000
 1624:  58 34 25  0 58 33 26  0               91842.81453   91842.73915    0.07538    0.03000   0.00000
 1625:  48 31 18  0 47 32 15  0               91843.83797   91843.86023   -0.02226    0.10000   0.00000   91843.86038   -0.02241 0.5000
 1626:  48 31 17  0 47 32 16  0               91843.83797   91843.86053   -0.02256    0.10000   0.00000   91843.86038   -0.02241 0.5000
 1627:  36 31  5  0 36 30  6  0               91892.33480   91892.28401    0.05079    0.03000   0.00000   91892.28401    0.05079 0.5000
 1628:  36 31  6  0 36 30  7  0               91892.33480   91892.28401    0.05079    0.03000   0.00000   91892.28401    0.05079 0.5000
 1629:  73 38 35  0 73 37 36  0               91969.43636   91969.36242    0.07395    0.03000   0.00000
 1630:  46 32 14  0 46 31 15  0               91987.32883   91987.26365    0.06518    0.03000   0.00000   91987.26365    0.06518 0.5000
 1631:  46 32 15  0 46 31 16  0               91987.32883   91987.26366    0.06517    0.03000   0.00000   91987.26365    0.06518 0.5000
 1632:  31 15 16  0 30 16 15  0               92009.41800   92009.35318    0.06481    0.10000   0.00000
 1633:  86 42 45  0 86 41 46  0               92035.98825   92035.92555    0.06271    0.03000   0.00000
 1634:  38  4 34  0 38  3 35  0               92039.62308   92039.53969    0.08338    0.03000   0.00000   92039.53969    0.08338 0.5000
 1635:  38  5 34  0 38  4 35  0               92039.62308   92039.53969    0.08338    0.03000   0.00000   92039.53969    0.08338 0.5000
 1636:  55 18 37  0 55 17 38  0               92058.99900   92058.92257    0.07643    0.03000   0.00000   92058.93676    0.06224 0.2500
 1637:  55 19 37  0 55 18 38  0               92058.99900   92058.95094    0.04806    0.03000   0.00000   92058.93676    0.06224 0.2500
 1638:  55 19 37  0 55 17 38  0               92058.99900   92058.95327    0.04574    0.03000   0.00000   92058.93676    0.06224 0.2500
 1639:  55 18 37  0 55 18 38  0               92058.99900   92058.92025    0.07875    0.03000   0.00000   92058.93676    0.06224 0.2500
 1640:  76 39 37  0 76 38 38  0               92085.54318   92085.47253    0.07064    0.03000   0.00000
 1641:  35 31  4  0 35 30  5  0               92108.99024   92108.94284    0.04740    0.03000   0.00000   92108.94284    0.04740 0.5000
 1642:  35 31  5  0 35 30  6  0               92108.99024   92108.94284    0.04740    0.03000   0.00000   92108.94284    0.04740 0.5000
 1643:  79 35 45  0 79 34 46  0               92111.26918   92111.21959    0.04959    0.03000   0.00000
 1644:  23 10 14  0 22  9 13  0               92127.89391   92127.79676    0.09715    0.06000   0.00000
 1645:  71 29 42  0 71 28 43  0               92185.05150   92184.98447    0.06703    0.03000   0.00000
 1646:  56 40 17  0 55 41 14  0               92188.10095   92188.05427    0.04668    0.10000   0.00000   92188.05427    0.04668 0.5000
 1647:  56 40 16  0 55 41 15  0               92188.10095   92188.05427    0.04668    0.10000   0.00000   92188.05427    0.04668 0.5000
 1648:  90 43 48  0 90 42 49  0               92198.45708   92198.41128    0.04580    0.10000   0.00000
 1649:  90 42 49  0 90 41 50  0               92200.68127   92200.65541    0.02586    0.03000   0.00000
 1650:  45 10 35  0 45  9 36  0               92210.33084   92210.32562    0.00522    0.02000   0.00000   92210.32562    0.00522 0.2500
 1651:  45 10 35  0 45 10 36  0               92210.33084   92210.32562    0.00522    0.02000   0.00000   92210.32562    0.00522 0.2500
 1652:  45 11 35  0 45  9 36  0               92210.33084   92210.32562    0.00522    0.02000   0.00000   92210.32562    0.00522 0.2500
 1653:  45 11 35  0 45 10 36  0               92210.33084   92210.32562    0.00522    0.02000   0.00000   92210.32562    0.00522 0.2500
 1654:  66 36 30  0 66 35 31  0               92229.06486   92228.96721    0.09765    0.06000   0.00000
 1655:  66 36 31  0 66 35 32  0               92257.82626   92257.73347    0.09279    0.06000   0.00000
 1656:  62 35 27  0 62 34 28  0               92283.15945   92283.07513    0.08432    0.06000   0.00000
 1657:  62 35 28  0 62 34 29  0               92287.34102   92287.30096    0.04006    0.03000   0.00000
 1658:  34 31  3  0 34 30  4  0               92307.17362   92307.11375    0.05988    0.03000   0.00000   92307.11375    0.05988 0.5000
 1659:  34 31  4  0 34 30  5  0               92307.17362   92307.11375    0.05988    0.03000   0.00000   92307.11375    0.05988 0.5000
 1660:  49 32 18  0 48 33 15  0               92321.38041   92321.23212    0.14829    0.10000   0.00000   92321.23216    0.14825 0.5000
 1661:  49 32 17  0 48 33 16  0               92321.38041   92321.23220    0.14821    0.10000   0.00000   92321.23216    0.14825 0.5000
 1662:  73 38 36  0 73 37 37  0               92327.85194   92327.85184    0.00010    0.03000   0.00000
 1663:  83 36 47  0 83 35 48  0               92340.48215   92340.39684    0.08531    0.10000   0.00000
 1664:  71 30 42  0 71 29 43  0               92346.81508   92346.75033    0.06475    0.03000   0.00000
 1665:  37  3 34  0 37  2 35  0               92357.26957   92357.22586    0.04371    0.03000   0.00000   92357.22586    0.04371 0.5000
 1666:  37  4 34  0 37  3 35  0               92357.26957   92357.22586    0.04371    0.03000   0.00000   92357.22586    0.04371 0.5000
 1667:  62 23 39  0 62 22 40  0               92376.39432   92376.30613    0.08819    0.06000   0.00000
 1668:  62 24 39  0 62 23 40  0               92379.17901   92379.09760    0.08142    0.03000   0.00000
 1669:  84 38 47  0 84 37 48  0               92383.19222   92383.10924    0.08298    0.06000   0.00000
 1670:  52 33 19  0 52 32 20  0               92415.48854   92415.43674    0.05180    0.02000   0.00000   92415.43888    0.04966 0.5000
 1671:  52 33 20  0 52 32 21  0               92415.48854   92415.44103    0.04751    0.02000   0.00000   92415.43888    0.04966 0.5000
 1672:  17 10  7  0 16  9  8  0               92422.65166   92422.54287    0.10879    0.06000   0.00000
 1673:  45 32 13  0 45 31 14  0               92429.87297   92429.81951    0.05345    0.02000   0.00000   92429.81952    0.05345 0.5000
 1674:  45 32 14  0 45 31 15  0               92429.87297   92429.81952    0.05345    0.02000   0.00000   92429.81952    0.05345 0.5000
 1675:  17  9  8  0 16  8  9  0               92457.47885   92457.37016    0.10869    0.10000   0.00000
 1676:  91 43 49  0 91 42 50  0               92470.28188   92470.19716    0.08473    0.10000   0.00000
 1677:  33 31  2  0 33 30  3  0               92488.13515   92488.04688    0.08827    0.06000   0.00000   92488.04688    0.08827 0.5000
 1678:  33 31  3  0 33 30  4  0               92488.13515   92488.04688    0.08827    0.06000   0.00000   92488.04688    0.08827 0.5000
 1679:  76 32 44  0 76 31 45  0               92493.25298   92493.17705    0.07593    0.03000   0.00000
 1680:  50 14 36  0 50 13 37  0               92511.43981   92511.37854    0.06127    0.03000   0.00000   92511.37863    0.06117 0.2500
 1681:  50 14 36  0 50 14 37  0               92511.43981   92511.37853    0.06128    0.03000   0.00000   92511.37863    0.06117 0.2500
 1682:  50 15 36  0 50 13 37  0               92511.43981   92511.37874    0.06107    0.03000   0.00000   92511.37863    0.06117 0.2500
 1683:  50 15 36  0 50 14 37  0               92511.43981   92511.37873    0.06108    0.03000   0.00000   92511.37863    0.06117 0.2500
 1684:  68 27 41  0 68 26 42  0               92623.43780   92623.37128    0.06652    0.03000   0.00000
 1685:  36  2 34  0 36  1 35  0               92648.85186   92648.83582    0.01604    0.03000   0.00000   92648.83582    0.01604 0.5000
 1686:  36  3 34  0 36  2 35  0               92648.85186   92648.83582    0.01604    0.03000   0.00000   92648.83582    0.01604 0.5000
 1687:  32 31  1  0 32 30  2  0               92652.95763   92652.91062    0.04701    0.03000   0.00000   92652.91062    0.04701 0.5000
 1688:  32 31  2  0 32 30  3  0               92652.95763   92652.91062    0.04701    0.03000   0.00000   92652.91062    0.04701 0.5000
 1689:  65 25 40  0 65 24 41  0               92657.07456   92657.01716    0.05740    0.03000   0.00000
 1690:  68 28 41  0 68 27 42  0               92668.99107   92669.06281   -0.07174    0.03000   0.00000
 1691:  44  9 35  0 44  8 36  0               92721.70765   92721.62956    0.07809    0.03000   0.00000   92721.62956    0.07809 0.2500
 1692:  44  9 35  0 44  9 36  0               92721.70765   92721.62956    0.07809    0.03000   0.00000   92721.62956    0.07809 0.2500
 1693:  44 10 35  0 44  8 36  0               92721.70765   92721.62956    0.07809    0.03000   0.00000   92721.62956    0.07809 0.2500
 1694:  44 10 35  0 44  9 36  0               92721.70765   92721.62956    0.07809    0.03000   0.00000   92721.62956    0.07809 0.2500
 1695:  57 34 23  0 57 33 24  0               92730.30431   92730.12334    0.18097    0.06000   0.00000   92730.20646    0.09785 0.5000
 1696:  57 34 24  0 57 33 25  0               92730.30431   92730.28959    0.01472    0.06000   0.00000   92730.20646    0.09785 0.5000
 1697:  31 31  0  0 31 30  1  0               92802.93938   92802.80002    0.13936    0.10000   0.00000   92802.80002    0.13936 0.5000
 1698:  31 31  1  0 31 30  2  0               92802.93938   92802.80002    0.13936    0.10000   0.00000   92802.80002    0.13936 0.5000
 1699:  99 48 51  0 99 47 52  0               92825.42567   92825.47603   -0.05036    0.10000   0.00000
 1700:  76 39 38  0 76 38 39  0               92827.51818   92827.45246    0.06571    0.03000   0.00000
 1701:  89 43 47  0 89 42 48  0               92831.74466   92831.66884    0.07582    0.10000   0.00000
 1702:  44 32 12  0 44 31 13  0               92838.95444   92838.89045    0.06399    0.03000   0.00000   92838.89045    0.06399 0.5000
 1703:  44 32 13  0 44 31 14  0               92838.95444   92838.89045    0.06399    0.03000   0.00000   92838.89045    0.06399 0.5000
 1704:  35  1 34  0 35  0 35  0               92916.26081   92916.16474    0.09607    0.10000   0.00000   92916.16474    0.09607 0.5000
 1705:  35  2 34  0 35  1 35  0               92916.26081   92916.16474    0.09607    0.10000   0.00000   92916.16474    0.09607 0.5000
 1706:  58 20 38  0 58 19 39  0               92967.18798   92967.02984    0.15814    0.03000   0.00000   92967.10934    0.07864 0.2500
 1707:  58 20 38  0 58 20 39  0               92967.18798   92967.01501    0.17297    0.03000   0.00000   92967.10934    0.07864 0.2500
 1708:  58 21 38  0 58 20 39  0               92967.18798   92967.18884   -0.00087    0.03000   0.00000   92967.10934    0.07864 0.2500
 1709:  58 21 38  0 58 19 39  0               92967.18798   92967.20368   -0.01570    0.03000   0.00000   92967.10934    0.07864 0.2500
 1710:  21 10 12  0 20  9 11  0               92970.09883   92969.95816    0.14067    0.10000   0.00000
 1711:  54 17 37  0 54 16 38  0               92974.10193   92974.03529    0.06665    0.03000   0.00000   92974.03859    0.06335 0.2500
 1712:  54 18 37  0 54 17 38  0               92974.10193   92974.04188    0.06005    0.03000   0.00000   92974.03859    0.06335 0.2500
 1713:  54 18 37  0 54 16 38  0               92974.10193   92974.04238    0.05956    0.03000   0.00000   92974.03859    0.06335 0.2500
 1714:  54 17 37  0 54 17 38  0               92974.10193   92974.03480    0.06714    0.03000   0.00000   92974.03859    0.06335 0.2500
 1715:  18 10  9  0 17  9  8  0               92990.01768   92989.92249    0.09519    0.06000   0.00000
 1716:  24 10 15  0 23  9 14  0               93006.00521   93005.89870    0.10651    0.06000   0.00000
 1717:  51 33 18  0 51 32 19  0               93042.68791   93042.64574    0.04217    0.03000   0.00000   93042.64631    0.04160 0.5000
 1718:  51 33 19  0 51 32 20  0               93042.68791   93042.64688    0.04103    0.03000   0.00000   93042.64631    0.04160 0.5000
 1719:  89 41 49  0 89 40 50  0               93150.99745   93150.96674    0.03071    0.10000   0.00000
 1720:  69 37 32  0 69 36 33  0               93172.19187   93172.22774   -0.03587    0.03000   0.00000
 1721:  43  8 35  0 43  7 36  0               93193.82238   93193.74732    0.07505    0.03000   0.00000   93193.74732    0.07505 0.2500
 1722:  43  8 35  0 43  8 36  0               93193.82238   93193.74732    0.07505    0.03000   0.00000   93193.74732    0.07505 0.2500
 1723:  43  9 35  0 43  7 36  0               93193.82238   93193.74732    0.07505    0.03000   0.00000   93193.74732    0.07505 0.2500
 1724:  43  9 35  0 43  8 36  0               93193.82238   93193.74732    0.07505    0.03000   0.00000   93193.74732    0.07505 0.2500
 1725:  49 13 36  0 49 12 37  0               93196.21430   93196.14255    0.07175    0.03000   0.00000   93196.14256    0.07173 0.2500
 1726:  49 13 36  0 49 13 37  0               93196.21430   93196.14255    0.07175    0.03000   0.00000   93196.14256    0.07173 0.2500
 1727:  49 14 36  0 49 12 37  0               93196.21430   93196.14258    0.07171    0.03000   0.00000   93196.14256    0.07173 0.2500
 1728:  49 14 36  0 49 13 37  0               93196.21430   93196.14258    0.07172    0.03000   0.00000   93196.14256    0.07173 0.2500
 1729:  33  1 32  0 32  2 31  0               93211.33469   93211.27125    0.06344    0.03000   0.00000   93211.27125    0.06344 0.2500
 1730:  33  2 32  0 32  1 31  0               93211.33469   93211.27125    0.06344    0.03000   0.00000   93211.27125    0.06344 0.2500
 1731:  33  2 32  0 32  2 31  0               93211.33469   93211.27125    0.06344    0.03000   0.00000   93211.27125    0.06344 0.2500
 1732:  33  1 32  0 32  1 31  0               93211.33469   93211.27125    0.06344    0.03000   0.00000   93211.27125    0.06344 0.2500
 1733:  32  2 30  0 31  3 29  0               93211.72388   93211.80968   -0.08581    0.03000   0.00000   93211.80968   -0.08581 0.2500
 1734:  32  3 30  0 31  2 29  0               93211.72388   93211.80968   -0.08581    0.03000   0.00000   93211.80968   -0.08581 0.2500
 1735:  32  3 30  0 31  3 29  0               93211.72388   93211.80968   -0.08581    0.03000   0.00000   93211.80968   -0.08581 0.2500
 1736:  32  2 30  0 31  2 29  0               93211.72388   93211.80968   -0.08581    0.03000   0.00000   93211.80968   -0.08581 0.2500
 1737:  34  0 34  0 33  1 33  0               93212.22368   93212.21575    0.00793    0.01000   0.00000   93212.21575    0.00793 0.2500
 1738:  34  1 34  0 33  0 33  0               93212.22368   93212.21575    0.00793    0.01000   0.00000   93212.21575    0.00793 0.2500
 1739:  34  1 34  0 33  1 33  0               93212.22368   93212.21575    0.00793    0.01000   0.00000   93212.21575    0.00793 0.2500
 1740:  34  0 34  0 33  0 33  0               93212.22368   93212.21575    0.00793    0.01000   0.00000   93212.21575    0.00793 0.2500
 1741:  31  3 28  0 30  4 27  0               93215.86830   93215.76686    0.10144    0.06000   0.00000   93215.76686    0.10144 0.2500
 1742:  31  4 28  0 30  3 27  0               93215.86830   93215.76686    0.10144    0.06000   0.00000   93215.76686    0.10144 0.2500
 1743:  31  4 28  0 30  4 27  0               93215.86830   93215.76686    0.10144    0.06000   0.00000   93215.76686    0.10144 0.2500
 1744:  31  3 28  0 30  3 27  0               93215.86830   93215.76686    0.10144    0.06000   0.00000   93215.76686    0.10144 0.2500
 1745:  43 32 11  0 43 31 12  0               93217.01667   93216.93489    0.08178    0.03000   0.00000   93216.93489    0.08178 0.5000
 1746:  43 32 12  0 43 31 13  0               93217.01667   93216.93489    0.08178    0.03000   0.00000   93216.93489    0.08178 0.5000
 1747:  30  4 26  0 29  5 25  0               93226.61963   93226.53202    0.08762    0.03000   0.00000   93226.53202    0.08762 0.2500
 1748:  30  5 26  0 29  4 25  0               93226.61963   93226.53202    0.08762    0.03000   0.00000   93226.53202    0.08762 0.2500
 1749:  30  5 26  0 29  5 25  0               93226.61963   93226.53202    0.08762    0.03000   0.00000   93226.53202    0.08762 0.2500
 1750:  30  4 26  0 29  4 25  0               93226.61963   93226.53202    0.08762    0.03000   0.00000   93226.53202    0.08762 0.2500
 1751:  69 37 33  0 69 36 34  0               93239.72601   93239.64799    0.07802    0.03000   0.00000
 1752:  29  5 24  0 28  6 23  0               93250.35841   93250.24315    0.11526    0.06000   0.00000   93250.24322    0.11518 0.2500
 1753:  29  6 24  0 28  6 23  0               93250.35841   93250.24318    0.11523    0.06000   0.00000   93250.24322    0.11518 0.2500
 1754:  29  5 24  0 28  5 23  0               93250.35841   93250.24327    0.11514    0.06000   0.00000   93250.24322    0.11518 0.2500
 1755:  29  6 24  0 28  5 23  0               93250.35841   93250.24330    0.11511    0.06000   0.00000   93250.24322    0.11518 0.2500
 1756:  28  6 22  0 27  7 21  0               93298.70803   93298.61189    0.09614    0.06000   0.00000   93298.61973    0.08830 0.2500
 1757:  28  7 22  0 27  7 21  0               93298.70803   93298.61537    0.09266    0.06000   0.00000   93298.61973    0.08830 0.2500
 1758:  28  6 22  0 27  6 21  0               93298.70803   93298.62409    0.08394    0.06000   0.00000   93298.61973    0.08830 0.2500
 1759:  28  7 22  0 27  6 21  0               93298.70803   93298.62757    0.08046    0.06000   0.00000   93298.61973    0.08830 0.2500
 1760:  14 14  1  0 13 13  0  0               93320.70718   93320.61321    0.09397    0.06000   0.00000   93320.61322    0.09396 0.5000
 1761:  14 14  0  0 13 13  1  0               93320.70718   93320.61322    0.09396    0.06000   0.00000   93320.61322    0.09396 0.5000
 1762:  61 35 26  0 61 34 27  0               93358.42137   93358.34223    0.07914    0.03000   0.00000
 1763:  61 35 27  0 61 34 28  0               93359.90923   93359.80751    0.10171    0.06000   0.00000
 1764:  27  7 20  0 26  8 19  0               93395.51807   93395.44382    0.07426    0.03000   0.00000
 1765:  27  8 20  0 26  7 19  0               93396.57659   93396.49816    0.07842    0.03000   0.00000
 1766:  81 36 46  0 81 35 47  0               93451.11380   93451.01549    0.09831    0.06000   0.00000
 1767:  82 41 42  0 82 40 43  0               93475.14079   93475.10566    0.03513    0.03000   0.00000
 1768:  25  9 16  0 24 10 15  0               93503.20992   93503.12904    0.08089    0.03000   0.00000
 1769:  65 36 29  0 65 35 30  0               93547.21591   93547.22990   -0.01399    0.03000   0.00000
 1770:  56 34 22  0 56 33 23  0               93548.02257   93547.92363    0.09894    0.06000   0.00000
 1771:  34 17 17  0 33 18 16  0               93556.13403   93556.01660    0.11743    0.10000   0.00000
 1772:  42 32 10  0 42 31 11  0               93566.25937   93566.17306    0.08631    0.06000   0.00000   93566.17306    0.08631 0.5000
 1773:  42 32 11  0 42 31 12  0               93566.25937   93566.17306    0.08631    0.06000   0.00000   93566.17306    0.08631 0.5000
 1774:  26  8 18  0 25  9 17  0               93577.55875   93577.45666    0.10209    0.06000   0.00000
 1775:  50 33 17  0 50 32 18  0               93622.90043   93622.88226    0.01817    0.01000   0.00000   93622.88240    0.01802 0.5000
 1776:  50 33 18  0 50 32 19  0               93622.90043   93622.88255    0.01788    0.01000   0.00000   93622.88240    0.01802 0.5000
 1777:  42  7 35  0 42  6 36  0               93629.70655   93629.63333    0.07322    0.03000   0.00000   93629.63333    0.07322 0.2500
 1778:  42  7 35  0 42  7 36  0               93629.70655   93629.63333    0.07322    0.03000   0.00000   93629.63333    0.07322 0.2500
 1779:  42  8 35  0 42  6 36  0               93629.70655   93629.63333    0.07322    0.03000   0.00000   93629.63333    0.07322 0.2500
 1780:  42  8 35  0 42  7 36  0               93629.70655   93629.63333    0.07322    0.03000   0.00000   93629.63333    0.07322 0.2500
 1781:  73 30 43  0 73 29 44  0               93663.88900   93663.85053    0.03848    0.03000   0.00000
 1782:  61 22 39  0 61 22 40  0               93668.97585   93668.84175    0.13410    0.06000   0.00000   93668.88387    0.09198 0.5000
 1783:  61 22 39  0 61 21 40  0               93668.97585   93668.92598    0.04986    0.06000   0.00000   93668.88387    0.09198 0.5000
 1784:  61 23 39  0 61 22 40  0               93669.78477   93669.72327    0.06149    0.03000   0.00000   93669.76539    0.01938 0.5000
 1785:  61 23 39  0 61 21 40  0               93669.78477   93669.80751   -0.02274    0.03000   0.00000   93669.76539    0.01938 0.5000
 1786:  86 39 48  0 86 38 49  0               93697.13123   93697.00648    0.12474    0.10000   0.00000
 1787:  92 43 50  0 92 42 51  0               93732.17140   93732.11390    0.05750    0.10000   0.00000
 1788:  85 42 44  0 85 41 45  0               93763.39143   93763.33210    0.05934    0.10000   0.00000
 1789:  20 10 11  0 19  9 10  0               93772.52042   93772.39890    0.12152    0.06000   0.00000
 1790:  78 33 45  0 78 32 46  0               93783.69561   93783.65592    0.03969    0.03000   0.00000
 1791:  53 16 37  0 53 15 38  0               93817.05542   93816.98494    0.07048    0.03000   0.00000   93816.98566    0.06976 0.2500
 1792:  53 17 37  0 53 16 38  0               93817.05542   93816.98638    0.06904    0.03000   0.00000   93816.98566    0.06976 0.2500
 1793:  53 17 37  0 53 15 38  0               93817.05542   93816.98648    0.06894    0.03000   0.00000   93816.98566    0.06976 0.2500
 1794:  53 16 37  0 53 16 38  0               93817.05542   93816.98484    0.07058    0.03000   0.00000   93816.98566    0.06976 0.2500
 1795:  48 12 36  0 48 11 37  0               93828.90308   93828.84934    0.05374    0.02000   0.00000   93828.84934    0.05374 0.2500
 1796:  48 12 36  0 48 12 37  0               93828.90308   93828.84934    0.05374    0.02000   0.00000   93828.84934    0.05374 0.2500
 1797:  48 13 36  0 48 11 37  0               93828.90308   93828.84935    0.05374    0.02000   0.00000   93828.84934    0.05374 0.2500
 1798:  48 13 36  0 48 12 37  0               93828.90308   93828.84935    0.05374    0.02000   0.00000   93828.84934    0.05374 0.2500
 1799:  52 35 18  0 51 36 15  0               93847.82656   93847.75144    0.07512    0.10000   0.00000   93847.75144    0.07512 0.5000
 1800:  52 35 17  0 51 36 16  0               93847.82656   93847.75144    0.07512    0.10000   0.00000   93847.75144    0.07512 0.5000
 1801:  73 31 43  0 73 30 44  0               93859.87649   93859.82488    0.05161    0.03000   0.00000
 1802:  41 32  9  0 41 31 10  0               93888.72287   93888.62103    0.10184    0.06000   0.00000   93888.62103    0.10184 0.5000
 1803:  41 32 10  0 41 31 11  0               93888.72287   93888.62103    0.10184    0.06000   0.00000   93888.62103    0.10184 0.5000
 1804:  72 38 34  0 72 37 35  0               93902.49313   93902.40378    0.08935    0.06000   0.00000
 1805:  19 10 10  0 18  9  9  0               93938.21823   93938.13777    0.08046    0.03000   0.00000
 1806:  25 10 15  0 24 11 14  0               93956.51088   93956.48156    0.02932    0.03000   0.00000
 1807:  15 13  3  0 14 12  2  0               93989.15616   93989.05572    0.10044    0.06000   0.00000   93989.05964    0.09653 0.5000
 1808:  15 13  2  0 14 12  3  0               93989.15616   93989.06355    0.09261    0.06000   0.00000   93989.05964    0.09653 0.5000
 1809:  57 19 38  0 57 18 39  0               94006.22464   94006.13647    0.08817    0.03000   0.00000   94006.15652    0.06812 0.2500
 1810:  57 20 38  0 57 19 39  0               94006.22464   94006.17656    0.04808    0.03000   0.00000   94006.15652    0.06812 0.2500
 1811:  57 20 38  0 57 18 39  0               94006.22464   94006.17999    0.04465    0.03000   0.00000   94006.15652    0.06812 0.2500
 1812:  57 19 38  0 57 19 39  0               94006.22464   94006.13305    0.09159    0.03000   0.00000   94006.15652    0.06812 0.2500
 1813:  41  6 35  0 41  5 36  0               94032.00163   94031.94098    0.06065    0.03000   0.00000   94031.94098    0.06065 0.5000
 1814:  41  7 35  0 41  6 36  0               94032.00163   94031.94098    0.06065    0.03000   0.00000   94031.94098    0.06065 0.5000
 1815:  72 38 35  0 72 37 36  0               94053.91993   94053.86446    0.05547    0.03000   0.00000
 1816:  92 44 49  0 92 43 50  0               94083.89334   94083.85275    0.04059    0.03000   0.00000
 1817:  64 24 40  0 64 23 41  0               94138.37100   94138.40522   -0.03422    0.03000   0.00000
 1818:  64 25 40  0 64 24 41  0               94142.05032   94142.02000    0.03032    0.03000   0.00000
 1819:  87 38 49  0 87 37 50  0               94147.62466   94147.52811    0.09655    0.10000   0.00000
 1820:  49 33 16  0 49 32 17  0               94160.12522   94160.06583    0.05939    0.03000   0.00000   94160.06586    0.05936 0.5000
 1821:  49 33 17  0 49 32 18  0               94160.12522   94160.06590    0.05932    0.03000   0.00000   94160.06586    0.05936 0.5000
 1822:  81 41 40  0 81 40 41  0               94171.15298   94171.06876    0.08422    0.06000   0.00000
 1823:  88 43 46  0 88 42 47  0               94178.44568   94178.37307    0.07261    0.06000   0.00000
 1824:  40 32  8  0 40 31  9  0               94186.21209   94186.11874    0.09335    0.06000   0.00000   94186.11874    0.09335 0.5000
 1825:  40 32  9  0 40 31 10  0               94186.21209   94186.11874    0.09335    0.06000   0.00000   94186.11874    0.09335 0.5000
 1826:  70 28 42  0 70 27 43  0               94213.84287   94213.86592   -0.02305    0.03000   0.00000
 1827:  70 29 42  0 70 28 43  0               94270.37830   94270.33186    0.04644    0.03000   0.00000
 1828:  27 12 15  0 26 13 14  0               94292.14436   94292.05063    0.09373    0.06000   0.00000
 1829:  55 34 21  0 55 33 22  0               94302.89007   94302.82456    0.06550    0.03000   0.00000   94302.83206    0.05801 0.5000
 1830:  55 34 22  0 55 33 23  0               94302.89007   94302.83955    0.05052    0.03000   0.00000   94302.83206    0.05801 0.5000
 1831:  41 23 19  0 40 24 16  0               94317.69919   94317.70800   -0.00881    0.10000   0.00000
 1832:  40 22 19  0 39 23 16  0               94319.72348   94319.63373    0.08975    0.10000   0.00000
 1833:  36 18 19  0 35 19 16  0               94323.16167   94323.14455    0.01712    0.10000   0.00000
 1834:  67 26 41  0 67 25 42  0               94338.99182   94338.89329    0.09853    0.06000   0.00000
 1835:  35 18 17  0 35 15 20  0               94342.84579   94342.77047    0.07532    0.10000   0.00000
 1836:  67 27 41  0 67 26 42  0               94353.89187   94353.82415    0.06773    0.03000   0.00000
 1837:  75 39 36  0 75 38 37  0               94370.78155   94370.72331    0.05824    0.03000   0.00000
 1838:  42 24 19  0 41 25 16  0               94401.95802   94401.89292    0.06510    0.10000   0.00000
 1839:  40  5 35  0 40  4 36  0               94403.13636   94403.06793    0.06842    0.03000   0.00000   94403.06793    0.06842 0.5000
 1840:  40  6 35  0 40  5 36  0               94403.13636   94403.06793    0.06842    0.03000   0.00000   94403.06793    0.06842 0.5000
 1841:  39 21 19  0 38 22 16  0               94406.39066   94406.33452    0.05614    0.10000   0.00000
 1842:  42 24 18  0 41 25 17  0               94411.40187   94411.22508    0.17679    0.10000   0.00000   94411.34518    0.05670 0.5000
 1843:  40 22 18  0 39 23 17  0               94411.40187   94411.46528   -0.06340    0.10000   0.00000   94411.34518    0.05670 0.5000
 1844:  47 11 36  0 47 10 37  0               94413.97788   94413.89538    0.08250    0.03000   0.00000   94413.89538    0.08250 0.2500
 1845:  47 11 36  0 47 11 37  0               94413.97788   94413.89538    0.08250    0.03000   0.00000   94413.89538    0.08250 0.2500
 1846:  47 12 36  0 47 10 37  0               94413.97788   94413.89538    0.08250    0.03000   0.00000   94413.89538    0.08250 0.2500
 1847:  47 12 36  0 47 11 37  0               94413.97788   94413.89538    0.08250    0.03000   0.00000   94413.89538    0.08250 0.2500
 1848:  39 32  7  0 39 31  8  0               94460.35703   94460.35328    0.00374    0.03000   0.00000   94460.35328    0.00374 0.5000
 1849:  39 32  8  0 39 31  9  0               94460.35703   94460.35328    0.00374    0.03000   0.00000   94460.35328    0.00374 0.5000
 1850:  78 40 38  0 78 39 39  0               94500.32190   94500.29334    0.02856    0.03000   0.00000
 1851:  78 34 45  0 78 33 46  0               94522.32454   94522.23055    0.09399    0.06000   0.00000
 1852:  52 15 37  0 52 14 38  0               94595.01933   94594.95913    0.06021    0.03000   0.00000   94594.95928    0.06006 0.2500
 1853:  52 15 37  0 52 15 38  0               94595.01933   94594.95911    0.06023    0.03000   0.00000   94594.95928    0.06006 0.2500
 1854:  52 16 37  0 52 14 38  0               94595.01933   94594.95944    0.05989    0.03000   0.00000   94594.95928    0.06006 0.2500
 1855:  52 16 37  0 52 15 38  0               94595.01933   94594.95942    0.05991    0.03000   0.00000   94594.95928    0.06006 0.2500
 1856:  37 19 19  0 36 20 16  0               94605.10377   94605.10801   -0.00424    0.10000   0.00000
 1857:  16 12  5  0 15 11  4  0               94609.19246   94609.09020    0.10225    0.06000   0.00000
 1858:  16 12  4  0 15 11  5  0               94611.20374   94611.09303    0.11071    0.06000   0.00000
 1859:  68 37 31  0 68 36 32  0               94653.61553   94653.58010    0.03543    0.03000   0.00000
 1860:  48 33 15  0 48 32 16  0               94657.71051   94657.64283    0.06767    0.03000   0.00000   94657.64284    0.06766 0.5000
 1861:  48 33 16  0 48 32 17  0               94657.71051   94657.64285    0.06766    0.03000   0.00000   94657.64284    0.06766 0.5000
 1862:  39 21 18  0 38 22 17  0               94676.36450   94676.34110    0.02340    0.10000   0.00000
 1863:  68 37 32  0 68 36 33  0               94680.00182   94679.91931    0.08251    0.06000   0.00000
 1864:  25 10 16  0 24  9 15  0               94690.68538   94690.58780    0.09758    0.06000   0.00000
 1865:  75 39 37  0 75 38 38  0               94697.41401   94697.34322    0.07079    0.03000   0.00000
 1866:  38 32  6  0 38 31  7  0               94712.96350   94712.87829    0.08522    0.06000   0.00000   94712.87829    0.08522 0.5000
 1867:  38 32  7  0 38 31  8  0               94712.96350   94712.87829    0.08522    0.06000   0.00000   94712.87829    0.08522 0.5000
 1868:  64 36 28  0 64 35 29  0               94743.52338   94743.46832    0.05506    0.03000   0.00000
 1869:  39  4 35  0 39  3 36  0               94745.22896   94745.19304    0.03592    0.03000   0.00000   94745.19304    0.03592 0.5000
 1870:  39  5 35  0 39  4 36  0               94745.22896   94745.19304    0.03592    0.03000   0.00000   94745.19304    0.03592 0.5000
 1871:  64 36 29  0 64 35 30  0               94747.43708   94747.37373    0.06335    0.03000   0.00000
 1872:  83 37 47  0 83 36 48  0               94775.52317   94775.47374    0.04943    0.03000   0.00000
 1873:  60 21 39  0 60 20 40  0               94849.43944   94849.27364    0.16580    0.03000   0.00000   94849.38192    0.05752 0.2500
 1874:  60 21 39  0 60 21 40  0               94849.43944   94849.25262    0.18682    0.03000   0.00000   94849.38192    0.05752 0.2500
 1875:  60 22 39  0 60 21 40  0               94849.43944   94849.49021   -0.05077    0.03000   0.00000   94849.38192    0.05752 0.2500
 1876:  60 22 39  0 60 20 40  0               94849.43944   94849.51122   -0.07179    0.03000   0.00000   94849.38192    0.05752 0.2500
 1877:  91 44 48  0 91 43 49  0               94868.94396   94868.94331    0.00065    0.10000   0.00000
 1878:  37 32  5  0 37 31  6  0               94945.20116   94945.13026    0.07089    0.03000   0.00000   94945.13026    0.07089 0.5000
 1879:  37 32  6  0 37 31  7  0               94945.20116   94945.13026    0.07089    0.03000   0.00000   94945.13026    0.07089 0.5000
 1880:  46 10 36  0 46  9 37  0               94955.19164   94955.13635    0.05529    0.02000   0.00000   94955.13635    0.05529 0.2500
 1881:  46 10 36  0 46 10 37  0               94955.19164   94955.13635    0.05529    0.02000   0.00000   94955.13635    0.05529 0.2500
 1882:  46 11 36  0 46  9 37  0               94955.19164   94955.13635    0.05529    0.02000   0.00000   94955.13635    0.05529 0.2500
 1883:  46 11 36  0 46 10 37  0               94955.19164   94955.13635    0.05529    0.02000   0.00000   94955.13635    0.05529 0.2500
 1884:  89 39 50  0 89 38 51  0               94958.38404   94958.31399    0.07005    0.06000   0.00000
 1885:  56 18 38  0 56 17 39  0               94961.86862   94961.80312    0.06550    0.03000   0.00000   94961.80791    0.06071 0.2500
 1886:  56 19 38  0 56 18 39  0               94961.86862   94961.81270    0.05592    0.03000   0.00000   94961.80791    0.06071 0.2500
 1887:  56 19 38  0 56 17 39  0               94961.86862   94961.81345    0.05517    0.03000   0.00000   94961.80791    0.06071 0.2500
 1888:  56 18 38  0 56 18 39  0               94961.86862   94961.80237    0.06625    0.03000   0.00000   94961.80791    0.06071 0.2500
 1889:  17 11  7  0 16 10  6  0               94992.66246   94992.56528    0.09718    0.06000   0.00000
 1890:  54 34 21  0 54 33 22  0               95000.93511   95000.88487    0.05024    0.03000   0.00000
 1891:  88 40 49  0 88 39 50  0               95006.43275   95006.37778    0.05497    0.03000   0.00000
 1892:  80 34 46  0 80 33 47  0               95035.93472   95035.87248    0.06224    0.03000   0.00000
 1893:  38  3 35  0 38  2 36  0               95060.35911   95060.30669    0.05242    0.03000   0.00000   95060.30669    0.05242 0.5000
 1894:  38  4 35  0 38  3 36  0               95060.35911   95060.30669    0.05242    0.03000   0.00000   95060.30669    0.05242 0.5000
 1895:  45 27 19  0 44 28 16  0               95062.83151   95062.57302    0.25849    0.10000   0.00000   95062.69053    0.14098 0.5000
 1896:  45 27 18  0 44 28 17  0               95062.83151   95062.80804    0.02346    0.10000   0.00000   95062.69053    0.14098 0.5000
 1897:  75 31 44  0 75 30 45  0               95114.10832   95114.00427    0.10405    0.06000   0.00000
 1898:  47 33 14  0 47 32 15  0               95118.75974   95118.66706    0.09268    0.06000   0.00000   95118.66706    0.09268 0.5000
 1899:  47 33 15  0 47 32 16  0               95118.75974   95118.66706    0.09268    0.06000   0.00000   95118.66706    0.09268 0.5000
 1900:  17 11  6  0 16 10  7  0               95146.93045   95146.83777    0.09267    0.06000   0.00000
 1901:  36 32  4  0 36 31  5  0               95158.54874   95158.44239    0.10635    0.10000   0.00000   95158.44239    0.10635 0.5000
 1902:  36 32  5  0 36 31  6  0               95158.54874   95158.44239    0.10635    0.10000   0.00000   95158.44239    0.10635 0.5000
 1903:  78 40 39  0 78 39 40  0               95176.77719   95176.72420    0.05298    0.03000   0.00000
 1904:  59 35 24  0 59 34 25  0               95251.20334   95251.05043    0.15292    0.03000   0.00000   95251.12911    0.07424 0.5000
 1905:  59 35 25  0 59 34 26  0               95251.20334   95251.20779   -0.00444    0.03000   0.00000   95251.12911    0.07424 0.5000
 1906:  94 44 51  0 94 43 52  0               95282.39780   95282.28641    0.11139    0.10000   0.00000
 1907:  51 14 37  0 51 13 38  0               95314.12038   95314.05784    0.06254    0.03000   0.00000   95314.05787    0.06251 0.2500
 1908:  51 14 37  0 51 14 38  0               95314.12038   95314.05784    0.06254    0.03000   0.00000   95314.05787    0.06251 0.2500
 1909:  51 15 37  0 51 13 38  0               95314.12038   95314.05791    0.06247    0.03000   0.00000   95314.05787    0.06251 0.2500
 1910:  51 15 37  0 51 14 38  0               95314.12038   95314.05790    0.06248    0.03000   0.00000   95314.05787    0.06251 0.2500
 1911:  75 32 44  0 75 31 45  0               95350.40880   95350.37354    0.03526    0.02000   0.00000
 1912:  35 32  3  0 35 31  4  0               95354.13150   95354.05621    0.07530    0.03000   0.00000   95354.05621    0.07530 0.5000
 1913:  35 32  4  0 35 31  5  0               95354.13150   95354.05621    0.07530    0.03000   0.00000   95354.05621    0.07530 0.5000
 1914:  45  9 36  0 45  8 37  0               95456.07447   95455.98097    0.09350    0.06000   0.00000   95455.98097    0.09350 0.2500
 1915:  45  9 36  0 45  9 37  0               95456.07447   95455.98097    0.09350    0.06000   0.00000   95455.98097    0.09350 0.2500
 1916:  45 10 36  0 45  8 37  0               95456.07447   95455.98097    0.09350    0.06000   0.00000   95455.98097    0.09350 0.2500
 1917:  45 10 36  0 45  9 37  0               95456.07447   95455.98097    0.09350    0.06000   0.00000   95455.98097    0.09350 0.2500
 1918:  63 23 40  0 63 22 41  0               95482.60970   95482.53691    0.07279    0.03000   0.00000
 1919:  63 24 40  0 63 23 41  0               95483.64973   95483.58956    0.06017    0.03000   0.00000
 1920:  26 11 15  0 25 12 14  0               95500.69788   95500.63577    0.06211    0.03000   0.00000
 1921:  81 41 41  0 81 40 42  0               95515.42274   95515.37491    0.04783    0.03000   0.00000
 1922:  34 32  2  0 34 31  3  0               95533.20713   95533.13161    0.07552    0.03000   0.00000   95533.13161    0.07552 0.5000
 1923:  34 32  3  0 34 31  4  0               95533.20713   95533.13161    0.07552    0.03000   0.00000   95533.13161    0.07552 0.5000
 1924:  46 33 13  0 46 32 14  0               95545.92336   95545.86325    0.06011    0.03000   0.00000   95545.86325    0.06011 0.5000
 1925:  46 33 14  0 46 32 15  0               95545.92336   95545.86325    0.06011    0.03000   0.00000   95545.86325    0.06011 0.5000
 1926:  71 38 33  0 71 37 34  0               95582.07975   95581.97139    0.10837    0.06000   0.00000
 1927:  25 16 10  0 24 16  9  0               95613.18724   95613.08667    0.10057    0.10000   0.00000
 1928:  25 16  9  0 24 16  8  0               95615.19254   95615.33204   -0.13950    0.10000   0.00000
 1929:  36  1 35  0 36  0 36  0               95616.76993   95616.66557    0.10436    0.06000   0.00000   95616.66557    0.10436 0.5000
 1930:  36  2 35  0 36  1 36  0               95616.76993   95616.66557    0.10436    0.06000   0.00000   95616.66557    0.10436 0.5000
 1931:  13  8  6  0 12  5  7  0               95627.55485   95627.44344    0.11141    0.10000   0.00000
 1932:  71 38 34  0 71 37 35  0               95643.60401   95643.50871    0.09530    0.06000   0.00000
 1933:  53 34 19  0 53 33 20  0               95647.32347   95647.25935    0.06412    0.03000   0.00000   95647.25992    0.06355 0.5000
 1934:  53 34 20  0 53 33 21  0               95647.32347   95647.26049    0.06298    0.03000   0.00000   95647.25992    0.06355 0.5000
 1935: 101 49 52  0101 48 53  0               95656.29339   95656.31630   -0.02291    0.10000   0.00000
 1936:  91 40 51  0 91 39 52  0               95703.62637   95703.54037    0.08599    0.10000   0.00000
 1937:  86 43 43  0 86 42 44  0               95713.04964   95713.00833    0.04130    0.10000   0.00000
 1938:  84 42 43  0 84 41 44  0               95761.82000   95761.72597    0.09403    0.10000   0.00000
 1939:  72 29 43  0 72 28 44  0               95779.61888   95779.53478    0.08410    0.06000   0.00000
 1940:  63 36 27  0 63 35 28  0               95836.82123   95836.73407    0.08717    0.06000   0.00000
 1941:  63 36 28  0 63 35 29  0               95838.14469   95838.09611    0.04858    0.03000   0.00000
 1942:  72 30 43  0 72 29 44  0               95848.99020   95848.95581    0.03439    0.03000   0.00000
 1943:  66 25 41  0 66 24 42  0               95878.42652   95878.35461    0.07191    0.03000   0.00000
 1944:  66 26 41  0 66 25 42  0               95883.07219   95883.00076    0.07144    0.03000   0.00000
 1945:  34  1 33  0 33  2 32  0               95913.01665   95912.81994    0.19671    0.01000   0.00000   95913.01500    0.00165 0.1250
 1946:  34  2 33  0 33  1 32  0               95913.01665   95912.81994    0.19671    0.01000   0.00000   95913.01500    0.00165 0.1250
 1947:  34  2 33  0 33  2 32  0               95913.01665   95912.81994    0.19671    0.01000   0.00000   95913.01500    0.00165 0.1250
 1948:  34  1 33  0 33  1 32  0               95913.01665   95912.81994    0.19671    0.01000   0.00000   95913.01500    0.00165 0.1250
 1949:  33  2 31  0 32  3 30  0               95913.01665   95913.21007   -0.19342    0.01000   0.00000   95913.01500    0.00165 0.1250
 1950:  33  3 31  0 32  2 30  0               95913.01665   95913.21007   -0.19342    0.01000   0.00000   95913.01500    0.00165 0.1250
 1951:  33  3 31  0 32  3 30  0               95913.01665   95913.21007   -0.19342    0.01000   0.00000   95913.01500    0.00165 0.1250
 1952:  33  2 31  0 32  2 30  0               95913.01665   95913.21007   -0.19342    0.01000   0.00000   95913.01500    0.00165 0.1250
 1953:  35  0 35  0 34  1 34  0               95913.90963   95913.80057    0.10905    0.06000   0.00000   95913.80057    0.10905 0.2500
 1954:  35  1 35  0 34  0 34  0               95913.90963   95913.80057    0.10905    0.06000   0.00000   95913.80057    0.10905 0.2500
 1955:  35  1 35  0 34  1 34  0               95913.90963   95913.80057    0.10905    0.06000   0.00000   95913.80057    0.10905 0.2500
 1956:  35  0 35  0 34  0 34  0               95913.90963   95913.80057    0.10905    0.06000   0.00000   95913.80057    0.10905 0.2500
 1957:  32  3 29  0 31  4 28  0               95916.81945   95916.73766    0.08179    0.03000   0.00000   95916.73766    0.08179 0.2500
 1958:  32  4 29  0 31  3 28  0               95916.81945   95916.73766    0.08179    0.03000   0.00000   95916.73766    0.08179 0.2500
 1959:  32  4 29  0 31  4 28  0               95916.81945   95916.73766    0.08179    0.03000   0.00000   95916.73766    0.08179 0.2500
 1960:  32  3 29  0 31  3 28  0               95916.81945   95916.73766    0.08179    0.03000   0.00000   95916.73766    0.08179 0.2500
 1961:  44  8 36  0 44  7 37  0               95919.50557   95919.46485    0.04072    0.02000   0.00000   95919.46485    0.04072 0.2500
 1962:  44  8 36  0 44  8 37  0               95919.50557   95919.46485    0.04072    0.02000   0.00000   95919.46485    0.04072 0.2500
 1963:  44  9 36  0 44  7 37  0               95919.50557   95919.46485    0.04072    0.02000   0.00000   95919.46485    0.04072 0.2500
 1964:  44  9 36  0 44  8 37  0               95919.50557   95919.46485    0.04072    0.02000   0.00000   95919.46485    0.04072 0.2500
 1965:  31  4 27  0 30  5 26  0               95926.52259   95926.44006    0.08253    0.03000   0.00000   95926.44006    0.08253 0.2500
 1966:  31  5 27  0 30  4 26  0               95926.52259   95926.44006    0.08253    0.03000   0.00000   95926.44006    0.08253 0.2500
 1967:  31  5 27  0 30  5 26  0               95926.52259   95926.44006    0.08253    0.03000   0.00000   95926.44006    0.08253 0.2500
 1968:  31  4 27  0 30  4 26  0               95926.52259   95926.44006    0.08253    0.03000   0.00000   95926.44006    0.08253 0.2500
 1969:  59 20 39  0 59 20 40  0               95932.02084   95931.91872    0.10212    0.03000   0.00000   95931.95166    0.06917 0.2500
 1970:  59 20 39  0 59 19 40  0               95932.02084   95931.92370    0.09713    0.03000   0.00000   95931.95166    0.06917 0.2500
 1971:  59 21 39  0 59 20 40  0               95932.02084   95931.97962    0.04121    0.03000   0.00000   95931.95166    0.06917 0.2500
 1972:  59 21 39  0 59 19 40  0               95932.02084   95931.98461    0.03622    0.03000   0.00000   95931.95166    0.06917 0.2500
 1973:  45 33 12  0 45 32 13  0               95941.76898   95941.67801    0.09097    0.06000   0.00000   95941.67801    0.09097 0.5000
 1974:  45 33 13  0 45 32 14  0               95941.76898   95941.67801    0.09097    0.06000   0.00000   95941.67801    0.09097 0.5000
 1975:  30  5 25  0 29  6 24  0               95947.81112   95947.70071    0.11041    0.06000   0.00000   95947.70073    0.11039 0.2500
 1976:  30  6 25  0 29  5 24  0               95947.81112   95947.70076    0.11037    0.06000   0.00000   95947.70073    0.11039 0.2500
 1977:  30  6 25  0 29  6 24  0               95947.81112   95947.70072    0.11040    0.06000   0.00000   95947.70073    0.11039 0.2500
 1978:  30  5 25  0 29  5 24  0               95947.81112   95947.70075    0.11038    0.06000   0.00000   95947.70073    0.11039 0.2500
 1979:  67 37 30  0 67 36 31  0               95987.27120   95987.18904    0.08217    0.06000   0.00000
 1980:  29  6 23  0 28  7 22  0               95990.60405   95990.51872    0.08533    0.03000   0.00000   95990.52094    0.08311 0.2500
 1981:  29  7 23  0 28  7 22  0               95990.60405   95990.51969    0.08436    0.03000   0.00000   95990.52094    0.08311 0.2500
 1982:  29  6 23  0 28  6 22  0               95990.60405   95990.52219    0.08186    0.03000   0.00000   95990.52094    0.08311 0.2500
 1983:  29  7 23  0 28  6 22  0               95990.60405   95990.52317    0.08088    0.03000   0.00000   95990.52094    0.08311 0.2500
 1984:  67 37 31  0 67 36 32  0               95997.01854   95997.10818   -0.08964    0.03000   0.00000
 1985:  69 28 42  0 69 27 43  0               96016.50782   96016.51578   -0.00796    0.03000   0.00000
 1986:  38 17 22  0 37 18 19  0               96028.15942   96028.10908    0.05034    0.03000   0.00000
 1987:  28  7 21  0 27  8 20  0               96074.98645   96074.70959    0.27685    0.06000   0.00000   96074.87250    0.11395 0.2500
 1988:  28  8 21  0 27  8 20  0               96074.98645   96074.78555    0.20090    0.06000   0.00000   96074.87250    0.11395 0.2500
 1989:  28  7 21  0 27  7 20  0               96074.98645   96074.95945    0.02700    0.06000   0.00000   96074.87250    0.11395 0.2500
 1990:  28  8 21  0 27  7 20  0               96074.98645   96075.03541   -0.04896    0.06000   0.00000   96074.87250    0.11395 0.2500
 1991:  58 35 23  0 58 34 24  0               96088.03559   96087.93762    0.09798    0.03000   0.00000   96087.96197    0.07363 0.5000
 1992:  58 35 24  0 58 34 25  0               96088.03559   96087.98632    0.04928    0.03000   0.00000   96087.96197    0.07363 0.5000
 1993:  48 30 19  0 47 31 16  0               96132.13836   96132.06900    0.06936    0.10000   0.00000   96132.07135    0.06701 0.5000
 1994:  48 30 18  0 47 31 17  0               96132.13836   96132.07370    0.06466    0.10000   0.00000   96132.07135    0.06701 0.5000
 1995:  27  8 19  0 26  9 18  0               96237.84431   96237.75179    0.09252    0.06000   0.00000
 1996:  52 34 18  0 52 33 19  0               96246.47252   96246.42457    0.04796    0.02000   0.00000   96246.42471    0.04781 0.5000
 1997:  52 34 19  0 52 33 20  0               96246.47252   96246.42486    0.04766    0.02000   0.00000   96246.42471    0.04781 0.5000
 1998:  82 35 47  0 82 34 48  0               96248.26444   96248.21887    0.04557    0.03000   0.00000
 1999:  27  9 19  0 26  8 18  0               96253.67523   96253.59191    0.08332    0.03000   0.00000
 2000:  74 39 35  0 74 38 36  0               96302.57542   96302.62513   -0.04970    0.03000   0.00000
 2001:  44 33 11  0 44 32 12  0               96308.38961   96308.32101    0.06860    0.03000   0.00000   96308.32101    0.06860 0.5000
 2002:  44 33 12  0 44 32 13  0               96308.38961   96308.32101    0.06860    0.03000   0.00000   96308.32101    0.06860 0.5000
 2003:  90 41 50  0 90 40 51  0               96313.06016   96312.97370    0.08646    0.06000   0.00000
 2004:  90 44 47  0 90 43 48  0               96336.35123   96336.27864    0.07259    0.06000   0.00000
 2005:  43  7 36  0 43  6 37  0               96348.37218   96348.30951    0.06268    0.03000   0.00000   96348.30951    0.06268 0.2500
 2006:  43  7 36  0 43  7 37  0               96348.37218   96348.30951    0.06268    0.03000   0.00000   96348.30951    0.06268 0.2500
 2007:  43  8 36  0 43  6 37  0               96348.37218   96348.30951    0.06268    0.03000   0.00000   96348.30951    0.06268 0.2500
 2008:  43  8 36  0 43  7 37  0               96348.37218   96348.30951    0.06268    0.03000   0.00000   96348.30951    0.06268 0.2500
 2009:  93 41 52  0 93 40 53  0               96380.54285   96380.51012    0.03274    0.03000   0.00000
 2010:  26  9 17  0 25 10 16  0               96391.54070   96391.47031    0.07039    0.03000   0.00000
 2011:  74 39 36  0 74 38 37  0               96440.69035   96440.61310    0.07726    0.06000   0.00000
 2012:  77 32 45  0 77 31 46  0               96534.90931   96534.84774    0.06157    0.03000   0.00000
 2013:  91 45 46  0 91 44 47  0               96571.29577   96571.22985    0.06592    0.10000   0.00000
 2014:  49 12 37  0 49 11 38  0               96595.95138   96595.88771    0.06367    0.03000   0.00000   96595.88771    0.06367 0.2500
 2015:  49 12 37  0 49 12 38  0               96595.95138   96595.88771    0.06367    0.03000   0.00000   96595.88771    0.06367 0.2500
 2016:  49 13 37  0 49 11 38  0               96595.95138   96595.88771    0.06367    0.03000   0.00000   96595.88771    0.06367 0.2500
 2017:  49 13 37  0 49 12 38  0               96595.95138   96595.88771    0.06367    0.03000   0.00000   96595.88771    0.06367 0.2500
 2018:  83 42 41  0 83 41 42  0               96615.62142   96615.51608    0.10534    0.10000   0.00000
 2019:  43 33 10  0 43 32 11  0               96647.86941   96647.79864    0.07077    0.03000   0.00000   96647.79864    0.07077 0.5000
 2020:  43 33 11  0 43 32 12  0               96647.86941   96647.79864    0.07077    0.03000   0.00000   96647.79864    0.07077 0.5000
 2021:  54 16 38  0 54 15 39  0               96657.26888   96657.19709    0.07179    0.03000   0.00000   96657.19732    0.07156 0.2500
 2022:  54 17 38  0 54 15 39  0               96657.26888   96657.19758    0.07129    0.03000   0.00000   96657.19732    0.07156 0.2500
 2023:  54 17 38  0 54 16 39  0               96657.26888   96657.19755    0.07132    0.03000   0.00000   96657.19732    0.07156 0.2500
 2024:  54 16 38  0 54 16 39  0               96657.26888   96657.19706    0.07182    0.03000   0.00000   96657.19732    0.07156 0.2500
 2025:  30 14 16  0 29 15 15  0               96675.37846   96675.31113    0.06733    0.10000   0.00000
 2026:  62 22 40  0 62 21 41  0               96710.34495   96710.15940    0.18555    0.03000   0.00000   96710.30537    0.03958 0.5000
 2027:  62 23 40  0 62 22 41  0               96710.34495   96710.45134   -0.10639    0.03000   0.00000   96710.30537    0.03958 0.5000
 2028:  42  6 36  0 42  5 37  0               96745.04221   96744.96989    0.07233    0.03000   0.00000   96744.96989    0.07233 0.5000
 2029:  42  7 36  0 42  6 37  0               96745.04221   96744.96989    0.07233    0.03000   0.00000   96744.96989    0.07233 0.5000
 2030:  51 34 17  0 51 33 18  0               96802.32823   96802.27060    0.05763    0.02000   0.00000   96802.27064    0.05759 0.5000
 2031:  51 34 18  0 51 33 19  0               96802.32823   96802.27067    0.05755    0.02000   0.00000   96802.27064    0.05759 0.5000
 2032:  77 33 45  0 77 32 46  0               96818.77143   96818.74340    0.02804    0.03000   0.00000
 2033:  62 36 26  0 62 35 27  0               96840.88060   96840.81913    0.06147    0.10000   0.00000
 2034:  62 36 27  0 62 35 28  0               96841.32580   96841.27717    0.04863    0.10000   0.00000
 2035:  96 45 52  0 96 44 53  0               96852.61105   96852.50387    0.10718    0.10000   0.00000
 2036:  57 35 22  0 57 34 23  0               96861.93608   96861.84653    0.08956    0.03000   0.00000   96861.85378    0.08231 0.5000
 2037:  57 35 23  0 57 34 24  0               96861.93608   96861.86102    0.07506    0.03000   0.00000   96861.85378    0.08231 0.5000
 2038:  26 10 17  0 25  9 16  0               96869.19667   96869.09543    0.10124    0.06000   0.00000
 2039:  80 41 39  0 80 40 40  0               96911.58558   96911.53008    0.05550    0.03000   0.00000
 2040:  58 19 39  0 58 18 40  0               96928.42109   96928.37573    0.04537    0.02000   0.00000   96928.38258    0.03851 0.2500
 2041:  58 20 39  0 58 19 40  0               96928.42109   96928.38944    0.03166    0.02000   0.00000   96928.38258    0.03851 0.2500
 2042:  58 20 39  0 58 18 40  0               96928.42109   96928.39056    0.03053    0.02000   0.00000   96928.38258    0.03851 0.2500
 2043:  58 19 39  0 58 19 40  0               96928.42109   96928.37460    0.04649    0.02000   0.00000   96928.38258    0.03851 0.2500
 2044:  42 33  9  0 42 32 10  0               96962.01777   96961.94180    0.07598    0.03000   0.00000   96961.94180    0.07598 0.5000
 2045:  42 33 10  0 42 32 11  0               96962.01777   96961.94180    0.07598    0.03000   0.00000   96961.94180    0.07598 0.5000
 2046:  18 10  8  0 17  9  9  0               96979.39704   96979.31617    0.08087    0.03000   0.00000
 2047:  95 42 53  0 95 41 54  0               96986.77636   96986.68389    0.09248    0.10000   0.00000
 2048:  50 32 19  0 49 33 16  0               96990.12853   96990.05553    0.07300    0.10000   0.00000   96990.05569    0.07284 0.5000
 2049:  50 32 18  0 49 33 17  0               96990.12853   96990.05585    0.07269    0.10000   0.00000   96990.05569    0.07284 0.5000
 2050:  62 25 37  0 61 28 34  0               97000.75322   97000.67824    0.07498    0.10000   0.00000
 2051:  15 14  2  0 14 13  1  0               97044.50438   97044.42017    0.08421    0.03000   0.00000   97044.42022    0.08416 0.5000
 2052:  15 14  1  0 14 13  2  0               97044.50438   97044.42028    0.08410    0.03000   0.00000   97044.42022    0.08416 0.5000
 2053: 115 55 60  0115 54 61  0               97062.30757   97062.26449    0.04308    0.10000   0.00000
 2054:  77 40 38  0 77 39 39  0               97067.25965   97067.14458    0.11507    0.10000   0.00000
 2055:  70 38 32  0 70 37 33  0               97075.71459   97075.67842    0.03617    0.10000   0.00000
 2056:  70 38 33  0 70 37 34  0               97099.85430   97099.77180    0.08250    0.06000   0.00000
 2057:  41  5 36  0 41  4 37  0               97111.73981   97111.67309    0.06672    0.03000   0.00000   97111.67309    0.06672 0.5000
 2058:  41  6 36  0 41  5 37  0               97111.73981   97111.67309    0.06672    0.03000   0.00000   97111.67309    0.06672 0.5000
 2059:  48 11 37  0 48 10 38  0               97167.20372   97167.14079    0.06293    0.03000   0.00000   97167.14079    0.06293 0.2500
 2060:  48 11 37  0 48 11 38  0               97167.20372   97167.14079    0.06293    0.03000   0.00000   97167.14079    0.06293 0.2500
 2061:  48 12 37  0 48 10 38  0               97167.20372   97167.14079    0.06293    0.03000   0.00000   97167.14079    0.06293 0.2500
 2062:  48 12 37  0 48 11 38  0               97167.20372   97167.14079    0.06293    0.03000   0.00000   97167.14079    0.06293 0.2500
 2063:  66 37 29  0 66 36 30  0               97200.22363   97200.13603    0.08760    0.06000   0.00000
 2064:  66 37 30  0 66 36 31  0               97203.82892   97203.73984    0.08908    0.06000   0.00000
 2065:  41 33  8  0 41 32  9  0               97252.49225   97252.42889    0.06335    0.03000   0.00000   97252.42889    0.06335 0.5000
 2066:  41 33  9  0 41 32 10  0               97252.49225   97252.42889    0.06335    0.03000   0.00000   97252.42889    0.06335 0.5000
 2067:  82 36 47  0 82 35 48  0               97272.92761   97272.93927   -0.01166    0.03000   0.00000
 2068:  65 24 41  0 65 23 42  0               97274.69839   97274.65929    0.03910    0.03000   0.00000
 2069:  65 25 41  0 65 24 42  0               97276.09392   97276.03741    0.05650    0.03000   0.00000
 2070:  50 34 16  0 50 33 17  0               97318.28092   97318.22388    0.05704    0.03000   0.00000   97318.22389    0.05703 0.5000
 2071:  50 34 17  0 50 33 18  0               97318.28092   97318.22390    0.05702    0.03000   0.00000   97318.22389    0.05703 0.5000
 2072:  74 30 44  0 74 29 45  0               97320.31399   97320.23876    0.07524    0.03000   0.00000
 2073:  14  6  9  0 13  3 10  0               97342.16882   97342.15689    0.01193    0.10000   0.00000
 2074:  87 39 49  0 87 38 50  0               97383.22034   97383.20784    0.01250    0.03000   0.00000
 2075:  53 15 38  0 53 14 39  0               97410.80918   97410.73666    0.07252    0.03000   0.00000   97410.73671    0.07247 0.2500
 2076:  53 15 38  0 53 15 39  0               97410.80918   97410.73665    0.07252    0.03000   0.00000   97410.73671    0.07247 0.2500
 2077:  53 16 38  0 53 14 39  0               97410.80918   97410.73676    0.07242    0.03000   0.00000   97410.73671    0.07247 0.2500
 2078:  53 16 38  0 53 15 39  0               97410.80918   97410.73675    0.07243    0.03000   0.00000   97410.73671    0.07247 0.2500
 2079:  84 36 48  0 84 35 49  0               97418.97797   97418.92174    0.05623    0.03000   0.00000
 2080:  40  4 36  0 40  3 37  0               97450.51492   97450.45019    0.06474    0.03000   0.00000   97450.45019    0.06474 0.5000
 2081:  40  5 36  0 40  4 37  0               97450.51492   97450.45019    0.06474    0.03000   0.00000   97450.45019    0.06474 0.5000
 2082:  33 16 17  0 32 17 16  0               97488.12467   97487.98798    0.13669    0.10000   0.00000
 2083:  97 43 54  0 97 42 55  0               97519.85751   97519.77161    0.08590    0.10000   0.00000
 2084:  40 33  7  0 40 32  8  0               97520.87057   97520.80520    0.06537    0.03000   0.00000   97520.80520    0.06537 0.5000
 2085:  40 33  8  0 40 32  9  0               97520.87057   97520.80520    0.06537    0.03000   0.00000   97520.80520    0.06537 0.5000
 2086:  56 35 21  0 56 34 22  0               97578.84325   97578.77159    0.07166    0.03000   0.00000   97578.77366    0.06959 0.5000
 2087:  56 35 22  0 56 34 23  0               97578.84325   97578.77573    0.06752    0.03000   0.00000   97578.77366    0.06959 0.5000
 2088:  68 26 42  0 68 25 43  0               97596.45555   97596.37881    0.07674    0.03000   0.00000
 2089:  68 27 42  0 68 26 43  0               97602.37761   97602.30933    0.06827    0.03000   0.00000
 2090:  92 42 51  0 92 41 52  0               97618.61309   97618.58007    0.03301    0.10000   0.00000
 2091:  71 28 43  0 71 27 44  0               97633.73607   97633.74427   -0.00820    0.03000   0.00000
 2092:  71 29 43  0 71 28 44  0               97657.22560   97657.14287    0.08273    0.06000   0.00000
 2093:  37 17 21  0 36 18 18  0               97660.02858   97659.90412    0.12446    0.10000   0.00000
 2094:  47 10 37  0 47  9 38  0               97696.85445   97696.78887    0.06558    0.03000   0.00000   97696.78887    0.06558 0.2500
 2095:  47 10 37  0 47 10 38  0               97696.85445   97696.78887    0.06558    0.03000   0.00000   97696.78887    0.06558 0.2500
 2096:  47 11 37  0 47  9 38  0               97696.85445   97696.78887    0.06558    0.03000   0.00000   97696.78887    0.06558 0.2500
 2097:  47 11 37  0 47 10 38  0               97696.85445   97696.78887    0.06558    0.03000   0.00000   97696.78887    0.06558 0.2500
 2098:  16 13  4  0 15 12  3  0               97699.17232   97699.05102    0.12130    0.03000   0.00000   97699.08496    0.08736 0.5000
 2099:  16 13  3  0 15 12  4  0               97699.17232   97699.11889    0.05343    0.03000   0.00000   97699.08496    0.08736 0.5000
 2100:  39  3 36  0 39  2 37  0               97763.25533   97763.16250    0.09283    0.06000   0.00000   97763.16250    0.09283 0.5000
 2101:  39  4 36  0 39  3 37  0               97763.25533   97763.16250    0.09283    0.06000   0.00000   97763.16250    0.09283 0.5000
 2102:  61 36 25  0 61 35 26  0               97766.47382   97766.32571    0.14811    0.03000   0.00000   97766.39996    0.07386 0.5000
 2103:  61 36 26  0 61 35 27  0               97766.47382   97766.47421   -0.00038    0.03000   0.00000   97766.39996    0.07386 0.5000
 2104:  39 33  6  0 39 32  7  0               97768.57173   97768.49904    0.07269    0.03000   0.00000   97768.49904    0.07269 0.5000
 2105:  39 33  7  0 39 32  8  0               97768.57173   97768.49904    0.07269    0.03000   0.00000   97768.49904    0.07269 0.5000
 2106:  49 34 15  0 49 33 16  0               97797.36880   97797.32198    0.04681    0.02000   0.00000   97797.32199    0.04681 0.5000
 2107:  49 34 16  0 49 33 17  0               97797.36880   97797.32199    0.04681    0.02000   0.00000   97797.32199    0.04681 0.5000
 2108:  61 21 40  0 61 20 41  0               97836.79080   97836.67985    0.11095    0.06000   0.00000   97836.67627    0.11453 0.5000
 2109:  61 21 40  0 61 21 41  0               97836.79080   97836.67270    0.11810    0.06000   0.00000   97836.67627    0.11453 0.5000
 2110:  83 42 42  0 83 41 43  0               97842.54116   97842.46567    0.07549    0.06000   0.00000
 2111:  57 18 39  0 57 17 40  0               97848.07243   97847.99274    0.07970    0.03000   0.00000   97847.99433    0.07810 0.2500
 2112:  57 19 39  0 57 18 40  0               97848.07243   97847.99593    0.07651    0.03000   0.00000   97847.99433    0.07810 0.2500
 2113:  57 19 39  0 57 17 40  0               97848.07243   97847.99617    0.07627    0.03000   0.00000   97847.99433    0.07810 0.2500
 2114:  57 18 39  0 57 18 40  0               97848.07243   97847.99250    0.07994    0.03000   0.00000   97847.99433    0.07810 0.2500
 2115:  96 46 51  0 96 45 52  0               97924.40554   97924.45395   -0.04842    0.10000   0.00000
 2116:  79 33 46  0 79 32 47  0               97925.74855   97925.67900    0.06956    0.03000   0.00000
 2117:  52 34 19  0 51 35 16  0               97930.80239   97930.69814    0.10424    0.10000   0.00000   97930.69815    0.10424 0.5000
 2118:  52 34 18  0 51 35 17  0               97930.80239   97930.69816    0.10423    0.10000   0.00000   97930.69815    0.10424 0.5000
 2119:  73 39 34  0 73 38 35  0               97989.75392   97989.67145    0.08247    0.06000   0.00000
 2120:  38 33  5  0 38 32  6  0               97996.88459   97996.83553    0.04906    0.03000   0.00000   97996.83553    0.04906 0.5000
 2121:  38 33  6  0 38 32  7  0               97996.88459   97996.83553    0.04906    0.03000   0.00000   97996.83553    0.04906 0.5000
 2122:  38  2 36  0 38  1 37  0               98051.62468   98051.52359    0.10108    0.06000   0.00000   98051.52359    0.10108 0.5000
 2123:  38  3 36  0 38  2 37  0               98051.62468   98051.52359    0.10108    0.06000   0.00000   98051.52359    0.10108 0.5000
 2124:  86 43 44  0 86 42 45  0               98055.02659   98054.99410    0.03249    0.03000   0.00000
 2125:  52 14 38  0 52 13 39  0               98109.11699   98109.04174    0.07525    0.03000   0.00000   98109.04175    0.07524 0.2500
 2126:  52 14 38  0 52 14 39  0               98109.11699   98109.04174    0.07525    0.03000   0.00000   98109.04175    0.07524 0.2500
 2127:  52 15 38  0 52 13 39  0               98109.11699   98109.04176    0.07523    0.03000   0.00000   98109.04175    0.07524 0.2500
 2128:  52 15 38  0 52 14 39  0               98109.11699   98109.04175    0.07523    0.03000   0.00000   98109.04175    0.07524 0.2500
 2129:  46  9 37  0 46  8 38  0               98188.03460   98187.95261    0.08199    0.03000   0.00000   98187.95261    0.08199 0.2500
 2130:  46  9 37  0 46  9 38  0               98188.03460   98187.95261    0.08199    0.03000   0.00000   98187.95261    0.08199 0.2500
 2131:  46 10 37  0 46  8 38  0               98188.03460   98187.95261    0.08199    0.03000   0.00000   98187.95261    0.08199 0.2500
 2132:  46 10 37  0 46  9 38  0               98188.03460   98187.95261    0.08199    0.03000   0.00000   98187.95261    0.08199 0.2500
 2133:  37 33  4  0 37 32  5  0               98207.11421   98207.04830    0.06591    0.03000   0.00000   98207.04830    0.06591 0.5000
 2134:  37 33  5  0 37 32  6  0               98207.11421   98207.04830    0.06591    0.03000   0.00000   98207.04830    0.06591 0.5000
 2135:  88 44 44  0 88 43 45  0               98211.78370   98211.70832    0.07538    0.06000   0.00000
 2136:  26 10 16  0 25 11 15  0               98228.52591   98228.45303    0.07288    0.03000   0.00000
 2137:  48 34 14  0 48 33 15  0               98242.31327   98242.27612    0.03716    0.03000   0.00000   98242.27612    0.03716 0.5000
 2138:  48 34 15  0 48 33 16  0               98242.31327   98242.27612    0.03716    0.03000   0.00000   98242.27612    0.03716 0.5000
 2139:  55 35 20  0 55 34 21  0               98243.89465   98243.83642    0.05822    0.03000   0.00000   98243.83699    0.05765 0.5000
 2140:  55 35 21  0 55 34 22  0               98243.89465   98243.83756    0.05709    0.03000   0.00000   98243.83699    0.05765 0.5000
 2141:  79 34 46  0 79 33 47  0               98265.19035   98265.29595   -0.10560    0.10000   0.00000
 2142:  17 12  6  0 16 11  5  0               98270.61432   98270.54884    0.06548    0.03000   0.00000
 2143:  17 12  5  0 16 11  6  0               98280.74346   98280.65906    0.08440    0.03000   0.00000
 2144:  65 37 28  0 65 36 29  0               98310.87624   98310.83329    0.04296    0.03000   0.00000
 2145:  65 37 29  0 65 36 30  0               98312.12472   98312.09702    0.02770    0.03000   0.00000
 2146:  37  1 36  0 37  0 37  0               98317.18386   98317.11767    0.06620    0.10000   0.00000   98317.11767    0.06620 0.5000
 2147:  37  2 36  0 37  1 37  0               98317.18386   98317.11767    0.06620    0.10000   0.00000   98317.11767    0.06620 0.5000
 2148:  41 18 24  0 40 19 21  0               98323.80810   98323.78093    0.02717    0.10000   0.00000
 2149:  18 11  8  0 17 10  7  0               98337.04380   98336.95531    0.08849    0.03000   0.00000
 2150: 101 45 56  0101 44 57  0               98359.37389   98359.40828   -0.03439    0.10000   0.00000
 2151:  36 33  3  0 36 32  4  0               98400.36270   98400.28942    0.07328    0.03000   0.00000   98400.28942    0.07328 0.5000
 2152:  36 33  4  0 36 32  5  0               98400.36270   98400.28942    0.07328    0.03000   0.00000   98400.28942    0.07328 0.5000
 2153:  69 38 31  0 69 37 32  0               98424.24253   98424.13285    0.10968    0.10000   0.00000
 2154:  53 35 19  0 52 36 16  0               98426.08218   98426.00208    0.08010    0.03000   0.00000   98426.00208    0.08010 0.5000
 2155:  53 35 18  0 52 36 17  0               98426.08218   98426.00209    0.08010    0.03000   0.00000   98426.00208    0.08010 0.5000
 2156:  69 38 32  0 69 37 33  0               98433.27740   98433.23513    0.04227    0.03000   0.00000
 2157: 103 50 53  0103 49 54  0               98477.28018   98477.21883    0.06136    0.10000   0.00000
 2158:  92 45 48  0 92 44 49  0               98509.09382   98509.01470    0.07912    0.10000   0.00000
 2159:  86 37 49  0 86 36 50  0               98546.08838   98546.03980    0.04859    0.10000   0.00000
 2160:  64 23 41  0 64 22 42  0               98550.23347   98550.02870    0.20477    0.03000   0.00000   98550.22360    0.00988 0.5000
 2161:  64 24 41  0 64 23 42  0               98550.23347   98550.41849   -0.18502    0.03000   0.00000   98550.22360    0.00988 0.5000
 2162:  35 33  2  0 35 32  3  0               98577.69727   98577.63799    0.05928    0.03000   0.00000   98577.63799    0.05928 0.5000
 2163:  35 33  3  0 35 32  4  0               98577.69727   98577.63799    0.05928    0.03000   0.00000   98577.63799    0.05928 0.5000
 2164:  35  1 34  0 34  2 33  0               98614.56641   98614.35201    0.21440    0.03000   0.00000   98614.48011    0.08630 0.1250
 2165:  35  2 34  0 34  1 33  0               98614.56641   98614.35201    0.21440    0.03000   0.00000   98614.48011    0.08630 0.1250
 2166:  35  2 34  0 34  2 33  0               98614.56641   98614.35201    0.21440    0.03000   0.00000   98614.48011    0.08630 0.1250
 2167:  35  1 34  0 34  1 33  0               98614.56641   98614.35201    0.21440    0.03000   0.00000   98614.48011    0.08630 0.1250
 2168:  34  2 32  0 33  3 31  0               98614.56641   98614.60821   -0.04180    0.03000   0.00000   98614.48011    0.08630 0.1250
 2169:  34  3 32  0 33  2 31  0               98614.56641   98614.60821   -0.04180    0.03000   0.00000   98614.48011    0.08630 0.1250
 2170:  34  3 32  0 33  3 31  0               98614.56641   98614.60821   -0.04180    0.03000   0.00000   98614.48011    0.08630 0.1250
 2171:  34  2 32  0 33  2 31  0               98614.56641   98614.60821   -0.04180    0.03000   0.00000   98614.48011    0.08630 0.1250
 2172:  36  0 36  0 35  1 35  0               98615.50634   98615.36564    0.14070    0.10000   0.00000   98615.36564    0.14070 0.2500
 2173:  36  1 36  0 35  0 35  0               98615.50634   98615.36564    0.14070    0.10000   0.00000   98615.36564    0.14070 0.2500
 2174:  36  1 36  0 35  1 35  0               98615.50634   98615.36564    0.14070    0.10000   0.00000   98615.36564    0.14070 0.2500
 2175:  36  0 36  0 35  0 35  0               98615.50634   98615.36564    0.14070    0.10000   0.00000   98615.36564    0.14070 0.2500
 2176:  33  3 30  0 32  4 29  0               98617.82730   98617.75263    0.07467    0.03000   0.00000   98617.75263    0.07467 0.2500
 2177:  33  4 30  0 32  3 29  0               98617.82730   98617.75263    0.07467    0.03000   0.00000   98617.75263    0.07467 0.2500
 2178:  33  4 30  0 32  4 29  0               98617.82730   98617.75263    0.07467    0.03000   0.00000   98617.75263    0.07467 0.2500
 2179:  33  3 30  0 32  3 29  0               98617.82730   98617.75263    0.07467    0.03000   0.00000   98617.75263    0.07467 0.2500
 2180:  84 37 48  0 84 36 49  0               98619.56359   98619.56249    0.00111    0.03000   0.00000
 2181:  60 36 24  0 60 35 25  0               98621.85592   98621.76397    0.09195    0.03000   0.00000   98621.78716    0.06875 0.5000
 2182:  60 36 25  0 60 35 26  0               98621.85592   98621.81036    0.04556    0.03000   0.00000   98621.78716    0.06875 0.5000
 2183:  32  4 28  0 31  5 27  0               98626.60398   98626.52070    0.08328    0.03000   0.00000   98626.52070    0.08328 0.2500
 2184:  32  5 28  0 31  4 27  0               98626.60398   98626.52070    0.08328    0.03000   0.00000   98626.52070    0.08328 0.2500
 2185:  32  5 28  0 31  5 27  0               98626.60398   98626.52070    0.08328    0.03000   0.00000   98626.52070    0.08328 0.2500
 2186:  32  4 28  0 31  4 27  0               98626.60398   98626.52070    0.08328    0.03000   0.00000   98626.52070    0.08328 0.2500
 2187:  45  8 37  0 45  7 38  0               98643.48957   98643.42501    0.06456    0.03000   0.00000   98643.42501    0.06456 0.2500
 2188:  45  8 37  0 45  8 38  0               98643.48957   98643.42501    0.06456    0.03000   0.00000   98643.42501    0.06456 0.2500
 2189:  45  9 37  0 45  7 38  0               98643.48957   98643.42501    0.06456    0.03000   0.00000   98643.42501    0.06456 0.2500
 2190:  45  9 37  0 45  8 38  0               98643.48957   98643.42501    0.06456    0.03000   0.00000   98643.42501    0.06456 0.2500
 2191:  31  5 26  0 30  6 25  0               98645.74385   98645.66523    0.07862    0.03000   0.00000   98645.66524    0.07861 0.2500
 2192:  31  6 26  0 30  5 25  0               98645.74385   98645.66524    0.07861    0.03000   0.00000   98645.66524    0.07861 0.2500
 2193:  31  6 26  0 30  6 25  0               98645.74385   98645.66523    0.07862    0.03000   0.00000   98645.66524    0.07861 0.2500
 2194:  31  5 26  0 30  5 25  0               98645.74385   98645.66524    0.07861    0.03000   0.00000   98645.66524    0.07861 0.2500
 2195:  47 34 13  0 47 33 14  0               98655.56145   98655.52128    0.04017    0.03000   0.00000   98655.52128    0.04017 0.5000
 2196:  47 34 14  0 47 33 15  0               98655.56145   98655.52128    0.04017    0.03000   0.00000   98655.52128    0.04017 0.5000
 2197:  30  6 24  0 29  7 23  0               98683.91745   98683.79899    0.11846    0.06000   0.00000   98683.79961    0.11784 0.2500
 2198:  30  7 24  0 29  7 23  0               98683.91745   98683.79926    0.11819    0.06000   0.00000   98683.79961    0.11784 0.2500
 2199:  30  6 24  0 29  6 23  0               98683.91745   98683.79996    0.11748    0.06000   0.00000   98683.79961    0.11784 0.2500
 2200:  30  7 24  0 29  6 23  0               98683.91745   98683.80023    0.11721    0.06000   0.00000   98683.79961    0.11784 0.2500
 2201:  56 17 39  0 56 16 40  0               98698.62092   98698.56048    0.06044    0.03000   0.00000   98698.56083    0.06009 0.2500
 2202:  56 17 39  0 56 17 40  0               98698.62092   98698.56043    0.06049    0.03000   0.00000   98698.56083    0.06009 0.2500
 2203:  56 18 39  0 56 17 40  0               98698.62092   98698.56118    0.05974    0.03000   0.00000   98698.56083    0.06009 0.2500
 2204:  56 18 39  0 56 16 40  0               98698.62092   98698.56123    0.05969    0.03000   0.00000   98698.56083    0.06009 0.2500
 2205:  76 40 36  0 76 39 37  0               98700.85457   98700.97771   -0.12314    0.06000   0.00000
 2206:  51 13 38  0 51 12 39  0               98756.83279   98756.81048    0.02231    0.01000   0.00000   98756.81048    0.02230 0.2500
 2207:  51 13 38  0 51 13 39  0               98756.83279   98756.81048    0.02231    0.01000   0.00000   98756.81048    0.02230 0.2500
 2208:  51 14 38  0 51 12 39  0               98756.83279   98756.81048    0.02230    0.01000   0.00000   98756.81048    0.02230 0.2500
 2209:  51 14 38  0 51 13 39  0               98756.83279   98756.81048    0.02230    0.01000   0.00000   98756.81048    0.02230 0.2500
 2210:  76 40 37  0 76 39 38  0               98826.64074   98826.60375    0.03698    0.10000   0.00000
 2211:  76 31 45  0 76 30 46  0               98835.87090   98835.77683    0.09406    0.10000   0.00000
 2212:  18 11  7  0 17 10  8  0               98859.45837   98859.34833    0.11004    0.06000   0.00000
 2213:  54 35 19  0 54 34 20  0               98861.53882   98861.47189    0.06693    0.03000   0.00000   98861.47204    0.06678 0.5000
 2214:  54 35 20  0 54 34 21  0               98861.53882   98861.47219    0.06663    0.03000   0.00000   98861.47204    0.06678 0.5000
 2215:  60 20 40  0 60 19 41  0               98874.23572   98874.16687    0.06885    0.03000   0.00000   98874.17655    0.05916 0.2500
 2216:  60 21 40  0 60 20 41  0               98874.23572   98874.18623    0.04948    0.03000   0.00000   98874.17655    0.05916 0.2500
 2217:  60 21 40  0 60 19 41  0               98874.23572   98874.18789    0.04783    0.03000   0.00000   98874.17655    0.05916 0.2500
 2218:  60 20 40  0 60 20 41  0               98874.23572   98874.16522    0.07050    0.03000   0.00000   98874.17655    0.05916 0.2500
 2219:  33 33  0  0 33 32  1  0               98888.71259   98888.65221    0.06038    0.10000   0.00000   98888.65221    0.06038 0.5000
 2220:  33 33  1  0 33 32  2  0               98888.71259   98888.65221    0.06038    0.10000   0.00000   98888.65221    0.06038 0.5000
 2221:  28  8 20  0 27  9 19  0               98899.90421   98899.82204    0.08217    0.03000   0.00000
 2222:  28  9 20  0 27  8 19  0               98905.18050   98905.11048    0.07002    0.03000   0.00000
 2223:  94 43 52  0 94 42 53  0               98925.09197   98925.01086    0.08111    0.10000   0.00000
 2224:  54 36 19  0 53 37 16  0               98935.61107   98935.50308    0.10799    0.10000   0.00000   98935.50309    0.10799 0.5000
 2225:  54 36 18  0 53 37 17  0               98935.61107   98935.50309    0.10799    0.10000   0.00000   98935.50309    0.10799 0.5000
 2226:  76 32 45  0 76 31 46  0               98939.28966   98939.21146    0.07820    0.03000   0.00000
 2227:  17  8  9  0 16  7 10  0               98953.61670   98953.54403    0.07268    0.03000   0.00000
 2228:  36 18 18  0 35 19 17  0               98969.31636   98969.30922    0.00713    0.03000   0.00000
 2229:  46 34 12  0 46 33 13  0               99039.31561   99039.25691    0.05871    0.03000   0.00000   99039.25691    0.05871 0.5000
 2230:  46 34 13  0 46 33 14  0               99039.31561   99039.25691    0.05871    0.03000   0.00000   99039.25691    0.05871 0.5000
 2231:  67 25 42  0 67 24 43  0               99045.61975   99045.57076    0.04899    0.03000   0.00000
 2232:  67 26 42  0 67 25 43  0               99047.40976   99047.36094    0.04881    0.03000   0.00000
 2233:  85 43 42  0 85 42 43  0               99054.10390   99054.12393   -0.02003    0.03000   0.00000
 2234:  44  7 37  0 44  6 38  0               99065.76847   99065.72132    0.04715    0.02000   0.00000   99065.72132    0.04715 0.2500
 2235:  44  7 37  0 44  7 38  0               99065.76847   99065.72132    0.04715    0.02000   0.00000   99065.72132    0.04715 0.2500
 2236:  44  8 37  0 44  6 38  0               99065.76847   99065.72132    0.04715    0.02000   0.00000   99065.72132    0.04715 0.2500
 2237:  44  8 37  0 44  7 38  0               99065.76847   99065.72132    0.04715    0.02000   0.00000   99065.72132    0.04715 0.2500
 2238:  27  9 18  0 26 10 17  0               99118.70473   99118.60529    0.09944    0.06000   0.00000
 2239:  79 41 38  0 79 40 39  0               99166.67268   99166.60925    0.06344    0.10000   0.00000
 2240:  73 29 44  0 73 28 45  0               99246.88017   99246.86852    0.01165    0.10000   0.00000
 2241:  73 30 44  0 73 29 45  0               99276.00266   99275.91783    0.08484    0.06000   0.00000
 2242:  98 48 50  0 98 47 51  0               99287.12032   99287.08884    0.03148    0.10000   0.00000
 2243:  70 27 43  0 70 26 44  0               99292.73279   99292.66945    0.06334    0.03000   0.00000
 2244:  70 28 43  0 70 27 44  0               99300.21552   99300.19059    0.02494    0.03000   0.00000
 2245:  27 10 18  0 26  9 17  0               99301.09998   99300.99319    0.10679    0.06000   0.00000
 2246:  82 42 40  0 82 41 41  0               99319.39304   99319.36759    0.02545    0.03000   0.00000
 2247:  64 37 27  0 64 36 28  0               99333.04876   99332.72779    0.32097    0.06000   0.00000   99332.94167    0.10709 0.5000
 2248:  64 37 28  0 64 36 29  0               99333.04876   99333.15555   -0.10679    0.06000   0.00000   99332.94167    0.10709 0.5000
 2249:  50 12 38  0 50 11 39  0               99358.22253   99358.14794    0.07459    0.03000   0.00000   99358.14794    0.07459 0.2500
 2250:  50 12 38  0 50 12 39  0               99358.22253   99358.14794    0.07459    0.03000   0.00000   99358.14794    0.07459 0.2500
 2251:  50 13 38  0 50 11 39  0               99358.22253   99358.14794    0.07459    0.03000   0.00000   99358.14794    0.07459 0.2500
 2252:  50 13 38  0 50 12 39  0               99358.22253   99358.14794    0.07459    0.03000   0.00000   99358.14794    0.07459 0.2500
 2253:  45 34 11  0 45 33 12  0               99395.52975   99395.48010    0.04965    0.02000   0.00000   99395.48010    0.04965 0.5000
 2254:  45 34 12  0 45 33 13  0               99395.52975   99395.48010    0.04965    0.02000   0.00000   99395.48010    0.04965 0.5000
 2255:  59 36 23  0 59 35 24  0               99414.23536   99414.16887    0.06649    0.03000   0.00000   99414.17585    0.05951 0.5000
 2256:  59 36 24  0 59 35 25  0               99414.23536   99414.18283    0.05253    0.03000   0.00000   99414.17585    0.05951 0.5000
 2257:  53 35 18  0 53 34 19  0               99435.61420   99435.54683    0.06737    0.03000   0.00000   99435.54687    0.06733 0.5000
 2258:  53 35 19  0 53 34 20  0               99435.61420   99435.54690    0.06729    0.03000   0.00000   99435.54687    0.06733 0.5000
 2259:  79 41 39  0 79 40 40  0               99437.21439   99437.17659    0.03780    0.03000   0.00000
 2260:  43  6 37  0 43  5 38  0               99457.19393   99457.11960    0.07433    0.03000   0.00000   99457.11960    0.07433 0.2500
 2261:  43  6 37  0 43  6 38  0               99457.19393   99457.11960    0.07433    0.03000   0.00000   99457.11960    0.07433 0.2500
 2262:  43  7 37  0 43  5 38  0               99457.19393   99457.11960    0.07433    0.03000   0.00000   99457.11960    0.07433 0.2500
 2263:  43  7 37  0 43  6 38  0               99457.19393   99457.11960    0.07433    0.03000   0.00000   99457.11960    0.07433 0.2500
 2264:  99 47 53  0 99 46 54  0               99478.18067   99478.12701    0.05366    0.10000   0.00000
 2265:  55 16 39  0 55 15 40  0               99486.71593   99486.65418    0.06175    0.03000   0.00000   99486.65426    0.06168 0.2500
 2266:  55 16 39  0 55 16 40  0               99486.71593   99486.65417    0.06176    0.03000   0.00000   99486.65426    0.06168 0.2500
 2267:  55 17 39  0 55 15 40  0               99486.71593   99486.65434    0.06159    0.03000   0.00000   99486.65426    0.06168 0.2500
 2268:  55 17 39  0 55 16 40  0               99486.71593   99486.65433    0.06160    0.03000   0.00000   99486.65426    0.06168 0.2500
 2269:  72 39 33  0 72 38 34  0               99495.46296   99495.36786    0.09510    0.06000   0.00000
 2270:  72 39 34  0 72 38 35  0               99517.46452   99517.38670    0.07782    0.10000   0.00000
 2271:  68 38 30  0 68 37 31  0               99653.30996   99653.25114    0.05882    0.03000   0.00000
 2272:  68 38 31  0 68 37 32  0               99656.63704   99656.57196    0.06509    0.03000   0.00000
 2273:  63 22 41  0 63 21 42  0               99720.88789   99720.77101    0.11688    0.03000   0.00000   99720.82356    0.06432 0.2500
 2274:  63 22 41  0 63 22 42  0               99720.88789   99720.76088    0.12701    0.03000   0.00000   99720.82356    0.06432 0.2500
 2275:  63 23 41  0 63 22 42  0               99720.88789   99720.87612    0.01176    0.03000   0.00000   99720.82356    0.06432 0.2500
 2276:  63 23 41  0 63 21 42  0               99720.88789   99720.88625    0.00164    0.03000   0.00000   99720.82356    0.06432 0.2500
 2277:  42 23 20  0 41 24 17  0               99724.56018   99724.43194    0.12824    0.10000   0.00000
 2278:  44 34 10  0 44 33 11  0               99726.09722   99726.01316    0.08405    0.06000   0.00000   99726.01316    0.08405 0.5000
 2279:  44 34 11  0 44 33 12  0               99726.09722   99726.01316    0.08405    0.06000   0.00000   99726.01316    0.08405 0.5000
 2280:  44 25 20  0 43 26 17  0               99741.07072   99740.97761    0.09311    0.10000   0.00000
 2281:  44 25 19  0 43 26 18  0               99749.92418   99749.84705    0.07713    0.10000   0.00000
 2282:  42  5 37  0 42  4 38  0               99819.76460   99819.69406    0.07054    0.03000   0.00000   99819.69406    0.07054 0.5000
 2283:  42  6 37  0 42  5 38  0               99819.76460   99819.69406    0.07054    0.03000   0.00000   99819.69406    0.07054 0.5000
 2284:  59 19 40  0 59 18 41  0               99832.47691   99832.40089    0.07602    0.03000   0.00000   99832.40320    0.07371 0.2500
 2285:  59 20 40  0 59 19 41  0               99832.47691   99832.40552    0.07140    0.03000   0.00000   99832.40320    0.07371 0.2500
 2286:  59 20 40  0 59 18 41  0               99832.47691   99832.40588    0.07103    0.03000   0.00000   99832.40320    0.07371 0.2500
 2287:  59 19 40  0 59 19 41  0               99832.47691   99832.40053    0.07638    0.03000   0.00000   99832.40320    0.07371 0.2500
 2288:  41 22 20  0 40 23 17  0               99851.26643   99851.26001    0.00642    0.10000   0.00000
 2289:  49 11 38  0 49 10 39  0               99916.73524   99916.67042    0.06481    0.03000   0.00000   99916.67042    0.06481 0.2500
 2290:  49 11 38  0 49 11 39  0               99916.73524   99916.67042    0.06481    0.03000   0.00000   99916.67042    0.06481 0.2500
 2291:  49 12 38  0 49 10 39  0               99916.73524   99916.67042    0.06481    0.03000   0.00000   99916.67042    0.06481 0.2500
 2292:  49 12 38  0 49 11 39  0               99916.73524   99916.67042    0.06481    0.03000   0.00000   99916.67042    0.06481 0.2500
 2293:  91 41 51  0 91 40 52  0               99944.77226   99944.73861    0.03366    0.10000   0.00000
 2294:  86 38 49  0 86 37 50  0               99948.18487   99948.05518    0.12970    0.10000   0.00000
 2295:  52 35 17  0 52 34 18  0               99969.53622   99969.46756    0.06866    0.03000   0.00000   99969.46757    0.06865 0.5000
 2296:  52 35 18  0 52 34 19  0               99969.53622   99969.46758    0.06864    0.03000   0.00000   99969.46757    0.06865 0.5000
 2297:  18  9  9  0 17  8 10  0               99972.48900   99972.36552    0.12349    0.10000   0.00000
 2298:  38 19 20  0 37 20 17  0              100001.10423  100001.17051   -0.06628    0.10000   0.00000
 2299:  43 34  9  0 43 33 10  0              100032.59584  100032.52638    0.06945    0.03000   0.00000  100032.52638    0.06945 0.5000
 2300:  43 34 10  0 43 33 11  0              100032.59584  100032.52638    0.06945    0.03000   0.00000  100032.52638    0.06945 0.5000
 2301:  15 15  1  0 14 14  0  0              100094.26326  100094.17720    0.08606    0.03000   0.00000  100094.17720    0.08606 0.5000
 2302:  15 15  0  0 14 14  1  0              100094.26326  100094.17720    0.08606    0.03000   0.00000  100094.17720    0.08606 0.5000
 2303:  41 22 19  0 40 23 18  0              100103.99854  100103.86611    0.13243    0.10000   0.00000
 2304:  58 36 22  0 58 35 23  0              100149.53560  100149.47465    0.06095    0.03000   0.00000  100149.47667    0.05893 0.5000
 2305:  58 36 23  0 58 35 24  0              100149.53560  100149.47869    0.05691    0.03000   0.00000  100149.47667    0.05893 0.5000
 2306:  41  4 37  0 41  3 38  0              100155.40831  100155.34256    0.06575    0.03000   0.00000  100155.34256    0.06575 0.5000
 2307:  41  5 37  0 41  4 38  0              100155.40831  100155.34256    0.06575    0.03000   0.00000  100155.34256    0.06575 0.5000
 2308:  85 43 43  0 85 42 44  0              100172.90250  100173.03152   -0.12902    0.10000   0.00000
 2309:  99 46 54  0 99 45 55  0              100206.88979  100206.75958    0.13021    0.10000   0.00000
 2310:  54 15 39  0 54 14 40  0              100217.96703  100217.89620    0.07083    0.03000   0.00000  100217.89621    0.07082 0.2500
 2311:  54 15 39  0 54 15 40  0              100217.96703  100217.89619    0.07084    0.03000   0.00000  100217.89621    0.07082 0.2500
 2312:  54 16 39  0 54 14 40  0              100217.96703  100217.89623    0.07080    0.03000   0.00000  100217.89621    0.07082 0.2500
 2313:  54 16 39  0 54 15 40  0              100217.96703  100217.89622    0.07081    0.03000   0.00000  100217.89621    0.07082 0.2500
 2314:  96 44 53  0 96 43 54  0              100234.14838  100234.10023    0.04814    0.10000   0.00000
 2315:  63 37 26  0 63 36 27  0              100276.37849  100276.22144    0.15705    0.06000   0.00000  100276.29132    0.08717 0.5000
 2316:  63 37 27  0 63 36 28  0              100276.37849  100276.36119    0.01730    0.06000   0.00000  100276.29132    0.08717 0.5000
 2317:  42 34  8  0 42 33  9  0              100316.62528  100316.55721    0.06807    0.03000   0.00000  100316.55721    0.06807 0.5000
 2318:  42 34  9  0 42 33 10  0              100316.62528  100316.55721    0.06807    0.03000   0.00000  100316.55721    0.06807 0.5000
 2319:  47 28 20  0 46 29 17  0              100322.27377  100322.14490    0.12887    0.10000   0.00000  100322.25934    0.01443 0.5000
 2320:  47 28 19  0 46 29 18  0              100322.27377  100322.37378   -0.10001    0.10000   0.00000  100322.25934    0.01443 0.5000
 2321:  78 32 46  0 78 31 47  0              100325.90695  100325.88289    0.02406    0.03000   0.00000
 2322:  88 44 45  0 88 43 46  0              100354.57312  100354.44708    0.12604    0.10000   0.00000
 2323:  66 24 42  0 66 23 43  0              100369.61324  100369.19445    0.41879    0.10000   0.00000  100369.55694    0.05630 0.3333
 2324:  66 25 42  0 66 24 43  0              100369.61324  100369.71032   -0.09708    0.10000   0.00000  100369.55694    0.05630 0.3333
 2325:  66 25 42  0 66 23 43  0              100369.61324  100369.76605   -0.15281    0.10000   0.00000  100369.55694    0.05630 0.3333
 2326:  75 40 35  0 75 39 36  0              100395.51198  100395.40682    0.10516    0.10000   0.00000
 2327:  48 10 38  0 48  9 39  0              100435.64033  100435.58742    0.05290    0.03000   0.00000  100435.58742    0.05290 0.2500
 2328:  48 10 38  0 48 10 39  0              100435.64033  100435.58742    0.05290    0.03000   0.00000  100435.58742    0.05290 0.2500
 2329:  48 11 38  0 48  9 39  0              100435.64033  100435.58742    0.05290    0.03000   0.00000  100435.58742    0.05290 0.2500
 2330:  48 11 38  0 48 10 39  0              100435.64033  100435.58742    0.05290    0.03000   0.00000  100435.58742    0.05290 0.2500
 2331:  75 40 36  0 75 39 37  0              100446.53893  100446.55311   -0.01418    0.10000   0.00000
 2332:  78 33 46  0 78 32 47  0              100451.36058  100451.30047    0.06011    0.10000   0.00000
 2333:  51 35 16  0 51 34 17  0              100466.26923  100466.25538    0.01384    0.03000   0.00000  100466.25538    0.01384 0.5000
 2334:  51 35 17  0 51 34 18  0              100466.26923  100466.25539    0.01384    0.03000   0.00000  100466.25538    0.01384 0.5000
 2335:  91 45 47  0 91 44 48  0              100494.02908  100493.92848    0.10060    0.10000   0.00000
 2336:  41 34  7  0 41 33  8  0              100579.61010  100579.52639    0.08372    0.06000   0.00000  100579.52639    0.08372 0.5000
 2337:  41 34  8  0 41 33  9  0              100579.61010  100579.52639    0.08372    0.06000   0.00000  100579.52639    0.08372 0.5000
 2338:  48 29 20  0 47 30 17  0              100620.69380  100620.50588    0.18792    0.10000   0.00000  100620.53794    0.15586 0.5000
 2339:  48 29 19  0 47 30 18  0              100620.69380  100620.57000    0.12379    0.10000   0.00000  100620.53794    0.15586 0.5000
 2340:  90 39 51  0 90 38 52  0              100660.93587  100660.92033    0.01554    0.03000   0.00000
 2341:  29 13 16  0 28 14 15  0              100674.90676  100674.82044    0.08632    0.06000   0.00000
 2342:  58 18 40  0 58 17 41  0              100719.58195  100719.48821    0.09374    0.06000   0.00000  100719.48873    0.09321 0.2500
 2343:  58 19 40  0 58 18 41  0              100719.58195  100719.48926    0.09269    0.06000   0.00000  100719.48873    0.09321 0.2500
 2344:  58 19 40  0 58 17 41  0              100719.58195  100719.48933    0.09262    0.06000   0.00000  100719.48873    0.09321 0.2500
 2345:  58 18 40  0 58 18 41  0              100719.58195  100719.48813    0.09381    0.06000   0.00000  100719.48873    0.09321 0.2500
 2346:  40 21 19  0 39 22 18  0              100739.41377  100739.30816    0.10562    0.06000   0.00000
 2347:  39  2 37  0 39  1 38  0              100752.75013  100752.70546    0.04467    0.03000   0.00000  100752.70546    0.04467 0.5000
 2348:  39  3 37  0 39  2 38  0              100752.75013  100752.70546    0.04467    0.03000   0.00000  100752.70546    0.04467 0.5000
 2349:  16 14  3  0 15 13  2  0              100764.22408  100764.16961    0.05446    0.02000   0.00000  100764.17035    0.05373 0.5000
 2350:  16 14  2  0 15 13  3  0              100764.22408  100764.17109    0.05299    0.02000   0.00000  100764.17035    0.05373 0.5000
 2351:  67 38 29  0 67 37 30  0              100780.87148  100780.84054    0.03094    0.03000   0.00000
 2352:  67 38 30  0 67 37 31  0              100782.09438  100782.01105    0.08333    0.06000   0.00000
 2353:  69 26 43  0 69 25 44  0              100795.63894  100795.51996    0.11897    0.06000   0.00000
 2354:  69 27 43  0 69 26 44  0              100797.91769  100797.82859    0.08910    0.06000   0.00000
 2355:  62 21 41  0 62 20 42  0              100799.67829  100799.56153    0.11676    0.06000   0.00000  100799.56033    0.11796 0.5000
 2356:  62 21 41  0 62 21 42  0              100799.67829  100799.55913    0.11916    0.06000   0.00000  100799.56033    0.11796 0.5000
 2357:  40 34  6  0 40 33  7  0              100822.80266  100822.75160    0.05106    0.02000   0.00000  100822.75160    0.05106 0.5000
 2358:  40 34  7  0 40 33  8  0              100822.80266  100822.75160    0.05106    0.02000   0.00000  100822.75160    0.05106 0.5000
 2359:  57 36 21  0 57 35 22  0              100832.81131  100832.76074    0.05056    0.02000   0.00000  100832.76131    0.05000 0.5000
 2360:  57 36 22  0 57 35 23  0              100832.81131  100832.76187    0.04944    0.02000   0.00000  100832.76131    0.05000 0.5000
 2361:  75 30 45  0 75 29 46  0              100837.15904  100837.15542    0.00362    0.03000   0.00000
 2362:  71 39 32  0 71 38 33  0              100858.22472  100858.19287    0.03186    0.03000   0.00000
 2363:  71 39 33  0 71 38 34  0              100866.57718  100866.53645    0.04072    0.10000   0.00000
 2364:  75 31 45  0 75 30 46  0              100873.10625  100873.03665    0.06959    0.03000   0.00000
 2365:  53 14 39  0 53 13 40  0              100897.25855  100897.14506    0.11349    0.06000   0.00000  100897.14506    0.11349 0.2500
 2366:  53 14 39  0 53 14 40  0              100897.25855  100897.14506    0.11349    0.06000   0.00000  100897.14506    0.11349 0.2500
 2367:  53 15 39  0 53 13 40  0              100897.25855  100897.14506    0.11349    0.06000   0.00000  100897.14506    0.11349 0.2500
 2368:  53 15 39  0 53 14 40  0              100897.25855  100897.14506    0.11349    0.06000   0.00000  100897.14506    0.11349 0.2500
 2369:  47  9 38  0 47  8 39  0              100917.81680  100917.76676    0.05004    0.02000   0.00000  100917.76676    0.05004 0.2500
 2370:  47  9 38  0 47  9 39  0              100917.81680  100917.76676    0.05004    0.02000   0.00000  100917.76676    0.05004 0.2500
 2371:  47 10 38  0 47  8 39  0              100917.81680  100917.76676    0.05004    0.02000   0.00000  100917.76676    0.05004 0.2500
 2372:  47 10 38  0 47  9 39  0              100917.81680  100917.76676    0.05004    0.02000   0.00000  100917.76676    0.05004 0.2500
 2373:  50 35 15  0 50 34 16  0              100928.64420  100928.60804    0.03615    0.02000   0.00000  100928.60805    0.03615 0.5000
 2374:  50 35 16  0 50 34 17  0              100928.64420  100928.60805    0.03615    0.02000   0.00000  100928.60805    0.03615 0.5000
 2375:  49 30 20  0 48 31 17  0              100957.79680  100957.72452    0.07229    0.10000   0.00000  100957.73330    0.06351 0.5000
 2376:  49 30 19  0 48 31 18  0              100957.79680  100957.74207    0.05473    0.10000   0.00000  100957.73330    0.06351 0.5000
 2377:  72 28 44  0 72 27 45  0              100967.47454  100967.38593    0.08861    0.06000   0.00000
 2378:  72 29 44  0 72 28 45  0              100976.93553  100976.86677    0.06876    0.03000   0.00000
 2379:  38  1 37  0 38  0 38  0              101017.60353  101017.52259    0.08093    0.03000   0.00000  101017.52259    0.08093 0.5000
 2380:  38  2 37  0 38  1 38  0              101017.60353  101017.52259    0.08093    0.03000   0.00000  101017.52259    0.08093 0.5000
 2381:  39 34  5  0 39 33  6  0              101047.51303  101047.45913    0.05389    0.03000   0.00000  101047.45913    0.05389 0.5000
 2382:  39 34  6  0 39 33  7  0              101047.51303  101047.45913    0.05389    0.03000   0.00000  101047.45913    0.05389 0.5000
 2383:  58 40 19  0 57 41 16  0              101088.58831  101088.48682    0.10148    0.10000   0.00000  101088.48682    0.10148 0.5000
 2384:  58 40 18  0 57 41 17  0              101088.58831  101088.48682    0.10148    0.10000   0.00000  101088.48682    0.10148 0.5000
 2385:  83 36 48  0 83 35 49  0              101094.50433  101094.49475    0.00958    0.03000   0.00000
 2386:  78 41 37  0 78 40 38  0              101097.63460  101097.53387    0.10073    0.03000   0.00000  101097.63011    0.00450 0.5000
 2387:  97 47 51  0 97 46 52  0              101097.63460  101097.72634   -0.09174    0.03000   0.00000  101097.63011    0.00450 0.5000
 2388:  62 37 25  0 62 36 26  0              101149.83305  101149.69847    0.13458    0.06000   0.00000  101149.72049    0.11256 0.5000
 2389:  62 37 26  0 62 36 27  0              101149.83305  101149.74252    0.09053    0.06000   0.00000  101149.72049    0.11256 0.5000
 2390:  78 41 38  0 78 40 39  0              101211.83098  101211.82991    0.00108    0.03000   0.00000
 2391:  25 11 15  0 24 10 14  0              101218.70084  101218.59093    0.10991    0.06000   0.00000
 2392:  19 11  9  0 18 10  8  0              101249.40989  101249.32668    0.08321    0.03000   0.00000
 2393:  38 34  4  0 38 33  5  0              101254.88551  101254.79385    0.09166    0.06000   0.00000  101254.79385    0.09166 0.5000
 2394:  38 34  5  0 38 33  6  0              101254.88551  101254.79385    0.09166    0.06000   0.00000  101254.79385    0.09166 0.5000
 2395:  88 39 50  0 88 38 51  0              101259.34099  101259.25463    0.08635    0.10000   0.00000
 2396:  36  1 35  0 35  2 34  0              101316.05493  101315.86647    0.18846    0.06000   0.00000  101315.93388    0.12105 0.1250
 2397:  36  2 35  0 35  1 34  0              101316.05493  101315.86647    0.18846    0.06000   0.00000  101315.93388    0.12105 0.1250
 2398:  36  2 35  0 35  2 34  0              101316.05493  101315.86647    0.18846    0.06000   0.00000  101315.93388    0.12105 0.1250
 2399:  36  1 35  0 35  1 34  0              101316.05493  101315.86647    0.18846    0.06000   0.00000  101315.93388    0.12105 0.1250
 2400:  35  2 33  0 34  3 32  0              101316.05493  101316.00128    0.05365    0.06000   0.00000  101315.93388    0.12105 0.1250
 2401:  35  3 33  0 34  2 32  0              101316.05493  101316.00128    0.05365    0.06000   0.00000  101315.93388    0.12105 0.1250
 2402:  35  3 33  0 34  3 32  0              101316.05493  101316.00128    0.05365    0.06000   0.00000  101315.93388    0.12105 0.1250
 2403:  35  2 33  0 34  2 32  0              101316.05493  101316.00128    0.05365    0.06000   0.00000  101315.93388    0.12105 0.1250
 2404:  37  0 37  0 36  1 36  0              101317.03907  101316.91033    0.12873    0.06000   0.00000  101316.91033    0.12873 0.2500
 2405:  37  1 37  0 36  0 36  0              101317.03907  101316.91033    0.12873    0.06000   0.00000  101316.91033    0.12873 0.2500
 2406:  37  1 37  0 36  1 36  0              101317.03907  101316.91033    0.12873    0.06000   0.00000  101316.91033    0.12873 0.2500
 2407:  37  0 37  0 36  0 36  0              101317.03907  101316.91033    0.12873    0.06000   0.00000  101316.91033    0.12873 0.2500
 2408:  34  3 31  0 33  4 30  0              101318.92362  101318.80238    0.12123    0.06000   0.00000  101318.80238    0.12123 0.2500
 2409:  34  4 31  0 33  3 30  0              101318.92362  101318.80238    0.12123    0.06000   0.00000  101318.80238    0.12123 0.2500
 2410:  34  4 31  0 33  4 30  0              101318.92362  101318.80238    0.12123    0.06000   0.00000  101318.80238    0.12123 0.2500
 2411:  34  3 31  0 33  3 30  0              101318.92362  101318.80238    0.12123    0.06000   0.00000  101318.80238    0.12123 0.2500
 2412:  33  4 29  0 32  5 28  0              101326.86585  101326.74451    0.12135    0.06000   0.00000  101326.74451    0.12135 0.2500
 2413:  33  5 29  0 32  4 28  0              101326.86585  101326.74451    0.12135    0.06000   0.00000  101326.74451    0.12135 0.2500
 2414:  33  5 29  0 32  5 28  0              101326.86585  101326.74451    0.12135    0.06000   0.00000  101326.74451    0.12135 0.2500
 2415:  33  4 29  0 32  4 28  0              101326.86585  101326.74451    0.12135    0.06000   0.00000  101326.74451    0.12135 0.2500
 2416:  32  5 27  0 31  6 26  0              101344.12997  101344.04890    0.08107    0.03000   0.00000  101344.04890    0.08107 0.2500
 2417:  32  6 27  0 31  5 26  0              101344.12997  101344.04891    0.08107    0.03000   0.00000  101344.04890    0.08107 0.2500
 2418:  32  6 27  0 31  6 26  0              101344.12997  101344.04890    0.08107    0.03000   0.00000  101344.04890    0.08107 0.2500
 2419:  32  5 27  0 31  5 26  0              101344.12997  101344.04890    0.08107    0.03000   0.00000  101344.04890    0.08107 0.2500
 2420:  49 35 14  0 49 34 15  0              101358.92836  101358.94908   -0.02073    0.01000   0.00000  101358.94908   -0.02073 0.5000
 2421:  49 35 15  0 49 34 16  0              101358.92836  101358.94908   -0.02073    0.01000   0.00000  101358.94908   -0.02073 0.5000
 2422:  46  8 38  0 46  7 39  0              101365.83630  101365.78690    0.04939    0.02000   0.00000  101365.78690    0.04939 0.2500
 2423:  46  8 38  0 46  8 39  0              101365.83630  101365.78690    0.04939    0.02000   0.00000  101365.78690    0.04939 0.2500
 2424:  46  9 38  0 46  7 39  0              101365.83630  101365.78690    0.04939    0.02000   0.00000  101365.78690    0.04939 0.2500
 2425:  46  9 38  0 46  8 39  0              101365.83630  101365.78690    0.04939    0.02000   0.00000  101365.78690    0.04939 0.2500
 2426:  31  6 25  0 30  7 24  0              101378.27890  101378.19418    0.08473    0.03000   0.00000  101378.19435    0.08456 0.2500
 2427:  31  7 25  0 30  7 24  0              101378.27890  101378.19425    0.08465    0.03000   0.00000  101378.19435    0.08456 0.2500
 2428:  31  6 25  0 30  6 24  0              101378.27890  101378.19445    0.08446    0.03000   0.00000  101378.19435    0.08456 0.2500
 2429:  31  7 25  0 30  6 24  0              101378.27890  101378.19452    0.08438    0.03000   0.00000  101378.19435    0.08456 0.2500
 2430:  17 13  5  0 16 12  4  0              101395.59447  101395.41734    0.17713    0.03000   0.00000  101395.64375   -0.04928 0.5000
 2431:  17 13  4  0 16 12  5  0              101395.59447  101395.87016   -0.27569    0.03000   0.00000  101395.64375   -0.04928 0.5000
 2432:  30  7 23  0 29  8 22  0              101443.27571  101443.18383    0.09188    0.03000   0.00000  101443.19848    0.07723 0.2500
 2433:  30  8 23  0 29  8 22  0              101443.27571  101443.19047    0.08524    0.03000   0.00000  101443.19848    0.07723 0.2500
 2434:  30  7 23  0 29  7 22  0              101443.27571  101443.20648    0.06923    0.03000   0.00000  101443.19848    0.07723 0.2500
 2435:  30  8 23  0 29  7 22  0              101443.27571  101443.21312    0.06259    0.03000   0.00000  101443.19848    0.07723 0.2500
 2436:  37 34  3  0 37 33  4  0              101445.88562  101445.82774    0.05788    0.03000   0.00000  101445.82774    0.05788 0.5000
 2437:  37 34  4  0 37 33  5  0              101445.88562  101445.82774    0.05788    0.03000   0.00000  101445.82774    0.05788 0.5000
 2438:  56 36 20  0 56 35 21  0              101468.47333  101468.42470    0.04863    0.03000   0.00000  101468.42485    0.04848 0.5000
 2439:  56 36 21  0 56 35 22  0              101468.47333  101468.42500    0.04833    0.03000   0.00000  101468.42485    0.04848 0.5000
 2440:  52 13 39  0 52 12 40  0              101528.70404  101528.63836    0.06568    0.03000   0.00000  101528.63836    0.06568 0.2500
 2441:  52 13 39  0 52 13 40  0              101528.70404  101528.63836    0.06568    0.03000   0.00000  101528.63836    0.06568 0.2500
 2442:  52 14 39  0 52 12 40  0              101528.70404  101528.63836    0.06568    0.03000   0.00000  101528.63836    0.06568 0.2500
 2443:  52 14 39  0 52 13 40  0              101528.70404  101528.63836    0.06568    0.03000   0.00000  101528.63836    0.06568 0.2500
 2444:  57 17 40  0 57 16 41  0              101542.31887  101542.25749    0.06138    0.03000   0.00000  101542.25760    0.06127 0.2500
 2445:  57 17 40  0 57 17 41  0              101542.31887  101542.25748    0.06140    0.03000   0.00000  101542.25760    0.06127 0.2500
 2446:  57 18 40  0 57 16 41  0              101542.31887  101542.25773    0.06114    0.03000   0.00000  101542.25760    0.06127 0.2500
 2447:  57 18 40  0 57 17 41  0              101542.31887  101542.25772    0.06116    0.03000   0.00000  101542.25760    0.06127 0.2500
 2448:  29  8 21  0 28  9 20  0              101566.93908  101566.85774    0.08135    0.03000   0.00000
 2449:  29  9 21  0 28  8 20  0              101568.68024  101568.57672    0.10352    0.06000   0.00000
 2450:  27 11 16  0 26 12 15  0              101577.87926  101577.74893    0.13033    0.06000   0.00000
 2451:  36 34  2  0 36 33  3  0              101621.60192  101621.56729    0.03463    0.03000   0.00000  101621.56729    0.03463 0.5000
 2452:  36 34  3  0 36 33  4  0              101621.60192  101621.56729    0.03463    0.03000   0.00000  101621.56729    0.03463 0.5000
 2453:  27 10 17  0 26 11 16  0              101637.73192  101637.66501    0.06691    0.03000   0.00000
 2454:  92 40 52  0 92 39 53  0              101644.06581  101643.97828    0.08753    0.10000   0.00000
 2455:  24 11 14  0 23 10 13  0              101709.83298  101709.71615    0.11683    0.06000   0.00000
 2456:  26 11 16  0 25 10 15  0              101746.00568  101745.90055    0.10514    0.06000   0.00000
 2457:  48 35 13  0 48 34 14  0              101759.57368  101759.46792    0.10577    0.06000   0.00000  101759.46792    0.10577 0.5000
 2458:  48 35 14  0 48 34 15  0              101759.57368  101759.46792    0.10577    0.06000   0.00000  101759.46792    0.10577 0.5000
 2459:  45  7 38  0 45  6 39  0              101782.01479  101781.97954    0.03525    0.03000   0.00000  101781.97954    0.03525 0.2500
 2460:  45  7 38  0 45  7 39  0              101782.01479  101781.97954    0.03525    0.03000   0.00000  101781.97954    0.03525 0.2500
 2461:  45  8 38  0 45  6 39  0              101782.01479  101781.97954    0.03525    0.03000   0.00000  101781.97954    0.03525 0.2500
 2462:  45  8 38  0 45  7 39  0              101782.01479  101781.97954    0.03525    0.03000   0.00000  101781.97954    0.03525 0.2500
 2463:  35 34  1  0 35 33  2  0              101783.03686  101782.95989    0.07697    0.03000   0.00000  101782.95989    0.07697 0.5000
 2464:  35 34  2  0 35 33  3  0              101783.03686  101782.95989    0.07697    0.03000   0.00000  101782.95989    0.07697 0.5000
 2465:  28  9 19  0 27 10 18  0              101786.47662  101786.40062    0.07600    0.03000   0.00000
 2466:  80 33 47  0 80 32 48  0              101790.26706  101790.22203    0.04502    0.03000   0.00000
 2467:  61 20 41  0 61 19 42  0              101796.70093  101796.62104    0.07989    0.03000   0.00000  101796.62434    0.07659 0.2500
 2468:  61 21 41  0 61 20 42  0              101796.70093  101796.62765    0.07328    0.03000   0.00000  101796.62434    0.07659 0.2500
 2469:  61 21 41  0 61 19 42  0              101796.70093  101796.62819    0.07274    0.03000   0.00000  101796.62434    0.07659 0.2500
 2470:  61 20 41  0 61 20 42  0              101796.70093  101796.62049    0.08043    0.03000   0.00000  101796.62434    0.07659 0.2500
 2471:  81 42 40  0 81 41 41  0              101807.41900  101807.36240    0.05661    0.10000   0.00000
 2472:  66 38 28  0 66 37 29  0              101820.19901  101820.01718    0.18184    0.10000   0.00000  101820.21650   -0.01749 0.5000
 2473:  66 38 29  0 66 37 30  0              101820.19901  101820.41583   -0.21681    0.10000   0.00000  101820.21650   -0.01749 0.5000
 2474:  15  8  8  0 14  5  9  0              101833.19276  101833.31890   -0.12614    0.10000   0.00000
 2475:  18 12  7  0 17 11  6  0              101884.20040  101884.11947    0.08093    0.03000   0.00000
 2476:  85 36 49  0 85 35 50  0              101909.46154  101909.38162    0.07991    0.10000   0.00000
 2477:  15  7  9  0 14  4 10  0              101922.56031  101922.46191    0.09840    0.10000   0.00000
 2478:  18 12  6  0 17 11  7  0              101927.49801  101927.42104    0.07697    0.03000   0.00000
 2479:  74 40 35  0 74 39 36  0              101932.97648  101932.85055    0.12593    0.10000   0.00000
 2480:  80 34 47  0 80 33 48  0              101941.76448  101941.66588    0.09860    0.06000   0.00000
 2481:  61 37 24  0 61 36 25  0              101960.16142  101960.10895    0.05247    0.03000   0.00000  101960.11565    0.04578 0.5000
 2482:  61 37 25  0 61 36 26  0              101960.16142  101960.12234    0.03908    0.03000   0.00000  101960.11565    0.04578 0.5000
 2483:  39 20 19  0 38 21 18  0              102003.64266  102003.56501    0.07765    0.10000   0.00000
 2484:  55 36 19  0 55 35 20  0              102060.35376  102060.30964    0.04412    0.03000   0.00000  102060.30968    0.04408 0.5000
 2485:  55 36 20  0 55 35 21  0              102060.35376  102060.30972    0.04404    0.03000   0.00000  102060.30968    0.04408 0.5000
 2486:  70 39 31  0 70 38 32  0              102103.02902  102102.97201    0.05701    0.03000   0.00000
 2487:  70 39 32  0 70 38 33  0              102106.07315  102106.02803    0.04512    0.03000   0.00000
 2488:  51 12 39  0 51 11 40  0              102116.15206  102116.10282    0.04925    0.02000   0.00000  102116.10282    0.04925 0.2500
 2489:  51 12 39  0 51 12 40  0              102116.15206  102116.10282    0.04925    0.02000   0.00000  102116.10282    0.04925 0.2500
 2490:  51 13 39  0 51 11 40  0              102116.15206  102116.10282    0.04925    0.02000   0.00000  102116.10282    0.04925 0.2500
 2491:  51 13 39  0 51 12 40  0              102116.15206  102116.10282    0.04925    0.02000   0.00000  102116.10282    0.04925 0.2500
 2492:  47 35 12  0 47 34 13  0              102132.20137  102132.15269    0.04867    0.03000   0.00000  102132.15269    0.04867 0.5000
 2493:  47 35 13  0 47 34 14  0              102132.20137  102132.15269    0.04867    0.03000   0.00000  102132.15269    0.04867 0.5000
 2494:  68 25 43  0 68 24 44  0              102168.08057  102167.94251    0.13806    0.10000   0.00000
 2495:  44  6 38  0 44  5 39  0              102168.59771  102168.46440    0.13331    0.10000   0.00000  102168.49546    0.10225 0.2000
 2496:  44  6 38  0 44  6 39  0              102168.59771  102168.46440    0.13331    0.10000   0.00000  102168.49546    0.10225 0.2000
 2497:  44  7 38  0 44  5 39  0              102168.59771  102168.46440    0.13331    0.10000   0.00000  102168.49546    0.10225 0.2000
 2498:  44  7 38  0 44  6 39  0              102168.59771  102168.46440    0.13331    0.10000   0.00000  102168.49546    0.10225 0.2000
 2499:  68 26 43  0 68 25 44  0              102168.59771  102168.61968   -0.02197    0.10000   0.00000  102168.49546    0.10225 0.2000
 2500:  56 16 40  0 56 15 41  0              102306.56513  102306.53536    0.02977    0.03000   0.00000  102306.53538    0.02975 0.2500
 2501:  56 16 40  0 56 16 41  0              102306.56513  102306.53535    0.02978    0.03000   0.00000  102306.53538    0.02975 0.2500
 2502:  56 17 40  0 56 15 41  0              102306.56513  102306.53540    0.02973    0.03000   0.00000  102306.53538    0.02975 0.2500
 2503:  56 17 40  0 56 16 41  0              102306.56513  102306.53540    0.02973    0.03000   0.00000  102306.53538    0.02975 0.2500
 2504:  77 32 46  0 77 31 47  0              102448.81418  102448.68135    0.13283    0.06000   0.00000
 2505:  95 43 53  0 95 42 54  0              102471.29291  102471.42008   -0.12717    0.10000   0.00000
 2506:  85 37 49  0 85 36 50  0              102477.85861  102477.97736   -0.11876    0.10000   0.00000
 2507:  46 35 11  0 46 34 12  0              102478.81671  102478.81749   -0.00077    0.03000   0.00000  102478.81749   -0.00077 0.5000
 2508:  46 35 12  0 46 34 13  0              102478.81671  102478.81749   -0.00077    0.03000   0.00000  102478.81749   -0.00077 0.5000
 2509:  71 27 44  0 71 26 45  0              102524.77903  102524.72776    0.05127    0.03000   0.00000
 2510:  43  5 38  0 43  4 39  0              102527.27559  102527.17807    0.09753    0.06000   0.00000  102527.17807    0.09753 0.5000
 2511:  43  6 38  0 43  5 39  0              102527.27559  102527.17807    0.09753    0.06000   0.00000  102527.17807    0.09753 0.5000
 2512:  28 12 16  0 27 13 15  0              102542.13015  102542.07925    0.05090    0.03000   0.00000
 2513:  38 18 21  0 37 19 18  0              102547.41791  102547.38725    0.03066    0.10000   0.00000
 2514:  54 36 18  0 54 35 19  0              102611.88403  102611.80159    0.08244    0.03000   0.00000  102611.80160    0.08243 0.5000
 2515:  54 36 19  0 54 35 20  0              102611.88403  102611.80161    0.08242    0.03000   0.00000  102611.80160    0.08243 0.5000
 2516:  74 29 45  0 74 28 46  0              102620.72016  102620.65589    0.06427    0.03000   0.00000
 2517:  74 30 45  0 74 29 46  0              102632.53729  102632.53943   -0.00215    0.03000   0.00000
 2518:  50 11 39  0 50 10 40  0              102662.89921  102662.84054    0.05867    0.03000   0.00000  102662.84054    0.05867 0.2500
 2519:  50 11 39  0 50 11 40  0              102662.89921  102662.84054    0.05867    0.03000   0.00000  102662.84054    0.05867 0.2500
 2520:  50 12 39  0 50 10 40  0              102662.89921  102662.84054    0.05867    0.03000   0.00000  102662.84054    0.05867 0.2500
 2521:  50 12 39  0 50 11 40  0              102662.89921  102662.84054    0.05867    0.03000   0.00000  102662.84054    0.05867 0.2500
 2522:  19 10  9  0 18  9 10  0              102695.29387  102695.18562    0.10825    0.06000   0.00000
 2523:  64 22 42  0 64 21 43  0              102705.01395  102704.91770    0.09626    0.03000   0.00000  102704.93633    0.07763 0.2500
 2524:  64 23 42  0 64 22 43  0              102705.01395  102704.95496    0.05900    0.03000   0.00000  102704.93633    0.07763 0.2500
 2525:  64 23 42  0 64 21 43  0              102705.01395  102704.95840    0.05556    0.03000   0.00000  102704.93633    0.07763 0.2500
 2526:  64 22 42  0 64 22 43  0              102705.01395  102704.91426    0.09970    0.03000   0.00000  102704.93633    0.07763 0.2500
 2527:  60 37 23  0 60 36 24  0              102713.39324  102713.32683    0.06641    0.03000   0.00000  102713.32879    0.06445 0.5000
 2528:  60 37 24  0 60 36 25  0              102713.39324  102713.33075    0.06249    0.03000   0.00000  102713.32879    0.06445 0.5000
 2529:  60 19 41  0 60 18 42  0              102720.42654  102720.39179    0.03475    0.02000   0.00000  102720.39256    0.03398 0.2500
 2530:  60 20 41  0 60 19 42  0              102720.42654  102720.39333    0.03321    0.02000   0.00000  102720.39256    0.03398 0.2500
 2531:  60 20 41  0 60 18 42  0              102720.42654  102720.39344    0.03309    0.02000   0.00000  102720.39256    0.03398 0.2500
 2532:  60 19 41  0 60 19 42  0              102720.42654  102720.39167    0.03486    0.02000   0.00000  102720.39256    0.03398 0.2500
 2533:  93 46 48  0 93 45 49  0              102756.71410  102756.67522    0.03888    0.10000   0.00000
 2534:  65 38 27  0 65 37 28  0              102781.09742  102780.98816    0.10926    0.03000   0.00000  102781.05375    0.04367 0.5000
 2535:  65 38 28  0 65 37 29  0              102781.09742  102781.11934   -0.02192    0.03000   0.00000  102781.05375    0.04367 0.5000
 2536:  40 18 23  0 39 19 20  0              102785.58670  102785.54415    0.04255    0.10000   0.00000
 2537:  19 11  8  0 18 10  9  0              102789.03133  102788.97493    0.05639    0.03000   0.00000
 2538:  61 43 19  0 60 44 16  0              102796.57460  102796.48027    0.09433    0.10000   0.00000  102796.48027    0.09433 0.5000
 2539:  61 43 18  0 60 44 17  0              102796.57460  102796.48027    0.09433    0.10000   0.00000  102796.48027    0.09433 0.5000
 2540:  77 41 36  0 77 40 37  0              102799.30873  102799.24975    0.05898    0.03000   0.00000
 2541:  45 35 10  0 45 34 11  0              102801.19265  102801.12489    0.06776    0.03000   0.00000  102801.12489    0.06776 0.5000
 2542:  45 35 11  0 45 34 12  0              102801.19265  102801.12489    0.06776    0.03000   0.00000  102801.12489    0.06776 0.5000
 2543:  77 41 37  0 77 40 38  0              102845.90071  102845.82751    0.07320    0.03000   0.00000
 2544:  42  4 38  0 42  3 39  0              102859.98810  102859.89795    0.09015    0.10000   0.00000  102859.89795    0.09015 0.5000
 2545:  42  5 38  0 42  4 39  0              102859.98810  102859.89795    0.09015    0.10000   0.00000  102859.89795    0.09015 0.5000
 2546: 100 46 55  0100 45 56  0              102867.74091  102867.64053    0.10038    0.10000   0.00000
 2547:  35 17 18  0 34 18 17  0              102929.37243  102929.32949    0.04293    0.10000   0.00000
 2548:  55 15 40  0 55 14 41  0              103017.36383  103017.34727    0.01655    0.01000   0.00000  103017.34728    0.01655 0.2500
 2549:  55 15 40  0 55 15 41  0              103017.36383  103017.34727    0.01655    0.01000   0.00000  103017.34728    0.01655 0.2500
 2550:  55 16 40  0 55 14 41  0              103017.36383  103017.34728    0.01654    0.01000   0.00000  103017.34728    0.01655 0.2500
 2551:  55 16 40  0 55 15 41  0              103017.36383  103017.34728    0.01655    0.01000   0.00000  103017.34728    0.01655 0.2500
 2552:  44 35  9  0 44 34 10  0              103100.60684  103100.60502    0.00182    0.03000   0.00000  103100.60502    0.00182 0.5000
 2553:  44 35 10  0 44 34 11  0              103100.60684  103100.60502    0.00182    0.03000   0.00000  103100.60502    0.00182 0.5000
 2554:  53 36 17  0 53 35 18  0              103125.89174  103125.90552   -0.01378    0.01000   0.00000  103125.90552   -0.01378 0.5000
 2555:  53 36 18  0 53 35 19  0              103125.89174  103125.90552   -0.01378    0.01000   0.00000  103125.90552   -0.01378 0.5000
 2556: 103 48 56  0103 47 57  0              103132.55240  103132.65055   -0.09815    0.10000   0.00000
 2557:  41  3 38  0 41  2 39  0              103168.26596  103168.26236    0.00360    0.03000   0.00000  103168.26236    0.00360 0.5000
 2558:  41  4 38  0 41  3 39  0              103168.26596  103168.26236    0.00360    0.03000   0.00000  103168.26236    0.00360 0.5000
 2559:  87 37 50  0 87 36 51  0              103170.81666  103170.83083   -0.01416    0.10000   0.00000
 2560:  49 10 39  0 49  9 40  0              103171.79492  103171.79741   -0.00249    0.03000   0.00000  103171.79741   -0.00249 0.2500
 2561:  49 10 39  0 49 10 40  0              103171.79492  103171.79741   -0.00249    0.03000   0.00000  103171.79741   -0.00249 0.2500
 2562:  49 11 39  0 49  9 40  0              103171.79492  103171.79741   -0.00249    0.03000   0.00000  103171.79741   -0.00249 0.2500
 2563:  49 11 39  0 49 10 40  0              103171.79492  103171.79741   -0.00249    0.03000   0.00000  103171.79741   -0.00249 0.2500
 2564:  27 11 17  0 26 10 16  0              103192.73396  103192.70548    0.02848    0.03000   0.00000
 2565:  99 48 52  0 99 47 53  0              103211.12563  103211.11857    0.00706    0.10000   0.00000
 2566:  82 34 48  0 82 33 49  0              103228.39598  103228.38643    0.00955    0.03000   0.00000
 2567:  69 39 30  0 69 38 31  0              103246.90937  103246.94003   -0.03066    0.10000   0.00000
 2568:  69 39 31  0 69 38 32  0              103248.12548  103248.02244    0.10304    0.10000   0.00000
 2569:  73 40 33  0 73 39 34  0              103289.49674  103289.48943    0.00732    0.03000   0.00000
 2570:  73 40 34  0 73 39 35  0              103297.10343  103297.12974   -0.02631    0.03000   0.00000
 2571:  20 11 10  0 19 10  9  0              103343.28808  103343.26894    0.01914    0.03000   0.00000
 2572:  43 35  8  0 43 34  9  0              103378.69136  103378.67154    0.01982    0.03000   0.00000  103378.67154    0.01982 0.5000
 2573:  43 35  9  0 43 34 10  0              103378.69136  103378.67154    0.01982    0.03000   0.00000  103378.67154    0.01982 0.5000
 2574:  62 44 19  0 61 45 16  0              103379.84279  103379.72570    0.11708    0.10000   0.00000  103379.72570    0.11708 0.5000
 2575:  62 44 18  0 61 45 17  0              103379.84279  103379.72570    0.11708    0.10000   0.00000  103379.72570    0.11708 0.5000
 2576:  82 35 48  0 82 34 49  0              103410.53232  103410.53765   -0.00533    0.10000   0.00000
 2577:  59 37 22  0 59 36 23  0              103414.37771  103414.38717   -0.00946    0.03000   0.00000  103414.38772   -0.01001 0.5000
 2578:  59 37 23  0 59 36 24  0              103414.37771  103414.38827   -0.01056    0.03000   0.00000  103414.38772   -0.01001 0.5000
 2579:  67 24 43  0 67 23 44  0              103428.38305  103428.28609    0.09697    0.03000   0.00000  103428.38101    0.00204 0.2500
 2580:  67 24 43  0 67 24 44  0              103428.38305  103428.26647    0.11658    0.03000   0.00000  103428.38101    0.00204 0.2500
 2581:  67 25 43  0 67 24 44  0              103428.38305  103428.47594   -0.09289    0.03000   0.00000  103428.38101    0.00204 0.2500
 2582:  67 25 43  0 67 23 44  0              103428.38305  103428.49555   -0.11250    0.03000   0.00000  103428.38101    0.00204 0.2500
 2583:  96 42 54  0 96 41 55  0              103448.54698  103448.47298    0.07400    0.10000   0.00000
 2584:  40  2 38  0 40  1 39  0              103453.81907  103453.78748    0.03158    0.03000   0.00000  103453.78748    0.03158 0.5000
 2585:  40  3 38  0 40  2 39  0              103453.81907  103453.78748    0.03158    0.03000   0.00000  103453.78748    0.03158 0.5000
 2586:  80 42 38  0 80 41 39  0              103492.39110  103492.36050    0.03060    0.10000   0.00000
 2587:  34 16 18  0 34 13 21  0              103510.66153  103510.57609    0.08544    0.10000   0.00000
 2588:  36 19 17  0 36 16 20  0              103522.87051  103522.89230   -0.02178    0.10000   0.00000
 2589:  55 36 20  0 54 37 17  0              103541.18565  103541.20026   -0.01460    0.10000   0.00000  103541.20026   -0.01460 0.5000
 2590:  55 36 19  0 54 37 18  0              103541.18565  103541.20026   -0.01461    0.10000   0.00000  103541.20026   -0.01460 0.5000
 2591:  59 18 41  0 59 17 42  0              103577.92380  103577.96706   -0.04326    0.03000   0.00000  103577.96723   -0.04343 0.2500
 2592:  59 18 41  0 59 18 42  0              103577.92380  103577.96704   -0.04324    0.03000   0.00000  103577.96723   -0.04343 0.2500
 2593:  59 19 41  0 59 18 42  0              103577.92380  103577.96740   -0.04360    0.03000   0.00000  103577.96723   -0.04343 0.2500
 2594:  59 19 41  0 59 17 42  0              103577.92380  103577.96743   -0.04362    0.03000   0.00000  103577.96723   -0.04343 0.2500
 2595:  80 42 39  0 80 41 40  0              103596.25782  103596.28320   -0.02538    0.03000   0.00000
 2596:  52 36 16  0 52 35 17  0              103605.30505  103605.30569   -0.00064    0.03000   0.00000  103605.30569   -0.00064 0.5000
 2597:  52 36 17  0 52 35 18  0              103605.30505  103605.30569   -0.00064    0.03000   0.00000  103605.30569   -0.00064 0.5000
 2598:  42 35  7  0 42 34  8  0              103636.61618  103636.63523   -0.01905    0.03000   0.00000  103636.63523   -0.01905 0.5000
 2599:  42 35  8  0 42 34  9  0              103636.61618  103636.63523   -0.01905    0.03000   0.00000  103636.63523   -0.01905 0.5000
 2600:  48  9 39  0 48  8 40  0              103645.57508  103645.61804   -0.04296    0.02000   0.00000  103645.61804   -0.04296 0.2500
 2601:  48  9 39  0 48  9 40  0              103645.57508  103645.61804   -0.04296    0.02000   0.00000  103645.61804   -0.04296 0.2500
 2602:  48 10 39  0 48  8 40  0              103645.57508  103645.61804   -0.04296    0.02000   0.00000  103645.61804   -0.04296 0.2500
 2603:  48 10 39  0 48  9 40  0              103645.57508  103645.61804   -0.04296    0.02000   0.00000  103645.61804   -0.04296 0.2500
 2604:  64 38 26  0 64 37 27  0              103672.07518  103672.01375    0.06143    0.03000   0.00000
 2605:  54 14 40  0 54 13 41  0              103679.09702  103679.06870    0.02833    0.03000   0.00000  103679.06870    0.02833 0.2500
 2606:  54 14 40  0 54 14 41  0              103679.09702  103679.06870    0.02833    0.03000   0.00000  103679.06870    0.02833 0.2500
 2607:  54 15 40  0 54 13 41  0              103679.09702  103679.06870    0.02833    0.03000   0.00000  103679.06870    0.02833 0.2500
 2608:  54 15 40  0 54 14 41  0              103679.09702  103679.06870    0.02833    0.03000   0.00000  103679.06870    0.02833 0.2500
 2609:  40 20 20  0 40 17 23  0              103690.80888  103690.76365    0.04523    0.10000   0.00000
 2610:  39  1 38  0 39  0 39  0              103717.88505  103717.88170    0.00335    0.03000   0.00000  103717.88170    0.00335 0.5000
 2611:  39  2 38  0 39  1 39  0              103717.88505  103717.88170    0.00335    0.03000   0.00000  103717.88170    0.00335 0.5000
 2612:  49 21 29  0 48 22 26  0              103734.66865  103734.62230    0.04634    0.10000   0.00000
 2613:  63 21 42  0 63 20 43  0              103740.99269  103741.02660   -0.03391    0.03000   0.00000  103741.03127   -0.03858 0.2500
 2614:  63 22 42  0 63 21 43  0              103740.99269  103741.03593   -0.04324    0.03000   0.00000  103741.03127   -0.03858 0.2500
 2615:  63 22 42  0 63 20 43  0              103740.99269  103741.03673   -0.04404    0.03000   0.00000  103741.03127   -0.03858 0.2500
 2616:  63 21 42  0 63 21 43  0              103740.99269  103741.02581   -0.03312    0.03000   0.00000  103741.03127   -0.03858 0.2500
 2617:  16 15  2  0 15 14  1  0              103818.15819  103818.18895   -0.03077    0.02000   0.00000  103818.18896   -0.03078 0.5000
 2618:  16 15  1  0 15 14  2  0              103818.15819  103818.18897   -0.03079    0.02000   0.00000  103818.18896   -0.03078 0.5000
 2619:  87 38 50  0 87 37 51  0              103841.22671  103841.32457   -0.09786    0.10000   0.00000
 2620: 102 49 54  0102 48 55  0              103856.89440  103857.03062   -0.13622    0.10000   0.00000
 2621:  41 35  6  0 41 34  7  0              103875.70882  103875.71559   -0.00677    0.03000   0.00000  103875.71559   -0.00677 0.5000
 2622:  41 35  7  0 41 34  8  0              103875.70882  103875.71559   -0.00677    0.03000   0.00000  103875.71559   -0.00677 0.5000
 2623:  22 11 12  0 21 10 11  0              103923.17491  103923.22450   -0.04959    0.03000   0.00000
 2624:  70 26 44  0 70 25 45  0              103946.53100  103946.53310   -0.00210    0.03000   0.00000
 2625:  70 27 44  0 70 26 45  0              103947.43652  103947.41530    0.02122    0.03000   0.00000
 2626:  79 32 47  0 79 31 48  0              103949.02559  103949.04939   -0.02380    0.10000   0.00000
 2627:  39 19 20  0 39 16 23  0              103950.52835  103950.44462    0.08373    0.10000   0.00000
 2628:  83 43 40  0 83 42 41  0              103954.02960  103954.05979   -0.03018    0.03000   0.00000
 2629:  37  1 36  0 36  2 35  0              104017.40250  104017.36242    0.04008    0.02000   0.00000  104017.36242    0.04008 0.2500
 2630:  37  2 36  0 36  1 35  0              104017.40250  104017.36242    0.04008    0.02000   0.00000  104017.36242    0.04008 0.2500
 2631:  37  2 36  0 36  2 35  0              104017.40250  104017.36242    0.04008    0.02000   0.00000  104017.36242    0.04008 0.2500
 2632:  37  1 36  0 36  1 35  0              104017.40250  104017.36242    0.04008    0.02000   0.00000  104017.36242    0.04008 0.2500
 2633:  38  0 38  0 37  1 37  0              104018.49022  104018.43407    0.05614    0.02000   0.00000  104018.43407    0.05614 0.2500
 2634:  38  1 38  0 37  0 37  0              104018.49022  104018.43407    0.05614    0.02000   0.00000  104018.43407    0.05614 0.2500
 2635:  38  1 38  0 37  1 37  0              104018.49022  104018.43407    0.05614    0.02000   0.00000  104018.43407    0.05614 0.2500
 2636:  38  0 38  0 37  0 37  0              104018.49022  104018.43407    0.05614    0.02000   0.00000  104018.43407    0.05614 0.2500
 2637:  35  3 32  0 34  4 31  0              104019.93525  104019.87901    0.05624    0.02000   0.00000  104019.87901    0.05624 0.2500
 2638:  35  4 32  0 34  3 31  0              104019.93525  104019.87901    0.05624    0.02000   0.00000  104019.87901    0.05624 0.2500
 2639:  35  4 32  0 34  4 31  0              104019.93525  104019.87901    0.05624    0.02000   0.00000  104019.87901    0.05624 0.2500
 2640:  35  3 32  0 34  3 31  0              104019.93525  104019.87901    0.05624    0.02000   0.00000  104019.87901    0.05624 0.2500
 2641:  34  4 30  0 33  5 29  0              104027.15985  104027.08731    0.07254    0.03000   0.00000  104027.08731    0.07254 0.2500
 2642:  34  5 30  0 33  4 29  0              104027.15985  104027.08731    0.07254    0.03000   0.00000  104027.08731    0.07254 0.2500
 2643:  34  5 30  0 33  5 29  0              104027.15985  104027.08731    0.07254    0.03000   0.00000  104027.08731    0.07254 0.2500
 2644:  34  4 30  0 33  4 29  0              104027.15985  104027.08731    0.07254    0.03000   0.00000  104027.08731    0.07254 0.2500
 2645:  33  5 28  0 32  6 27  0              104042.79898  104042.78136    0.01762    0.01000   0.00000  104042.78136    0.01762 0.2500
 2646:  33  6 28  0 32  5 27  0              104042.79898  104042.78136    0.01762    0.01000   0.00000  104042.78136    0.01762 0.2500
 2647:  33  6 28  0 32  6 27  0              104042.79898  104042.78136    0.01762    0.01000   0.00000  104042.78136    0.01762 0.2500
 2648:  33  5 28  0 32  5 27  0              104042.79898  104042.78136    0.01762    0.01000   0.00000  104042.78136    0.01762 0.2500
 2649:  51 36 15  0 51 35 16  0              104052.40429  104052.41428   -0.00999    0.03000   0.00000  104052.41428   -0.00999 0.5000
 2650:  51 36 16  0 51 35 17  0              104052.40429  104052.41428   -0.00999    0.03000   0.00000  104052.41428   -0.00999 0.5000
 2651:  58 37 21  0 58 36 22  0              104067.69086  104067.65388    0.03698    0.03000   0.00000  104067.65403    0.03683 0.5000
 2652:  58 37 22  0 58 36 23  0              104067.69086  104067.65418    0.03668    0.03000   0.00000  104067.65403    0.03683 0.5000
 2653:  32  6 26  0 31  7 25  0              104073.50315  104073.50256    0.00059    0.01000   0.00000  104073.50261    0.00054 0.2500
 2654:  32  6 26  0 31  6 25  0              104073.50315  104073.50264    0.00051    0.01000   0.00000  104073.50261    0.00054 0.2500
 2655:  32  7 26  0 31  6 25  0              104073.50315  104073.50266    0.00049    0.01000   0.00000  104073.50261    0.00054 0.2500
 2656:  32  7 26  0 31  7 25  0              104073.50315  104073.50258    0.00057    0.01000   0.00000  104073.50261    0.00054 0.2500
 2657: 107 52 55  0107 51 56  0              104078.01337  104077.89865    0.11472    0.10000   0.00000
 2658:  47  8 39  0 47  7 40  0              104086.62800  104086.69029   -0.06229    0.03000   0.00000  104086.69029   -0.06229 0.2500
 2659:  47  8 39  0 47  8 40  0              104086.62800  104086.69029   -0.06229    0.03000   0.00000  104086.69029   -0.06229 0.2500
 2660:  47  9 39  0 47  7 40  0              104086.62800  104086.69029   -0.06229    0.03000   0.00000  104086.69029   -0.06229 0.2500
 2661:  47  9 39  0 47  8 40  0              104086.62800  104086.69029   -0.06229    0.03000   0.00000  104086.69029   -0.06229 0.2500
 2662:  40 35  5  0 40 34  6  0              104097.05954  104097.05081    0.00873    0.03000   0.00000  104097.05081    0.00873 0.5000
 2663:  40 35  6  0 40 34  7  0              104097.05954  104097.05081    0.00873    0.03000   0.00000  104097.05081    0.00873 0.5000
 2664:  86 44 42  0 86 43 43  0              104125.42013  104125.55235   -0.13222    0.10000   0.00000
 2665:  31  7 24  0 30  8 23  0              104131.20461  104131.18307    0.02154    0.01000   0.00000  104131.18735    0.01726 0.2500
 2666:  31  8 24  0 30  8 23  0              104131.20461  104131.18499    0.01963    0.01000   0.00000  104131.18735    0.01726 0.2500
 2667:  31  7 24  0 30  7 23  0              104131.20461  104131.18971    0.01490    0.01000   0.00000  104131.18735    0.01726 0.2500
 2668:  31  8 24  0 30  7 23  0              104131.20461  104131.19163    0.01299    0.01000   0.00000  104131.18735    0.01726 0.2500
 2669:  73 28 45  0 73 27 46  0              104233.32083  104233.38817   -0.06734    0.10000   0.00000
 2670:  73 29 45  0 73 28 46  0              104237.17062  104237.15200    0.01861    0.03000   0.00000
 2671:  30  8 22  0 29  9 21  0              104239.08756  104239.05411    0.03345    0.10000   0.00000
 2672:  21 11 11  0 20 10 10  0              104240.62464  104240.60885    0.01579    0.03000   0.00000
 2673:  76 30 46  0 76 29 47  0              104252.53067  104252.57531   -0.04465    0.10000   0.00000
 2674:  98 43 55  0 98 42 56  0              104264.28501  104264.41042   -0.12541    0.10000   0.00000
 2675:  76 31 46  0 76 30 47  0              104267.46701  104267.39121    0.07580    0.10000   0.00000
 2676:  53 13 40  0 53 12 41  0              104295.59948  104295.54121    0.05827    0.03000   0.00000  104295.54121    0.05827 0.2500
 2677:  53 13 40  0 53 13 41  0              104295.59948  104295.54121    0.05827    0.03000   0.00000  104295.54121    0.05827 0.2500
 2678:  53 14 40  0 53 12 41  0              104295.59948  104295.54121    0.05827    0.03000   0.00000  104295.54121    0.05827 0.2500
 2679:  53 14 40  0 53 13 41  0              104295.59948  104295.54121    0.05827    0.03000   0.00000  104295.54121    0.05827 0.2500
 2680:  39 35  4  0 39 34  5  0              104301.67579  104301.70628   -0.03048    0.03000   0.00000  104301.70628   -0.03048 0.5000
 2681:  39 35  5  0 39 34  6  0              104301.67579  104301.70628   -0.03048    0.03000   0.00000  104301.70628   -0.03048 0.5000
 2682:  68 39 29  0 68 38 30  0              104303.06625  104302.89569    0.17056    0.03000   0.00000  104303.08109   -0.01484 0.5000
 2683:  68 39 30  0 68 38 31  0              104303.06625  104303.26649   -0.20024    0.03000   0.00000  104303.08109   -0.01484 0.5000
 2684:  76 41 35  0 76 40 36  0              104327.85665  104327.89812   -0.04147    0.03000   0.00000
 2685:  76 41 36  0 76 40 37  0              104346.23430  104346.24171   -0.00740    0.10000   0.00000
 2686:  58 17 41  0 58 16 42  0              104375.42998  104375.38625    0.04374    0.03000   0.00000  104375.38628    0.04370 0.2500
 2687:  58 17 41  0 58 17 42  0              104375.42998  104375.38624    0.04374    0.03000   0.00000  104375.38628    0.04370 0.2500
 2688:  58 18 41  0 58 16 42  0              104375.42998  104375.38632    0.04366    0.03000   0.00000  104375.38628    0.04370 0.2500
 2689:  58 18 41  0 58 17 42  0              104375.42998  104375.38632    0.04366    0.03000   0.00000  104375.38628    0.04370 0.2500
 2690:  38 19 19  0 37 20 18  0              104378.78812  104378.74705    0.04107    0.10000   0.00000
 2691:  29  9 20  0 28 10 19  0              104438.43064  104438.47033   -0.03969    0.10000   0.00000
 2692:  29 10 20  0 28  9 19  0              104462.11147  104462.05076    0.06071    0.03000   0.00000
 2693:  50 36 14  0 50 35 15  0              104469.42771  104469.41086    0.01685    0.03000   0.00000  104469.41086    0.01685 0.5000
 2694:  50 36 15  0 50 35 16  0              104469.42771  104469.41086    0.01685    0.03000   0.00000  104469.41086    0.01685 0.5000
 2695:  17 14  4  0 16 13  3  0              104476.70171  104476.65708    0.04463    0.02000   0.00000  104476.66397    0.03774 0.5000
 2696:  17 14  3  0 16 13  4  0              104476.70171  104476.67086    0.03085    0.02000   0.00000  104476.66397    0.03774 0.5000
 2697:  38 35  3  0 38 34  4  0              104490.64467  104490.68198   -0.03731    0.03000   0.00000  104490.68198   -0.03731 0.5000
 2698:  38 35  4  0 38 34  5  0              104490.64467  104490.68198   -0.03731    0.03000   0.00000  104490.68198   -0.03731 0.5000
 2699:  46  7 39  0 46  6 40  0              104497.16628  104497.18176   -0.01549    0.01000   0.00000  104497.18176   -0.01549 0.2500
 2700:  46  7 39  0 46  7 40  0              104497.16628  104497.18176   -0.01549    0.01000   0.00000  104497.18176   -0.01549 0.2500
 2701:  46  8 39  0 46  6 40  0              104497.16628  104497.18176   -0.01549    0.01000   0.00000  104497.18176   -0.01549 0.2500
 2702:  46  8 39  0 46  7 40  0              104497.16628  104497.18176   -0.01549    0.01000   0.00000  104497.18176   -0.01549 0.2500
 2703:  63 38 25  0 63 37 26  0              104499.94763  104499.95973   -0.01209    0.03000   0.00000  104499.96613   -0.01849 0.5000
 2704:  63 38 26  0 63 37 27  0              104499.94763  104499.97252   -0.02489    0.03000   0.00000  104499.96613   -0.01849 0.5000
 2705:  86 44 43  0 86 43 44  0              104589.49262  104589.50773   -0.01511    0.10000   0.00000
 2706:  66 23 43  0 66 22 44  0              104590.57905  104590.56804    0.01101    0.03000   0.00000  104590.59347   -0.01442 0.2500
 2707:  66 24 43  0 66 23 44  0              104590.57905  104590.61890   -0.03985    0.03000   0.00000  104590.59347   -0.01442 0.2500
 2708:  66 24 43  0 66 22 44  0              104590.57905  104590.62377   -0.04472    0.03000   0.00000  104590.59347   -0.01442 0.2500
 2709:  66 23 43  0 66 23 44  0              104590.57905  104590.56317    0.01588    0.03000   0.00000  104590.59347   -0.01442 0.2500
 2710:  28 10 18  0 27 11 17  0              104591.67776  104591.65051    0.02725    0.03000   0.00000
 2711:  37 35  2  0 37 34  3  0              104664.91066  104664.91893   -0.00827    0.03000   0.00000  104664.91893   -0.00827 0.5000
 2712:  37 35  3  0 37 34  4  0              104664.91066  104664.91893   -0.00827    0.03000   0.00000  104664.91893   -0.00827 0.5000
 2713:  57 37 20  0 57 36 21  0              104676.93790  104676.94414   -0.00624    0.03000   0.00000  104676.94418   -0.00628 0.5000
 2714:  57 37 21  0 57 36 22  0              104676.93790  104676.94422   -0.00632    0.03000   0.00000  104676.94418   -0.00628 0.5000
 2715:  62 20 42  0 62 19 43  0              104701.62274  104701.65694   -0.03420    0.03000   0.00000  104701.65805   -0.03531 0.2500
 2716:  62 21 42  0 62 20 43  0              104701.62274  104701.65916   -0.03643    0.03000   0.00000  104701.65805   -0.03531 0.2500
 2717:  62 21 42  0 62 19 43  0              104701.62274  104701.65934   -0.03660    0.03000   0.00000  104701.65805   -0.03531 0.2500
 2718:  62 20 42  0 62 20 43  0              104701.62274  104701.65676   -0.03403    0.03000   0.00000  104701.65805   -0.03531 0.2500
 2719:  15  5 10  0 14  4 11  0              104816.91813  104816.95052   -0.03239    0.10000   0.00000
 2720:  36 35  1  0 36 34  2  0              104825.18849  104825.30466   -0.11618    0.10000   0.00000  104825.30466   -0.11618 0.5000
 2721:  36 35  2  0 36 34  3  0              104825.18849  104825.30466   -0.11618    0.10000   0.00000  104825.30466   -0.11618 0.5000
 2722:  84 36 49  0 84 35 50  0              104858.22476  104858.15267    0.07209    0.03000   0.00000  104858.23413   -0.00937 0.3333
 2723:  49 36 13  0 49 35 14  0              104858.22476  104858.27486   -0.05011    0.03000   0.00000  104858.23413   -0.00937 0.3333
 2724:  49 36 14  0 49 35 15  0              104858.22476  104858.27486   -0.05011    0.03000   0.00000  104858.23413   -0.00937 0.3333
 2725:  52 12 40  0 52 11 41  0              104870.10235  104870.16329   -0.06094    0.03000   0.00000  104870.16329   -0.06094 0.2500
 2726:  52 12 40  0 52 12 41  0              104870.10235  104870.16329   -0.06094    0.03000   0.00000  104870.16329   -0.06094 0.2500
 2727:  52 13 40  0 52 11 41  0              104870.10235  104870.16329   -0.06094    0.03000   0.00000  104870.16329   -0.06094 0.2500
 2728:  52 13 40  0 52 12 41  0              104870.10235  104870.16329   -0.06094    0.03000   0.00000  104870.16329   -0.06094 0.2500
 2729:  45  6 39  0 45  5 40  0              104879.05493  104879.06988   -0.01495    0.03000   0.00000  104879.06988   -0.01495 0.2500
 2730:  45  6 39  0 45  6 40  0              104879.05493  104879.06988   -0.01495    0.03000   0.00000  104879.06988   -0.01495 0.2500
 2731:  45  7 39  0 45  5 40  0              104879.05493  104879.06988   -0.01495    0.03000   0.00000  104879.06988   -0.01495 0.2500
 2732:  45  7 39  0 45  6 40  0              104879.05493  104879.06988   -0.01495    0.03000   0.00000  104879.06988   -0.01495 0.2500
 2733:  35 35  0  0 35 34  1  0              104972.64060  104972.67815   -0.03755    0.10000   0.00000  104972.67815   -0.03755 0.5000
 2734:  35 35  1  0 35 34  2  0              104972.64060  104972.67815   -0.03755    0.10000   0.00000  104972.67815   -0.03755 0.5000
 2735: 100 44 56  0100 43 57  0              105018.89979  105019.01312   -0.11334    0.10000   0.00000
 2736:  58 39 20  0 57 40 17  0              105068.94386  105068.85623    0.08764    0.10000   0.00000  105068.85623    0.08764 0.5000
 2737:  58 39 19  0 57 40 18  0              105068.94386  105068.85623    0.08764    0.10000   0.00000  105068.85623    0.08764 0.5000
 2738:  18 13  6  0 17 12  5  0              105071.51476  105071.47481    0.03995    0.10000   0.00000
 2739:  18 13  5  0 17 12  6  0              105074.07853  105073.94645    0.13208    0.10000   0.00000
 2740:  46 26 21  0 45 27 18  0              105090.92290  105090.88628    0.03662    0.10000   0.00000
 2741:  94 42 53  0 94 41 54  0              105098.43052  105098.38341    0.04711    0.10000   0.00000
 2742:  57 16 41  0 57 15 42  0              105117.82965  105117.84845   -0.01880    0.03000   0.00000  105117.84846   -0.01881 0.2500
 2743:  57 16 41  0 57 16 42  0              105117.82965  105117.84845   -0.01880    0.03000   0.00000  105117.84846   -0.01881 0.2500
 2744:  57 17 41  0 57 15 42  0              105117.82965  105117.84847   -0.01881    0.03000   0.00000  105117.84846   -0.01881 0.2500
 2745:  57 17 41  0 57 16 42  0              105117.82965  105117.84846   -0.01881    0.03000   0.00000  105117.84846   -0.01881 0.2500
 2746:  44 24 20  0 43 25 19  0              105218.58850  105218.68967   -0.10118    0.10000   0.00000
 2747:  48 36 12  0 48 35 13  0              105220.81356  105220.81243    0.00113    0.03000   0.00000  105220.81243    0.00113 0.5000
 2748:  48 36 13  0 48 35 14  0              105220.81356  105220.81243    0.00113    0.03000   0.00000  105220.81243    0.00113 0.5000
 2749:  28 11 18  0 27 10 17  0              105233.43212  105233.50295   -0.07082    0.10000   0.00000
 2750:  44  5 39  0 44  4 40  0              105234.21430  105234.16691    0.04740    0.03000   0.00000  105234.16691    0.04740 0.5000
 2751:  44  6 39  0 44  5 40  0              105234.21430  105234.16691    0.04740    0.03000   0.00000  105234.16691    0.04740 0.5000
 2752:  79 42 38  0 79 41 39  0              105243.64573  105243.65507   -0.00934    0.10000   0.00000
 2753:  56 37 19  0 56 36 20  0              105245.64127  105245.62350    0.01777    0.03000   0.00000  105245.62351    0.01776 0.5000
 2754:  56 37 20  0 56 36 21  0              105245.64127  105245.62352    0.01775    0.03000   0.00000  105245.62351    0.01776 0.5000
 2755:  69 25 44  0 69 24 45  0              105252.41515  105252.31037    0.10478    0.03000   0.00000  105252.42956   -0.01441 0.2500
 2756:  69 25 44  0 69 25 45  0              105252.41515  105252.28349    0.13166    0.03000   0.00000  105252.42956   -0.01441 0.2500
 2757:  69 26 44  0 69 25 45  0              105252.41515  105252.56219   -0.14704    0.03000   0.00000  105252.42956   -0.01441 0.2500
 2758:  69 26 44  0 69 25 45  0              105252.41515  105252.56219   -0.14704    0.03000   0.00000  105252.42956   -0.01441 0.2500
 2759:  62 38 24  0 62 37 25  0              105270.58924  105270.63975   -0.05052    0.03000   0.00000  105270.64165   -0.05241 0.5000
 2760:  62 38 25  0 62 37 26  0              105270.58924  105270.64354   -0.05430    0.03000   0.00000  105270.64165   -0.05241 0.5000
 2761:  67 39 28  0 67 38 29  0              105280.87674  105280.85674    0.02000    0.03000   0.00000  105280.91816   -0.04142 0.5000
 2762:  67 39 29  0 67 38 30  0              105280.87674  105280.97959   -0.10285    0.03000   0.00000  105280.91816   -0.04142 0.5000
 2763:  43 23 21  0 42 24 18  0              105303.24153  105303.25952   -0.01799    0.10000   0.00000  105303.24574   -0.00421 0.5000
 2764:  63 26 37  0 62 29 34  0              105303.24153  105303.23196    0.00957    0.10000   0.00000  105303.24574   -0.00421 0.5000
 2765:  19 12  8  0 18 11  7  0              105404.55289  105404.47057    0.08233    0.10000   0.00000
 2766:  51 11 40  0 51 10 41  0              105405.93817  105405.96216   -0.02399    0.03000   0.00000  105405.96216   -0.02399 0.2500
 2767:  51 11 40  0 51 11 41  0              105405.93817  105405.96216   -0.02399    0.03000   0.00000  105405.96216   -0.02399 0.2500
 2768:  51 12 40  0 51 10 41  0              105405.93817  105405.96216   -0.02399    0.03000   0.00000  105405.96216   -0.02399 0.2500
 2769:  51 12 40  0 51 11 41  0              105405.93817  105405.96216   -0.02399    0.03000   0.00000  105405.96216   -0.02399 0.2500
 2770:  46 20 27  0 45 21 24  0              105520.02915  105520.00656    0.02259    0.10000   0.00000
 2771: 104 48 57  0104 47 58  0              105533.82463  105533.93953   -0.11490    0.10000   0.00000
 2772:  81 34 48  0 81 33 49  0              105536.12685  105536.22100   -0.09415    0.10000   0.00000
 2773:  47 36 11  0 47 35 12  0              105558.73115  105558.67882    0.05233    0.03000   0.00000  105558.67882    0.05233 0.5000
 2774:  47 36 12  0 47 35 13  0              105558.73115  105558.67882    0.05233    0.03000   0.00000  105558.67882    0.05233 0.5000
 2775:  43  4 39  0 43  3 40  0              105564.17563  105564.14095    0.03468    0.03000   0.00000  105564.14095    0.03468 0.5000
 2776:  43  5 39  0 43  4 40  0              105564.17563  105564.14095    0.03468    0.03000   0.00000  105564.14095    0.03468 0.5000
 2777:  19 12  7  0 18 11  8  0              105565.47713  105565.40727    0.06986    0.03000   0.00000
 2778:  61 19 42  0 61 18 43  0              105594.19025  105594.17827    0.01198    0.03000   0.00000  105594.17852    0.01172 0.2500
 2779:  61 19 42  0 61 19 43  0              105594.19025  105594.17823    0.01201    0.03000   0.00000  105594.17852    0.01172 0.2500
 2780:  61 20 42  0 61 19 43  0              105594.19025  105594.17878    0.01147    0.03000   0.00000  105594.17852    0.01172 0.2500
 2781:  61 20 42  0 61 18 43  0              105594.19025  105594.17881    0.01143    0.03000   0.00000  105594.17852    0.01172 0.2500
 2782:  65 22 43  0 65 21 44  0              105665.96814  105665.96625    0.00189    0.03000   0.00000  105665.97276   -0.00462 0.2500
 2783:  65 23 43  0 65 22 44  0              105665.96814  105665.97927   -0.01113    0.03000   0.00000  105665.97276   -0.00462 0.2500
 2784:  65 23 43  0 65 21 44  0              105665.96814  105665.98042   -0.01228    0.03000   0.00000  105665.97276   -0.00462 0.2500
 2785:  65 22 43  0 65 22 44  0              105665.96814  105665.96510    0.00304    0.03000   0.00000  105665.97276   -0.00462 0.2500
 2786:  72 27 45  0 72 26 46  0              105705.13524  105705.20206   -0.06682    0.10000   0.00000
 2787:  72 28 45  0 72 27 46  0              105706.27672  105706.34323   -0.06651    0.10000   0.00000
 2788:  71 40 32  0 71 39 33  0              105710.22342  105710.30055   -0.07714    0.10000   0.00000
 2789:  75 41 34  0 75 40 35  0              105718.07500  105718.13276   -0.05776    0.10000   0.00000
 2790:  41 21 21  0 40 22 18  0              105741.50755  105741.39839    0.10916    0.10000   0.00000
 2791:  55 37 18  0 55 36 19  0              105776.67042  105776.68048   -0.01006    0.03000   0.00000  105776.68048   -0.01007 0.5000
 2792:  55 37 19  0 55 36 20  0              105776.67042  105776.68048   -0.01007    0.03000   0.00000  105776.68048   -0.01007 0.5000
 2793:  56 15 41  0 56 14 42  0              105809.83409  105809.87243   -0.03833    0.10000   0.00000  105809.87243   -0.03834 0.2500
 2794:  56 15 41  0 56 15 42  0              105809.83409  105809.87243   -0.03833    0.10000   0.00000  105809.87243   -0.03834 0.2500
 2795:  56 16 41  0 56 14 42  0              105809.83409  105809.87243   -0.03834    0.10000   0.00000  105809.87243   -0.03834 0.2500
 2796:  56 16 41  0 56 15 42  0              105809.83409  105809.87243   -0.03834    0.10000   0.00000  105809.87243   -0.03834 0.2500
 2797:  78 31 47  0 78 30 48  0              105863.17070  105863.20846   -0.03776    0.03000   0.00000
 2798:  42  3 39  0 42  2 40  0              105870.43993  105870.53360   -0.09367    0.10000   0.00000  105870.53360   -0.09367 0.5000
 2799:  42  4 39  0 42  3 40  0              105870.43993  105870.53360   -0.09367    0.10000   0.00000  105870.53360   -0.09367 0.5000
 2800:  46 36 10  0 46 35 11  0              105873.37909  105873.39722   -0.01813    0.03000   0.00000  105873.39722   -0.01813 0.5000
 2801:  46 36 11  0 46 35 12  0              105873.37909  105873.39722   -0.01813    0.03000   0.00000  105873.39722   -0.01813 0.5000
 2802:  78 32 47  0 78 31 48  0              105881.46825  105881.58765   -0.11941    0.10000   0.00000
 2803:  82 43 39  0 82 42 40  0              105885.48358  105885.51931   -0.03573    0.10000   0.00000
 2804:  50 10 40  0 50  9 41  0              105905.69260  105905.65139    0.04121    0.03000   0.00000  105905.65139    0.04121 0.2500
 2805:  50 10 40  0 50 10 41  0              105905.69260  105905.65139    0.04121    0.03000   0.00000  105905.65139    0.04121 0.2500
 2806:  50 11 40  0 50  9 41  0              105905.69260  105905.65139    0.04121    0.03000   0.00000  105905.65139    0.04121 0.2500
 2807:  50 11 40  0 50 10 41  0              105905.69260  105905.65139    0.04121    0.03000   0.00000  105905.65139    0.04121 0.2500
 2808:  75 29 46  0 75 28 47  0              105921.71398  105921.66916    0.04482    0.03000   0.00000
 2809:  75 30 46  0 75 29 47  0              105926.40394  105926.43145   -0.02751    0.03000   0.00000
 2810:  82 43 40  0 82 42 41  0              105980.05903  105979.95390    0.10513    0.10000   0.00000
 2811:  61 38 23  0 61 37 24  0              105989.08542  105989.04427    0.04115    0.10000   0.00000  105989.04481    0.04061 0.5000
 2812:  61 38 24  0 61 37 25  0              105989.08542  105989.04535    0.04007    0.10000   0.00000  105989.04481    0.04061 0.5000
 2813:  86 36 50  0 86 35 51  0              106024.04921  106024.16591   -0.11670    0.10000   0.00000
 2814:  41  2 39  0 41  1 40  0              106154.78259  106154.77490    0.00768    0.10000   0.00000  106154.77490    0.00768 0.5000
 2815:  41  3 39  0 41  2 40  0              106154.78259  106154.77490    0.00768    0.10000   0.00000  106154.77490    0.00768 0.5000
 2816:  45 36  9  0 45 35 10  0              106166.38931  106166.37463    0.01469    0.03000   0.00000  106166.37463    0.01469 0.5000
 2817:  45 36 10  0 45 35 11  0              106166.38931  106166.37463    0.01469    0.03000   0.00000  106166.37463    0.01469 0.5000
 2818:  28 11 17  0 27 12 16  0              106169.23222  106169.16715    0.06507    0.03000   0.00000
 2819:  51 31 21  0 50 32 18  0              106186.53267  106186.52254    0.01013    0.03000   0.00000  106186.53120    0.00147 0.5000
 2820:  51 31 20  0 50 32 19  0              106186.53267  106186.53985   -0.00718    0.03000   0.00000  106186.53120    0.00147 0.5000
 2821:  66 39 27  0 66 38 28  0              106188.98508  106188.96150    0.02357    0.03000   0.00000  106188.98118    0.00390 0.5000
 2822:  66 39 28  0 66 38 29  0              106188.98508  106189.00086   -0.01578    0.03000   0.00000  106188.98118    0.00390 0.5000
 2823:  42 22 20  0 41 23 19  0              106191.67389  106191.70366   -0.02977    0.10000   0.00000
 2824:  54 37 17  0 54 36 18  0              106272.79736  106272.78585    0.01151    0.03000   0.00000  106272.78585    0.01151 0.5000
 2825:  54 37 18  0 54 36 19  0              106272.79736  106272.78585    0.01151    0.03000   0.00000  106272.78585    0.01151 0.5000
 2826:  49  9 40  0 49  8 41  0              106371.65023  106371.67758   -0.02735    0.03000   0.00000  106371.67758   -0.02735 0.2500
 2827:  49  9 40  0 49  9 41  0              106371.65023  106371.67758   -0.02735    0.03000   0.00000  106371.67758   -0.02735 0.2500
 2828:  49 10 40  0 49  8 41  0              106371.65023  106371.67758   -0.02735    0.03000   0.00000  106371.67758   -0.02735 0.2500
 2829:  49 10 40  0 49  9 41  0              106371.65023  106371.67758   -0.02735    0.03000   0.00000  106371.67758   -0.02735 0.2500
 2830:  40  1 39  0 40  0 40  0              106418.14064  106418.19613   -0.05550    0.10000   0.00000  106418.19613   -0.05550 0.5000
 2831:  40  2 39  0 40  1 40  0              106418.14064  106418.19613   -0.05550    0.10000   0.00000  106418.19613   -0.05550 0.5000
 2832:  60 18 42  0 60 17 43  0              106424.88117  106424.85159    0.02959    0.03000   0.00000  106424.85164    0.02953 0.2500
 2833:  60 18 42  0 60 18 43  0              106424.88117  106424.85158    0.02959    0.03000   0.00000  106424.85164    0.02953 0.2500
 2834:  60 19 42  0 60 18 43  0              106424.88117  106424.85170    0.02948    0.03000   0.00000  106424.85164    0.02953 0.2500
 2835:  60 19 42  0 60 17 43  0              106424.88117  106424.85170    0.02947    0.03000   0.00000  106424.85164    0.02953 0.2500
 2836:  44 36  8  0 44 35  9  0              106438.93418  106438.91539    0.01879    0.03000   0.00000  106438.91539    0.01879 0.5000
 2837:  44 36  9  0 44 35 10  0              106438.93418  106438.91539    0.01879    0.03000   0.00000  106438.91539    0.01879 0.5000
 2838:  55 14 41  0 55 13 42  0              106455.39941  106455.41912   -0.01971    0.03000   0.00000  106455.41912   -0.01971 0.2500
 2839:  55 14 41  0 55 14 42  0              106455.39941  106455.41912   -0.01971    0.03000   0.00000  106455.41912   -0.01971 0.2500
 2840:  55 15 41  0 55 13 42  0              106455.39941  106455.41912   -0.01971    0.03000   0.00000  106455.41912   -0.01971 0.2500
 2841:  55 15 41  0 55 14 42  0              106455.39941  106455.41912   -0.01971    0.03000   0.00000  106455.41912   -0.01971 0.2500
 2842:  68 24 44  0 68 23 45  0              106456.85517  106456.82141    0.03377    0.03000   0.00000  106456.85579   -0.00062 0.2500
 2843:  68 25 44  0 68 24 45  0              106456.85517  106456.89018   -0.03501    0.03000   0.00000  106456.85579   -0.00062 0.2500
 2844:  68 25 44  0 68 23 45  0              106456.85517  106456.89699   -0.04182    0.03000   0.00000  106456.85579   -0.00062 0.2500
 2845:  68 24 44  0 68 24 45  0              106456.85517  106456.81460    0.04058    0.03000   0.00000  106456.85579   -0.00062 0.2500
 2846:  52 32 21  0 51 33 18  0              106537.41276  106537.35824    0.05452    0.10000   0.00000  106537.36058    0.05218 0.5000
 2847:  52 32 20  0 51 33 19  0              106537.41276  106537.36292    0.04984    0.10000   0.00000  106537.36058    0.05218 0.5000
 2848:  60 38 22  0 60 37 23  0              106659.48466  106659.50337   -0.01872    0.03000   0.00000  106659.50352   -0.01887 0.5000
 2849:  60 38 23  0 60 37 24  0              106659.48466  106659.50367   -0.01901    0.03000   0.00000  106659.50352   -0.01887 0.5000
 2850:  64 21 43  0 64 20 44  0              106663.63526  106663.64511   -0.00985    0.03000   0.00000  106663.64670   -0.01144 0.2500
 2851:  64 22 43  0 64 21 44  0              106663.63526  106663.64829   -0.01303    0.03000   0.00000  106663.64670   -0.01144 0.2500
 2852:  64 22 43  0 64 20 44  0              106663.63526  106663.64855   -0.01329    0.03000   0.00000  106663.64670   -0.01144 0.2500
 2853:  64 21 43  0 64 21 44  0              106663.63526  106663.64485   -0.00959    0.03000   0.00000  106663.64670   -0.01144 0.2500
 2854:  43 36  7  0 43 35  8  0              106692.21223  106692.23271   -0.02049    0.03000   0.00000  106692.23271   -0.02049 0.5000
 2855:  43 36  8  0 43 35  9  0              106692.21223  106692.23271   -0.02049    0.03000   0.00000  106692.23271   -0.02049 0.5000
 2856:  37  2 35  0 36  3 34  0              106718.76158  106718.76257   -0.00098    0.02000   0.00000  106718.80078   -0.03920 0.1250
 2857:  37  3 35  0 36  2 34  0              106718.76158  106718.76257   -0.00098    0.02000   0.00000  106718.80078   -0.03920 0.1250
 2858:  37  3 35  0 36  3 34  0              106718.76158  106718.76257   -0.00098    0.02000   0.00000  106718.80078   -0.03920 0.1250
 2859:  37  2 35  0 36  2 34  0              106718.76158  106718.76257   -0.00098    0.02000   0.00000  106718.80078   -0.03920 0.1250
 2860:  38  1 37  0 37  2 36  0              106718.76158  106718.83900   -0.07742    0.02000   0.00000  106718.80078   -0.03920 0.1250
 2861:  38  2 37  0 37  1 36  0              106718.76158  106718.83900   -0.07742    0.02000   0.00000  106718.80078   -0.03920 0.1250
 2862:  38  2 37  0 37  2 36  0              106718.76158  106718.83900   -0.07742    0.02000   0.00000  106718.80078   -0.03920 0.1250
 2863:  38  1 37  0 37  1 36  0              106718.76158  106718.83900   -0.07742    0.02000   0.00000  106718.80078   -0.03920 0.1250
 2864:  39  0 39  0 38  1 38  0              106719.89073  106719.93626   -0.04553    0.03000   0.00000  106719.93626   -0.04553 0.2500
 2865:  39  1 39  0 38  0 38  0              106719.89073  106719.93626   -0.04553    0.03000   0.00000  106719.93626   -0.04553 0.2500
 2866:  39  1 39  0 38  1 38  0              106719.89073  106719.93626   -0.04553    0.03000   0.00000  106719.93626   -0.04553 0.2500
 2867:  39  0 39  0 38  0 38  0              106719.89073  106719.93626   -0.04553    0.03000   0.00000  106719.93626   -0.04553 0.2500
 2868:  36  3 33  0 35  4 32  0              106720.97964  106720.97579    0.00385    0.03000   0.00000  106720.97579    0.00385 0.2500
 2869:  36  4 33  0 35  3 32  0              106720.97964  106720.97579    0.00385    0.03000   0.00000  106720.97579    0.00385 0.2500
 2870:  36  4 33  0 35  4 32  0              106720.97964  106720.97579    0.00385    0.03000   0.00000  106720.97579    0.00385 0.2500
 2871:  36  3 33  0 35  3 32  0              106720.97964  106720.97579    0.00385    0.03000   0.00000  106720.97579    0.00385 0.2500
 2872:  35  4 31  0 34  5 30  0              106727.51389  106727.52904   -0.01515    0.03000   0.00000  106727.52904   -0.01515 0.2500
 2873:  35  5 31  0 34  4 30  0              106727.51389  106727.52904   -0.01515    0.03000   0.00000  106727.52904   -0.01515 0.2500
 2874:  35  5 31  0 34  5 30  0              106727.51389  106727.52904   -0.01515    0.03000   0.00000  106727.52904   -0.01515 0.2500
 2875:  35  4 31  0 34  4 30  0              106727.51389  106727.52904   -0.01515    0.03000   0.00000  106727.52904   -0.01515 0.2500
 2876:  53 37 16  0 53 36 17  0              106736.36678  106736.34044    0.02634    0.03000   0.00000  106736.34044    0.02634 0.5000
 2877:  53 37 17  0 53 36 18  0              106736.36678  106736.34044    0.02634    0.03000   0.00000  106736.34044    0.02634 0.5000
 2878:  93 40 53  0 93 39 54  0              106737.22117  106737.22612   -0.00495    0.10000   0.00000
 2879:  78 42 36  0 78 41 37  0              106740.78832  106740.90799   -0.11967    0.10000   0.00000
 2880:  34  5 29  0 33  6 28  0              106741.83752  106741.80564    0.03188    0.03000   0.00000  106741.80564    0.03187 0.2500
 2881:  34  6 29  0 33  5 28  0              106741.83752  106741.80564    0.03187    0.03000   0.00000  106741.80564    0.03187 0.2500
 2882:  34  6 29  0 33  6 28  0              106741.83752  106741.80564    0.03188    0.03000   0.00000  106741.80564    0.03187 0.2500
 2883:  34  5 29  0 33  5 28  0              106741.83752  106741.80564    0.03187    0.03000   0.00000  106741.80564    0.03187 0.2500
 2884:  33  6 27  0 32  7 26  0              106769.59332  106769.56525    0.02807    0.03000   0.00000  106769.56526    0.02806 0.2500
 2885:  33  7 27  0 32  6 26  0              106769.59332  106769.56528    0.02804    0.03000   0.00000  106769.56526    0.02806 0.2500
 2886:  33  7 27  0 32  7 26  0              106769.59332  106769.56526    0.02806    0.03000   0.00000  106769.56526    0.02806 0.2500
 2887:  33  6 27  0 32  6 26  0              106769.59332  106769.56527    0.02805    0.03000   0.00000  106769.56526    0.02806 0.2500
 2888:  70 40 30  0 70 39 31  0              106781.73855  106781.55534    0.18321    0.10000   0.00000  106781.72748    0.01108 0.5000
 2889:  70 40 31  0 70 39 32  0              106781.73855  106781.89961   -0.16106    0.10000   0.00000  106781.72748    0.01108 0.5000
 2890:  48  8 40  0 48  7 41  0              106806.21974  106806.25845   -0.03871    0.03000   0.00000  106806.25845   -0.03871 0.2500
 2891:  48  8 40  0 48  8 41  0              106806.21974  106806.25845   -0.03871    0.03000   0.00000  106806.25845   -0.03871 0.2500
 2892:  48  9 40  0 48  7 41  0              106806.21974  106806.25845   -0.03871    0.03000   0.00000  106806.25845   -0.03871 0.2500
 2893:  48  9 40  0 48  8 41  0              106806.21974  106806.25845   -0.03871    0.03000   0.00000  106806.25845   -0.03871 0.2500
 2894:  32  7 25  0 31  8 24  0              106821.10640  106821.06440    0.04200    0.03000   0.00000  106821.06563    0.04077 0.2500
 2895:  32  8 25  0 31  8 24  0              106821.10640  106821.06495    0.04146    0.03000   0.00000  106821.06563    0.04077 0.2500
 2896:  32  7 25  0 31  7 24  0              106821.10640  106821.06632    0.04009    0.03000   0.00000  106821.06563    0.04077 0.2500
 2897:  32  8 25  0 31  7 24  0              106821.10640  106821.06686    0.03954    0.03000   0.00000  106821.06563    0.04077 0.2500
 2898:  16 16  1  0 15 15  0  0              106867.47183  106867.49448   -0.02265    0.03000   0.00000  106867.49448   -0.02265 0.5000
 2899:  16 16  0  0 15 15  1  0              106867.47183  106867.49448   -0.02265    0.03000   0.00000  106867.49448   -0.02265 0.5000
 2900:  31  8 23  0 30  9 22  0              106915.87397  106915.74732    0.12666    0.03000   0.00000  106915.83208    0.04189 0.2500
 2901:  31  9 23  0 30  9 22  0              106915.87397  106915.78705    0.08693    0.03000   0.00000  106915.83208    0.04189 0.2500
 2902:  31  8 23  0 30  8 22  0              106915.87397  106915.87712   -0.00315    0.03000   0.00000  106915.83208    0.04189 0.2500
 2903:  31  9 23  0 30  8 22  0              106915.87397  106915.91685   -0.04288    0.03000   0.00000  106915.83208    0.04189 0.2500
 2904:  53 33 21  0 52 34 18  0              106917.99821  106917.96793    0.03028    0.10000   0.00000  106917.96855    0.02966 0.5000
 2905:  53 33 20  0 52 34 19  0              106917.99821  106917.96917    0.02904    0.10000   0.00000  106917.96855    0.02966 0.5000
 2906:  42 36  6  0 42 35  7  0              106927.41475  106927.45857   -0.04383    0.03000   0.00000  106927.45857   -0.04383 0.5000
 2907:  42 36  7  0 42 35  8  0              106927.41475  106927.45857   -0.04383    0.03000   0.00000  106927.45857   -0.04383 0.5000
 2908:  65 39 26  0 65 38 27  0              107034.06468  107033.99208    0.07260    0.03000   0.00000
 2909:  54 13 41  0 54 12 42  0              107057.94252  107057.98715   -0.04463    0.03000   0.00000  107057.98715   -0.04463 0.2500
 2910:  54 13 41  0 54 13 42  0              107057.94252  107057.98715   -0.04463    0.03000   0.00000  107057.98715   -0.04463 0.2500
 2911:  54 14 41  0 54 12 42  0              107057.94252  107057.98715   -0.04463    0.03000   0.00000  107057.98715   -0.04463 0.2500
 2912:  54 14 41  0 54 13 42  0              107057.94252  107057.98715   -0.04463    0.03000   0.00000  107057.98715   -0.04463 0.2500
 2913:  30  9 21  0 29 10 20  0              107091.16916  107091.10785    0.06131    0.03000   0.00000
 2914:  30 10 21  0 29  9 20  0              107099.25842  107099.18300    0.07542    0.03000   0.00000
 2915:  41 36  5  0 41 35  6  0              107145.57069  107145.65225   -0.08156    0.03000   0.00000  107145.65225   -0.08156 0.5000
 2916:  41 36  6  0 41 35  7  0              107145.57069  107145.65225   -0.08156    0.03000   0.00000  107145.65225   -0.08156 0.5000
 2917:  52 37 15  0 52 36 16  0              107169.56246  107169.51411    0.04834    0.03000   0.00000  107169.51411    0.04834 0.5000
 2918:  52 37 16  0 52 36 17  0              107169.56246  107169.51411    0.04834    0.03000   0.00000  107169.51411    0.04834 0.5000
 2919:  59 17 42  0 59 16 43  0              107199.07529  107199.05653    0.01876    0.03000   0.00000  107199.05654    0.01875 0.2500
 2920:  59 18 42  0 59 16 43  0              107199.07529  107199.05655    0.01874    0.03000   0.00000  107199.05654    0.01875 0.2500
 2921:  59 18 42  0 59 17 43  0              107199.07529  107199.05655    0.01874    0.03000   0.00000  107199.05654    0.01875 0.2500
 2922:  59 17 42  0 59 17 43  0              107199.07529  107199.05653    0.01877    0.03000   0.00000  107199.05654    0.01875 0.2500
 2923:  47  7 40  0 47  6 41  0              107211.41265  107211.41431   -0.00166    0.03000   0.00000  107211.41431   -0.00166 0.2500
 2924:  47  7 40  0 47  7 41  0              107211.41265  107211.41431   -0.00166    0.03000   0.00000  107211.41431   -0.00166 0.2500
 2925:  47  8 40  0 47  6 41  0              107211.41265  107211.41431   -0.00166    0.03000   0.00000  107211.41431   -0.00166 0.2500
 2926:  47  8 40  0 47  7 41  0              107211.41265  107211.41431   -0.00166    0.03000   0.00000  107211.41431   -0.00166 0.2500
 2927:  20 11  9  0 19 10 10  0              107280.58957  107280.57381    0.01576    0.10000   0.00000
 2928:  59 38 21  0 59 37 22  0              107285.86841  107285.80802    0.06039    0.03000   0.00000  107285.80806    0.06035 0.5000
 2929:  59 38 22  0 59 37 23  0              107285.86841  107285.80810    0.06031    0.03000   0.00000  107285.80806    0.06035 0.5000
 2930:  97 48 50  0 97 47 51  0              107307.38359  107307.46948   -0.08589    0.10000   0.00000
 2931:  54 34 21  0 53 35 18  0              107324.51050  107324.47524    0.03526    0.10000   0.00000  107324.47541    0.03509 0.5000
 2932:  54 34 20  0 53 35 19  0              107324.51050  107324.47557    0.03493    0.10000   0.00000  107324.47541    0.03509 0.5000
 2933:  29 10 19  0 28 11 18  0              107339.32722  107339.28509    0.04213    0.10000   0.00000
 2934:  40 36  4  0 40 35  5  0              107347.87872  107347.80769    0.07103    0.10000   0.00000  107347.80769    0.07103 0.5000
 2935:  40 36  5  0 40 35  6  0              107347.87872  107347.80769    0.07103    0.10000   0.00000  107347.80769    0.07103 0.5000
 2936:  88 37 51  0 88 36 52  0              107380.58167  107380.55539    0.02627    0.10000   0.00000
 2937:  80 32 48  0 80 31 49  0              107452.66319  107452.58747    0.07573    0.10000   0.00000
 2938:  39 36  3  0 39 35  4  0              107534.88786  107534.85996    0.02790    0.03000   0.00000  107534.85996    0.02790 0.5000
 2939:  39 36  4  0 39 35  5  0              107534.88786  107534.85996    0.02790    0.03000   0.00000  107534.85996    0.02790 0.5000
 2940:  17 15  3  0 16 14  2  0              107538.73223  107538.73406   -0.00183    0.03000   0.00000  107538.73420   -0.00196 0.5000
 2941:  17 15  2  0 16 14  3  0              107538.73223  107538.73433   -0.00210    0.03000   0.00000  107538.73420   -0.00196 0.5000
 2942:  67 23 44  0 67 22 45  0              107571.72241  107571.76532   -0.04291    0.03000   0.00000  107571.77430   -0.05189 0.2500
 2943:  67 24 44  0 67 23 45  0              107571.72241  107571.78328   -0.06087    0.03000   0.00000  107571.77430   -0.05189 0.2500
 2944:  67 24 44  0 67 22 45  0              107571.72241  107571.78493   -0.06252    0.03000   0.00000  107571.77430   -0.05189 0.2500
 2945:  67 23 44  0 67 23 45  0              107571.72241  107571.76367   -0.04126    0.03000   0.00000  107571.77430   -0.05189 0.2500
 2946:  51 37 14  0 51 36 15  0              107574.20801  107574.27775   -0.06974    0.03000   0.00000  107574.27775   -0.06974 0.5000
 2947:  51 37 15  0 51 36 16  0              107574.20801  107574.27775   -0.06974    0.03000   0.00000  107574.27775   -0.06974 0.5000
 2948:  53 12 41  0 53 11 42  0              107620.71068  107620.68833    0.02235    0.03000   0.00000  107620.68833    0.02235 0.2500
 2949:  53 12 41  0 53 12 42  0              107620.71068  107620.68833    0.02235    0.03000   0.00000  107620.68833    0.02235 0.2500
 2950:  53 13 41  0 53 11 42  0              107620.71068  107620.68833    0.02235    0.03000   0.00000  107620.68833    0.02235 0.2500
 2951:  53 13 41  0 53 12 42  0              107620.71068  107620.68833    0.02235    0.03000   0.00000  107620.68833    0.02235 0.2500
 2952:  16  6 10  0 15  5 11  0              107661.10274  107661.01496    0.08778    0.10000   0.00000
 2953:  38 36  2  0 38 35  3  0              107707.73380  107707.69074    0.04306    0.10000   0.00000  107707.69074    0.04306 0.5000
 2954:  38 36  3  0 38 35  4  0              107707.73380  107707.69074    0.04306    0.10000   0.00000  107707.69074    0.04306 0.5000
 2955:  93 41 53  0 93 40 54  0              107815.76618  107815.78955   -0.02337    0.10000   0.00000
 2956:  64 39 25  0 64 38 26  0              107821.72486  107821.70193    0.02294    0.03000   0.00000  107821.70375    0.02111 0.5000
 2957:  64 39 26  0 64 38 27  0              107821.72486  107821.70557    0.01929    0.03000   0.00000  107821.70375    0.02111 0.5000
 2958:  58 38 20  0 58 37 21  0              107871.41646  107871.30312    0.11334    0.06000   0.00000  107871.30313    0.11333 0.5000
 2959:  58 38 21  0 58 37 22  0              107871.41646  107871.30314    0.11332    0.06000   0.00000  107871.30313    0.11333 0.5000
 2960:  58 16 42  0 58 15 43  0              107921.37984  107921.46072   -0.08087    0.03000   0.00000  107921.46072   -0.08088 0.2500
 2961:  58 16 42  0 58 16 43  0              107921.37984  107921.46072   -0.08087    0.03000   0.00000  107921.46072   -0.08088 0.2500
 2962:  58 17 42  0 58 15 43  0              107921.37984  107921.46072   -0.08088    0.03000   0.00000  107921.46072   -0.08088 0.2500
 2963:  58 17 42  0 58 16 43  0              107921.37984  107921.46072   -0.08088    0.03000   0.00000  107921.46072   -0.08088 0.2500
 2964:  45  5 40  0 45  4 41  0              107940.76623  107940.69771    0.06851    0.10000   0.00000  107940.69771    0.06851 0.5000
 2965:  45  6 40  0 45  5 41  0              107940.76623  107940.69771    0.06851    0.10000   0.00000  107940.69771    0.06851 0.5000
 2966:  50 37 13  0 50 36 14  0              107952.48208  107952.42981    0.05227    0.10000   0.00000  107952.42981    0.05227 0.5000
 2967:  50 37 14  0 50 36 15  0              107952.48208  107952.42981    0.05227    0.10000   0.00000  107952.42981    0.05227 0.5000
 2968:  34 16 18  0 33 17 17  0              108088.83687  108088.87718   -0.04031    0.10000   0.00000
 2969:  42 21 21  0 42 18 24  0              108142.92591  108142.92396    0.00196    0.10000   0.00000
 2970:  77 42 35  0 77 41 36  0              108144.35584  108144.22395    0.13189    0.10000   0.00000
 2971:  52 11 41  0 52 10 42  0              108146.30857  108146.30803    0.00053    0.03000   0.00000  108146.30803    0.00053 0.2500
 2972:  52 11 41  0 52 11 42  0              108146.30857  108146.30803    0.00053    0.03000   0.00000  108146.30803    0.00053 0.2500
 2973:  52 12 41  0 52 10 42  0              108146.30857  108146.30803    0.00053    0.03000   0.00000  108146.30803    0.00053 0.2500
 2974:  52 12 41  0 52 11 42  0              108146.30857  108146.30803    0.00053    0.03000   0.00000  108146.30803    0.00053 0.2500
 2975:  77 42 36  0 77 41 37  0              108150.49499  108150.61249   -0.11750    0.10000   0.00000
 2976:  18 14  5  0 17 13  4  0              108178.07650  108177.97981    0.09669    0.03000   0.00000  108178.02923    0.04727 0.5000
 2977:  18 14  4  0 17 13  5  0              108178.07650  108178.07865   -0.00215    0.03000   0.00000  108178.02923    0.04727 0.5000
 2978: 108 50 59  0108 49 60  0              108247.43618  108247.46091   -0.02473    0.10000   0.00000
 2979:  44  4 40  0 44  3 41  0              108268.10094  108268.09347    0.00747    0.03000   0.00000  108268.09347    0.00747 0.5000
 2980:  44  5 40  0 44  4 41  0              108268.10094  108268.09347    0.00747    0.03000   0.00000  108268.09347    0.00747 0.5000
 2981:  70 25 45  0 70 24 46  0              108303.96019  108303.96423   -0.00403    0.03000   0.00000  108304.01031   -0.05012 0.2500
 2982:  70 25 45  0 70 25 46  0              108303.96019  108303.95480    0.00540    0.03000   0.00000  108304.01031   -0.05012 0.2500
 2983:  70 26 45  0 70 25 46  0              108303.96019  108304.05639   -0.09620    0.03000   0.00000  108304.01031   -0.05012 0.2500
 2984:  70 26 45  0 70 24 46  0              108303.96019  108304.06582   -0.10563    0.03000   0.00000  108304.01031   -0.05012 0.2500
 2985:  49 37 12  0 49 36 13  0              108305.59682  108305.61850   -0.02168    0.03000   0.00000  108305.61850   -0.02168 0.5000
 2986:  49 37 13  0 49 36 14  0              108305.59682  108305.61850   -0.02168    0.03000   0.00000  108305.61850   -0.02168 0.5000
 2987:  57 38 19  0 57 37 20  0              108418.87558  108418.96062   -0.08504    0.03000   0.00000  108418.96062   -0.08504 0.5000
 2988:  57 38 20  0 57 37 21  0              108418.87558  108418.96062   -0.08504    0.03000   0.00000  108418.96062   -0.08504 0.5000
 2989:  85 35 50  0 85 34 51  0              108443.40880  108443.35490    0.05390    0.10000   0.00000
 2990:  62 19 43  0 62 18 44  0              108455.29965  108455.31104   -0.01140    0.03000   0.00000  108455.31113   -0.01148 0.2500
 2991:  62 19 43  0 62 19 44  0              108455.29965  108455.31103   -0.01139    0.03000   0.00000  108455.31113   -0.01148 0.2500
 2992:  62 20 43  0 62 18 44  0              108455.29965  108455.31122   -0.01157    0.03000   0.00000  108455.31113   -0.01148 0.2500
 2993:  62 20 43  0 62 19 44  0              108455.29965  108455.31121   -0.01156    0.03000   0.00000  108455.31113   -0.01148 0.2500
 2994:  85 36 50  0 85 35 51  0              108539.84393  108539.80576    0.03818    0.10000   0.00000
 2995:  63 39 24  0 63 38 25  0              108557.03893  108557.03674    0.00218    0.03000   0.00000  108557.03727    0.00166 0.5000
 2996:  63 39 25  0 63 38 26  0              108557.03893  108557.03780    0.00113    0.03000   0.00000  108557.03727    0.00166 0.5000
 2997:  43  3 40  0 43  2 41  0              108572.67249  108572.63465    0.03783    0.03000   0.00000  108572.63465    0.03783 0.5000
 2998:  43  4 40  0 43  3 41  0              108572.67249  108572.63465    0.03783    0.03000   0.00000  108572.63465    0.03783 0.5000
 2999:  57 15 42  0 57 14 43  0              108596.03607  108596.14900   -0.11293    0.06000   0.00000  108596.14900   -0.11293 0.2500
 3000:  57 15 42  0 57 15 43  0              108596.03607  108596.14900   -0.11293    0.06000   0.00000  108596.14900   -0.11293 0.2500
 3001:  57 16 42  0 57 14 43  0              108596.03607  108596.14900   -0.11293    0.06000   0.00000  108596.14900   -0.11293 0.2500
 3002:  57 16 42  0 57 15 43  0              108596.03607  108596.14900   -0.11293    0.06000   0.00000  108596.14900   -0.11293 0.2500
 3003:  48 37 11  0 48 36 12  0              108635.28909  108635.36040   -0.07130    0.03000   0.00000  108635.36040   -0.07130 0.5000
 3004:  48 37 12  0 48 36 13  0              108635.28909  108635.36040   -0.07130    0.03000   0.00000  108635.36040   -0.07130 0.5000
 3005:  51 10 41  0 51  9 42  0              108637.36558  108637.35405    0.01152    0.03000   0.00000  108637.35405    0.01152 0.2500
 3006:  51 10 41  0 51 10 42  0              108637.36558  108637.35405    0.01152    0.03000   0.00000  108637.35405    0.01152 0.2500
 3007:  51 11 41  0 51  9 42  0              108637.36558  108637.35405    0.01152    0.03000   0.00000  108637.35405    0.01152 0.2500
 3008:  51 11 41  0 51 10 42  0              108637.36558  108637.35405    0.01152    0.03000   0.00000  108637.35405    0.01152 0.2500
 3009:  68 40 28  0 68 39 29  0              108700.72394  108700.77442   -0.05048    0.03000   0.00000  108700.79294   -0.06900 0.5000
 3010:  68 40 29  0 68 39 30  0              108700.72394  108700.81146   -0.08752    0.03000   0.00000  108700.79294   -0.06900 0.5000
 3011:  19 13  7  0 18 12  6  0              108716.74854  108716.71781    0.03073    0.03000   0.00000
 3012:  20 12  9  0 19 11  8  0              108726.14787  108726.12463    0.02324    0.03000   0.00000
 3013:  19 13  6  0 18 12  7  0              108728.23316  108728.17330    0.05986    0.03000   0.00000
 3014:  87 45 42  0 87 44 43  0              108733.83679  108733.80558    0.03121    0.10000   0.00000
 3015:  73 27 46  0 73 26 47  0              108842.25475  108842.21754    0.03721    0.10000   0.00000  108842.43396   -0.17921 0.2500
 3016:  73 27 46  0 73 27 47  0              108842.25475  108842.16841    0.08635    0.10000   0.00000  108842.43396   -0.17921 0.2500
 3017:  73 28 46  0 73 27 47  0              108842.25475  108842.65038   -0.39563    0.10000   0.00000  108842.43396   -0.17921 0.2500
 3018:  73 28 46  0 73 26 47  0              108842.25475  108842.69951   -0.44476    0.10000   0.00000  108842.43396   -0.17921 0.2500
 3019:  42  3 40  0 42  2 41  0              108855.64015  108855.67234   -0.03220    0.10000   0.00000
 3020:  42  3 40  0 42  2 41  0              108855.64015  108855.67234   -0.03220    0.10000   0.00000
 3021:  97 42 55  0 97 41 56  0              108916.46213  108916.55455   -0.09242    0.10000   0.00000
 3022:  56 38 18  0 56 37 19  0              108931.40292  108931.43772   -0.03479    0.03000   0.00000  108931.43772   -0.03480 0.5000
 3023:  56 38 19  0 56 37 20  0              108931.40292  108931.43772   -0.03480    0.03000   0.00000  108931.43772   -0.03480 0.5000
 3024:  47 37 10  0 47 36 11  0              108942.98777  108943.05623   -0.06846    0.03000   0.00000  108943.05623   -0.06846 0.5000
 3025:  47 37 11  0 47 36 12  0              108942.98777  108943.05623   -0.06846    0.03000   0.00000  108943.05623   -0.06846 0.5000
 3026:  82 34 49  0 82 33 50  0              109048.64191  109048.60150    0.04041    0.10000   0.00000
 3027:  50  9 41  0 50  8 42  0              109096.03578  109096.09648   -0.06069    0.03000   0.00000  109096.09648   -0.06069 0.2500
 3028:  50  9 41  0 50  9 42  0              109096.03578  109096.09648   -0.06069    0.03000   0.00000  109096.09648   -0.06069 0.2500
 3029:  50 10 41  0 50  8 42  0              109096.03578  109096.09648   -0.06069    0.03000   0.00000  109096.09648   -0.06069 0.2500
 3030:  50 10 41  0 50  9 42  0              109096.03578  109096.09648   -0.06069    0.03000   0.00000  109096.09648   -0.06069 0.2500
 3031:  29 12 17  0 28 13 16  0              109112.10548  109112.19523   -0.08975    0.10000   0.00000
 3032:  41  1 40  0 41  0 41  0              109118.36468  109118.46686   -0.10218    0.10000   0.00000  109118.46686   -0.10218 0.5000
 3033:  41  2 40  0 41  1 41  0              109118.36468  109118.46686   -0.10218    0.10000   0.00000  109118.46686   -0.10218 0.5000
 3034:  76 29 47  0 76 28 48  0              109163.64522  109163.60268    0.04254    0.10000   0.00000
 3035:  76 30 47  0 76 29 48  0              109165.47661  109165.47542    0.00119    0.10000   0.00000
 3036:  80 43 38  0 80 42 39  0              109167.11121  109167.08337    0.02784    0.10000   0.00000
 3037:  56 14 42  0 56 13 43  0              109226.73933  109226.72399    0.01534    0.03000   0.00000  109226.72399    0.01534 0.2500
 3038:  56 14 42  0 56 14 43  0              109226.73933  109226.72399    0.01534    0.03000   0.00000  109226.72399    0.01534 0.2500
 3039:  56 15 42  0 56 13 43  0              109226.73933  109226.72399    0.01534    0.03000   0.00000  109226.72399    0.01534 0.2500
 3040:  56 15 42  0 56 14 43  0              109226.73933  109226.72399    0.01534    0.03000   0.00000  109226.72399    0.01534 0.2500
 3041:  46 37  9  0 46 36 10  0              109230.10797  109230.00429    0.10367    0.10000   0.00000  109230.00429    0.10367 0.5000
 3042:  46 37 10  0 46 36 11  0              109230.10797  109230.00429    0.10367    0.10000   0.00000  109230.00429    0.10367 0.5000
 3043:  62 39 23  0 62 38 24  0              109244.32688  109244.29257    0.03431    0.10000   0.00000  109244.29271    0.03417 0.5000
 3044:  62 39 24  0 62 38 25  0              109244.32688  109244.29286    0.03402    0.10000   0.00000  109244.29271    0.03417 0.5000
 3045:  79 32 48  0 79 31 49  0              109245.15427  109245.13779    0.01647    0.10000   0.00000
 3046:  20 12  8  0 19 11  9  0              109252.05209  109251.98923    0.06286    0.03000   0.00000
 3047:  72 41 31  0 72 40 32  0              109256.26648  109256.17326    0.09323    0.03000   0.00000  109256.33281   -0.06633 0.5000
 3048:  72 41 32  0 72 40 33  0              109256.26648  109256.49236   -0.22588    0.03000   0.00000  109256.33281   -0.06633 0.5000
 3049:  61 18 43  0 61 17 44  0              109261.34194  109261.35717   -0.01523    0.03000   0.00000  109261.35719   -0.01525 0.2500
 3050:  61 18 43  0 61 18 44  0              109261.34194  109261.35717   -0.01523    0.03000   0.00000  109261.35719   -0.01525 0.2500
 3051:  61 19 43  0 61 17 44  0              109261.34194  109261.35721   -0.01527    0.03000   0.00000  109261.35719   -0.01525 0.2500
 3052:  61 19 43  0 61 18 44  0              109261.34194  109261.35721   -0.01527    0.03000   0.00000  109261.35719   -0.01525 0.2500
 3053:  19  9 10  0 18  8 11  0              109271.82230  109271.80513    0.01717    0.03000   0.00000
 3054:  18  8 10  0 17  7 11  0              109356.91938  109356.89752    0.02186    0.10000   0.00000
 3055:  55 38 17  0 55 37 18  0              109411.12012  109411.12393   -0.00381    0.03000   0.00000  109411.12393   -0.00381 0.5000
 3056:  55 38 18  0 55 37 19  0              109411.12012  109411.12393   -0.00381    0.03000   0.00000  109411.12393   -0.00381 0.5000
 3057:  38  2 36  0 37  3 35  0              109420.23845  109420.12663    0.11182    0.01000   0.00000  109420.21100    0.02745 0.1250
 3058:  38  3 36  0 37  2 35  0              109420.23845  109420.12663    0.11182    0.01000   0.00000  109420.21100    0.02745 0.1250
 3059:  38  3 36  0 37  3 35  0              109420.23845  109420.12663    0.11182    0.01000   0.00000  109420.21100    0.02745 0.1250
 3060:  38  2 36  0 37  2 35  0              109420.23845  109420.12663    0.11182    0.01000   0.00000  109420.21100    0.02745 0.1250
 3061:  39  1 38  0 38  2 37  0              109420.23845  109420.29537   -0.05692    0.01000   0.00000  109420.21100    0.02745 0.1250
 3062:  39  2 38  0 38  1 37  0              109420.23845  109420.29537   -0.05692    0.01000   0.00000  109420.21100    0.02745 0.1250
 3063:  39  2 38  0 38  2 37  0              109420.23845  109420.29537   -0.05692    0.01000   0.00000  109420.21100    0.02745 0.1250
 3064:  39  1 38  0 38  1 37  0              109420.23845  109420.29537   -0.05692    0.01000   0.00000  109420.21100    0.02745 0.1250
 3065:  40  0 40  0 39  1 39  0              109421.43837  109421.41631    0.02206    0.03000   0.00000  109421.41631    0.02206 0.2500
 3066:  40  1 40  0 39  0 39  0              109421.43837  109421.41631    0.02206    0.03000   0.00000  109421.41631    0.02206 0.2500
 3067:  40  1 40  0 39  1 39  0              109421.43837  109421.41631    0.02206    0.03000   0.00000  109421.41631    0.02206 0.2500
 3068:  40  0 40  0 39  0 39  0              109421.43837  109421.41631    0.02206    0.03000   0.00000  109421.41631    0.02206 0.2500
 3069:  37  3 34  0 36  4 33  0              109422.16199  109422.08694    0.07505    0.03000   0.00000  109422.08694    0.07505 0.2500
 3070:  37  4 34  0 36  3 33  0              109422.16199  109422.08694    0.07505    0.03000   0.00000  109422.08694    0.07505 0.2500
 3071:  37  4 34  0 36  4 33  0              109422.16199  109422.08694    0.07505    0.03000   0.00000  109422.08694    0.07505 0.2500
 3072:  37  3 34  0 36  3 33  0              109422.16199  109422.08694    0.07505    0.03000   0.00000  109422.08694    0.07505 0.2500
 3073:  36  4 32  0 35  5 31  0              109428.05816  109428.05292    0.00523    0.01000   0.00000  109428.05292    0.00523 0.2500
 3074:  36  5 32  0 35  4 31  0              109428.05816  109428.05292    0.00523    0.01000   0.00000  109428.05292    0.00523 0.2500
 3075:  36  5 32  0 35  5 31  0              109428.05816  109428.05292    0.00523    0.01000   0.00000  109428.05292    0.00523 0.2500
 3076:  36  4 32  0 35  4 31  0              109428.05816  109428.05292    0.00523    0.01000   0.00000  109428.05292    0.00523 0.2500
 3077:  76 42 34  0 76 41 35  0              109433.16856  109433.16347    0.00509    0.10000   0.00000
 3078:  76 42 35  0 76 41 36  0              109435.40579  109435.52837   -0.12259    0.10000   0.00000
 3079:  35  5 30  0 34  6 29  0              109441.07395  109441.07518   -0.00124    0.01000   0.00000  109441.07518   -0.00124 0.2500
 3080:  35  6 30  0 34  5 29  0              109441.07395  109441.07518   -0.00124    0.01000   0.00000  109441.07518   -0.00124 0.2500
 3081:  35  6 30  0 34  6 29  0              109441.07395  109441.07518   -0.00124    0.01000   0.00000  109441.07518   -0.00124 0.2500
 3082:  35  5 30  0 34  5 29  0              109441.07395  109441.07518   -0.00124    0.01000   0.00000  109441.07518   -0.00124 0.2500
 3083:  69 24 45  0 69 23 46  0              109458.62623  109458.72724   -0.10101    0.06000   0.00000  109458.73952   -0.11328 0.2500
 3084:  69 25 45  0 69 24 46  0              109458.62623  109458.75179   -0.12556    0.06000   0.00000  109458.73952   -0.11328 0.2500
 3085:  69 25 45  0 69 23 46  0              109458.62623  109458.75412   -0.12789    0.06000   0.00000  109458.73952   -0.11328 0.2500
 3086:  69 24 45  0 69 24 46  0              109458.62623  109458.72491   -0.09868    0.06000   0.00000  109458.73952   -0.11328 0.2500
 3087:  34  6 28  0 33  7 27  0              109466.19862  109466.25574   -0.05713    0.03000   0.00000  109466.25575   -0.05713 0.2500
 3088:  34  7 28  0 33  6 27  0              109466.19862  109466.25575   -0.05713    0.03000   0.00000  109466.25575   -0.05713 0.2500
 3089:  34  7 28  0 33  7 27  0              109466.19862  109466.25574   -0.05713    0.03000   0.00000  109466.25575   -0.05713 0.2500
 3090:  34  6 28  0 33  6 27  0              109466.19862  109466.25575   -0.05713    0.03000   0.00000  109466.25575   -0.05713 0.2500
 3091:  45 37  8  0 45 36  9  0              109497.46108  109497.41190    0.04918    0.03000   0.00000  109497.41190    0.04918 0.5000
 3092:  45 37  9  0 45 36 10  0              109497.46108  109497.41190    0.04918    0.03000   0.00000  109497.41190    0.04918 0.5000
 3093:  33  7 26  0 32  8 25  0              109512.53468  109512.48204    0.05264    0.03000   0.00000  109512.48239    0.05229 0.2500
 3094:  33  8 26  0 32  8 25  0              109512.53468  109512.48219    0.05248    0.03000   0.00000  109512.48239    0.05229 0.2500
 3095:  33  7 26  0 32  7 25  0              109512.53468  109512.48258    0.05209    0.03000   0.00000  109512.48239    0.05229 0.2500
 3096:  33  8 26  0 32  7 25  0              109512.53468  109512.48274    0.05194    0.03000   0.00000  109512.48239    0.05229 0.2500
 3097:  49  8 41  0 49  7 42  0              109524.58797  109524.60052   -0.01256    0.01000   0.00000  109524.61204   -0.02408 0.2000
 3098:  49  8 41  0 49  8 42  0              109524.58797  109524.60052   -0.01256    0.01000   0.00000  109524.61204   -0.02408 0.2000
 3099:  49  9 41  0 49  7 42  0              109524.58797  109524.60052   -0.01256    0.01000   0.00000  109524.61204   -0.02408 0.2000
 3100:  49  9 41  0 49  8 42  0              109524.58797  109524.60052   -0.01256    0.01000   0.00000  109524.61204   -0.02408 0.2000
 3101:  38 20 18  0 38 17 21  0              109524.58797  109524.65813   -0.07016    0.01000   0.00000  109524.61204   -0.02408 0.2000
 3102:  67 40 27  0 67 39 28  0              109562.38472  109562.45681   -0.07209    0.10000   0.00000
 3103:  65 21 44  0 65 20 45  0              109569.57897  109569.56997    0.00900    0.03000   0.00000  109569.57050    0.00846 0.2500
 3104:  65 22 44  0 65 20 45  0              109569.57897  109569.57112    0.00784    0.03000   0.00000  109569.57050    0.00846 0.2500
 3105:  65 22 44  0 65 21 45  0              109569.57897  109569.57104    0.00793    0.03000   0.00000  109569.57050    0.00846 0.2500
 3106:  65 21 44  0 65 21 45  0              109569.57897  109569.56989    0.00908    0.03000   0.00000  109569.57050    0.00846 0.2500
 3107:  32  8 24  0 31  9 23  0              109596.21671  109596.15306    0.06365    0.03000   0.00000  109596.17029    0.04643 0.3333
 3108:  32  9 24  0 31  9 23  0              109596.21671  109596.16500    0.05171    0.03000   0.00000  109596.17029    0.04643 0.3333
 3109:  32  8 24  0 31  8 23  0              109596.21671  109596.19279    0.02392    0.03000   0.00000  109596.17029    0.04643 0.3333
 3110:  96 48 49  0 96 47 50  0              109605.23090  109605.32867   -0.09777    0.10000   0.00000
 3111:  44 37  7  0 44 36  8  0              109746.37935  109746.40525   -0.02590    0.03000   0.00000  109746.40525   -0.02590 0.5000
 3112:  44 37  8  0 44 36  9  0              109746.37935  109746.40525   -0.02590    0.03000   0.00000  109746.40525   -0.02590 0.5000
 3113:  31  9 22  0 30 10 21  0              109749.17417  109749.21674   -0.04257    0.03000   0.00000
 3114:  31 10 22  0 30  9 21  0              109751.89875  109751.90797   -0.00922    0.03000   0.00000
 3115:  29 11 18  0 28 12 17  0              109756.21659  109756.13659    0.08000    0.03000   0.00000
 3116:  29 21  8  0 28 21  7  0              109786.66190  109786.55079    0.11111    0.10000   0.00000  109786.55058    0.11132 0.5000
 3117:  29 21  9  0 28 21  8  0              109786.66190  109786.55037    0.11153    0.10000   0.00000  109786.55058    0.11132 0.5000
 3118:  55 13 42  0 55 12 43  0              109816.38817  109816.38531    0.00286    0.03000   0.00000  109816.38531    0.00286 0.2500
 3119:  55 13 42  0 55 13 43  0              109816.38817  109816.38531    0.00286    0.03000   0.00000  109816.38531    0.00286 0.2500
 3120:  55 14 42  0 55 12 43  0              109816.38817  109816.38531    0.00286    0.03000   0.00000  109816.38531    0.00286 0.2500
 3121:  55 14 42  0 55 13 43  0              109816.38817  109816.38531    0.00286    0.03000   0.00000  109816.38531    0.00286 0.2500
 3122:  54 38 16  0 54 37 17  0              109860.18191  109860.17947    0.00245    0.03000   0.00000  109860.17947    0.00245 0.5000
 3123:  54 38 17  0 54 37 18  0              109860.18191  109860.17947    0.00245    0.03000   0.00000  109860.17947    0.00245 0.5000
 3124:  61 39 22  0 61 38 23  0              109887.23449  109887.23393    0.00055    0.03000   0.00000  109887.23397    0.00051 0.5000
 3125:  61 39 23  0 61 38 24  0              109887.23449  109887.23401    0.00048    0.03000   0.00000  109887.23397    0.00051 0.5000
 3126:  41 21 20  0 41 18 23  0              109905.98042  109906.00649   -0.02608    0.10000   0.00000
 3127:  48  7 41  0 48  6 42  0              109924.76241  109924.75379    0.00862    0.03000   0.00000  109924.75379    0.00862 0.2500
 3128:  48  7 41  0 48  7 42  0              109924.76241  109924.75379    0.00862    0.03000   0.00000  109924.75379    0.00862 0.2500
 3129:  48  8 41  0 48  6 42  0              109924.76241  109924.75379    0.00862    0.03000   0.00000  109924.75379    0.00862 0.2500
 3130:  48  8 41  0 48  7 42  0              109924.76241  109924.75379    0.00862    0.03000   0.00000  109924.75379    0.00862 0.2500
 3131:  43 37  6  0 43 36  7  0              109978.03494  109978.03795   -0.00300    0.03000   0.00000  109978.03795   -0.00300 0.5000
 3132:  43 37  7  0 43 36  8  0              109978.03494  109978.03795   -0.00300    0.03000   0.00000  109978.03795   -0.00300 0.5000
 3133:  79 61 18  0 79 60 19  0              180022.94254  180022.96118   -0.01864    0.10000   0.00000  180022.96118   -0.01864 0.5000
 3134:  79 61 19  0 79 60 20  0              180022.94254  180022.96118   -0.01864    0.10000   0.00000  180022.96118   -0.01864 0.5000
 3135:  51 15 36  0 50 16 35  0              180150.43964  180150.37937    0.06027    0.01000   0.00000  180150.45597   -0.01633 0.2000
 3136:  51 16 36  0 50 16 35  0              180150.43964  180150.38038    0.05926    0.01000   0.00000  180150.45597   -0.01633 0.2000
 3137:  51 15 36  0 50 15 35  0              180150.43964  180150.38254    0.05710    0.01000   0.00000  180150.45597   -0.01633 0.2000
 3138:  51 16 36  0 50 15 35  0              180150.43964  180150.38355    0.05609    0.01000   0.00000  180150.45597   -0.01633 0.2000
 3139:  34 17 17  0 33 16 18  0              180150.43964  180150.75403   -0.31439    0.01000   0.00000  180150.45597   -0.01633 0.2000
 3140:  89 20 69  0 89 19 70  0              180160.42351  180160.41558    0.00793    0.03000   0.00000  180160.41558    0.00793 0.2500
 3141:  89 20 69  0 89 20 70  0              180160.42351  180160.41558    0.00793    0.03000   0.00000  180160.41558    0.00793 0.2500
 3142:  89 21 69  0 89 19 70  0              180160.42351  180160.41558    0.00793    0.03000   0.00000  180160.41558    0.00793 0.2500
 3143:  89 21 69  0 89 20 70  0              180160.42351  180160.41558    0.00793    0.03000   0.00000  180160.41558    0.00793 0.2500
 3144:  27 14 14  0 26 11 15  0              180214.96538  180214.97869   -0.01330    0.10000   0.00000
 3145:  93 60 34  0 92 61 31  0              180260.50894  180260.44502    0.06392    0.10000   0.00000  180260.44502    0.06392 0.5000
 3146:  93 60 33  0 92 61 32  0              180260.50894  180260.44502    0.06392    0.10000   0.00000  180260.44502    0.06392 0.5000
 3147:  30 23  8  0 29 22  7  0              180276.32422  180276.33340   -0.00917    0.01000   0.00000  180276.33341   -0.00919 0.5000
 3148:  30 23  7  0 29 22  8  0              180276.32422  180276.33342   -0.00920    0.01000   0.00000  180276.33341   -0.00919 0.5000
 3149:  74  7 67  0 74  6 68  0              180290.57923  180290.57093    0.00830    0.03000   0.00000  180290.57093    0.00830 0.2500
 3150:  74  7 67  0 74  7 68  0              180290.57923  180290.57093    0.00830    0.03000   0.00000  180290.57093    0.00830 0.2500
 3151:  74  8 67  0 74  6 68  0              180290.57923  180290.57093    0.00830    0.03000   0.00000  180290.57093    0.00830 0.2500
 3152:  74  8 67  0 74  7 68  0              180290.57923  180290.57093    0.00830    0.03000   0.00000  180290.57093    0.00830 0.2500
 3153:  32 15 17  0 31 14 18  0              180336.64751  180336.65234   -0.00483    0.03000   0.00000
 3154:  82 14 68  0 82 13 69  0              180358.76993  180358.77839   -0.00846    0.03000   0.00000  180358.77839   -0.00846 0.2500
 3155:  82 14 68  0 82 14 69  0              180358.76993  180358.77839   -0.00846    0.03000   0.00000  180358.77839   -0.00846 0.2500
 3156:  82 15 68  0 82 13 69  0              180358.76993  180358.77839   -0.00846    0.03000   0.00000  180358.77839   -0.00846 0.2500
 3157:  82 15 68  0 82 14 69  0              180358.76993  180358.77839   -0.00846    0.03000   0.00000  180358.77839   -0.00846 0.2500
 3158:  78 44 35  0 77 45 32  0              180357.03890  180357.02281    0.01609    0.10000   0.00000  180357.03788    0.00102 0.5000
 3159:  78 44 34  0 77 45 33  0              180357.03890  180357.05294   -0.01404    0.10000   0.00000  180357.03788    0.00102 0.5000
 3160:  77 43 35  0 76 44 32  0              180357.42120  180357.44503   -0.02383    0.10000   0.00000  180357.49416   -0.07296 0.5000
 3161:  77 43 34  0 76 44 33  0              180357.42120  180357.54329   -0.12209    0.10000   0.00000  180357.49416   -0.07296 0.5000
 3162:  50 17 34  0 49 17 33  0              180390.40000  180390.34576    0.05424    0.02000   0.00000  180390.43241   -0.03241 0.2500
 3163:  50 17 34  0 49 16 33  0              180390.40000  180390.47594   -0.07594    0.02000   0.00000  180390.43241   -0.03241 0.2500
 3164:  50 16 34  0 49 16 33  0              180390.40000  180390.43199   -0.03199    0.02000   0.00000  180390.43241   -0.03241 0.2500
 3165:  50 17 34  0 49 16 33  0              180390.40000  180390.47594   -0.07594    0.02000   0.00000  180390.43241   -0.03241 0.2500
 3166:  79 45 35  0 78 46 32  0              180411.25917  180411.25267    0.00650    0.10000   0.00000
 3167:  79 45 34  0 78 46 33  0              180411.25120  180411.26174   -0.01054    0.10000   0.00000
 3168:  76 42 35  0 75 43 32  0              180420.63482  180420.47208    0.16274    0.10000   0.00000  180420.62925    0.00557 0.5000
 3169:  76 42 34  0 75 43 33  0              180420.63482  180420.78641   -0.15159    0.10000   0.00000  180420.62925    0.00557 0.5000
 3170:  66 33 33  0 65 34 32  0              180467.49118  180467.45165    0.03953    0.10000   0.00000
 3171:  80 46 35  0 79 47 32  0              180513.50674  180513.54799   -0.04125    0.10000   0.00000  180513.54933   -0.04259 0.5000
 3172:  80 46 34  0 79 47 33  0              180513.50674  180513.55068   -0.04394    0.10000   0.00000  180513.54933   -0.04259 0.5000
 3173:  75 41 35  0 74 42 32  0              180555.84384  180555.78168    0.06216    0.10000   0.00000
 3174:  75 41 34  0 74 42 33  0              180556.73908  180556.76658   -0.02750    0.10000   0.00000
 3175:  94 24 70  0 94 23 71  0              180559.23775  180559.23960   -0.00185    0.03000   0.00000  180559.23960   -0.00185 0.2500
 3176:  94 24 70  0 94 24 71  0              180559.23775  180559.23960   -0.00185    0.03000   0.00000  180559.23960   -0.00185 0.2500
 3177:  94 25 70  0 94 23 71  0              180559.23775  180559.23960   -0.00185    0.03000   0.00000  180559.23960   -0.00185 0.2500
 3178:  94 25 70  0 94 24 71  0              180559.23775  180559.23960   -0.00185    0.03000   0.00000  180559.23960   -0.00185 0.2500
 3179:  73  6 67  0 73  5 68  0              180609.13437  180609.11772    0.01665    0.03000   0.00000  180609.11772    0.01665 0.2500
 3180:  73  6 67  0 73  6 68  0              180609.13437  180609.11772    0.01665    0.03000   0.00000  180609.11772    0.01665 0.2500
[truncated: 2,050,524 more chars]
