# Supplementary material for: Intramolecular H-Bond Dynamics of Catechol Investigated by THz High-Resolution Spectroscopy of Its Low-Frequency Modes
Source: Molecules. 2021 Jun 15;26(12):3645. doi: 10.3390/molecules26123645 (PMC8232127; doi:10.3390/molecules26123645)
Supplement: Supplementary file 1 [file molecules-26-03645-s001.zip › supp-mat/mmw-split.par]

Catechol          fri Oct Sat Aug 15 12:34:59 2009Thu FeFri Mar 12 16:29:42 2021
  17 4960   30    0    0.0000E+000    3.0000E+000    1.0000E+001 1.0000000000
'a'  1   2  0 ,,,,,,,,
        10000  3.385374388682582E+003 6.54162129E+035 / A
        20000  2.243755926043200E+003 5.74504955E+035 / B
        30000  1.350963382678194E+003 4.77440912E+035 / C
          200 -7.963909640389202E-005 9.76951018E+035 /-DeltaJ
         2000 -5.518470594527285E-004 3.40850172E+035 /-DeltaK
         1100 -5.637571206503115E-005 1.58234213E+035 /-DeltaJK
        40100 -2.800237459502475E-005 2.24055933E+035 /-deltaj
        41000 -1.124503473374745E-004 1.34842552E+035 /-deltak
           11  3.115521640315773E-001 3.06459487E+035 / nu1
        10011  3.385374371145485E+003 6.53402006E+035 / A
        20011  2.243755906619585E+003 5.74403070E+035 / B
        30011  1.350963364792341E+003 4.77892837E+035 / C
          211 -7.963698230744649E-005 9.79499214E+035 /-DeltaJ
         2011 -5.518436626884486E-004 3.28953893E+035 /-DeltaK
         1111 -5.637505732564831E-005 1.59681849E+035 /-DeltaJK
        40111 -2.800251983488011E-005 2.24895795E+035 /-deltaj
        41011 -1.124482647245513E-004 1.33987087E+035 /-deltak
