# Supplementary material for: Intramolecular H-Bond Dynamics of Catechol Investigated by THz High-Resolution Spectroscopy of Its Low-Frequency Modes
Source: Molecules. 2021 Jun 15;26(12):3645. doi: 10.3390/molecules26123645 (PMC8232127; doi:10.3390/molecules26123645)
Supplement: Supplementary file 1 [file molecules-26-03645-s001.zip › supp-mat/nu33.int]

catechol nu35 = 5ES
1  1  263786   0  200  -8.0  -8.0  900000.0  300.0
 00053   1.0    /muc 
