# Supplementary material for: Intramolecular H-Bond Dynamics of Catechol Investigated by THz High-Resolution Spectroscopy of Its Low-Frequency Modes
Source: Molecules. 2021 Jun 15;26(12):3645. doi: 10.3390/molecules26123645 (PMC8232127; doi:10.3390/molecules26123645)
Supplement: Supplementary file 1 [file molecules-26-03645-s001.zip › supp-mat/nu33.par]

catechol          fri Oct Sat Aug 15 12:34:59 2009Thu MaSun May 23 23:57:49 2021
  17 4135   30    0    0.0000E+000    3.0000E+000    1.0000E+001 1.0000000000
'a'  1  6  0 ,,,,,,,,
        10000  3.387593900000000E+003 1.00000000E-036 / A
        20000  2.246188200000000E+003 1.00000000E-036 / B
        30000  1.350973800000000E+003 1.00000000E-036 / C
          200 -9.100000000000000E-005 1.00000000E-036 /-DeltaJ
         2000 -5.700000000000003E-004 1.00000000E-036 /-DeltaK
         1100 -4.300000000000000E-005 1.00000000E-036 /-DeltaJK
        40100 -2.700000000000000E-005 1.00000000E-036 /-deltaj
        41000 -1.260000000000000E-004 1.00000000E-036 /-deltak
           55  1.244166091804313E+007 1.00000000E+036 / nu33
        10055  3.378926803645575E+003 1.00000000E+036 / A
        20055  2.246099945684064E+003 1.00000000E+036 / B
        30055  1.350405788488751E+003 1.00000000E+036 / C
          255 -9.725691705890091E-005 1.00000000E+036 /-DeltaJ
         2055 -5.790202513786218E-004 1.00000000E+036 /-DeltaK
         1155 -4.155107057795356E-005 1.00000000E+036 /-DeltaJK
        40155 -2.634812204144947E-005 1.00000000E+036 /-deltaj
        41055 -1.595679252196970E-004 1.00000000E+036 /-deltak
