# Supplementary material for: Intramolecular H-Bond Dynamics of Catechol Investigated by THz High-Resolution Spectroscopy of Its Low-Frequency Modes
Source: Molecules. 2021 Jun 15;26(12):3645. doi: 10.3390/molecules26123645 (PMC8232127; doi:10.3390/molecules26123645)
Supplement: Supplementary file 1 [file molecules-26-03645-s001.zip › supp-mat/nu35.par]

catechol          fri Oct Sat Aug 15 12:34:59 2009Thu MaSun May 23 23:55:18 2021
  17 6939   30    0    0.0000E+000    3.0000E+000    1.0000E+001 1.0000000000
'a'  1  5  0 ,,,,,,,,
        10000  3.387593900000000E+003 1.00000000E-036 / A
        20000  2.246188200000000E+003 1.00000000E-036 / B
        30000  1.350973800000000E+003 1.00000000E-036 / C
          200 -9.100000000000000E-005 1.00000000E-036 /-DeltaJ
         2000 -5.700000000000003E-004 1.00000000E-036 /-DeltaK
         1100 -4.300000000000000E-005 1.00000000E-036 /-DeltaJK
        40100 -2.700000000000000E-005 1.00000000E-036 /-deltaj
        41000 -1.260000000000000E-004 1.00000000E-036 /-deltak
           22  6.652771938041013E+006 1.89372059E+036 / nu35
        10022  3.385379334743696E+003 4.72377129E+036 / A
        20022  2.243757634197756E+003 3.09132065E+036 / B
        30022  1.350967124431795E+003 2.24064239E+036 / C
          222 -8.982639883121032E-005 4.29402156E+036 /-DeltaJ
         2022 -5.711959819602768E-004 3.16568819E+036 /-DeltaK
         1122 -4.329404295633912E-005 2.21620019E+036 /-DeltaJK
        40122 -2.670404185105969E-005 2.47833599E+036 /-deltaj
        41022 -1.237403585345392E-004 1.74856154E+036 /-deltak
