# Supplementary material for: Intramolecular H-Bond Dynamics of Catechol Investigated by THz High-Resolution Spectroscopy of Its Low-Frequency Modes
Source: Molecules. 2021 Jun 15;26(12):3645. doi: 10.3390/molecules26123645 (PMC8232127; doi:10.3390/molecules26123645)
Supplement: Supplementary file 1 [file molecules-26-03645-s001.zip › supp-mat/mmw.int]

Catechol
1  1  263786   0  200  -8  -8.  240.0  300.0
 001     0.23    /mua ab initio   
 002     2.11    /mub ab initio 
 111     0.23    /mua ab initio   
 112     2.11    /mub ab initio
 221     0.23    /mua ab initio   
 222     2.11    /mub ab initio  
 331     0.23    /mua ab initio   
 332     2.11    /mub ab initio 
 441     0.23    /mua ab initio   
 442     2.11    /mub ab initio
