# Supplementary material for: Intramolecular H-Bond Dynamics of Catechol Investigated by THz High-Resolution Spectroscopy of Its Low-Frequency Modes
Source: Molecules. 2021 Jun 15;26(12):3645. doi: 10.3390/molecules26123645 (PMC8232127; doi:10.3390/molecules26123645)
Supplement: Supplementary file 1 [file molecules-26-03645-s001.zip › supp-mat/nu33.fit]

catechol          fri Oct Sat Aug 15 12:34:59 2009Thu MaSun May 23 23:57:49 2021
PARAMETER ERRORS SCALED BY       10.000000
LINES REQUESTED=99999 NUMBER OF PARAMETERS= 17 NUMBER OF ITERATIONS= 30
  MARQUARDT PARAMETER =0.0000E+000 max (OBS-CALC)/ERROR =3.0000E+000
                              PARAMETERS - A.PRIORI ERROR 
     1      1         10000  3.3875939000000E+003   1.000000E-036  A
     2      2         20000  2.2461882000000E+003   1.000000E-036  B
     3      3         30000  1.3509738000000E+003   1.000000E-036  C
     4      4           200 -9.1000000000000E-005   1.000000E-036 -DeltaJ
     5      5          2000 -5.7000000000000E-004   1.000000E-036 -DeltaK
     6      6          1100 -4.3000000000000E-005   1.000000E-036 -DeltaJK
     7      7         40100 -2.7000000000000E-005   1.000000E-036 -deltaj
     8      8         41000 -1.2600000000000E-004   1.000000E-036 -deltak
     9      9            55  1.2441660918043E+007   1.000000E+036  nu33
    10     10         10055  3.3789268036456E+003   1.000000E+036  A
    11     11         20055  2.2460999456841E+003   1.000000E+036  B
    12     12         30055  1.3504057884888E+003   1.000000E+036  C
    13     13           255 -9.7256917058901E-005   1.000000E+036 -DeltaJ
    14     14          2055 -5.7902025137862E-004   1.000000E+036 -DeltaK
    15     15          1155 -4.1551070577954E-005   1.000000E+036 -DeltaJK
    16     16         40155 -2.6348122041449E-005   1.000000E+036 -deltaj
    17     17         41055 -1.5956792521970E-004   1.000000E+036 -deltak
17 parameters read, 17 independent parameters
ENERGY SORT OF WANG SUB-BLOCKS
PROLATE ROTOR
    V KMIN KMAX WTPL WTMN ESYMWT NSYM SPINS
    0    0  199    1    1     99    2
    1    0  199    1    1     99    2
    2    0  199    1    1     99    2
    3    0  199    1    1     99    2
    4    0  199    1    1     99    2
    5    0  199    1    1     99    2
BLOCK - WT - SYM - V - TSP - N  -  other quanta  (rel. to F=0 )
    1    1    x    0    0
    2    1    c    0    0
    3    1    b    0    0
    4    1    a    0    0
    5    1    x    1    0
    6    1    c    1    0
    7    1    b    1    0
    8    1    a    1    0
    9    1    x    2    0
   10    1    c    2    0
   11    1    b    2    0
   12    1    a    2    0
   13    1    x    3    0
   14    1    c    3    0
   15    1    b    3    0
   16    1    a    3    0
   17    1    x    4    0
   18    1    c    4    0
   19    1    b    4    0
   20    1    a    4    0
   21    1    x    5    0
   22    1    c    5    0
   23    1    b    5    0
   24    1    a    5    0
Maximum Dimension for Hamiltonian = 100
                                        EXP.FREQ.  -  CALC.FREQ. -   DIFF.  - EXP.ERR.- EST.ERR.-AVG. CALC.FREQ. -  DIFF. - WT.
    1:  11  1 10  5 12  2 10  0               412.8639000   412.8635217  0.0003783 -0.0002000 0.0000000
    2:  12  1 11  5 13  2 11  0               412.6820000   412.6819199  0.0000801 -0.0002000 0.0000000
    3:  16  1 15  5 17  2 15  0               411.9566000   411.9563129  0.0002871 -0.0002000 0.0000000
    4:  22  1 21  5 23  2 21  0               410.8681000   410.8680885  0.0000115 -0.0002000 0.0000000
    5:  26  1 25  5 27  2 25  0               410.1423000   410.1421897  0.0001103 -0.0002000 0.0000000
    6:  30  1 29  5 31  2 29  0               409.4158000   409.4158118 -0.0000118 -0.0002000 0.0000000
    7:  32  1 31  5 33  2 31  0               409.0526000   409.0524240  0.0001760 -0.0002000 0.0000000
    8:  38  1 37  5 39  2 37  0               407.9618000   407.9614071  0.0003929 -0.0002000 0.0000000
    9:  41  1 40  5 42  2 40  0               407.4154000   407.4153967  0.0000033 -0.0002000 0.0000000
   10:  45  1 44  5 46  2 44  0               406.6866000   406.6868401 -0.0002401 -0.0002000 0.0000000
   11:  54  1 53  5 55  2 53  0               405.0453000   405.0452198  0.0000802 -0.0002000 0.0000000
   12:  58  1 57  5 59  2 57  0               404.3149000   404.3145122  0.0003878 -0.0002000 0.0000000
   13:  59  1 58  5 60  2 58  0               404.1320000   404.1317260  0.0002740 -0.0002000 0.0000000
   14:  64  1 63  5 65  2 63  0               403.2170000   403.2171221 -0.0001221 -0.0002000 0.0000000
   15:  70  1 69  5 71  2 69  0               402.1180000   402.1180713 -0.0000713 -0.0002000 0.0000000
   16: 100  1 99  5101  2 99  0               396.5953000   396.5948683  0.0004317 -0.0002000 0.0000000
   17: 110  1109  5111  2109  0               394.7423000   394.7419964  0.0003036 -0.0002000 0.0000000
   18: 121  1120  5122  2120  0               392.6965000   392.6959276  0.0005724 -0.0002000 0.0000000
   19: 128  1127  5129  2127  0               391.3891000   391.3891918 -0.0000918 -0.0002000 0.0000000
   20: 134  1133  5135  2133  0               390.2662000   390.2660114  0.0001886 -0.0002000 0.0000000
   21: 140  1139  5141  2139  0               389.1396000   389.1397819 -0.0001819 -0.0002000 0.0000000
   22: 144  1143  5145  2143  0               388.3877000   388.3871856  0.0005144 -0.0002000 0.0000000
   23: 146  1145  5147  2145  0               388.0109000   388.0103354  0.0005646 -0.0002000 0.0000000
   24: 161  1160  5162  2160  0               385.1710000   385.1714747 -0.0004747 -0.0002000 0.0000000
   25: 162  1161  5163  2161  0               384.9816000   384.9813921  0.0002079 -0.0002000 0.0000000
   26: 170  1169  5171  2169  0               383.4570000   383.4567545  0.0002455 -0.0002000 0.0000000
   27: 177  1176  5178  2176  0               382.1171000   382.1166287  0.0004713 -0.0002000 0.0000000
   28: 179  1178  5180  2178  0               381.7327000   381.7326450  0.0000550 -0.0002000 0.0000000
   29: 184  1183  5185  2183  0               380.7704000   380.7704820 -0.0000820 -0.0002000 0.0000000
   30: 185  1184  5186  2184  0               380.5778000   380.5776632  0.0001368 -0.0002000 0.0000000
   31: 191  1190  5192  2190  0               379.4178000   379.4179582 -0.0001582 -0.0002000 0.0000000
   32: 196  1195  5197  2195  0               378.4474000   378.4477606 -0.0003606 -0.0002000 0.0000000
   33:   5  2  3  5  6  3  3  0               414.0054000   414.0056436 -0.0002436 -0.0002000 0.0000000
   34:   6  2  4  5  7  3  4  0               413.8408000   413.8409279 -0.0001279 -0.0002000 0.0000000
   35:   7  2  5  5  8  3  5  0               413.6537000   413.6534798  0.0002202 -0.0002000 0.0000000
   36:   8  2  6  5  9  3  6  0               413.4542000   413.4545149 -0.0003149 -0.0002000 0.0000000
   37:   9  2  7  5 10  3  7  0               413.2581000   413.2577882  0.0003118 -0.0002000 0.0000000
   38:  11  2  9  5 12  3  9  0               412.8811000   412.8811625 -0.0000625 -0.0002000 0.0000000
   39:  12  2 10  5 13  3 10  0               412.6966000   412.6971804 -0.0005804 -0.0002000 0.0000000
   40:  13  2 11  5 14  3 11  0               412.5145000   412.5142119  0.0002881 -0.0002000 0.0000000
   41:  15  2 13  5 16  3 13  0               412.1500000   412.1495235  0.0004765 -0.0002000 0.0000000
   42:  18  2 16  5 19  3 16  0               411.6037000   411.6036338  0.0000662 -0.0002000 0.0000000
   43:  19  2 17  5 20  3 17  0               411.4222000   411.4217961  0.0004039 -0.0002000 0.0000000
   44:  20  2 18  5 21  3 18  0               411.2400000   411.2399883  0.0000117 -0.0002000 0.0000000
   45:  21  2 19  5 22  3 19  0               411.0581000   411.0581980 -0.0000980 -0.0002000 0.0000000
   46:  23  2 21  5 24  3 21  0               410.6944000   410.6946349 -0.0002349 -0.0002000 0.0000000
   47:  24  2 22  5 25  3 22  0               410.5130000   410.5128488  0.0001512 -0.0002000 0.0000000
   48:  25  2 23  5 26  3 23  0               410.3311000   410.3310530  0.0000470 -0.0002000 0.0000000
   49:  27  2 25  5 28  3 25  0               409.9675000   409.9674172  0.0000828 -0.0002000 0.0000000
   50:  28  2 26  5 29  3 26  0               409.7852000   409.7855712 -0.0003712 -0.0002000 0.0000000
   51:  30  2 28  5 31  3 28  0               409.4214000   409.4218114 -0.0004114 -0.0002000 0.0000000
   52:  31  2 29  5 32  3 29  0               409.2399000   409.2398940  0.0000060 -0.0002000 0.0000000
   53:  32  2 30  5 33  3 30  0               409.0577000   409.0579494 -0.0002494 -0.0002000 0.0000000
   54:  33  2 31  5 34  3 31  0               408.8758000   408.8759765 -0.0001765 -0.0002000 0.0000000
   55:  35  2 33  5 36  3 33  0               408.5119000   408.5119409 -0.0000409 -0.0002000 0.0000000
   56:   5  3  2  5  6  4  2  0               413.9268000   413.9268504 -0.0000504 -0.0002000 0.0000000
   57:   6  3  3  5  7  4  3  0               413.8107000   413.8102210  0.0004790 -0.0002000 0.0000000
   58:   7  3  4  5  8  4  4  0               413.6744000   413.6741022  0.0002978 -0.0002000 0.0000000
   59:   8  3  5  5  9  4  5  0               413.5124000   413.5121961  0.0002039 -0.0002000 0.0000000
   60:   9  3  6  5 10  4  6  0               413.3246000   413.3245830  0.0000170 -0.0002000 0.0000000
   61:  10  3  7  5 11  4  7  0               413.1222000   413.1220264  0.0001736 -0.0002000 0.0000000
   62:  16  3 13  5 17  4 13  0               411.9827000   411.9828413 -0.0001413 -0.0002000 0.0000000
   63:  17  3 14  5 18  4 14  0               411.7997000   411.7997653 -0.0000653 -0.0002000 0.0000000
   64:  22  3 19  5 23  4 19  0               410.8869000   410.8871035 -0.0002035 -0.0002000 0.0000000
   65:  23  3 20  5 24  4 20  0               410.7048000   410.7048216 -0.0000216 -0.0002000 0.0000000
   66:  24  3 21  5 25  4 21  0               410.5226000   410.5225756  0.0000244 -0.0002000 0.0000000
   67:  25  3 22  5 26  4 22  0               410.3406000   410.3403540  0.0002460 -0.0002000 0.0000000
   68:  29  3 26  5 30  4 26  0               409.6116000   409.6115521  0.0000479 -0.0002000 0.0000000
   69:  30  3 27  5 31  4 27  0               409.4295000   409.4293440  0.0001560 -0.0002000 0.0000000
   70:  31  3 28  5 32  4 28  0               409.2467000   409.2471244 -0.0004244 -0.0002000 0.0000000
   71:  32  3 29  5 33  4 29  0               409.0648000   409.0648902 -0.0000902 -0.0002000 0.0000000
   72:  33  3 30  5 34  4 30  0               408.8826000   408.8826388 -0.0000388 -0.0002000 0.0000000
   73:  34  3 31  5 35  4 31  0               408.7005000   408.7003679  0.0001321 -0.0002000 0.0000000
   74:  35  3 32  5 36  4 32  0               408.5178000   408.5180754 -0.0002754 -0.0002000 0.0000000
   75:  36  3 33  5 37  4 33  0               408.3361000   408.3357594  0.0003406 -0.0002000 0.0000000
   76:  37  3 34  5 38  4 34  0               408.1535000   408.1534186  0.0000814 -0.0002000 0.0000000
   77:  38  3 35  5 39  4 35  0               407.9710000   407.9710513 -0.0000513 -0.0002000 0.0000000
   78:  39  3 36  5 40  4 36  0               407.7891000   407.7886564  0.0004436 -0.0002000 0.0000000
   79:  40  3 37  5 41  4 37  0               407.6066000   407.6062327  0.0003673 -0.0002000 0.0000000
   80:  44  3 41  5 45  4 41  0               406.8768000   406.8762305  0.0005695 -0.0002000 0.0000000
   81:   6  4  2  5  7  5  2  0               413.6898000   413.6899916 -0.0001916 -0.0002000 0.0000000
   82:   7  4  3  5  8  5  3  0               413.5829000   413.5830971 -0.0001971 -0.0002000 0.0000000
   83:   8  4  4  5  9  5  4  0               413.4724000   413.4725427 -0.0001427 -0.0002000 0.0000000
   84:   9  4  5  5 10  5  5  0               413.3418000   413.3423853 -0.0005853 -0.0002000 0.0000000
   85:  10  4  6  5 11  5  6  0               413.1840000   413.1842586 -0.0002586 -0.0002000 0.0000000
   86:  11  4  7  5 12  5  7  0               412.9974000   412.9974608 -0.0000608 -0.0002000 0.0000000
   87:  12  4  8  5 13  5  8  0               412.7922000   412.7920400  0.0001600 -0.0002000 0.0000000
   88:  13  4  9  5 14  5  9  0               412.5854000   412.5851017  0.0002983 -0.0002000 0.0000000
   89:  14  4 10  5 15  5 10  0               412.3858000   412.3857880  0.0000120 -0.0002000 0.0000000
   90:  15  4 11  5 16  5 11  0               412.1932000   412.1935815 -0.0003815 -0.0002000 0.0000000
   91:  16  4 12  5 17  5 12  0               412.0060000   412.0055814  0.0004186 -0.0002000 0.0000000
   92:  18  4 14  5 19  5 14  0               411.6351000   411.6350721  0.0000279 -0.0002000 0.0000000
   93:  19  4 15  5 20  5 15  0               411.4511000   411.4510234  0.0000766 -0.0002000 0.0000000
   94:  20  4 16  5 21  5 16  0               411.2676000   411.2673743  0.0002257 -0.0002000 0.0000000
   95:  21  4 17  5 22  5 17  0               411.0841000   411.0839986  0.0001014 -0.0002000 0.0000000
   96:  22  4 18  5 23  5 18  0               410.9008000   410.9008218 -0.0000218 -0.0002000 0.0000000
   97:  23  4 19  5 24  5 19  0               410.7179000   410.7177945  0.0001055 -0.0002000 0.0000000
   98:  24  4 20  5 25  5 20  0               410.5348000   410.5348818 -0.0000818 -0.0002000 0.0000000
   99:  25  4 21  5 26  5 21  0               410.3520000   410.3520574 -0.0000574 -0.0002000 0.0000000
  100:  26  4 22  5 27  5 22  0               410.1690000   410.1693009 -0.0003009 -0.0002000 0.0000000
  101:  27  4 23  5 28  5 23  0               409.9865000   409.9865962 -0.0000962 -0.0002000 0.0000000
  102:  28  4 24  5 29  5 24  0               409.8038000   409.8039303 -0.0001303 -0.0002000 0.0000000
  103:  29  4 25  5 30  5 25  0               409.6211000   409.6212927 -0.0001927 -0.0002000 0.0000000
  104:  30  4 26  5 31  5 26  0               409.4384000   409.4386745 -0.0002745 -0.0002000 0.0000000
  105:  31  4 27  5 32  5 27  0               409.2565000   409.2560687  0.0004313 -0.0002000 0.0000000
  106:  32  4 28  5 33  5 28  0               409.0734000   409.0734690 -0.0000690 -0.0002000 0.0000000
  107:  33  4 29  5 34  5 29  0               408.8909000   408.8908702  0.0000298 -0.0002000 0.0000000
  108:  34  4 30  5 35  5 30  0               408.7082000   408.7082681 -0.0000681 -0.0002000 0.0000000
  109:  35  4 31  5 36  5 31  0               408.5257000   408.5256586  0.0000414 -0.0002000 0.0000000
  110:  36  4 32  5 37  5 32  0               408.3428000   408.3430386 -0.0002386 -0.0002000 0.0000000
  111:  37  4 33  5 38  5 33  0               408.1604000   408.1604051 -0.0000051 -0.0002000 0.0000000
  112:  38  4 34  5 39  5 34  0               407.9781000   407.9777556  0.0003444 -0.0002000 0.0000000
  113:  42  4 38  5 43  5 38  0               407.2473000   407.2469561  0.0003439 -0.0002000 0.0000000
  114:  43  4 39  5 44  5 39  0               407.0646000   407.0641974  0.0004026 -0.0002000 0.0000000
  115:  44  4 40  5 45  5 40  0               406.8816000   406.8814123  0.0001877 -0.0002000 0.0000000
  116:   5  5  0  5  6  6  0  0               413.6969000   413.6969527 -0.0000527 -0.0002000 0.0000000
  117:   6  5  1  5  7  6  1  0               413.5740000   413.5738078  0.0001922 -0.0002000 0.0000000
  118:   7  5  2  5  8  6  2  0               413.4542000   413.4540338  0.0001662 -0.0002000 0.0000000
  119:   8  5  3  5  9  6  3  0               413.3418000   413.3418067 -0.0000067 -0.0002000 0.0000000
  120:   9  5  4  5 10  6  4  0               413.2383000   413.2385319 -0.0002319 -0.0002000 0.0000000
  121:  10  5  5  5 11  6  5  0               413.1336000   413.1338045 -0.0002045 -0.0002000 0.0000000
  122:  11  5  6  5 12  6  6  0               413.0100000   413.0100662 -0.0000662 -0.0002000 0.0000000
  123:  12  5  7  5 13  6  7  0               412.8565000   412.8566078 -0.0001078 -0.0002000 0.0000000
  124:  13  5  8  5 14  6  8  0               412.6718000   412.6716079  0.0001921 -0.0002000 0.0000000
  125:  14  5  9  5 15  6  9  0               412.4644000   412.4641520  0.0002480 -0.0002000 0.0000000
  126:  15  5 10  5 16  6 10  0               412.2521000   412.2523345 -0.0002345 -0.0002000 0.0000000
  127:  16  5 11  5 17  6 11  0               412.0479000   412.0480939 -0.0001939 -0.0002000 0.0000000
  128:  17  5 12  5 18  6 12  0               411.8522000   411.8522748 -0.0000748 -0.0002000 0.0000000
  129:  18  5 13  5 19  6 13  0               411.6615000   411.6618339 -0.0003339 -0.0002000 0.0000000
  130:  21  5 16  5 22  6 16  0               411.1031000   411.1031821 -0.0000821 -0.0002000 0.0000000
  131:  22  5 17  5 23  6 17  0               410.9188000   410.9186119  0.0001881 -0.0002000 0.0000000
  132:  23  5 18  5 24  6 18  0               410.7342000   410.7344185 -0.0002185 -0.0002000 0.0000000
  133:  24  5 19  5 25  6 19  0               410.5504000   410.5505014 -0.0001014 -0.0002000 0.0000000
  134:  25  5 20  5 26  6 20  0               410.3668000   410.3667951  0.0000049 -0.0002000 0.0000000
  135:  27  5 22  5 28  6 22  0               409.9998000   409.9998422 -0.0000422 -0.0002000 0.0000000
  136:  29  5 24  5 30  6 24  0               409.6335000   409.6333086  0.0001914 -0.0002000 0.0000000
  137:  30  5 25  5 31  6 25  0               409.4500000   409.4501480 -0.0001480 -0.0002000 0.0000000
  138:  31  5 26  5 32  6 26  0               409.2668000   409.2670386 -0.0002386 -0.0002000 0.0000000
  139:  32  5 27  5 33  6 27  0               409.0841000   409.0839689  0.0001311 -0.0002000 0.0000000
  140:  33  5 28  5 34  6 28  0               408.9009000   408.9009292 -0.0000292 -0.0002000 0.0000000
  141:  34  5 29  5 35  6 29  0               408.7178000   408.7179114 -0.0001114 -0.0002000 0.0000000
  142:  35  5 30  5 36  6 30  0               408.5348000   408.5349086 -0.0001086 -0.0002000 0.0000000
  143:  37  5 32  5 38  6 32  0               408.1688000   408.1689254 -0.0001254 -0.0002000 0.0000000
  144:  38  5 33  5 39  6 33  0               407.9858000   407.9859354 -0.0001354 -0.0002000 0.0000000
  145:  39  5 34  5 40  6 34  0               407.8027000   407.8029413 -0.0002413 -0.0002000 0.0000000
  146:   6  6  0  5  7  7  0  0               413.4676000   413.4677192 -0.0001192 -0.0002000 0.0000000
  147:   7  6  1  5  8  7  1  0               413.3439000   413.3439764 -0.0000764 -0.0002000 0.0000000
  148:   8  6  2  5  9  7  2  0               413.2216000   413.2217332 -0.0001332 -0.0002000 0.0000000
  149:   9  6  3  5 10  7  3  0               413.1036000   413.1034235  0.0001765 -0.0002000 0.0000000
  150:  10  6  4  5 11  7  4  0               412.9932000   412.9931944  0.0000056 -0.0002000 0.0000000
  151:  11  6  5  5 12  7  5  0               412.8930000   412.8930742 -0.0000742 -0.0002000 0.0000000
  152:  12  6  6  5 13  7  6  0               412.7943000   412.7938359  0.0004641 -0.0002000 0.0000000
  153:  17  6 11  5 18  7 11  0               411.9219000   411.9216770  0.0002230 -0.0002000 0.0000000
  154:  18  6 12  5 19  7 12  0               411.7124000   411.7122800  0.0001200 -0.0002000 0.0000000
  155:  19  6 13  5 20  7 13  0               411.5125000   411.5124777  0.0000223 -0.0002000 0.0000000
  156:  20  6 14  5 21  7 14  0               411.3193000   411.3193062 -0.0000062 -0.0002000 0.0000000
  157:  22  6 16  5 23  7 16  0               410.9423000   410.9424297 -0.0001297 -0.0002000 0.0000000
  158:  23  6 17  5 24  7 17  0               410.7557000   410.7561490 -0.0004490 -0.0002000 0.0000000
  159:  24  6 18  5 25  7 18  0               410.5708000   410.5705862  0.0002138 -0.0002000 0.0000000
  160:  25  6 19  5 26  7 19  0               410.3853000   410.3855150 -0.0002150 -0.0002000 0.0000000
  161:  26  6 20  5 27  7 20  0               410.2007000   410.2008050 -0.0001050 -0.0002000 0.0000000
  162:  28  6 22  5 29  7 22  0               409.8320000   409.8321592 -0.0001592 -0.0002000 0.0000000
  163:  29  6 23  5 30  7 23  0               409.6480000   409.6481214 -0.0001214 -0.0002000 0.0000000
  164:  30  6 24  5 31  7 24  0               409.4641000   409.4642256 -0.0001256 -0.0002000 0.0000000
  165:  31  6 25  5 32  7 25  0               409.2803000   409.2804451 -0.0001451 -0.0002000 0.0000000
  166:  33  6 27  5 34  7 27  0               408.9130000   408.9131479 -0.0001479 -0.0002000 0.0000000
  167:  35  6 29  5 36  7 29  0               408.5461000   408.5460998  0.0000002 -0.0002000 0.0000000
  168:  36  6 30  5 37  7 30  0               408.3625000   408.3626398 -0.0001398 -0.0002000 0.0000000
  169:  37  6 31  5 38  7 31  0               408.1793000   408.1792102  0.0000898 -0.0002000 0.0000000
  170:  38  6 32  5 39  7 32  0               407.9958000   407.9958037 -0.0000037 -0.0002000 0.0000000
  171:  39  6 33  5 40  7 33  0               407.8125000   407.8124138  0.0000862 -0.0002000 0.0000000
  172:  40  6 34  5 41  7 34  0               407.6290000   407.6290348 -0.0000348 -0.0002000 0.0000000
  173:  25  7 18  5 26  8 18  0               410.4095000   410.4098507 -0.0003507 -0.0002000 0.0000000
  174:  26  7 19  5 27  8 19  0               410.2230000   410.2232277 -0.0002277 -0.0002000 0.0000000
  175:  27  7 20  5 28  8 20  0               410.0370000   410.0372235 -0.0002235 -0.0002000 0.0000000
  176:  28  7 21  5 29  8 21  0               409.8516000   409.8516729 -0.0000729 -0.0002000 0.0000000
  177:  29  7 22  5 30  8 22  0               409.6666000   409.6664717  0.0001283 -0.0002000 0.0000000
  178:  30  7 23  5 31  8 23  0               409.4811000   409.4815477 -0.0004477 -0.0002000 0.0000000
  179:  31  7 24  5 32  8 24  0               409.2966000   409.2968479 -0.0002479 -0.0002000 0.0000000
  180:  32  7 25  5 33  8 25  0               409.1123000   409.1123313 -0.0000313 -0.0002000 0.0000000
  181:  33  7 26  5 34  8 26  0               408.9280000   408.9279654  0.0000346 -0.0002000 0.0000000
  182:  34  7 27  5 35  8 27  0               408.7437000   408.7437240 -0.0000240 -0.0002000 0.0000000
  183:  35  7 28  5 36  8 28  0               408.5595000   408.5595858 -0.0000858 -0.0002000 0.0000000
  184:  36  7 29  5 37  8 29  0               408.3756000   408.3755330  0.0000670 -0.0002000 0.0000000
  185:  37  7 30  5 38  8 30  0               408.1914000   408.1915506 -0.0001506 -0.0002000 0.0000000
  186:  38  7 31  5 39  8 31  0               408.0077000   408.0076261  0.0000739 -0.0002000 0.0000000
  187:  39  7 32  5 40  8 32  0               407.8236000   407.8237489 -0.0001489 -0.0002000 0.0000000
  188:  40  7 33  5 41  8 33  0               407.6400000   407.6399097  0.0000903 -0.0002000 0.0000000
  189:  41  7 34  5 42  8 34  0               407.4562000   407.4561007  0.0000993 -0.0002000 0.0000000
  190:  42  7 35  5 43  8 35  0               407.2725000   407.2723149  0.0001851 -0.0002000 0.0000000
  191:  43  7 36  5 44  8 36  0               407.0883000   407.0885464 -0.0002464 -0.0002000 0.0000000
  192:  44  7 37  5 45  8 37  0               406.9052000   406.9047899  0.0004101 -0.0002000 0.0000000
  193:  45  7 38  5 46  8 38  0               406.7215000   406.7210407  0.0004593 -0.0002000 0.0000000
  194:  46  7 39  5 47  8 39  0               406.5375000   406.5372947  0.0002053 -0.0002000 0.0000000
  195:  48  7 41  5 49  8 41  0               406.1703000   406.1697978  0.0005022 -0.0002000 0.0000000
  196:  10  8  2  5 11  9  2  0               412.7602000   412.7601110  0.0000890 -0.0002000 0.0000000
  197:  11  8  3  5 12  9  3  0               412.6375000   412.6376386 -0.0001386 -0.0002000 0.0000000
  198:  12  8  4  5 13  9  4  0               412.5174000   412.5173430  0.0000570 -0.0002000 0.0000000
  199:  13  8  5  5 14  9  5  0               412.4018000   412.4016122  0.0001878 -0.0002000 0.0000000
  200:  14  8  6  5 15  9  6  0               412.2942000   412.2945594 -0.0003594 -0.0002000 0.0000000
  201:  15  8  7  5 16  9  7  0               412.1993000   412.1994154 -0.0001154 -0.0002000 0.0000000
  202:  18  8 10  5 19  9 10  0               411.8717000   411.8717574 -0.0000574 -0.0002000 0.0000000
  203:  19  8 11  5 20  9 11  0               411.6973000   411.6978358 -0.0005358 -0.0002000 0.0000000
  204:  20  8 12  5 21  9 12  0               411.4897000   411.4898965 -0.0001965 -0.0002000 0.0000000
  205:  21  8 13  5 22  9 13  0               411.2661000   411.2660594  0.0000406 -0.0002000 0.0000000
  206:  22  8 14  5 23  9 14  0               411.0460000   411.0460271 -0.0000271 -0.0002000 0.0000000
  207:  23  8 15  5 24  9 15  0               410.8371000   410.8372096 -0.0001096 -0.0002000 0.0000000
  208:  25  8 17  5 26  9 17  0               410.4439000   410.4437967  0.0001033 -0.0002000 0.0000000
  209:  26  8 18  5 27  9 18  0               410.2531000   410.2531020 -0.0000020 -0.0002000 0.0000000
  210:  27  8 19  5 28  9 19  0               410.0643000   410.0642285  0.0000715 -0.0002000 0.0000000
  211:  28  8 20  5 29  9 20  0               409.8761000   409.8764794 -0.0003794 -0.0002000 0.0000000
  212:  29  8 21  5 30  9 21  0               409.6894000   409.6894899 -0.0000899 -0.0002000 0.0000000
  213:  30  8 22  5 31  9 22  0               409.5031000   409.5030544  0.0000456 -0.0002000 0.0000000
  214:  31  8 23  5 32  9 23  0               409.3166000   409.3170452 -0.0004452 -0.0002000 0.0000000
  215:  32  8 24  5 33  9 24  0               409.1312000   409.1313752 -0.0001752 -0.0002000 0.0000000
  216:  34  8 26  5 35  9 26  0               408.7606000   408.7608133 -0.0002133 -0.0002000 0.0000000
  217:  35  8 27  5 36  9 27  0               408.5759000   408.5758340  0.0000660 -0.0002000 0.0000000
  218:  36  8 28  5 37  9 28  0               408.3909000   408.3910119 -0.0001119 -0.0002000 0.0000000
  219:  38  8 30  5 39  9 30  0               408.0216000   408.0217415 -0.0001415 -0.0002000 0.0000000
  220:  39  8 31  5 40  9 31  0               407.8371000   407.8372544 -0.0001544 -0.0002000 0.0000000
  221:  40  8 32  5 41  9 32  0               407.6529000   407.6528451  0.0000549 -0.0002000 0.0000000
  222:  64  8 56  5 65  9 56  0               403.2317000   403.2322099 -0.0005099 -0.0002000 0.0000000
  223:  65  8 57  5 66  9 57  0               403.0475000   403.0478619 -0.0003619 -0.0002000 0.0000000
  224:  66  8 58  5 67  9 58  0               402.8633000   402.8634860 -0.0001860 -0.0002000 0.0000000
  225:  67  8 59  5 68  9 59  0               402.6789000   402.6790810 -0.0001810 -0.0002000 0.0000000
  226:  68  8 60  5 69  9 60  0               402.4945000   402.4946459 -0.0001459 -0.0002000 0.0000000
  227:  69  8 61  5 70  9 61  0               402.3102000   402.3101798  0.0000202 -0.0002000 0.0000000
  228:  70  8 62  5 71  9 62  0               402.1258000   402.1256818  0.0001182 -0.0002000 0.0000000
  229:  71  8 63  5 72  9 63  0               401.9416000   401.9411509  0.0004491 -0.0002000 0.0000000
  230:  72  8 64  5 73  9 64  0               401.7570000   401.7565864  0.0004136 -0.0002000 0.0000000
  231:   9  9  0  5 10 10  0  0               412.7767000   412.7767495 -0.0000495 -0.0002000 0.0000000
  232:  10  9  1  5 11 10  1  0               412.6526000   412.6527010 -0.0001010 -0.0002000 0.0000000
  233:  11  9  2  5 12 10  2  0               412.5289000   412.5290186 -0.0001186 -0.0002000 0.0000000
  234:  12  9  3  5 13 10  3  0               412.4062000   412.4060278  0.0001722 -0.0002000 0.0000000
  235:  14  9  5  5 15 10  5  0               412.1652000   412.1649430  0.0002570 -0.0002000 0.0000000
  236:  17  9  8  5 18 10  8  0               411.8510000   411.8512520 -0.0002520 -0.0002000 0.0000000
  237:  18  9  9  5 19 10  9  0               411.7656000   411.7658063 -0.0002063 -0.0002000 0.0000000
  238:  19  9 10  5 20 10 10  0               411.6697000   411.6695084  0.0001916 -0.0002000 0.0000000
  239:  21  9 12  5 22 10 12  0               411.3735000   411.3734481  0.0000519 -0.0002000 0.0000000
  240:  22  9 13  5 23 10 13  0               411.1669000   411.1673413 -0.0004413 -0.0002000 0.0000000
  241:  24  9 15  5 25 10 15  0               410.7152000   410.7155009 -0.0003009 -0.0002000 0.0000000
  242:  25  9 16  5 26 10 16  0               410.5018000   410.5017001  0.0000999 -0.0002000 0.0000000
  243:  26  9 17  5 27 10 17  0               410.2986000   410.2985008  0.0000992 -0.0002000 0.0000000
  244:  27  9 18  5 28 10 18  0               410.1022000   410.1020829  0.0001171 -0.0002000 0.0000000
  245:  28  9 19  5 29 10 19  0               409.9100000   409.9095446  0.0004554 -0.0002000 0.0000000
  246:  30  9 21  5 31 10 21  0               409.5300000   409.5302949 -0.0002949 -0.0002000 0.0000000
  247:  31  9 22  5 32 10 22  0               409.3422000   409.3422693 -0.0000693 -0.0002000 0.0000000
  248:  32  9 23  5 33 10 23  0               409.1546000   409.1549068 -0.0003068 -0.0002000 0.0000000
  249:  33  9 24  5 34 10 24  0               408.9678000   408.9680528 -0.0002528 -0.0002000 0.0000000
  250:  34  9 25  5 35 10 25  0               408.7816000   408.7816038 -0.0000038 -0.0002000 0.0000000
  251:  35  9 26  5 36 10 26  0               408.5954000   408.5954847 -0.0000847 -0.0002000 0.0000000
  252:  36  9 27  5 37 10 27  0               408.4094000   408.4096384 -0.0002384 -0.0002000 0.0000000
  253:  37  9 28  5 38 10 28  0               408.2238000   408.2240198 -0.0002198 -0.0002000 0.0000000
  254:  38  9 29  5 39 10 29  0               408.0388000   408.0385927  0.0002073 -0.0002000 0.0000000
  255:  39  9 30  5 40 10 30  0               407.8535000   407.8533274  0.0001726 -0.0002000 0.0000000
  256:  40  9 31  5 41 10 31  0               407.6680000   407.6681990 -0.0001990 -0.0002000 0.0000000
  257:  41  9 32  5 42 10 32  0               407.4830000   407.4831870 -0.0001870 -0.0002000 0.0000000
  258:  42  9 33  5 43 10 33  0               407.2980000   407.2982738 -0.0002738 -0.0002000 0.0000000
  259:  50  9 41  5 51 10 41  0               405.8209000   405.8210987 -0.0001987 -0.0002000 0.0000000
  260:  52  9 43  5 53 10 43  0               405.4521000   405.4521026 -0.0000026 -0.0002000 0.0000000
  261:  30 10 20  5 31 11 20  0               409.5661000   409.5666794 -0.0005794 -0.0002000 0.0000000
  262:  32 10 22  5 33 11 22  0               409.1841000   409.1846361 -0.0005361 -0.0002000 0.0000000
  263:  33 10 23  5 34 11 23  0               408.9955000   408.9955241 -0.0000241 -0.0002000 0.0000000
  264:  34 10 24  5 35 11 24  0               408.8068000   408.8071937 -0.0003937 -0.0002000 0.0000000
  265:  35 10 25  5 36 11 25  0               408.6189000   408.6194599 -0.0005599 -0.0002000 0.0000000
  266:  36 10 26  5 37 11 26  0               408.4321000   408.4322006 -0.0001006 -0.0002000 0.0000000
  267:  37 10 27  5 38 11 27  0               408.2452000   408.2453284 -0.0001284 -0.0002000 0.0000000
  268:  38 10 28  5 39 11 28  0               408.0586000   408.0587773 -0.0001773 -0.0002000 0.0000000
  269:  39 10 29  5 40 11 29  0               407.8722000   407.8724952 -0.0002952 -0.0002000 0.0000000
  270:  40 10 30  5 41 11 30  0               407.6863000   407.6864406 -0.0001406 -0.0002000 0.0000000
  271:  41 10 31  5 42 11 31  0               407.5006000   407.5005790  0.0000210 -0.0002000 0.0000000
  272:  42 10 32  5 43 11 32  0               407.3149000   407.3148823  0.0000177 -0.0002000 0.0000000
  273:  43 10 33  5 44 11 33  0               407.1294000   407.1293266  0.0000734 -0.0002000 0.0000000
  274:  44 10 34  5 45 11 34  0               406.9440000   406.9438917  0.0001083 -0.0002000 0.0000000
  275:  45 10 35  5 46 11 35  0               406.7587000   406.7585605  0.0001395 -0.0002000 0.0000000
  276:  46 10 36  5 47 11 36  0               406.5735000   406.5733182  0.0001818 -0.0002000 0.0000000
  277:  47 10 37  5 48 11 37  0               406.3879000   406.3881521 -0.0002521 -0.0002000 0.0000000
  278:  48 10 38  5 49 11 38  0               406.2034000   406.2030510  0.0003490 -0.0002000 0.0000000
  279:  50 10 40  5 51 11 40  0               405.8330000   405.8330063 -0.0000063 -0.0002000 0.0000000
  280:  11 11  0  5 12 12  0  0               412.3133000   412.3132535  0.0000465 -0.0002000 0.0000000
  281:  12 11  1  5 13 12  1  0               412.1891000   412.1891716 -0.0000716 -0.0002000 0.0000000
  282:  13 11  2  5 14 12  2  0               412.0652000   412.0653336 -0.0001336 -0.0002000 0.0000000
  283:  14 11  3  5 15 12  3  0               411.9418000   411.9419132 -0.0001132 -0.0002000 0.0000000
  284:  15 11  4  5 16 12  4  0               411.8191000   411.8191400 -0.0000400 -0.0002000 0.0000000
  285:  16 11  5  5 17 12  5  0               411.6973000   411.6973495 -0.0000495 -0.0002000 0.0000000
  286:  18 11  7  5 19 12  7  0               411.4598000   411.4595353  0.0002647 -0.0002000 0.0000000
  287:  19 11  8  5 20 12  8  0               411.3468000   411.3468392 -0.0000392 -0.0002000 0.0000000
  288:  20 11  9  5 21 12  9  0               411.2432000   411.2429721  0.0002279 -0.0002000 0.0000000
  289:  21 11 10  5 22 12 10  0               411.1528000   411.1524541  0.0003459 -0.0002000 0.0000000
  290:  22 11 11  5 23 12 11  0               411.0736000   411.0736413 -0.0000413 -0.0002000 0.0000000
  291:  23 11 12  5 24 12 12  0               410.9901000   410.9902573 -0.0001573 -0.0002000 0.0000000
  292:  25 11 14  5 26 12 14  0               410.7233000   410.7233385 -0.0000385 -0.0002000 0.0000000
  293:  26 11 15  5 27 12 15  0               410.5241000   410.5239336  0.0001664 -0.0002000 0.0000000
  294:  29 11 18  5 30 12 18  0               409.8347000   409.8349535 -0.0002535 -0.0002000 0.0000000
  295:  30 11 19  5 31 12 19  0               409.6237000   409.6234391  0.0002609 -0.0002000 0.0000000
  296:  31 11 20  5 32 12 20  0               409.4214000   409.4211890  0.0002110 -0.0002000 0.0000000
  297:  32 11 21  5 33 12 21  0               409.2241000   409.2244859 -0.0003859 -0.0002000 0.0000000
  298:  33 11 22  5 34 12 22  0               409.0308000   409.0310027 -0.0002027 -0.0002000 0.0000000
  299:  35 11 24  5 36 12 24  0               408.6491000   408.6492229 -0.0001229 -0.0002000 0.0000000
  300:  36 11 25  5 37 12 25  0               408.4600000   408.4598842  0.0001158 -0.0002000 0.0000000
  301:  37 11 26  5 38 12 26  0               408.2712000   408.2712367 -0.0000367 -0.0002000 0.0000000
  302:  38 11 27  5 39 12 27  0               408.0833000   408.0831373  0.0001627 -0.0002000 0.0000000
  303:  39 11 28  5 40 12 28  0               407.8951000   407.8954851 -0.0003851 -0.0002000 0.0000000
  304:  40 11 29  5 41 12 29  0               407.7081000   407.7082043 -0.0001043 -0.0002000 0.0000000
  305:  41 11 30  5 42 12 30  0               407.5211000   407.5212359 -0.0001359 -0.0002000 0.0000000
  306:  42 11 31  5 43 12 31  0               407.3343000   407.3345323 -0.0002323 -0.0002000 0.0000000
  307:  43 11 32  5 44 12 32  0               407.1482000   407.1480546  0.0001454 -0.0002000 0.0000000
  308:  44 11 33  5 45 12 33  0               406.9623000   406.9617707  0.0005293 -0.0002000 0.0000000
  309:  45 11 34  5 46 12 34  0               406.7754000   406.7756535 -0.0002535 -0.0002000 0.0000000
  310:  46 11 35  5 47 12 35  0               406.5897000   406.5896801  0.0000199 -0.0002000 0.0000000
  311:  47 11 36  5 48 12 36  0               406.4040000   406.4038311  0.0001689 -0.0002000 0.0000000
  312:  48 11 37  5 49 12 37  0               406.2183000   406.2180896  0.0002104 -0.0002000 0.0000000
  313:  49 11 38  5 50 12 38  0               406.0327000   406.0324411  0.0002589 -0.0002000 0.0000000
  314:  50 11 39  5 51 12 39  0               405.8471000   405.8468730  0.0002270 -0.0002000 0.0000000
  315:  51 11 40  5 52 12 40  0               405.6613000   405.6613742 -0.0000742 -0.0002000 0.0000000
  316:  12 12  0  5 13 13  0  0               412.0808000   412.0806477  0.0001523 -0.0002000 0.0000000
  317:  13 12  1  5 14 13  1  0               411.9566000   411.9565583  0.0000417 -0.0002000 0.0000000
  318:  14 12  2  5 15 13  2  0               411.8326000   411.8326774 -0.0000774 -0.0002000 0.0000000
  319:  15 12  3  5 16 13  3  0               411.7092000   411.7091453  0.0000547 -0.0002000 0.0000000
  320:  16 12  4  5 17 13  4  0               411.5861000   411.5861370 -0.0000370 -0.0002000 0.0000000
  321:  17 12  5  5 18 13  5  0               411.4640000   411.4638836  0.0001164 -0.0002000 0.0000000
  322:  18 12  6  5 19 13  6  0               411.3429000   411.3427223  0.0001777 -0.0002000 0.0000000
  323:  19 12  7  5 20 13  7  0               411.2235000   411.2232214  0.0002786 -0.0002000 0.0000000
  324:  20 12  8  5 21 13  8  0               411.1063000   411.1064654 -0.0001654 -0.0002000 0.0000000
  325:  21 12  9  5 22 13  9  0               410.9944000   410.9946038 -0.0002038 -0.0002000 0.0000000
  326:  22 12 10  5 23 13 10  0               410.8915000   410.8914930  0.0000070 -0.0002000 0.0000000
  327:  23 12 11  5 24 13 11  0               410.8021000   410.8019147  0.0001853 -0.0002000 0.0000000
  328:  24 12 12  5 25 13 12  0               410.7259000   410.7256390  0.0002610 -0.0002000 0.0000000
  329:  25 12 13  5 26 13 13  0               410.6484000   410.6481108  0.0002892 -0.0002000 0.0000000
  330:  26 12 14  5 27 13 14  0               410.5446000   410.5445377  0.0000623 -0.0002000 0.0000000
  331:  27 12 15  5 28 13 15  0               410.3967000   410.3971331 -0.0004331 -0.0002000 0.0000000
  332:  32 12 20  5 33 13 20  0               409.2870000   409.2875792 -0.0005792 -0.0002000 0.0000000
  333:  34 12 22  5 35 13 22  0               408.8826000   408.8829528 -0.0003528 -0.0002000 0.0000000
  334:  35 12 23  5 36 13 23  0               408.6874000   408.6877144 -0.0003144 -0.0002000 0.0000000
  335:  36 12 24  5 37 13 24  0               408.4945000   408.4947794 -0.0002794 -0.0002000 0.0000000
  336:  37 12 25  5 38 13 25  0               408.3030000   408.3033396 -0.0003396 -0.0002000 0.0000000
  337:  38 12 26  5 39 13 26  0               408.1130000   408.1129524  0.0000476 -0.0002000 0.0000000
  338:  39 12 27  5 40 13 27  0               407.9232000   407.9233577 -0.0001577 -0.0002000 0.0000000
  339:  40 12 28  5 41 13 28  0               407.7343000   407.7343892 -0.0000892 -0.0002000 0.0000000
  340:  41 12 29  5 42 13 29  0               407.5459000   407.5459309 -0.0000309 -0.0002000 0.0000000
  341:  42 12 30  5 43 13 30  0               407.3578000   407.3578969 -0.0000969 -0.0002000 0.0000000
  342:  43 12 31  5 44 13 31  0               407.1699000   407.1702202 -0.0003202 -0.0002000 0.0000000
  343:  44 12 32  5 45 13 32  0               406.9828000   406.9828473 -0.0000473 -0.0002000 0.0000000
  344:  45 12 33  5 46 13 33  0               406.7958000   406.7957345  0.0000655 -0.0002000 0.0000000
  345:  46 12 34  5 47 13 34  0               406.6092000   406.6088455  0.0003545 -0.0002000 0.0000000
  346:  47 12 35  5 48 13 35  0               406.4224000   406.4221500  0.0002500 -0.0002000 0.0000000
  347:  48 12 36  5 49 13 36  0               406.2358000   406.2356222  0.0001778 -0.0002000 0.0000000
  348:  49 12 37  5 50 13 37  0               406.0493000   406.0492401  0.0000599 -0.0002000 0.0000000
  349:  50 12 38  5 51 13 38  0               405.8629000   405.8629850 -0.0000850 -0.0002000 0.0000000
  350:  13 13  0  5 14 14  0  0               411.8474000   411.8474703 -0.0000703 -0.0002000 0.0000000
  351:  14 13  1  5 15 14  1  0               411.7234000   411.7233767  0.0000233 -0.0002000 0.0000000
  352:  15 13  2  5 16 14  2  0               411.5995000   411.5994650  0.0000350 -0.0002000 0.0000000
  353:  16 13  3  5 17 14  3  0               411.4759000   411.4758515  0.0000485 -0.0002000 0.0000000
  354:  17 13  4  5 18 14  4  0               411.3527000   411.3526770  0.0000230 -0.0002000 0.0000000
  355:  36 13 23  5 37 14 23  0               408.5419000   408.5420770 -0.0001770 -0.0002000 0.0000000
  356:  37 13 24  5 38 14 24  0               408.3448000   408.3449582 -0.0001582 -0.0002000 0.0000000
  357:  38 13 25  5 39 14 25  0               408.1510000   408.1505381  0.0004619 -0.0002000 0.0000000
  358:  40 13 27  5 41 14 27  0               407.7662000   407.7663759 -0.0001759 -0.0002000 0.0000000
  359:  41 13 28  5 42 14 28  0               407.5757000   407.5758008 -0.0001008 -0.0002000 0.0000000
  360:  42 13 29  5 43 14 29  0               407.3858000   407.3859346 -0.0001346 -0.0002000 0.0000000
  361:  43 13 30  5 44 14 30  0               407.1963000   407.1966451 -0.0003451 -0.0002000 0.0000000
  362:  44 13 31  5 45 14 31  0               407.0078000   407.0078350 -0.0000350 -0.0002000 0.0000000
  363:  45 13 32  5 46 14 32  0               406.8194000   406.8194290 -0.0000290 -0.0002000 0.0000000
  364:  46 13 33  5 47 14 33  0               406.6315000   406.6313673  0.0001327 -0.0002000 0.0000000
  365:  48 13 35  5 49 14 35  0               406.2561000   406.2560899  0.0000101 -0.0002000 0.0000000
  366:  49 13 36  5 50 14 36  0               406.0688000   406.0688000  0.0000000 -0.0002000 0.0000000
  367:  50 13 37  5 51 14 37  0               405.8819000   405.8817025  0.0001975 -0.0002000 0.0000000
  368:  51 13 38  5 52 14 38  0               405.6948000   405.6947730  0.0000270 -0.0002000 0.0000000
  369:  52 13 39  5 53 14 39  0               405.5081000   405.5079906  0.0001094 -0.0002000 0.0000000
  370:  14 14  0  5 15 15  0  0               411.6136000   411.6137217 -0.0001217 -0.0002000 0.0000000
  371:  15 14  1  5 16 15  1  0               411.4897000   411.4896262  0.0000738 -0.0002000 0.0000000
  372:  16 14  2  5 17 15  2  0               411.3656000   411.3656919 -0.0000919 -0.0002000 0.0000000
  373:  17 14  3  5 18 15  3  0               411.2419000   411.2420171 -0.0001171 -0.0002000 0.0000000
  374:  18 14  4  5 19 15  4  0               411.1187000   411.1187185 -0.0000185 -0.0002000 0.0000000
  375:  19 14  5  5 20 15  5  0               410.9960000   410.9959375  0.0000625 -0.0002000 0.0000000
  376:  20 14  6  5 21 15  6  0               410.8739000   410.8738501  0.0000499 -0.0002000 0.0000000
  377:  21 14  7  5 22 15  7  0               410.7528000   410.7526886  0.0001114 -0.0002000 0.0000000
  378:  22 14  8  5 23 15  8  0               410.6328000   410.6327896  0.0000104 -0.0002000 0.0000000
  379:  23 14  9  5 24 15  9  0               410.5148000   410.5147087  0.0000913 -0.0002000 0.0000000
  380:  24 14 10  5 25 15 10  0               410.3998000   410.3994746  0.0003254 -0.0002000 0.0000000
  381:  25 14 11  5 26 15 11  0               410.2890000   410.2890832 -0.0000832 -0.0002000 0.0000000
  382:  26 14 12  5 27 15 12  0               410.1871000   410.1871648 -0.0000648 -0.0002000 0.0000000
  383:  29 14 15  5 30 15 15  0               409.9587000   409.9587409 -0.0000409 -0.0002000 0.0000000
  384:  30 14 16  5 31 15 16  0               409.8714000   409.8715634 -0.0001634 -0.0002000 0.0000000
  385:  31 14 17  5 32 15 17  0               409.7411000   409.7413265 -0.0002265 -0.0002000 0.0000000
  386:  32 14 18  5 33 15 18  0               409.5591000   409.5592451 -0.0001451 -0.0002000 0.0000000
  387:  34 14 20  5 35 15 20  0               409.0868000   409.0872164 -0.0004164 -0.0002000 0.0000000
  388:  35 14 21  5 36 15 21  0               408.8454000   408.8458054 -0.0004054 -0.0002000 0.0000000
  389:  36 14 22  5 37 15 22  0               408.6189000   408.6193555 -0.0004555 -0.0002000 0.0000000
  390:  37 14 23  5 38 15 23  0               408.4059000   408.4062323 -0.0003323 -0.0002000 0.0000000
  391:  38 14 24  5 39 15 24  0               408.2016000   408.2018631 -0.0002631 -0.0002000 0.0000000
  392:  39 14 25  5 40 15 25  0               408.0026000   408.0027265 -0.0001265 -0.0002000 0.0000000
  393:  41 14 27  5 42 15 27  0               407.6123000   407.6127460 -0.0004460 -0.0002000 0.0000000
  394:  42 14 28  5 43 15 28  0               407.4197000   407.4201364 -0.0004364 -0.0002000 0.0000000
  395:  43 14 29  5 44 15 29  0               407.2282000   407.2285471 -0.0003471 -0.0002000 0.0000000
  396:  44 14 30  5 45 15 30  0               407.0378000   407.0377550  0.0000450 -0.0002000 0.0000000
  397:  45 14 31  5 46 15 31  0               406.8477000   406.8476095  0.0000905 -0.0002000 0.0000000
  398:  46 14 32  5 47 15 32  0               406.6580000   406.6580008 -0.0000008 -0.0002000 0.0000000
  399:  47 14 33  5 48 15 33  0               406.4687000   406.4688451 -0.0001451 -0.0002000 0.0000000
  400:  48 14 34  5 49 15 34  0               406.2799000   406.2800758 -0.0001758 -0.0002000 0.0000000
  401:  49 14 35  5 50 15 35  0               406.0917000   406.0916386  0.0000614 -0.0002000 0.0000000
  402:  50 14 36  5 51 15 36  0               405.9036000   405.9034888  0.0001112 -0.0002000 0.0000000
  403:  51 14 37  5 52 15 37  0               405.7153000   405.7155889 -0.0002889 -0.0002000 0.0000000
  404:  52 14 38  5 53 15 38  0               405.5280000   405.5279071  0.0000929 -0.0002000 0.0000000
  405:  53 14 39  5 54 15 39  0               405.3406000   405.3404163  0.0001837 -0.0002000 0.0000000
  406:  15 15  0  5 16 16  0  0               411.3793000   411.3794022 -0.0001022 -0.0002000 0.0000000
  407:  16 15  1  5 17 16  1  0               411.2552000   411.2553065 -0.0001065 -0.0002000 0.0000000
  408:  17 15  2  5 18 16  2  0               411.1313000   411.1313555 -0.0000555 -0.0002000 0.0000000
  409:  18 15  3  5 19 16  3  0               411.0075000   411.0076335 -0.0001335 -0.0002000 0.0000000
  410:  19 15  4  5 20 16  4  0               410.8843000   410.8842393  0.0000607 -0.0002000 0.0000000
  411:  20 15  5  5 21 16  5  0               410.7614000   410.7612900  0.0001100 -0.0002000 0.0000000
  412:  21 15  6  5 22 16  6  0               410.6390000   410.6389271  0.0000729 -0.0002000 0.0000000
  413:  22 15  7  5 23 16  7  0               410.5172000   410.5173267 -0.0001267 -0.0002000 0.0000000
  414:  23 15  8  5 24 16  8  0               410.3967000   410.3967209 -0.0000209 -0.0002000 0.0000000
  415:  24 15  9  5 25 16  9  0               410.2773000   410.2774446 -0.0001446 -0.0002000 0.0000000
  416:  25 15 10  5 26 16 10  0               410.1604000   410.1600443  0.0003557 -0.0002000 0.0000000
  417:  26 15 11  5 27 16 11  0               410.0455000   410.0455174 -0.0000174 -0.0002000 0.0000000
  418:  27 15 12  5 28 16 12  0               409.9356000   409.9357801 -0.0001801 -0.0002000 0.0000000
  419:  28 15 13  5 29 16 13  0               409.8347000   409.8343338  0.0003662 -0.0002000 0.0000000
  420:  29 15 14  5 30 16 14  0               409.7464000   409.7462968  0.0001032 -0.0002000 0.0000000
  421:  30 15 15  5 31 16 15  0               409.6746000   409.6748257 -0.0002257 -0.0002000 0.0000000
  422:  31 15 16  5 32 16 16  0               409.6116000   409.6115830  0.0000170 -0.0002000 0.0000000
  423:  32 15 17  5 33 16 17  0               409.5324000   409.5323175  0.0000825 -0.0002000 0.0000000
  424:  33 15 18  5 34 16 18  0               409.4111000   409.4113327 -0.0002327 -0.0002000 0.0000000
  425:  35 15 20  5 36 16 20  0               409.0142000   409.0141860  0.0000140 -0.0002000 0.0000000
  426:  36 15 21  5 37 16 21  0               408.7658000   408.7659667 -0.0001667 -0.0002000 0.0000000
  427:  37 15 22  5 38 16 22  0               408.5189000   408.5190902 -0.0001902 -0.0002000 0.0000000
  428:  39 15 24  5 40 16 24  0               408.0697000   408.0696960  0.0000040 -0.0002000 0.0000000
  429:  40 15 25  5 41 16 25  0               407.8625000   407.8623228  0.0001772 -0.0002000 0.0000000
  430:  41 15 26  5 42 16 26  0               407.6609000   407.6610175 -0.0001175 -0.0002000 0.0000000
  431:  42 15 27  5 43 16 27  0               407.4634000   407.4633593  0.0000407 -0.0002000 0.0000000
  432:  44 15 29  5 45 16 29  0               407.0740000   407.0742184 -0.0002184 -0.0002000 0.0000000
  433:  45 15 30  5 46 16 30  0               406.8816000   406.8815806  0.0000194 -0.0002000 0.0000000
  434:  46 15 31  5 47 16 31  0               406.6897000   406.6898341 -0.0001341 -0.0002000 0.0000000
  435:  47 15 32  5 48 16 32  0               406.4988000   406.4988079 -0.0000079 -0.0002000 0.0000000
  436:  48 15 33  5 49 16 33  0               406.3084000   406.3083788  0.0000212 -0.0002000 0.0000000
  437:  49 15 34  5 50 16 34  0               406.1184000   406.1184534 -0.0000534 -0.0002000 0.0000000
  438:  50 15 35  5 51 16 35  0               405.9289000   405.9289580 -0.0000580 -0.0002000 0.0000000
  439:  51 15 36  5 52 16 36  0               405.7401000   405.7398328  0.0002672 -0.0002000 0.0000000
  440:  52 15 37  5 53 16 37  0               405.5510000   405.5510284 -0.0000284 -0.0002000 0.0000000
  441:  53 15 38  5 54 16 38  0               405.3622000   405.3625035 -0.0003035 -0.0002000 0.0000000
  442:  54 15 39  5 55 16 39  0               405.1737000   405.1742232 -0.0005232 -0.0002000 0.0000000
  443:  55 15 40  5 56 16 40  0               404.9857000   404.9861578 -0.0004578 -0.0002000 0.0000000
  444:  56 15 41  5 57 16 41  0               404.7981000   404.7982815 -0.0001815 -0.0002000 0.0000000
  445:  16 16  0  5 17 17  0  0               411.1444000   411.1445120 -0.0001120 -0.0002000 0.0000000
  446:  17 16  1  5 18 17  1  0               411.0205000   411.0204174  0.0000826 -0.0002000 0.0000000
  447:  18 16  2  5 19 17  2  0               410.8966000   410.8964541  0.0001459 -0.0002000 0.0000000
  448:  19 16  3  5 20 17  3  0               410.7727000   410.7726954  0.0000046 -0.0002000 0.0000000
  449:  20 16  4  5 21 17  4  0               410.6494000   410.6492260  0.0001740 -0.0002000 0.0000000
  450:  21 16  5  5 22 17  5  0               410.5262000   410.5261450  0.0000550 -0.0002000 0.0000000
  451:  22 16  6  5 23 17  6  0               410.4037000   410.4035697  0.0001303 -0.0002000 0.0000000
  452:  23 16  7  5 24 17  7  0               410.2816000   410.2816416 -0.0000416 -0.0002000 0.0000000
  453:  24 16  8  5 25 17  8  0               410.1604000   410.1605367 -0.0001367 -0.0002000 0.0000000
  454:  25 16  9  5 26 17  9  0               410.0405000   410.0404866  0.0000134 -0.0002000 0.0000000
  455:  26 16 10  5 27 17 10  0               409.9216000   409.9218236 -0.0002236 -0.0002000 0.0000000
  456:  27 16 11  5 28 17 11  0               409.8054000   409.8050839  0.0003161 -0.0002000 0.0000000
  457:  28 16 12  5 29 17 12  0               409.6911000   409.6912328 -0.0001328 -0.0002000 0.0000000
  458:  29 16 13  5 30 17 13  0               409.5823000   409.5821057  0.0001943 -0.0002000 0.0000000
  459:  30 16 14  5 31 17 14  0               409.4811000   409.4810688  0.0000312 -0.0002000 0.0000000
  460:  31 16 15  5 32 17 15  0               409.3934000   409.3932298  0.0001702 -0.0002000 0.0000000
  461:  32 16 16  5 33 17 16  0               409.3226000   409.3225571  0.0000429 -0.0002000 0.0000000
  462:  33 16 17  5 34 17 17  0               409.2629000   409.2628563  0.0000437 -0.0002000 0.0000000
  463:  36 16 20  5 37 17 20  0               408.9130000   408.9135357 -0.0005357 -0.0002000 0.0000000
  464:  37 16 21  5 38 17 21  0               408.6951000   408.6953369 -0.0002369 -0.0002000 0.0000000
  465:  38 16 22  5 39 17 22  0               408.4459000   408.4459442 -0.0000442 -0.0002000 0.0000000
  466:  40 16 24  5 41 17 24  0               407.9560000   407.9560751 -0.0000751 -0.0002000 0.0000000
  467:  41 16 25  5 42 17 25  0               407.7343000   407.7341080  0.0001920 -0.0002000 0.0000000
  468:  42 16 26  5 43 17 26  0               407.5233000   407.5234745 -0.0001745 -0.0002000 0.0000000
  469:  43 16 27  5 44 17 27  0               407.3195000   407.3198349 -0.0003349 -0.0002000 0.0000000
  470:  46 16 30  5 47 17 30  0               406.7284000   406.7286092 -0.0002092 -0.0002000 0.0000000
  471:  47 16 31  5 48 17 31  0               406.5349000   406.5348874  0.0000126 -0.0002000 0.0000000
  472:  48 16 32  5 49 17 32  0               406.3420000   406.3421579 -0.0001579 -0.0002000 0.0000000
  473:  49 16 33  5 50 17 33  0               406.1500000   406.1502263 -0.0002263 -0.0002000 0.0000000
  474:  50 16 34  5 51 17 34  0               405.9594000   405.9589550  0.0004450 -0.0002000 0.0000000
  475:  52 16 36  5 53 17 36  0               405.5781000   405.5780008  0.0000992 -0.0002000 0.0000000
  476:  53 16 37  5 54 17 37  0               405.3877000   405.3881709 -0.0004709 -0.0002000 0.0000000
  477:  54 16 38  5 55 17 38  0               405.1985000   405.1986963 -0.0001963 -0.0002000 0.0000000
  478:  56 16 40  5 57 17 40  0               404.8201000   404.8206393 -0.0005393 -0.0002000 0.0000000
  479:  58 16 42  5 59 17 42  0               404.4435000   404.4435444 -0.0000444 -0.0002000 0.0000000
  480:  61 16 45  5 62 17 45  0               403.8792000   403.8792596 -0.0000596 -0.0002000 0.0000000
  481:  62 16 46  5 63 17 46  0               403.6915000   403.6914495  0.0000505 -0.0002000 0.0000000
  482:  17 17  0  5 18 18  0  0               410.9089000   410.9090516 -0.0001516 -0.0002000 0.0000000
  483:  18 17  1  5 19 18  1  0               410.7851000   410.7849590  0.0001410 -0.0002000 0.0000000
  484:  19 17  2  5 20 18  2  0               410.6610000   410.6609867  0.0000133 -0.0002000 0.0000000
  485:  20 17  3  5 21 18  3  0               410.5372000   410.5371991  0.0000009 -0.0002000 0.0000000
  486:  21 17  4  5 22 18  4  0               410.4136000   410.4136696 -0.0000696 -0.0002000 0.0000000
  487:  22 17  5  5 23 18  5  0               410.2904000   410.2904835 -0.0000835 -0.0002000 0.0000000
  488:  23 17  6  5 24 18  6  0               410.1678000   410.1677400  0.0000600 -0.0002000 0.0000000
  489:  24 17  7  5 25 18  7  0               410.0455000   410.0455564 -0.0000564 -0.0002000 0.0000000
  490:  25 17  8  5 26 18  8  0               409.9241000   409.9240740  0.0000260 -0.0002000 0.0000000
  491:  26 17  9  5 27 18  9  0               409.8038000   409.8034687  0.0003313 -0.0002000 0.0000000
  492:  27 17 10  5 28 18 10  0               409.6841000   409.6839714  0.0001286 -0.0002000 0.0000000
  493:  28 17 11  5 29 18 11  0               409.5661000   409.5659110  0.0001890 -0.0002000 0.0000000
  494:  29 17 12  5 30 18 12  0               409.4500000   409.4498126  0.0001874 -0.0002000 0.0000000
  495:  30 17 13  5 31 18 13  0               409.3366000   409.3366085 -0.0000085 -0.0002000 0.0000000
  496:  41 17 24  5 42 18 24  0               407.8698000   407.8701827 -0.0003827 -0.0002000 0.0000000
  497:  42 17 25  5 43 18 25  0               407.6263000   407.6264057 -0.0001057 -0.0002000 0.0000000
  498:  43 17 26  5 44 18 26  0               407.3991000   407.3995130 -0.0004130 -0.0002000 0.0000000
  499:  44 17 27  5 45 18 27  0               407.1849000   407.1853430 -0.0004430 -0.0002000 0.0000000
  500:  45 17 28  5 46 18 28  0               406.9792000   406.9791871  0.0000129 -0.0002000 0.0000000
  501:  46 17 29  5 47 18 29  0               406.7775000   406.7778753 -0.0003753 -0.0002000 0.0000000
  502:  47 17 30  5 48 18 30  0               406.5793000   406.5795822 -0.0002822 -0.0002000 0.0000000
  503:  48 17 31  5 49 18 31  0               406.3831000   406.3832988 -0.0001988 -0.0002000 0.0000000
  504:  49 17 32  5 50 18 32  0               406.1883000   406.1884562 -0.0001562 -0.0002000 0.0000000
  505:  50 17 33  5 51 18 33  0               405.9946000   405.9947142 -0.0001142 -0.0002000 0.0000000
  506:  51 17 34  5 52 18 34  0               405.8018000   405.8018525 -0.0000525 -0.0002000 0.0000000
  507:  52 17 35  5 53 18 35  0               405.6095000   405.6097172 -0.0002172 -0.0002000 0.0000000
  508:  53 17 36  5 54 18 36  0               405.4182000   405.4181937  0.0000063 -0.0002000 0.0000000
  509:  54 17 37  5 55 18 37  0               405.2270000   405.2271923 -0.0001923 -0.0002000 0.0000000
  510:  55 17 38  5 56 18 38  0               405.0365000   405.0366412 -0.0001412 -0.0002000 0.0000000
  511:  56 17 39  5 57 18 39  0               404.8462000   404.8464812 -0.0002812 -0.0002000 0.0000000
  512:  18 18  0  5 19 19  0  0               410.6730000   410.6730214 -0.0000214 -0.0002000 0.0000000
  513:  19 18  1  5 20 19  1  0               410.5488000   410.5489314 -0.0001314 -0.0002000 0.0000000
  514:  20 18  2  5 21 19  2  0               410.4249000   410.4249526 -0.0000526 -0.0002000 0.0000000
  515:  21 18  3  5 22 19  3  0               410.3012000   410.3011420  0.0000580 -0.0002000 0.0000000
  516:  22 18  4  5 23 19  4  0               410.1775000   410.1775640 -0.0000640 -0.0002000 0.0000000
  517:  23 18  5  5 24 19  5  0               410.0541000   410.0542928 -0.0001928 -0.0002000 0.0000000
  518:  24 18  6  5 25 19  6  0               409.9315000   409.9314135  0.0000865 -0.0002000 0.0000000
  519:  25 18  7  5 26 19  7  0               409.8092000   409.8090255  0.0001745 -0.0002000 0.0000000
  520:  26 18  8  5 27 19  8  0               409.6873000   409.6872458  0.0000542 -0.0002000 0.0000000
  521:  27 18  9  5 28 19  9  0               409.5661000   409.5662160 -0.0001160 -0.0002000 0.0000000
  522:  28 18 10  5 29 19 10  0               409.4462000   409.4461114  0.0000886 -0.0002000 0.0000000
  523:  29 18 11  5 30 19 11  0               409.3274000   409.3271618  0.0002382 -0.0002000 0.0000000
  524:  30 18 12  5 31 19 12  0               409.2097000   409.2096925  0.0000075 -0.0002000 0.0000000
  525:  32 18 14  5 33 19 14  0               408.9820000   408.9816340  0.0003660 -0.0002000 0.0000000
  526:  33 18 15  5 34 19 15  0               408.8740000   408.8736208  0.0003792 -0.0002000 0.0000000
  527:  34 18 16  5 35 19 16  0               408.7735000   408.7732610  0.0002390 -0.0002000 0.0000000
  528:  35 18 17  5 36 19 17  0               408.6857000   408.6855103  0.0001897 -0.0002000 0.0000000
  529:  36 18 18  5 37 19 18  0               408.6157000   408.6155021  0.0001979 -0.0002000 0.0000000
  530:  37 18 19  5 38 19 19  0               408.5610000   408.5610329 -0.0000329 -0.0002000 0.0000000
  531:  40 18 22  5 41 19 22  0               408.2636000   408.2636172 -0.0000172 -0.0002000 0.0000000
  532:  41 18 23  5 42 19 23  0               408.0574000   408.0574894 -0.0000894 -0.0002000 0.0000000
  533:  42 18 24  5 43 19 24  0               407.8091000   407.8089651  0.0001349 -0.0002000 0.0000000
  534:  43 18 25  5 44 19 25  0               407.5481000   407.5479471  0.0001529 -0.0002000 0.0000000
  535:  44 18 26  5 45 19 26  0               407.2980000   407.2981120 -0.0001120 -0.0002000 0.0000000
  536:  46 18 28  5 47 19 28  0               406.8477000   406.8479594 -0.0002594 -0.0002000 0.0000000
  537:  47 18 29  5 48 19 29  0               406.6389000   406.6390877 -0.0001877 -0.0002000 0.0000000
  538:  48 18 30  5 49 19 30  0               406.4356000   406.4357672 -0.0001672 -0.0002000 0.0000000
  539:  49 18 31  5 50 19 31  0               406.2358000   406.2358892 -0.0000892 -0.0002000 0.0000000
  540:  50 18 32  5 51 19 32  0               406.0379000   406.0382794 -0.0003794 -0.0002000 0.0000000
  541:  52 18 34  5 53 19 34  0               405.6474000   405.6474926 -0.0000926 -0.0002000 0.0000000
  542:  53 18 35  5 54 19 35  0               405.4538000   405.4536757  0.0001243 -0.0002000 0.0000000
  543:  54 18 36  5 55 19 36  0               405.2608000   405.2606546  0.0001454 -0.0002000 0.0000000
  544:  55 18 37  5 56 19 37  0               405.0683000   405.0683027 -0.0000027 -0.0002000 0.0000000
  545:  19 19  0  5 20 20  0  0               410.4364000   410.4364215 -0.0000215 -0.0002000 0.0000000
  546:  20 19  1  5 21 20  1  0               410.3122000   410.3123347 -0.0001347 -0.0002000 0.0000000
  547:  21 19  2  5 22 20  2  0               410.1883000   410.1883514 -0.0000514 -0.0002000 0.0000000
  548:  22 19  3  5 23 20  3  0               410.0643000   410.0645224 -0.0002224 -0.0002000 0.0000000
  549:  23 19  4  5 24 20  4  0               409.9410000   409.9409049  0.0000951 -0.0002000 0.0000000
  550:  24 19  5  5 25 20  5  0               409.8177000   409.8175639  0.0001361 -0.0002000 0.0000000
  551:  25 19  6  5 26 20  6  0               409.6947000   409.6945735  0.0001265 -0.0002000 0.0000000
  552:  26 19  7  5 27 20  7  0               409.5722000   409.5720189  0.0001811 -0.0002000 0.0000000
  553:  27 19  8  5 28 20  8  0               409.4500000   409.4499995  0.0000005 -0.0002000 0.0000000
  554:  28 19  9  5 29 20  9  0               409.3289000   409.3286324  0.0002676 -0.0002000 0.0000000
  555:  29 19 10  5 30 20 10  0               409.2084000   409.2080588  0.0003412 -0.0002000 0.0000000
  556:  30 19 11  5 31 20 11  0               409.0887000   409.0884538  0.0002462 -0.0002000 0.0000000
  557:  31 19 12  5 32 20 12  0               408.9703000   408.9700456  0.0002544 -0.0002000 0.0000000
  558:  32 19 13  5 33 20 13  0               408.8534000   408.8531556  0.0002444 -0.0002000 0.0000000
  559:  33 19 14  5 34 20 14  0               408.7388000   408.7382849  0.0005151 -0.0002000 0.0000000
  560:  34 19 15  5 35 20 15  0               408.6268000   408.6263001  0.0004999 -0.0002000 0.0000000
  561:  35 19 16  5 36 20 16  0               408.5189000   408.5188006  0.0000994 -0.0002000 0.0000000
  562:  36 19 17  5 37 20 17  0               408.4192000   408.4187275  0.0004725 -0.0002000 0.0000000
  563:  37 19 18  5 38 20 18  0               408.3311000   408.3309108  0.0001892 -0.0002000 0.0000000
  564:  38 19 19  5 39 20 19  0               408.2612000   408.2608601  0.0003399 -0.0002000 0.0000000
  565:  39 19 20  5 40 20 20  0               408.2084000   408.2081303  0.0002697 -0.0002000 0.0000000
  566:  49 19 30  5 50 20 30  0               406.2998000   406.2995553  0.0002447 -0.0002000 0.0000000
  567:  50 19 31  5 51 20 31  0               406.0939000   406.0940885 -0.0001885 -0.0002000 0.0000000
  568:  51 19 32  5 52 20 32  0               405.8926000   405.8925389  0.0000611 -0.0002000 0.0000000
  569:  52 19 33  5 53 20 33  0               405.6932000   405.6935453 -0.0003453 -0.0002000 0.0000000
  570:  54 19 35  5 55 20 35  0               405.3004000   405.3004844 -0.0000844 -0.0002000 0.0000000
  571:  55 19 36  5 56 20 36  0               405.1055000   405.1056865 -0.0001865 -0.0002000 0.0000000
  572:  56 19 37  5 57 20 37  0               404.9117000   404.9117576 -0.0000576 -0.0002000 0.0000000
  573:  20 20  0  5 21 21  0  0               410.1991000   410.1992525 -0.0001525 -0.0002000 0.0000000
  574:  21 20  1  5 22 21  1  0               410.0751000   410.0751691 -0.0000691 -0.0002000 0.0000000
  575:  22 20  2  5 23 21  2  0               409.9510000   409.9511828 -0.0001828 -0.0002000 0.0000000
  576:  23 20  3  5 24 21  3  0               409.8272000   409.8273392 -0.0001392 -0.0002000 0.0000000
  577:  24 20  4  5 25 21  4  0               409.7035000   409.7036892 -0.0001892 -0.0002000 0.0000000
  578:  25 20  5  5 26 21  5  0               409.5800000   409.5802903 -0.0002903 -0.0002000 0.0000000
  579:  26 20  6  5 27 21  6  0               409.4569000   409.4572078 -0.0003078 -0.0002000 0.0000000
  580:  53 20 33  5 54 21 33  0               405.5491000   405.5495323 -0.0004323 -0.0002000 0.0000000
  581:  54 20 34  5 55 21 34  0               405.3487000   405.3490931 -0.0003931 -0.0002000 0.0000000
  582:  55 20 35  5 56 21 35  0               405.1502000   405.1506477 -0.0004477 -0.0002000 0.0000000
  583:  56 20 36  5 57 21 36  0               404.9535000   404.9536820 -0.0001820 -0.0002000 0.0000000
  584:  57 20 37  5 58 21 37  0               404.7578000   404.7578768 -0.0000768 -0.0002000 0.0000000
  585:  58 20 38  5 59 21 38  0               404.5625000   404.5630178 -0.0005178 -0.0002000 0.0000000
  586:  92 20 72  5 93 21 72  0               398.1116000   398.1114089  0.0001911 -0.0002000 0.0000000
  587:  93 20 73  5 94 21 73  0               397.9234000   397.9231026  0.0002974 -0.0002000 0.0000000
  588:  94 20 74  5 95 21 74  0               397.7352000   397.7348024  0.0003976 -0.0002000 0.0000000
  589:  95 20 75  5 96 21 75  0               397.5463000   397.5465057 -0.0002057 -0.0002000 0.0000000
  590:  96 20 76  5 97 21 76  0               397.3581000   397.3582098 -0.0001098 -0.0002000 0.0000000
 ***** NEXT LINE NOT USED IN FIT
  591:  97 20 77  5 98 21 77  0               397.1693000   397.1699125 -0.0006125 -0.0002000 0.0000000
  592:  98 20 78  5 99 21 78  0               396.9812000   396.9816114 -0.0004114 -0.0002000 0.0000000
  593:  99 20 79  5100 21 79  0               396.7928000   396.7933044 -0.0005044 -0.0002000 0.0000000
  594: 100 20 80  5101 21 80  0               396.6048000   396.6049894 -0.0001894 -0.0002000 0.0000000
  595: 101 20 81  5102 21 81  0               396.4165000   396.4166645 -0.0001645 -0.0002000 0.0000000
  596:  21 21  0  5 22 22  0  0               409.9614000   409.9615145 -0.0001145 -0.0002000 0.0000000
  597:  22 21  1  5 23 22  1  0               409.8374000   409.8374350 -0.0000350 -0.0002000 0.0000000
  598:  23 21  2  5 24 22  2  0               409.7135000   409.7134469  0.0000531 -0.0002000 0.0000000
  599:  24 21  3  5 25 22  3  0               409.5896000   409.5895914  0.0000086 -0.0002000 0.0000000
  600:  25 21  4  5 26 22  4  0               409.4662000   409.4659144  0.0002856 -0.0002000 0.0000000
  601:  26 21  5  5 27 22  5  0               409.3422000   409.3424673 -0.0002673 -0.0002000 0.0000000
  602:  28 21  7  5 29 22  7  0               409.0960000   409.0965008 -0.0005008 -0.0002000 0.0000000
  603:  29 21  8  5 30 22  8  0               408.9736000   408.9741208 -0.0005208 -0.0002000 0.0000000
  604:  57 21 36  5 58 22 36  0               404.8047000   404.8051863 -0.0004863 -0.0002000 0.0000000
  605:  58 21 37  5 59 22 37  0               404.6067000   404.6070796 -0.0003796 -0.0002000 0.0000000
  606:  59 21 38  5 60 22 38  0               404.4098000   404.4102398 -0.0004398 -0.0002000 0.0000000
  607:  60 21 39  5 61 22 39  0               404.2140000   404.2144277 -0.0004277 -0.0002000 0.0000000
  608:  22 22  0  5 23 23  0  0               409.7231000   409.7232081 -0.0001081 -0.0002000 0.0000000
  609:  23 22  1  5 24 23  1  0               409.5991000   409.5991324 -0.0000324 -0.0002000 0.0000000
  610:  24 22  2  5 25 23  2  0               409.4751000   409.4751434 -0.0000434 -0.0002000 0.0000000
  611:  25 22  3  5 26 23  3  0               409.3511000   409.3512785 -0.0001785 -0.0002000 0.0000000
  612:  26 22  4  5 27 23  4  0               409.2277000   409.2275790  0.0001210 -0.0002000 0.0000000
  613:  27 22  5  5 28 23  5  0               409.1040000   409.1040912 -0.0000912 -0.0002000 0.0000000
  614:  28 22  6  5 29 23  6  0               408.9806000   408.9808666 -0.0002666 -0.0002000 0.0000000
  615:  29 22  7  5 30 23  7  0               408.8577000   408.8579628 -0.0002628 -0.0002000 0.0000000
  616:  30 22  8  5 31 23  8  0               408.7353000   408.7354452 -0.0001452 -0.0002000 0.0000000
  617:  31 22  9  5 32 23  9  0               408.6133000   408.6133880 -0.0000880 -0.0002000 0.0000000
  618:  32 22 10  5 33 23 10  0               408.4919000   408.4918767  0.0000233 -0.0002000 0.0000000
  619:  33 22 11  5 34 23 11  0               408.3712000   408.3710105  0.0001895 -0.0002000 0.0000000
  620:  52 22 30  5 53 23 30  0               405.9994000   405.9993773  0.0000227 -0.0002000 0.0000000
  621:  56 22 34  5 57 23 34  0               405.0717000   405.0717411 -0.0000411 -0.0002000 0.0000000
  622:  57 22 35  5 58 23 35  0               404.8645000   404.8645685 -0.0000685 -0.0002000 0.0000000
  623:  58 22 36  5 59 23 36  0               404.6610000   404.6610302 -0.0000302 -0.0002000 0.0000000
  624:  65 22 43  5 66 23 43  0               403.2807000   403.2806441  0.0000559 -0.0002000 0.0000000
  625:  67 22 45  5 68 23 45  0               402.8936000   402.8935383  0.0000617 -0.0002000 0.0000000
  626:  68 22 46  5 69 23 46  0               402.7004000   402.7006975 -0.0002975 -0.0002000 0.0000000
  627:  72 22 50  5 73 23 50  0               401.9331000   401.9329455  0.0001545 -0.0002000 0.0000000
  628:  92 22 70  5 93 23 70  0               398.1348000   398.1353011 -0.0005011 -0.0002000 0.0000000
  629: 129 22107  5130 23107  0               391.1367000   391.1370223 -0.0003223 -0.0002000 0.0000000
  630: 133 22111  5134 23111  0               390.3781000   390.3783657 -0.0002657 -0.0002000 0.0000000
  631: 139 22117  5140 23117  0               389.2389000   389.2390447 -0.0001447 -0.0002000 0.0000000
  632: 148 22126  5149 23126  0               387.5270000   387.5266576  0.0003424 -0.0002000 0.0000000
  633: 149 22127  5150 23127  0               387.3358000   387.3361161 -0.0003161 -0.0002000 0.0000000
  634: 154 22132  5155 23132  0               386.3821000   386.3825136 -0.0004136 -0.0002000 0.0000000
  635: 155 22133  5156 23133  0               386.1914000   386.1916080 -0.0002080 -0.0002000 0.0000000
  636: 156 22134  5157 23134  0               386.0007000   386.0006387  0.0000613 -0.0002000 0.0000000
  637: 163 22141  5164 23141  0               384.6617000   384.6619972 -0.0002972 -0.0002000 0.0000000
  638: 165 22143  5166 23143  0               384.2788000   384.2789053 -0.0001053 -0.0002000 0.0000000
  639: 166 22144  5167 23144  0               384.0872000   384.0872512 -0.0000512 -0.0002000 0.0000000
  640: 169 22147  5170 23147  0               383.5114000   383.5118458 -0.0004458 -0.0002000 0.0000000
  641: 172 22150  5173 23150  0               382.9359000   382.9357571  0.0001429 -0.0002000 0.0000000
  642: 181 22159  5182 23159  0               381.2036000   381.2031510  0.0004490 -0.0002000 0.0000000
  643: 193 22171  5194 23171  0               378.8820000   378.8819620  0.0000380 -0.0002000 0.0000000
  644: 197 22175  5198 23175  0               378.1050000   378.1051762 -0.0001762 -0.0002000 0.0000000
  645:  23 23  0  5 24 24  0  0               409.4842000   409.4843333 -0.0001333 -0.0002000 0.0000000
  646:  24 23  1  5 25 24  1  0               409.3601000   409.3602617 -0.0001617 -0.0002000 0.0000000
  647:  25 23  2  5 26 24  2  0               409.2362000   409.2362726 -0.0000726 -0.0002000 0.0000000
  648:  26 23  3  5 27 24  3  0               409.1123000   409.1124000 -0.0001000 -0.0002000 0.0000000
  649:  27 23  4  5 28 24  4  0               408.9885000   408.9886818 -0.0001818 -0.0002000 0.0000000
  650:  28 23  5  5 29 24  5  0               408.8654000   408.8651595  0.0002405 -0.0002000 0.0000000
  651:  29 23  6  5 30 24  6  0               408.7416000   408.7418794 -0.0002794 -0.0002000 0.0000000
  652:  30 23  7  5 31 24  7  0               408.6189000   408.6188932  0.0000068 -0.0002000 0.0000000
  653:  31 23  8  5 32 24  8  0               408.4967000   408.4962587  0.0004413 -0.0002000 0.0000000
  654:  32 23  9  5 33 24  9  0               408.3740000   408.3740413 -0.0000413 -0.0002000 0.0000000
  655:  33 23 10  5 34 24 10  0               408.2520000   408.2523152 -0.0003152 -0.0002000 0.0000000
  656:  34 23 11  5 35 24 11  0               408.1310000   408.1311659 -0.0001659 -0.0002000 0.0000000
  657:  35 23 12  5 36 24 12  0               408.0105000   408.0106924 -0.0001924 -0.0002000 0.0000000
  658:  36 23 13  5 37 24 13  0               407.8909000   407.8910113 -0.0001113 -0.0002000 0.0000000
  659:  37 23 14  5 38 24 14  0               407.7718000   407.7722627 -0.0004627 -0.0002000 0.0000000
  660:  38 23 15  5 39 24 15  0               407.6546000   407.6546188 -0.0000188 -0.0002000 0.0000000
  661:  39 23 16  5 40 24 16  0               407.5387000   407.5383009  0.0003991 -0.0002000 0.0000000
  662:  41 23 18  5 42 24 18  0               407.3115000   407.3110037  0.0004963 -0.0002000 0.0000000
  663:  42 23 19  5 43 24 19  0               407.2014000   407.2012188  0.0001812 -0.0002000 0.0000000
  664:  24 24  0  5 25 25  0  0               409.2446000   409.2448906 -0.0002906 -0.0002000 0.0000000
  665:  25 24  1  5 26 25  1  0               409.1208000   409.1208231 -0.0000231 -0.0002000 0.0000000
  666:  26 24  2  5 27 25  2  0               408.9968000   408.9968344 -0.0000344 -0.0002000 0.0000000
  667:  27 24  3  5 28 25  3  0               408.8727000   408.8729558 -0.0002558 -0.0002000 0.0000000
  668:  28 24  4  5 29 25  4  0               408.7492000   408.7492216 -0.0000216 -0.0002000 0.0000000
  669:  29 24  5  5 30 25  5  0               408.6255000   408.6256699 -0.0001699 -0.0002000 0.0000000
  670:  30 24  6  5 31 25  6  0               408.5022000   408.5023423 -0.0001423 -0.0002000 0.0000000
  671:  31 24  7  5 32 25  7  0               408.3791000   408.3792855 -0.0001855 -0.0002000 0.0000000
  672:  32 24  8  5 33 25  8  0               408.2565000   408.2565509 -0.0000509 -0.0002000 0.0000000
  673:  33 24  9  5 34 25  9  0               408.1341000   408.1341967 -0.0000967 -0.0002000 0.0000000
  674:  34 24 10  5 35 25 10  0               408.0121000   408.0122880 -0.0001880 -0.0002000 0.0000000
  675:  35 24 11  5 36 25 11  0               407.8909000   407.8908993  0.0000007 -0.0002000 0.0000000
  676:  36 24 12  5 37 25 12  0               407.7700000   407.7701159 -0.0001159 -0.0002000 0.0000000
  677:  37 24 13  5 38 25 13  0               407.6500000   407.6500368 -0.0000368 -0.0002000 0.0000000
  678:  38 24 14  5 39 25 14  0               407.5307000   407.5307785 -0.0000785 -0.0002000 0.0000000
  679:  39 24 15  5 40 25 15  0               407.4119000   407.4124804 -0.0005804 -0.0002000 0.0000000
  680:  40 24 16  5 41 25 16  0               407.2951000   407.2953141 -0.0002141 -0.0002000 0.0000000
  681:  41 24 17  5 42 25 17  0               407.1793000   407.1794987 -0.0001987 -0.0002000 0.0000000
  682:  55 24 31  5 56 25 31  0               405.6410000   405.6407264  0.0002736 -0.0002000 0.0000000
  683:  56 24 32  5 57 25 32  0               405.3590000   405.3588003  0.0001997 -0.0002000 0.0000000
  684:  57 24 33  5 58 25 33  0               405.0898000   405.0897515  0.0000485 -0.0002000 0.0000000
  685:  25 25  0  5 26 26  0  0               409.0047000   409.0048803 -0.0001803 -0.0002000 0.0000000
  686:  26 25  1  5 27 26  1  0               408.8808000   408.8808169 -0.0000169 -0.0002000 0.0000000
  687:  27 25  2  5 28 26  2  0               408.7569000   408.7568290  0.0000710 -0.0002000 0.0000000
  688:  28 25  3  5 29 26  3  0               408.6330000   408.6329455  0.0000545 -0.0002000 0.0000000
  689:  29 25  4  5 30 26  4  0               408.5092000   408.5091979  0.0000021 -0.0002000 0.0000000
  690:  30 25  5  5 31 26  5  0               408.3856000   408.3856209 -0.0000209 -0.0002000 0.0000000
  691:  31 25  6  5 32 26  6  0               408.2623000   408.2622524  0.0000476 -0.0002000 0.0000000
  692:  32 25  7  5 33 26  7  0               408.1392000   408.1391345  0.0000655 -0.0002000 0.0000000
  693:  33 25  8  5 34 26  8  0               408.0163000   408.0163137 -0.0000137 -0.0002000 0.0000000
  694:  34 25  9  5 35 26  9  0               407.8938000   407.8938416 -0.0000416 -0.0002000 0.0000000
  695:  35 25 10  5 36 26 10  0               407.7718000   407.7717763  0.0000237 -0.0002000 0.0000000
  696:  36 25 11  5 37 26 11  0               407.6500000   407.6501833 -0.0001833 -0.0002000 0.0000000
  697:  37 25 12  5 38 26 12  0               407.5290000   407.5291367 -0.0001367 -0.0002000 0.0000000
  698:  38 25 13  5 39 26 13  0               407.4088000   407.4087219  0.0000781 -0.0002000 0.0000000
  699:  39 25 14  5 40 26 14  0               407.2891000   407.2890378  0.0000622 -0.0002000 0.0000000
  700:  40 25 15  5 41 26 15  0               407.1699000   407.1702007 -0.0003007 -0.0002000 0.0000000
  701:  41 25 16  5 42 26 16  0               407.0522000   407.0523497 -0.0001497 -0.0002000 0.0000000
  702:  42 25 17  5 43 26 17  0               406.9354000   406.9356551 -0.0002551 -0.0002000 0.0000000
  703:  44 25 19  5 45 26 19  0               406.7062000   406.7066799 -0.0004799 -0.0002000 0.0000000
  704:  46 25 21  5 47 26 21  0               406.4860000   406.4863435 -0.0003435 -0.0002000 0.0000000
  705:  47 25 22  5 48 26 22  0               406.3812000   406.3815380 -0.0003380 -0.0002000 0.0000000
  706:  26 26  0  5 27 27  0  0               408.7643000   408.7643026 -0.0000026 -0.0002000 0.0000000
  707:  27 26  1  5 28 27  1  0               408.6402000   408.6402433 -0.0000433 -0.0002000 0.0000000
  708:  28 26  2  5 29 27  2  0               408.5161000   408.5162566 -0.0001566 -0.0002000 0.0000000
  709:  29 26  3  5 30 27  3  0               408.3924000   408.3923692  0.0000308 -0.0002000 0.0000000
  710:  30 26  4  5 31 27  4  0               408.2687000   408.2686102  0.0000898 -0.0002000 0.0000000
  711:  31 26  5  5 32 27  5  0               408.1447000   408.1450113 -0.0003113 -0.0002000 0.0000000
  712:  32 26  6  5 33 27  6  0               408.0216000   408.0216073 -0.0000073 -0.0002000 0.0000000
  713:  33 26  7  5 34 27  7  0               407.8984000   407.8984363 -0.0000363 -0.0002000 0.0000000
  714:  34 26  8  5 35 27  8  0               407.7754000   407.7755405 -0.0001405 -0.0002000 0.0000000
  715:  35 26  9  5 36 27  9  0               407.6529000   407.6529663 -0.0000663 -0.0002000 0.0000000
  716:  36 26 10  5 37 27 10  0               407.5307000   407.5307656 -0.0000656 -0.0002000 0.0000000
  717:  37 26 11  5 38 27 11  0               407.4088000   407.4089964 -0.0001964 -0.0002000 0.0000000
  718:  38 26 12  5 39 27 12  0               407.2878000   407.2877242  0.0000758 -0.0002000 0.0000000
  719:  39 26 13  5 40 27 13  0               407.1671000   407.1670231  0.0000769 -0.0002000 0.0000000
  720:  40 26 14  5 41 27 14  0               407.0470000   407.0469786  0.0000214 -0.0002000 0.0000000
  721:  41 26 15  5 42 27 15  0               406.9274000   406.9276894 -0.0002894 -0.0002000 0.0000000
  722:  44 26 18  5 45 27 18  0               406.5755000   406.5756348 -0.0001348 -0.0002000 0.0000000
  723:  45 26 19  5 46 27 19  0               406.4604000   406.4608003 -0.0004003 -0.0002000 0.0000000
  724:  46 26 20  5 47 27 20  0               406.3473000   406.3476484 -0.0003484 -0.0002000 0.0000000
  725:  27 27  0  5 28 28  0  0               408.5229000   408.5231578 -0.0002578 -0.0002000 0.0000000
  726:  28 27  1  5 29 28  1  0               408.3990000   408.3991025 -0.0001025 -0.0002000 0.0000000
  727:  29 27  2  5 30 28  2  0               408.2750000   408.2751172 -0.0001172 -0.0002000 0.0000000
  728:  30 27  3  5 31 28  3  0               408.1510000   408.1512267 -0.0002267 -0.0002000 0.0000000
  729:  31 27  4  5 32 28  4  0               408.0274000   408.0274579 -0.0000579 -0.0002000 0.0000000
  730:  32 27  5  5 33 28  5  0               407.9038000   407.9038401 -0.0000401 -0.0002000 0.0000000
  731:  33 27  6  5 34 28  6  0               407.7803000   407.7804050 -0.0001050 -0.0002000 0.0000000
  732:  34 27  7  5 35 28  7  0               407.6572000   407.6571877  0.0000123 -0.0002000 0.0000000
  733:  35 27  8  5 36 28  8  0               407.5343000   407.5342262  0.0000738 -0.0002000 0.0000000
  734:  36 27  9  5 37 28  9  0               407.4119000   407.4115629  0.0003371 -0.0002000 0.0000000
  735:  38 27 11  5 39 28 11  0               407.1671000   407.1673222 -0.0002222 -0.0002000 0.0000000
  736:  40 27 13  5 41 28 13  0               406.9250000   406.9249074  0.0000926 -0.0002000 0.0000000
  737:  41 27 14  5 42 28 14  0               406.8045000   406.8045544 -0.0000544 -0.0002000 0.0000000
  738:  43 27 16  5 44 28 16  0               406.5660000   406.5659858  0.0000142 -0.0002000 0.0000000
  739:  44 27 17  5 45 28 17  0               406.4476000   406.4479845 -0.0003845 -0.0002000 0.0000000
  740:  45 27 18  5 46 28 18  0               406.3308000   406.3310153 -0.0002153 -0.0002000 0.0000000
  741:  46 27 19  5 47 28 19  0               406.2149000   406.2152464 -0.0003464 -0.0002000 0.0000000
  742:  47 27 20  5 48 28 20  0               406.1009000   406.1008907  0.0000093 -0.0002000 0.0000000
  743:  48 27 21  5 49 28 21  0               405.9878000   405.9882316 -0.0004316 -0.0002000 0.0000000
  744:  28 28  0  5 29 29  0  0               408.2813000   408.2814461 -0.0001461 -0.0002000 0.0000000
  745:  29 28  1  5 30 29  1  0               408.1572000   408.1573947 -0.0001947 -0.0002000 0.0000000
  746:  30 28  2  5 31 29  2  0               408.0334000   408.0334110 -0.0000110 -0.0002000 0.0000000
  747:  31 28  3  5 32 29  3  0               407.9094000   407.9095182 -0.0001182 -0.0002000 0.0000000
  748:  32 28  4  5 33 29  4  0               407.7856000   407.7857410 -0.0001410 -0.0002000 0.0000000
  749:  33 28  5  5 34 29  5  0               407.6623000   407.6621065  0.0001935 -0.0002000 0.0000000
  750:  34 28  6  5 35 29  6  0               407.5387000   407.5386442  0.0000558 -0.0002000 0.0000000
  751:  35 28  7  5 36 29  7  0               407.4154000   407.4153860  0.0000140 -0.0002000 0.0000000
  752:  36 28  8  5 37 29  8  0               407.2924000   407.2923669  0.0000331 -0.0002000 0.0000000
  753:  37 28  9  5 38 29  9  0               407.1699000   407.1696253  0.0002747 -0.0002000 0.0000000
  754:  38 28 10  5 39 29 10  0               407.0470000   407.0472033 -0.0002033 -0.0002000 0.0000000
  755:  39 28 11  5 40 29 11  0               406.9250000   406.9251476 -0.0001476 -0.0002000 0.0000000
  756:  41 28 13  5 42 29 13  0               406.6824000   406.6823489  0.0000511 -0.0002000 0.0000000
  757:  42 28 14  5 43 29 14  0               406.5614000   406.5617294 -0.0003294 -0.0002000 0.0000000
  758:  45 28 17  5 46 29 17  0               406.2034000   406.2039212 -0.0005212 -0.0002000 0.0000000
  759:  46 28 18  5 47 29 18  0               406.0863000   406.0863338 -0.0000338 -0.0002000 0.0000000
  760:  47 28 19  5 48 29 19  0               405.9696000   405.9697989 -0.0001989 -0.0002000 0.0000000
  761:  48 28 20  5 49 29 20  0               405.8542000   405.8544839 -0.0002839 -0.0002000 0.0000000
  762:  49 28 21  5 50 29 21  0               405.7401000   405.7405993 -0.0004993 -0.0002000 0.0000000
  763:  51 28 23  5 52 29 23  0               405.5181000   405.5183528 -0.0002528 -0.0002000 0.0000000
  764:  29 29  0  5 30 30  0  0               408.0388000   408.0391679 -0.0003679 -0.0002000 0.0000000
  765:  30 29  1  5 31 30  1  0               407.9149000   407.9151202 -0.0002202 -0.0002000 0.0000000
  766:  31 29  2  5 32 30  2  0               407.7909000   407.7911383 -0.0002383 -0.0002000 0.0000000
  767:  33 29  4  5 34 30  4  0               407.5434000   407.5434590 -0.0000590 -0.0002000 0.0000000
  768:  34 29  5  5 35 30  5  0               407.4197000   407.4198100 -0.0001100 -0.0002000 0.0000000
  769:  35 29  6  5 36 30  6  0               407.2962000   407.2963236 -0.0001236 -0.0002000 0.0000000
  770:  36 29  7  5 37 30  7  0               407.1731000   407.1730293  0.0000707 -0.0002000 0.0000000
  771:  37 29  8  5 38 30  8  0               407.0496000   407.0499592 -0.0003592 -0.0002000 0.0000000
  772:  38 29  9  5 39 30  9  0               406.9274000   406.9271484  0.0002516 -0.0002000 0.0000000
  773:  39 29 10  5 40 30 10  0               406.8045000   406.8046352 -0.0001352 -0.0002000 0.0000000
  774:  40 29 11  5 41 30 11  0               406.6824000   406.6824619 -0.0000619 -0.0002000 0.0000000
  775:  42 29 13  5 43 30 13  0               406.4394000   406.4393271  0.0000729 -0.0002000 0.0000000
  776:  44 29 15  5 45 30 15  0               406.1981000   406.1981863 -0.0000863 -0.0002000 0.0000000
  777:  45 29 16  5 46 30 16  0               406.0784000   406.0785334 -0.0001334 -0.0002000 0.0000000
  778:  46 29 17  5 47 30 17  0               405.9594000   405.9596019 -0.0002019 -0.0002000 0.0000000
  779:  47 29 18  5 48 30 18  0               405.8413000   405.8414902 -0.0001902 -0.0002000 0.0000000
  780:  48 29 19  5 49 30 19  0               405.7243000   405.7243134 -0.0000134 -0.0002000 0.0000000
  781:  50 29 21  5 51 30 21  0               405.4933000   405.4933413 -0.0000413 -0.0002000 0.0000000
  782:  51 29 22  5 52 30 22  0               405.3799000   405.3799204 -0.0000204 -0.0002000 0.0000000
  783:  52 29 23  5 53 30 23  0               405.2681000   405.2682197 -0.0001197 -0.0002000 0.0000000
  784:  53 29 24  5 54 30 24  0               405.1581000   405.1586244 -0.0005244 -0.0002000 0.0000000
  785:  54 29 25  5 55 30 25  0               405.0516000   405.0517236 -0.0001236 -0.0002000 0.0000000
  786:  55 29 26  5 56 30 26  0               404.9480000   404.9484935 -0.0004935 -0.0002000 0.0000000
  787:  30 30  0  5 31 31  0  0               407.7962000   407.7963233 -0.0001233 -0.0002000 0.0000000
  788:  31 30  1  5 32 31  1  0               407.6722000   407.6722793 -0.0000793 -0.0002000 0.0000000
  789:  32 30  2  5 33 31  2  0               407.5481000   407.5482990 -0.0001990 -0.0002000 0.0000000
  790:  33 30  3  5 34 31  3  0               407.4244000   407.4244027 -0.0000027 -0.0002000 0.0000000
  791:  34 30  4  5 35 31  4  0               407.3006000   407.3006119 -0.0000119 -0.0002000 0.0000000
  792:  35 30  5  5 36 31  5  0               407.1769000   407.1769500 -0.0000500 -0.0002000 0.0000000
  793:  36 30  6  5 37 31  6  0               407.0536000   407.0534422  0.0001578 -0.0002000 0.0000000
  794:  37 30  7  5 38 31  7  0               406.9304000   406.9301158  0.0002842 -0.0002000 0.0000000
  795:  38 30  8  5 39 31  8  0               406.8071000   406.8070004  0.0000996 -0.0002000 0.0000000
  796:  39 30  9  5 40 31  9  0               406.6843000   406.6841281  0.0001719 -0.0002000 0.0000000
  797:  40 30 10  5 41 31 10  0               406.5614000   406.5615340 -0.0001340 -0.0002000 0.0000000
  798:  41 30 11  5 42 31 11  0               406.4394000   406.4392566  0.0001434 -0.0002000 0.0000000
  799:  42 30 12  5 43 31 12  0               406.3178000   406.3173382  0.0004618 -0.0002000 0.0000000
  800:  43 30 13  5 44 31 13  0               406.1959000   406.1958256  0.0000744 -0.0002000 0.0000000
  801:  44 30 14  5 45 31 14  0               406.0747000   406.0747707 -0.0000707 -0.0002000 0.0000000
  802:  45 30 15  5 46 31 15  0               405.9542000   405.9542317 -0.0000317 -0.0002000 0.0000000
  803:  46 30 16  5 47 31 16  0               405.8344000   405.8342740  0.0001260 -0.0002000 0.0000000
  804:  47 30 17  5 48 31 17  0               405.7153000   405.7149719  0.0003281 -0.0002000 0.0000000
  805:  48 30 18  5 49 31 18  0               405.5964000   405.5964103 -0.0000103 -0.0002000 0.0000000
  806:  49 30 19  5 50 31 19  0               405.4787000   405.4786874  0.0000126 -0.0002000 0.0000000
  807:  50 30 20  5 51 31 20  0               405.3622000   405.3619180  0.0002820 -0.0002000 0.0000000
  808:  51 30 21  5 52 31 21  0               405.2464000   405.2462382  0.0001618 -0.0002000 0.0000000
  809:  52 30 22  5 53 31 22  0               405.1320000   405.1318131  0.0001869 -0.0002000 0.0000000
  810:  53 30 23  5 54 31 23  0               405.0186000   405.0188487 -0.0002487 -0.0002000 0.0000000
  811:  54 30 24  5 55 31 24  0               404.9072000   404.9076143 -0.0004143 -0.0002000 0.0000000
  812:  55 30 25  5 56 31 25  0               404.7981000   404.7984855 -0.0003855 -0.0002000 0.0000000
  813:  57 30 27  5 58 31 27  0               404.5888000   404.5891768 -0.0003768 -0.0002000 0.0000000
  814:  58 30 28  5 59 31 28  0               404.4911000   404.4915434 -0.0004434 -0.0002000 0.0000000
  815:  59 30 29  5 60 31 29  0               404.4017000   404.4019838 -0.0002838 -0.0002000 0.0000000
  816:  31 31  0  5 32 32  0  0               407.5528000   407.5529126 -0.0001126 -0.0002000 0.0000000
  817:  32 31  1  5 33 32  1  0               407.4288000   407.4288720 -0.0000720 -0.0002000 0.0000000
  818:  33 31  2  5 34 32  2  0               407.3049000   407.3048935  0.0000065 -0.0002000 0.0000000
  819:  34 31  3  5 35 32  3  0               407.1807000   407.1809959 -0.0002959 -0.0002000 0.0000000
  820:  35 31  4  5 36 32  4  0               407.0571000   407.0571996 -0.0000996 -0.0002000 0.0000000
  821:  36 31  5  5 37 32  5  0               406.9335000   406.9335262 -0.0000262 -0.0002000 0.0000000
  822:  37 31  6  5 38 32  6  0               406.8100000   406.8099993  0.0000007 -0.0002000 0.0000000
  823:  38 31  7  5 39 32  7  0               406.6866000   406.6866442 -0.0000442 -0.0002000 0.0000000
  824:  39 31  8  5 40 32  8  0               406.5634000   406.5634882 -0.0000882 -0.0002000 0.0000000
  825:  40 31  9  5 41 32  9  0               406.4410000   406.4405610  0.0004390 -0.0002000 0.0000000
  826:  41 31 10  5 42 32 10  0               406.3178000   406.3178948 -0.0000948 -0.0002000 0.0000000
  827:  42 31 11  5 43 32 11  0               406.1959000   406.1955248  0.0003752 -0.0002000 0.0000000
  828:  43 31 12  5 44 32 12  0               406.0737000   406.0734895  0.0002105 -0.0002000 0.0000000
  829:  44 31 13  5 45 32 13  0               405.9518000   405.9518312 -0.0000312 -0.0002000 0.0000000
  830:  45 31 14  5 46 32 14  0               405.8306000   405.8305968  0.0000032 -0.0002000 0.0000000
  831:  47 31 16  5 48 32 16  0               405.5898000   405.5896137  0.0001863 -0.0002000 0.0000000
  832:  48 31 17  5 49 32 17  0               405.4701000   405.4699886  0.0001114 -0.0002000 0.0000000
  833:  49 31 18  5 50 32 18  0               405.3513000   405.3510371  0.0002629 -0.0002000 0.0000000
  834:  50 31 19  5 51 32 19  0               405.2329000   405.2328442  0.0000558 -0.0002000 0.0000000
  835:  51 31 20  5 52 32 20  0               405.1159000   405.1155077  0.0003923 -0.0002000 0.0000000
  836:  52 31 21  5 53 32 21  0               404.9990000   404.9991421 -0.0001421 -0.0002000 0.0000000
  837:  53 31 22  5 54 32 22  0               404.8840000   404.8838829  0.0001171 -0.0002000 0.0000000
  838:  54 31 23  5 55 32 23  0               404.7695000   404.7698939 -0.0003939 -0.0002000 0.0000000
  839:  55 31 24  5 56 32 24  0               404.6572000   404.6573790 -0.0001790 -0.0002000 0.0000000
  840:  56 31 25  5 57 32 25  0               404.5463000   404.5466030 -0.0003030 -0.0002000 0.0000000
  841:  58 31 27  5 59 32 27  0               404.3316000   404.3319126 -0.0003126 -0.0002000 0.0000000
  842:  60 31 29  5 61 32 29  0               404.1320000   404.1320168 -0.0000168 -0.0002000 0.0000000
  843:  33 32  1  5 34 33  1  0               407.1849000   407.1848987  0.0000013 -0.0002000 0.0000000
  844:  34 32  2  5 35 33  2  0               407.0611000   407.0609218  0.0001782 -0.0002000 0.0000000
  845:  35 32  3  5 36 33  3  0               406.9370000   406.9370233 -0.0000233 -0.0002000 0.0000000
  846:  36 32  4  5 37 33  4  0               406.8133000   406.8132220  0.0000780 -0.0002000 0.0000000
  847:  37 32  5  5 38 33  5  0               406.6897000   406.6895383  0.0001617 -0.0002000 0.0000000
  848:  38 32  6  5 39 33  6  0               406.5660000   406.5659942  0.0000058 -0.0002000 0.0000000
  849:  40 32  8  5 41 33  8  0               406.3196000   406.3194209  0.0001791 -0.0002000 0.0000000
  850:  41 32  9  5 42 33  9  0               406.1959000   406.1964444 -0.0005444 -0.0002000 0.0000000
  851:  42 32 10  5 43 33 10  0               406.0737000   406.0737136 -0.0000136 -0.0002000 0.0000000
  852:  43 32 11  5 44 33 11  0               405.9518000   405.9512607  0.0005393 -0.0002000 0.0000000
  853:  44 32 12  5 45 33 12  0               405.8293000   405.8291211  0.0001789 -0.0002000 0.0000000
  854:  45 32 13  5 46 33 13  0               405.7071000   405.7073331 -0.0002331 -0.0002000 0.0000000
  855:  47 32 15  5 48 33 15  0               405.4650000   405.4649864  0.0000136 -0.0002000 0.0000000
  856:  48 32 16  5 49 33 16  0               405.3445000   405.3445265 -0.0000265 -0.0002000 0.0000000
  857:  49 32 17  5 50 33 17  0               405.2247000   405.2246178  0.0000822 -0.0002000 0.0000000
  858:  50 32 18  5 51 33 18  0               405.1055000   405.1053258  0.0001742 -0.0002000 0.0000000
  859:  51 32 19  5 52 33 19  0               404.9870000   404.9867245  0.0002755 -0.0002000 0.0000000
  860:  52 32 20  5 53 33 20  0               404.8688000   404.8688986 -0.0000986 -0.0002000 0.0000000
  861:  53 32 21  5 54 33 21  0               404.7520000   404.7519461  0.0000539 -0.0002000 0.0000000
  862:  54 32 22  5 55 33 22  0               404.6361000   404.6359807  0.0001193 -0.0002000 0.0000000
  863:  55 32 23  5 56 33 23  0               404.5211000   404.5211375 -0.0000375 -0.0002000 0.0000000
  864:  56 32 24  5 57 33 24  0               404.4075000   404.4075789 -0.0000789 -0.0002000 0.0000000
  865:  57 32 25  5 58 33 25  0               404.2950000   404.2955067 -0.0005067 -0.0002000 0.0000000
  866:  58 32 26  5 59 33 26  0               404.1850000   404.1851811 -0.0001811 -0.0002000 0.0000000
  867:  59 32 27  5 60 33 27  0               404.0766000   404.0769593 -0.0003593 -0.0002000 0.0000000
  868:  33 33  0  5 34 34  0  0               407.0646000   407.0643938  0.0002062 -0.0002000 0.0000000
  869:  34 33  1  5 35 34  1  0               406.9403000   406.9403594 -0.0000594 -0.0002000 0.0000000
  870:  35 33  2  5 36 34  2  0               406.8162000   406.8163842 -0.0001842 -0.0002000 0.0000000
  871:  36 33  3  5 37 34  3  0               406.6923000   406.6924847 -0.0001847 -0.0002000 0.0000000
  872:  37 33  4  5 38 34  4  0               406.5687000   406.5686790  0.0000210 -0.0002000 0.0000000
  873:  38 33  5  5 39 34  5  0               406.4451000   406.4449861  0.0001139 -0.0002000 0.0000000
  874:  39 33  6  5 40 34  6  0               406.3215000   406.3214264  0.0000736 -0.0002000 0.0000000
  875:  40 33  7  5 41 34  7  0               406.1981000   406.1980222  0.0000778 -0.0002000 0.0000000
  876:  41 33  8  5 42 34  8  0               406.0747000   406.0747968 -0.0000968 -0.0002000 0.0000000
  877:  42 33  9  5 43 34  9  0               405.9518000   405.9517759  0.0000241 -0.0002000 0.0000000
  878:  43 33 10  5 44 34 10  0               405.8293000   405.8289869  0.0003131 -0.0002000 0.0000000
  879:  46 33 13  5 47 34 13  0               405.4626000   405.4623222  0.0002778 -0.0002000 0.0000000
  880:  47 33 14  5 48 34 14  0               405.3406000   405.3407861 -0.0001861 -0.0002000 0.0000000
  881:  48 33 15  5 49 34 15  0               405.2199000   405.2196603  0.0002397 -0.0002000 0.0000000
  882:  49 33 16  5 50 34 16  0               405.0992000   405.0989917  0.0002083 -0.0002000 0.0000000
  883:  50 33 17  5 51 34 17  0               404.9790000   404.9788324  0.0001676 -0.0002000 0.0000000
  884:  51 33 18  5 52 34 18  0               404.8592000   404.8592405 -0.0000405 -0.0002000 0.0000000
  885:  52 33 19  5 53 34 19  0               404.7404000   404.7402815  0.0001185 -0.0002000 0.0000000
  886:  53 33 20  5 54 34 20  0               404.6218000   404.6220295 -0.0002295 -0.0002000 0.0000000
  887:  54 33 21  5 55 34 21  0               404.5045000   404.5045690 -0.0000690 -0.0002000 0.0000000
  888:  55 33 22  5 56 34 22  0               404.3882000   404.3879976  0.0002024 -0.0002000 0.0000000
  889:  56 33 23  5 57 34 23  0               404.2726000   404.2724288  0.0001712 -0.0002000 0.0000000
  890:  57 33 24  5 58 34 24  0               404.1580000   404.1579969  0.0000031 -0.0002000 0.0000000
  891:  58 33 25  5 59 34 25  0               404.0447000   404.0448632 -0.0001632 -0.0002000 0.0000000
  892:  59 33 26  5 60 34 26  0               403.9331000   403.9332270 -0.0001270 -0.0002000 0.0000000
  893:  60 33 27  5 61 34 27  0               403.8231000   403.8233445 -0.0002445 -0.0002000 0.0000000
  894:  61 33 28  5 62 34 28  0               403.7157000   403.7155640  0.0001360 -0.0002000 0.0000000
  895:  34 34  0  5 35 35  0  0               406.8194000   406.8192860  0.0001140 -0.0002000 0.0000000
  896:  35 34  1  5 36 35  1  0               406.6953000   406.6952544  0.0000456 -0.0002000 0.0000000
  897:  36 34  2  5 37 35  2  0               406.5713000   406.5712806  0.0000194 -0.0002000 0.0000000
  898:  37 34  3  5 38 35  3  0               406.4476000   406.4473804  0.0002196 -0.0002000 0.0000000
  899:  38 34  4  5 39 35  4  0               406.3237000   406.3235706  0.0001294 -0.0002000 0.0000000
  900:  39 34  5  5 40 35  5  0               406.1999000   406.1998692  0.0000308 -0.0002000 0.0000000
  901:  40 34  6  5 41 35  6  0               406.0765000   406.0762955  0.0002045 -0.0002000 0.0000000
  902:  45 34 11  5 46 35 11  0               405.4611000   405.4611173 -0.0000173 -0.0002000 0.0000000
  903:  46 34 12  5 47 35 12  0               405.3389000   405.3387996  0.0001004 -0.0002000 0.0000000
  904:  47 34 13  5 48 35 13  0               405.2169000   405.2167912  0.0001088 -0.0002000 0.0000000
  905:  48 34 14  5 49 35 14  0               405.0952000   405.0951274  0.0000726 -0.0002000 0.0000000
  906:  49 34 15  5 50 35 15  0               404.9738000   404.9738468 -0.0000468 -0.0002000 0.0000000
  907:  50 34 16  5 51 35 16  0               404.8529000   404.8529920 -0.0000920 -0.0002000 0.0000000
  908:  51 34 17  5 52 35 17  0               404.7326000   404.7326098 -0.0000098 -0.0002000 0.0000000
  909:  52 34 18  5 53 35 18  0               404.6130000   404.6127524  0.0002476 -0.0002000 0.0000000
  910:  53 34 19  5 54 35 19  0               404.4933000   404.4934778 -0.0001778 -0.0002000 0.0000000
  911:  54 34 20  5 55 35 20  0               404.3751000   404.3748516  0.0002484 -0.0002000 0.0000000
  912:  55 34 21  5 56 35 21  0               404.2569000   404.2569477 -0.0000477 -0.0002000 0.0000000
  913:  56 34 22  5 57 35 22  0               404.1400000   404.1398506  0.0001494 -0.0002000 0.0000000
  914:  57 34 23  5 58 35 23  0               404.0236000   404.0236576 -0.0000576 -0.0002000 0.0000000
  915:  58 34 24  5 59 35 24  0               403.9083000   403.9084817 -0.0001817 -0.0002000 0.0000000
  916:  60 34 26  5 61 35 26  0               403.6818000   403.6817421  0.0000579 -0.0002000 0.0000000
  917:  61 34 27  5 62 35 27  0               403.5703000   403.5705356 -0.0002356 -0.0002000 0.0000000
  918:  62 34 28  5 63 35 28  0               403.4609000   403.4610890 -0.0001890 -0.0002000 0.0000000
  919:  63 34 29  5 64 35 29  0               403.3535000   403.3537421 -0.0002421 -0.0002000 0.0000000
  920:  35 35  0  5 36 36  0  0               406.5735000   406.5736130 -0.0001130 -0.0002000 0.0000000
  921:  36 35  1  5 37 36  1  0               406.4494000   406.4495839 -0.0001839 -0.0002000 0.0000000
  922:  37 35  2  5 38 36  2  0               406.3256000   406.3256114 -0.0000114 -0.0002000 0.0000000
  923:  38 35  3  5 39 36  3  0               406.2018000   406.2017104  0.0000896 -0.0002000 0.0000000
  924:  40 35  5  5 41 36  5  0               405.9542000   405.9541877  0.0000123 -0.0002000 0.0000000
  925:  41 35  6  5 42 36  6  0               405.8306000   405.8306010 -0.0000010 -0.0002000 0.0000000
  926:  42 35  7  5 43 36  7  0               405.7071000   405.7071561 -0.0000561 -0.0002000 0.0000000
  927:  47 35 12  5 48 36 12  0               405.0928000   405.0928364 -0.0000364 -0.0002000 0.0000000
  928:  48 35 13  5 49 36 13  0               404.9708000   404.9707336  0.0000664 -0.0002000 0.0000000
  929:  49 35 14  5 50 36 14  0               404.8490000   404.8489547  0.0000453 -0.0002000 0.0000000
  930:  50 35 15  5 51 36 15  0               404.7275000   404.7275350 -0.0000350 -0.0002000 0.0000000
  931:  51 35 16  5 52 36 16  0               404.6067000   404.6065132  0.0001868 -0.0002000 0.0000000
  932:  52 35 17  5 53 36 17  0               404.4857000   404.4859318 -0.0002318 -0.0002000 0.0000000
  933:  53 35 18  5 54 36 18  0               404.3657000   404.3658377 -0.0001377 -0.0002000 0.0000000
  934:  54 35 19  5 55 36 19  0               404.2464000   404.2462830  0.0001170 -0.0002000 0.0000000
  935:  55 35 20  5 56 36 20  0               404.1271000   404.1273260 -0.0002260 -0.0002000 0.0000000
  936:  56 35 21  5 57 36 21  0               404.0088000   404.0090320 -0.0002320 -0.0002000 0.0000000
  937:  57 35 22  5 58 36 22  0               403.8913000   403.8914749 -0.0001749 -0.0002000 0.0000000
  938:  58 35 23  5 59 36 23  0               403.7746000   403.7747391 -0.0001391 -0.0002000 0.0000000
  939:  59 35 24  5 60 36 24  0               403.6585000   403.6589215 -0.0004215 -0.0002000 0.0000000
  940:  60 35 25  5 61 36 25  0               403.5437000   403.5441348 -0.0004348 -0.0002000 0.0000000
  941:  61 35 26  5 62 36 26  0               403.4304000   403.4305118 -0.0001118 -0.0002000 0.0000000
  942:  62 35 27  5 63 36 27  0               403.3177000   403.3182112 -0.0005112 -0.0002000 0.0000000
  943:  63 35 28  5 64 36 28  0               403.2071000   403.2074282 -0.0003282 -0.0002000 0.0000000
  944:  64 35 29  5 65 36 29  0               403.0980000   403.0984106 -0.0004106 -0.0002000 0.0000000
  945:  67 35 32  5 68 36 32  0               402.7861000   402.7861047 -0.0000047 -0.0002000 0.0000000
  946:  68 35 33  5 69 36 33  0               402.6899000   402.6895994  0.0003006 -0.0002000 0.0000000
  947:  36 36  0  5 37 37  0  0               406.3274000   406.3273748  0.0000252 -0.0002000 0.0000000
  948:  37 36  1  5 38 37  1  0               406.2034000   406.2033479  0.0000521 -0.0002000 0.0000000
  949:  43 36  7  5 44 37  7  0               405.4611000   405.4608800  0.0002200 -0.0002000 0.0000000
  950:  44 36  8  5 45 37  8  0               405.3374000   405.3375725 -0.0001725 -0.0002000 0.0000000
  951:  46 36 10  5 47 37 10  0               405.0913000   405.0915077 -0.0002077 -0.0002000 0.0000000
  952:  47 36 11  5 48 37 11  0               404.9688000   404.9687964  0.0000036 -0.0002000 0.0000000
  953:  48 36 12  5 49 37 12  0               404.8462000   404.8463328 -0.0001328 -0.0002000 0.0000000
  954:  49 36 13  5 50 37 13  0               404.7240000   404.7241444 -0.0001444 -0.0002000 0.0000000
  955:  50 36 14  5 51 37 14  0               404.6022000   404.6022613 -0.0000613 -0.0002000 0.0000000
  956:  51 36 15  5 52 37 15  0               404.4806000   404.4807158 -0.0001158 -0.0002000 0.0000000
  957:  52 36 16  5 53 37 16  0               404.3594000   404.3595435 -0.0001435 -0.0002000 0.0000000
  958:  53 36 17  5 54 37 17  0               404.2386000   404.2387830 -0.0001830 -0.0002000 0.0000000
  959:  54 36 18  5 55 37 18  0               404.1182000   404.1184769 -0.0002769 -0.0002000 0.0000000
  960:  55 36 19  5 56 37 19  0               403.9983000   403.9986721 -0.0003721 -0.0002000 0.0000000
  961:  56 36 20  5 57 37 20  0               403.8792000   403.8794208 -0.0002208 -0.0002000 0.0000000
  962:  57 36 21  5 58 37 21  0               403.7605000   403.7607812 -0.0002812 -0.0002000 0.0000000
  963:  58 36 22  5 59 37 22  0               403.6426000   403.6428186 -0.0002186 -0.0002000 0.0000000
  964:  59 36 23  5 60 37 23  0               403.5253000   403.5256068 -0.0003068 -0.0002000 0.0000000
  965:  60 36 24  5 61 37 24  0               403.4090000   403.4092300 -0.0002300 -0.0002000 0.0000000
  966:  61 36 25  5 62 37 25  0               403.2933000   403.2937848 -0.0004848 -0.0002000 0.0000000
  967:  62 36 26  5 63 37 26  0               403.1790000   403.1793836 -0.0003836 -0.0002000 0.0000000
  968:  63 36 27  5 64 37 27  0               403.0658000   403.0661582 -0.0003582 -0.0002000 0.0000000
  969:  64 36 28  5 65 37 28  0               402.9537000   402.9542663 -0.0005663 -0.0002000 0.0000000
  970:  65 36 29  5 66 37 29  0               402.8434000   402.8439007 -0.0005007 -0.0002000 0.0000000
  971:  67 36 31  5 68 37 31  0               402.6284000   402.6288045 -0.0004045 -0.0002000 0.0000000
  972:  37 37  0  5 38 38  0  0               406.0806000   406.0805716  0.0000284 -0.0002000 0.0000000
  973:  38 37  1  5 39 38  1  0               405.9563000   405.9565467 -0.0002467 -0.0002000 0.0000000
  974:  39 37  2  5 40 38  2  0               405.8330000   405.8325763  0.0004237 -0.0002000 0.0000000
  975:  40 37  3  5 41 38  3  0               405.7089000   405.7086737  0.0002263 -0.0002000 0.0000000
  976:  41 37  4  5 42 38  4  0               405.5843000   405.5848533 -0.0005533 -0.0002000 0.0000000
  977:  42 37  5  5 43 38  5  0               405.4611000   405.4611301 -0.0000301 -0.0002000 0.0000000
  978:  43 37  6  5 44 38  6  0               405.3374000   405.3375203 -0.0001203 -0.0002000 0.0000000
  979:  44 37  7  5 45 38  7  0               405.2137000   405.2140411 -0.0003411 -0.0002000 0.0000000
  980:  46 37  9  5 47 38  9  0               404.9671000   404.9675481 -0.0004481 -0.0002000 0.0000000
  981:  47 37 10  5 48 38 10  0               404.8444000   404.8445747 -0.0001747 -0.0002000 0.0000000
  982:  48 37 11  5 49 38 11  0               404.7215000   404.7218125 -0.0003125 -0.0002000 0.0000000
  983:  49 37 12  5 50 38 12  0               404.5988000   404.5992854 -0.0004854 -0.0002000 0.0000000
  984:  50 37 13  5 51 38 13  0               404.4766000   404.4770190 -0.0004190 -0.0002000 0.0000000
  985:  51 37 14  5 52 38 14  0               404.3547000   404.3550410 -0.0003410 -0.0002000 0.0000000
  986:  52 37 15  5 53 38 15  0               404.2330000   404.2333815 -0.0003815 -0.0002000 0.0000000
  987:  53 37 16  5 54 38 16  0               404.1116000   404.1120729 -0.0004729 -0.0002000 0.0000000
  988:  54 37 17  5 55 38 17  0               403.9907000   403.9911507 -0.0004507 -0.0002000 0.0000000
  989:  55 37 18  5 56 38 18  0               403.8703000   403.8706537 -0.0003537 -0.0002000 0.0000000
  990:  38 38  0  5 39 39  0  0               405.8330000   405.8332037 -0.0002037 -0.0002000 0.0000000
  991:  41 38  3  5 42 39  3  0               405.4611000   405.4613071 -0.0002071 -0.0002000 0.0000000
  992:  42 38  4  5 43 39  4  0               405.3374000   405.3374834 -0.0000834 -0.0002000 0.0000000
  993:  43 38  5  5 44 39  5  0               405.2137000   405.2137538 -0.0000538 -0.0002000 0.0000000
  994:  44 38  6  5 45 39  6  0               405.0898000   405.0901336 -0.0003336 -0.0002000 0.0000000
  995:  46 38  8  5 47 39  8  0               404.8429000   404.8432870 -0.0003870 -0.0002000 0.0000000
  996:  47 38  9  5 48 39  9  0               404.7196000   404.7200961 -0.0004961 -0.0002000 0.0000000
  997:  48 38 10  5 49 39 10  0               404.5968000   404.5970857 -0.0002857 -0.0002000 0.0000000
  998:  49 38 11  5 50 39 11  0               404.4737000   404.4742767 -0.0005767 -0.0002000 0.0000000
  999:  40 39  1  5 41 40  1  0               405.4611000   405.4612491 -0.0001491 -0.0002000 0.0000000
 1000:  41 39  2  5 42 40  2  0               405.3374000   405.3372797  0.0001203 -0.0002000 0.0000000
 1001:  42 39  3  5 43 40  3  0               405.2137000   405.2133751  0.0003249 -0.0002000 0.0000000
 1002:  47 39  8  5 48 40  8  0               404.5949000   404.5953014 -0.0004014 -0.0002000 0.0000000
 1003:  57 39 18  5 58 40 18  0               403.3736000   403.3735674  0.0000326 -0.0002000 0.0000000
 1004:  79 39 40  5 80 40 40  0               401.0011000   401.0016253 -0.0005253 -0.0002000 0.0000000
 1005:  86 39 47  5 87 40 47  0               400.6386000   400.6384810  0.0001190 -0.0002000 0.0000000
 1006:  91 39 52  5 92 40 52  0               399.1201000   399.1206292 -0.0005292 -0.0002000 0.0000000
 1007: 102 39 63  5103 40 63  0               396.6994000   396.6993125  0.0000875 -0.0002000 0.0000000
 1008: 108 39 69  5109 40 69  0               395.4782000   395.4782619 -0.0000619 -0.0002000 0.0000000
 1009: 110 39 71  5111 40 71  0               395.0767000   395.0764186  0.0002814 -0.0002000 0.0000000
 1010: 128 39 89  5129 40 89  0               391.5171000   391.5175418 -0.0004418 -0.0002000 0.0000000
 1011: 138 39 99  5139 40 99  0               389.5619000   389.5624647 -0.0005647 -0.0002000 0.0000000
 1012: 139 39100  5140 40100  0               389.3669000   389.3673540 -0.0004540 -0.0002000 0.0000000
 1013: 141 39102  5142 40102  0               388.9771000   388.9772825 -0.0001825 -0.0002000 0.0000000
 1014: 146 39107  5147 40107  0               388.0026000   388.0027897 -0.0001897 -0.0002000 0.0000000
 1015: 150 39111  5151 40111  0               387.2235000   387.2236685 -0.0001685 -0.0002000 0.0000000
 1016: 151 39112  5152 40112  0               387.0284000   387.0289281 -0.0005281 -0.0002000 0.0000000
 1017: 157 39118  5158 40118  0               385.8603000   385.8606167 -0.0003167 -0.0002000 0.0000000
 1018: 160 39121  5161 40121  0               385.2763000   385.2764399 -0.0001399 -0.0002000 0.0000000
 1019: 164 39125  5165 40125  0               384.4977000   384.4973884  0.0003116 -0.0002000 0.0000000
 1020: 170 39131  5171 40131  0               383.3284000   383.3282526  0.0001474 -0.0002000 0.0000000
 1021: 171 39132  5172 40132  0               383.1331000   383.1333098 -0.0002098 -0.0002000 0.0000000
 1022: 173 39134  5174 40134  0               382.7431000   382.7433357 -0.0002357 -0.0002000 0.0000000
 1023: 181 39142  5182 40142  0               381.1820000   381.1820447 -0.0000447 -0.0002000 0.0000000
 1024: 183 39144  5184 40144  0               380.7916000   380.7913181  0.0002819 -0.0002000 0.0000000
 1025: 185 39146  5186 40146  0               380.4003000   380.4004089 -0.0001089 -0.0002000 0.0000000
 1026: 190 39151  5191 40151  0               379.4227000   379.4222711  0.0004289 -0.0002000 0.0000000
 1027: 198 39159  5199 40159  0               377.8548000   377.8543673  0.0004327 -0.0002000 0.0000000
 1028: 100 40 60  5101 41 60  0               397.1852000   397.1849062  0.0002938 -0.0002000 0.0000000
 1029: 117 40 77  5118 41 77  0               393.7167000   393.7170843 -0.0003843 -0.0002000 0.0000000
 1030: 130 40 90  5131 41 90  0               391.1486000   391.1487881 -0.0001881 -0.0002000 0.0000000
 1031: 133 40 93  5134 41 93  0               390.5599000   390.5600313 -0.0001313 -0.0002000 0.0000000
 1032: 142 40102  5143 41102  0               388.7988000   388.7985743  0.0002257 -0.0002000 0.0000000
 1033: 157 40117  5158 41117  0               385.8712000   385.8708738  0.0003262 -0.0002000 0.0000000
 1034: 161 40121  5162 41121  0               385.0910000   385.0906425  0.0003575 -0.0002000 0.0000000
 1035: 164 40124  5165 41124  0               384.5058000   384.5054123  0.0003877 -0.0002000 0.0000000
 1036: 168 40128  5169 41128  0               383.7253000   383.7249266  0.0003734 -0.0002000 0.0000000
 1037:  13  1 12  5 12  0 12  0               417.3364000   417.3363335  0.0000665 -0.0002000 0.0000000
 1038:  25  1 24  5 24  0 24  0               419.4882000   419.4877527  0.0004473 -0.0002000 0.0000000
 1039:  36  1 35  5 35  0 35  0               421.4544000   421.4542539  0.0001461 -0.0002000 0.0000000
 1040:  41  1 40  5 40  0 40  0               422.3461000   422.3463729 -0.0002729 -0.0002000 0.0000000
 1041:  47  1 46  5 46  0 46  0               423.4155000   423.4154317  0.0000683 -0.0002000 0.0000000
 1042:  66  1 65  5 65  0 65  0               426.7898000   426.7894116  0.0003884 -0.0002000 0.0000000
 1043:   9  2  7  5  8  1  7  0               416.5989000   416.5994227 -0.0005227 -0.0002000 0.0000000
 1044:  12  2 10  5 11  1 10  0               417.1429000   417.1430540 -0.0001540 -0.0002000 0.0000000
 1045:  13  2 11  5 12  1 11  0               417.3232000   417.3230674  0.0001326 -0.0002000 0.0000000
 1046:  20  2 18  5 19  1 18  0               418.5795000   418.5795356 -0.0000356 -0.0002000 0.0000000
 1047:  24  2 22  5 23  1 22  0               419.2961000   419.2959214  0.0001786 -0.0002000 0.0000000
 1048:  25  2 23  5 24  1 23  0               419.4748000   419.4748819 -0.0000819 -0.0002000 0.0000000
 1049:  26  2 24  5 25  1 24  0               419.6539000   419.6537915  0.0001085 -0.0002000 0.0000000
 1050:  30  2 28  5 29  1 28  0               420.3686000   420.3689406 -0.0003406 -0.0002000 0.0000000
 1051:  31  2 29  5 30  1 29  0               420.5477000   420.5476090  0.0000910 -0.0002000 0.0000000
 1052:  33  2 31  5 32  1 31  0               420.9052000   420.9048063  0.0003937 -0.0002000 0.0000000
 1053:  51  2 49  5 50  1 49  0               424.1116000   424.1112855  0.0003145 -0.0002000 0.0000000
 1054:  59  2 57  5 58  1 57  0               425.5314000   425.5314593 -0.0000593 -0.0002000 0.0000000
 1055:  62  2 60  5 61  1 60  0               426.0637000   426.0632009  0.0004991 -0.0002000 0.0000000
 1056:  70  2 68  5 69  1 68  0               427.4792000   427.4788829  0.0003171 -0.0002000 0.0000000
 1057:  10  3  7  5  9  2  7  0               416.7508000   416.7508943 -0.0000943 -0.0002000 0.0000000
 1058:  11  3  8  5 10  2  8  0               416.9392000   416.9392513 -0.0000513 -0.0002000 0.0000000
 1059:  13  3 10  5 12  2 10  0               417.3051000   417.3053722 -0.0002722 -0.0002000 0.0000000
 1060:  14  3 11  5 13  2 11  0               417.4862000   417.4863156 -0.0001156 -0.0002000 0.0000000
 1061:  15  3 12  5 14  2 12  0               417.6667000   417.6667136 -0.0000136 -0.0002000 0.0000000
 1062:  17  3 14  5 16  2 14  0               418.0266000   418.0266250 -0.0000250 -0.0002000 0.0000000
 1063:  18  3 15  5 17  2 15  0               418.2060000   418.2062928 -0.0002928 -0.0002000 0.0000000
 1064:  19  3 16  5 18  2 16  0               418.3861000   418.3858187  0.0002813 -0.0002000 0.0000000
 1065:  20  3 17  5 19  2 17  0               418.5653000   418.5652243  0.0000757 -0.0002000 0.0000000
 1066:  21  3 18  5 20  2 18  0               418.7441000   418.7445251 -0.0004251 -0.0002000 0.0000000
 1067:  25  3 22  5 24  2 22  0               419.4605000   419.4608748 -0.0003748 -0.0002000 0.0000000
 1068:  26  3 23  5 25  2 23  0               419.6397000   419.6397807 -0.0000807 -0.0002000 0.0000000
 1069:  27  3 24  5 26  2 24  0               419.8185000   419.8186225 -0.0001225 -0.0002000 0.0000000
 1070:  28  3 25  5 27  2 25  0               419.9974000   419.9974031 -0.0000031 -0.0002000 0.0000000
 1071:  29  3 26  5 28  2 26  0               420.1762000   420.1761249  0.0000751 -0.0002000 0.0000000
 1072:  30  3 27  5 29  2 27  0               420.3545000   420.3547899 -0.0002899 -0.0002000 0.0000000
 1073:  31  3 28  5 30  2 28  0               420.5332000   420.5333996 -0.0001996 -0.0002000 0.0000000
 1074:  32  3 29  5 31  2 29  0               420.7117000   420.7119554 -0.0002554 -0.0002000 0.0000000
 1075:  35  3 32  5 34  2 32  0               421.2469000   421.2473098 -0.0004098 -0.0002000 0.0000000
 1076:  37  3 34  5 36  2 34  0               421.6035000   421.6039593 -0.0004593 -0.0002000 0.0000000
 1077:  38  3 35  5 37  2 35  0               421.7824000   421.7822097  0.0001903 -0.0002000 0.0000000
 1078:   6  4  2  5  5  3  2  0               416.0851000   416.0851209 -0.0000209 -0.0002000 0.0000000
 1079:   7  4  3  5  6  3  3  0               416.2023000   416.2023362 -0.0000362 -0.0002000 0.0000000
 1080:   8  4  4  5  7  3  4  0               416.3383000   416.3385772 -0.0002772 -0.0002000 0.0000000
 1081:   9  4  5  5  8  3  5  0               416.4998000   416.4996950  0.0001050 -0.0002000 0.0000000
 1082:  10  4  6  5  9  3  6  0               416.6858000   416.6854068  0.0003932 -0.0002000 0.0000000
 1083:  11  4  7  5 10  3  7  0               416.8853000   416.8852131  0.0000869 -0.0002000 0.0000000
 1084:  12  4  8  5 11  3  8  0               417.0841000   417.0840685  0.0000315 -0.0002000 0.0000000
 1085:  13  4  9  5 12  3  9  0               417.2757000   417.2759200 -0.0002200 -0.0002000 0.0000000
 1086:  14  4 10  5 13  3 10  0               417.4623000   417.4622439  0.0000561 -0.0002000 0.0000000
 1087:  16  4 12  5 15  3 12  0               417.8275000   417.8272680  0.0002320 -0.0002000 0.0000000
 1088:  17  4 13  5 16  3 13  0               418.0084000   418.0081930  0.0002070 -0.0002000 0.0000000
 1089:  18  4 14  5 17  3 14  0               418.1883000   418.1886293 -0.0003293 -0.0002000 0.0000000
 1090:  19  4 15  5 18  3 15  0               418.3685000   418.3687335 -0.0002335 -0.0002000 0.0000000
 1091:  20  4 16  5 19  3 16  0               418.5484000   418.5485884 -0.0001884 -0.0002000 0.0000000
 1092:  21  4 17  5 20  3 17  0               418.7282000   418.7282440 -0.0000440 -0.0002000 0.0000000
 1093:  22  4 18  5 21  3 18  0               418.9075000   418.9077334 -0.0002334 -0.0002000 0.0000000
 1094:  23  4 19  5 22  3 19  0               419.0870000   419.0870805 -0.0000805 -0.0002000 0.0000000
 1095:  25  4 21  5 24  3 21  0               419.4455000   419.4454150  0.0000850 -0.0002000 0.0000000
 1096:  26  4 22  5 25  3 22  0               419.6244000   419.6244269 -0.0000269 -0.0002000 0.0000000
 1097:  27  4 23  5 26  3 23  0               419.8034000   419.8033474  0.0000526 -0.0002000 0.0000000
 1098:  29  4 25  5 28  3 25  0               420.1608000   420.1609411 -0.0001411 -0.0002000 0.0000000
 1099:  30  4 26  5 29  3 26  0               420.3396000   420.3396246 -0.0000246 -0.0002000 0.0000000
 1100:  31  4 27  5 30  3 27  0               420.5183000   420.5182379  0.0000621 -0.0002000 0.0000000
 1101:  32  4 28  5 31  3 28  0               420.6966000   420.6967842 -0.0001842 -0.0002000 0.0000000
 1102:  33  4 29  5 32  3 29  0               420.8750000   420.8752663 -0.0002663 -0.0002000 0.0000000
 1103:  34  4 30  5 33  3 30  0               421.0537000   421.0536864  0.0000136 -0.0002000 0.0000000
 1104:  36  4 32  5 35  3 32  0               421.4103000   421.4103479 -0.0000479 -0.0002000 0.0000000
 1105:  37  4 33  5 36  3 33  0               421.5888000   421.5885924  0.0002076 -0.0002000 0.0000000
 1106:  38  4 34  5 37  3 34  0               421.7668000   421.7667810  0.0000190 -0.0002000 0.0000000
 1107:  39  4 35  5 38  3 35  0               421.9446000   421.9449147 -0.0003147 -0.0002000 0.0000000
 1108:  40  4 36  5 39  3 36  0               422.1229000   422.1229944 -0.0000944 -0.0002000 0.0000000
 1109:  41  4 37  5 40  3 37  0               422.3007000   422.3010206 -0.0003206 -0.0002000 0.0000000
 1110:  42  4 38  5 41  3 38  0               422.4793000   422.4789941  0.0003059 -0.0002000 0.0000000
 1111:  43  4 39  5 42  3 39  0               422.6575000   422.6569154  0.0005846 -0.0002000 0.0000000
 1112:  18  5 13  5 17  4 13  0               418.1667000   418.1661368  0.0005632 -0.0002000 0.0000000
 1113:  19  5 14  5 18  4 14  0               418.3478000   418.3477079  0.0000921 -0.0002000 0.0000000
 1114:  20  5 15  5 19  4 15  0               418.5285000   418.5286029 -0.0001029 -0.0002000 0.0000000
 1115:  21  5 16  5 20  4 16  0               418.7087000   418.7090455 -0.0003455 -0.0002000 0.0000000
 1116:  22  5 17  5 21  4 17  0               418.8886000   418.8891536 -0.0005536 -0.0002000 0.0000000
 1117:  27  5 22  5 26  4 22  0               419.7862000   419.7864870 -0.0002870 -0.0002000 0.0000000
 1118:  28  5 23  5 27  4 23  0               419.9656000   419.9655021  0.0000979 -0.0002000 0.0000000
 1119:  29  5 24  5 28  4 24  0               420.1444000   420.1444038 -0.0000038 -0.0002000 0.0000000
 1120:  30  5 25  5 29  4 25  0               420.3234000   420.3232018  0.0001982 -0.0002000 0.0000000
 1121:  31  5 26  5 30  4 26  0               420.5020000   420.5019042  0.0000958 -0.0002000 0.0000000
 1122:  32  5 27  5 31  4 27  0               420.6806000   420.6805177  0.0000823 -0.0002000 0.0000000
 1123:  33  5 28  5 32  4 28  0               420.8590000   420.8590479 -0.0000479 -0.0002000 0.0000000
 1124:  34  5 29  5 33  4 29  0               421.0371000   421.0374993 -0.0003993 -0.0002000 0.0000000
 1125:  35  5 30  5 34  4 30  0               421.2155000   421.2158760 -0.0003760 -0.0002000 0.0000000
 1126:  36  5 31  5 35  4 31  0               421.3939000   421.3941811 -0.0002811 -0.0002000 0.0000000
 1127:  37  5 32  5 36  4 32  0               421.5721000   421.5724177 -0.0003177 -0.0002000 0.0000000
 1128:  38  5 33  5 37  4 33  0               421.7505000   421.7505880 -0.0000880 -0.0002000 0.0000000
 1129:  40  5 35  5 39  4 35  0               422.1070000   422.1067381  0.0002619 -0.0002000 0.0000000
 1130:  41  5 36  5 40  4 36  0               422.2851000   422.2847211  0.0003789 -0.0002000 0.0000000
 1131:  42  5 37  5 41  4 37  0               422.4630000   422.4626447  0.0003553 -0.0002000 0.0000000
 1132:  43  5 38  5 42  4 38  0               422.6410000   422.6405098  0.0004902 -0.0002000 0.0000000
 1133:  12  6  6  5 11  5  6  0               416.9957000   416.9958209 -0.0001209 -0.0002000 0.0000000
 1134:  13  6  7  5 12  5  7  0               417.1487000   417.1485765  0.0001235 -0.0002000 0.0000000
 1135:  14  6  8  5 13  5  8  0               417.3310000   417.3309870  0.0000130 -0.0002000 0.0000000
 1136:  16  6 10  5 15  5 10  0               417.7414000   417.7413268  0.0000732 -0.0002000 0.0000000
 1137:  17  6 11  5 16  5 11  0               417.9407000   417.9409946 -0.0002946 -0.0002000 0.0000000
 1138:  18  6 12  5 17  5 12  0               418.1332000   418.1326712  0.0005288 -0.0002000 0.0000000
 1139:  19  6 13  5 18  5 13  0               418.3195000   418.3192667  0.0002333 -0.0002000 0.0000000
 1140:  20  6 14  5 19  5 14  0               418.5033000   418.5030957  0.0002043 -0.0002000 0.0000000
 1141:  21  6 15  5 20  5 15  0               418.6852000   418.6854182 -0.0002182 -0.0002000 0.0000000
 1142:  22  6 16  5 21  5 16  0               418.8670000   418.8668504  0.0001496 -0.0002000 0.0000000
 1143:  23  6 17  5 22  5 17  0               419.0476000   419.0476945 -0.0000945 -0.0002000 0.0000000
 1144:  24  6 18  5 23  5 18  0               419.2281000   419.2281100 -0.0000100 -0.0002000 0.0000000
 1145:  25  6 19  5 24  5 19  0               419.4080000   419.4081902 -0.0001902 -0.0002000 0.0000000
 1146:  27  6 21  5 26  5 21  0               419.7674000   419.7675715 -0.0001715 -0.0002000 0.0000000
 1147:  29  6 23  5 28  5 23  0               420.1265000   420.1261513  0.0003487 -0.0002000 0.0000000
 1148:  30  6 24  5 29  5 24  0               420.3054000   420.3052007  0.0001993 -0.0002000 0.0000000
 1149:  31  6 25  5 30  5 25  0               420.4839000   420.4841123 -0.0002123 -0.0002000 0.0000000
 1150:  32  6 26  5 31  5 26  0               420.6631000   420.6628989  0.0002011 -0.0002000 0.0000000
 1151:  33  6 27  5 32  5 27  0               420.8416000   420.8415713  0.0000287 -0.0002000 0.0000000
 1152:  34  6 28  5 33  5 28  0               421.0200000   421.0201383 -0.0001383 -0.0002000 0.0000000
 1153:  35  6 29  5 34  5 29  0               421.1986000   421.1986072 -0.0000072 -0.0002000 0.0000000
 1154:  36  6 30  5 35  5 30  0               421.3768000   421.3769843 -0.0001843 -0.0002000 0.0000000
 1155:  37  6 31  5 36  5 31  0               421.5550000   421.5552748 -0.0002748 -0.0002000 0.0000000
 1156:  41  6 35  5 40  5 35  0               422.2679000   422.2676520  0.0002480 -0.0002000 0.0000000
 1157:  42  6 36  5 41  5 36  0               422.4458000   422.4455656  0.0002344 -0.0002000 0.0000000
 1158:  47  6 41  5 46  5 41  0               423.3336000   423.3341546 -0.0005546 -0.0002000 0.0000000
 1159:  48  6 42  5 47  5 42  0               423.5115000   423.5116866 -0.0001866 -0.0002000 0.0000000
 1160:  49  6 43  5 48  5 43  0               423.6888000   423.6891591 -0.0003591 -0.0002000 0.0000000
 1161:  50  6 44  5 49  5 44  0               423.8661000   423.8665730 -0.0004730 -0.0002000 0.0000000
 1162:  11  7  4  5 10  6  4  0               417.0031000   417.0029286  0.0001714 -0.0002000 0.0000000
 1163:  12  7  5  5 11  6  5  0               417.1047000   417.1049204 -0.0002204 -0.0002000 0.0000000
 1164:  13  7  6  5 12  6  6  0               417.2065000   417.2062784  0.0002216 -0.0002000 0.0000000
 1165:  14  7  7  5 13  6  7  0               417.3251000   417.3246236  0.0004764 -0.0002000 0.0000000
 1166:  15  7  8  5 14  6  8  0               417.4723000   417.4721401  0.0001599 -0.0002000 0.0000000
 1167:  16  7  9  5 15  6  9  0               417.6516000   417.6515840  0.0000160 -0.0002000 0.0000000
 1168:  17  7 10  5 16  6 10  0               417.8556000   417.8553571  0.0002429 -0.0002000 0.0000000
 1169:  18  7 11  5 17  6 11  0               418.0662000   418.0659678  0.0002322 -0.0002000 0.0000000
 1170:  19  7 12  5 18  6 12  0               418.2696000   418.2697940 -0.0001940 -0.0002000 0.0000000
 1171:  20  7 13  5 19  6 13  0               418.4643000   418.4645846 -0.0002846 -0.0002000 0.0000000
 1172:  22  7 15  5 21  6 15  0               418.8384000   418.8382794  0.0001206 -0.0002000 0.0000000
 1173:  24  7 17  5 23  6 17  0               419.2037000   419.2034914  0.0002086 -0.0002000 0.0000000
 1174:  25  7 18  5 24  6 18  0               419.3847000   419.3847916 -0.0000916 -0.0002000 0.0000000
 1175:  27  7 20  5 26  6 20  0               419.7456000   419.7459167 -0.0003167 -0.0002000 0.0000000
 1176:  28  7 21  5 27  6 21  0               419.9255000   419.9259390 -0.0004390 -0.0002000 0.0000000
 1177:  29  7 22  5 28  6 22  0               420.1053000   420.1056811 -0.0003811 -0.0002000 0.0000000
 1178:  31  7 24  5 30  6 24  0               420.4644000   420.4644775 -0.0000775 -0.0002000 0.0000000
 1179:  32  7 25  5 31  6 25  0               420.6432000   420.6435875 -0.0003875 -0.0002000 0.0000000
 1180:  33  7 26  5 32  6 26  0               420.8225000   420.8225336 -0.0000336 -0.0002000 0.0000000
 1181:  34  7 27  5 33  6 27  0               421.0011000   421.0013318 -0.0002318 -0.0002000 0.0000000
 1182:  35  7 28  5 34  6 28  0               421.1801000   421.1799957  0.0001043 -0.0002000 0.0000000
 1183:  36  7 29  5 35  6 29  0               421.3586000   421.3585363  0.0000637 -0.0002000 0.0000000
 1184:  37  7 30  5 36  6 30  0               421.5369000   421.5369629 -0.0000629 -0.0002000 0.0000000
 1185:  38  7 31  5 37  6 31  0               421.7152000   421.7152835 -0.0000835 -0.0002000 0.0000000
 1186:  39  7 32  5 38  6 32  0               421.8936000   421.8935048  0.0000952 -0.0002000 0.0000000
 1187:  40  7 33  5 39  6 33  0               422.0721000   422.0716324  0.0004676 -0.0002000 0.0000000
 1188:  54  7 47  5 53  6 47  0               424.5574000   424.5574580 -0.0000580 -0.0002000 0.0000000
 1189:  55  7 48  5 54  6 48  0               424.7347000   424.7345254  0.0001746 -0.0002000 0.0000000
 1190:  56  7 49  5 55  6 49  0               424.9117000   424.9115330  0.0001670 -0.0002000 0.0000000
 1191:  57  7 50  5 56  6 50  0               425.0888000   425.0884813  0.0003187 -0.0002000 0.0000000
 1192:   8  8  0  5  7  7  0  0               416.7478000   416.7477055  0.0000945 -0.0002000 0.0000000
 1193:   9  8  1  5  8  7  1  0               416.8719000   416.8718283  0.0000717 -0.0002000 0.0000000
 1194:  10  8  2  5  9  7  2  0               416.9957000   416.9953035  0.0003965 -0.0002000 0.0000000
 1195:  11  8  3  5 10  7  3  0               417.1175000   417.1170949  0.0004051 -0.0002000 0.0000000
 1196:  12  8  4  5 11  7  4  0               417.2349000   417.2349477 -0.0000477 -0.0002000 0.0000000
 1197:  13  8  5  5 12  7  5  0               417.3450000   417.3450080 -0.0000080 -0.0002000 0.0000000
 1198:  14  8  6  5 13  7  6  0               417.4448000   417.4448118 -0.0000118 -0.0002000 0.0000000
 1199:  15  8  7  5 14  7  7  0               417.5416000   417.5417599 -0.0001599 -0.0002000 0.0000000
 1200:  17  8  9  5 16  7  9  0               417.7956000   417.7955523  0.0000477 -0.0002000 0.0000000
 1201:  18  8 10  5 17  7 10  0               417.9712000   417.9712140 -0.0000140 -0.0002000 0.0000000
 1202:  19  8 11  5 18  7 11  0               418.1746000   418.1745637  0.0000363 -0.0002000 0.0000000
 1203:  20  8 12  5 19  7 12  0               418.3882000   418.3882407 -0.0000407 -0.0002000 0.0000000
 1204:  21  8 13  5 20  7 13  0               418.5961000   418.5962809 -0.0001809 -0.0002000 0.0000000
 1205:  23  8 15  5 22  7 15  0               418.9851000   418.9852720 -0.0001720 -0.0002000 0.0000000
 1206:  24  8 16  5 23  7 16  0               419.1718000   419.1717932  0.0000068 -0.0002000 0.0000000
 1207:  28  8 20  5 27  7 20  0               419.9015000   419.9015906 -0.0000906 -0.0002000 0.0000000
 1208:  29  8 21  5 28  7 21  0               420.0824000   420.0822579  0.0001421 -0.0002000 0.0000000
 1209:  30  8 22  5 29  7 22  0               420.2624000   420.2625271 -0.0001271 -0.0002000 0.0000000
 1210:  31  8 23  5 30  7 23  0               420.4424000   420.4424643 -0.0000643 -0.0002000 0.0000000
 1211:  32  8 24  5 31  7 24  0               420.6219000   420.6221184 -0.0002184 -0.0002000 0.0000000
 1212:  33  8 25  5 32  7 25  0               420.8016000   420.8015272  0.0000728 -0.0002000 0.0000000
 1213:  34  8 26  5 33  7 26  0               420.9805000   420.9807203 -0.0002203 -0.0002000 0.0000000
 1214:  35  8 27  5 34  7 27  0               421.1596000   421.1597218 -0.0001218 -0.0002000 0.0000000
 1215:  36  8 28  5 35  7 28  0               421.3383000   421.3385514 -0.0002514 -0.0002000 0.0000000
 1216:  37  8 29  5 36  7 29  0               421.5173000   421.5172252  0.0000748 -0.0002000 0.0000000
 1217:  38  8 30  5 37  7 30  0               421.6955000   421.6957569 -0.0002569 -0.0002000 0.0000000
 1218:  39  8 31  5 38  7 31  0               421.8741000   421.8741577 -0.0000577 -0.0002000 0.0000000
 1219:  40  8 32  5 39  7 32  0               422.0520000   422.0524374 -0.0004374 -0.0002000 0.0000000
 1220:  55  8 47  5 54  7 47  0               424.7161000   424.7157445  0.0003555 -0.0002000 0.0000000
 1221:  56  8 48  5 55  7 48  0               424.8929000   424.8927087  0.0001913 -0.0002000 0.0000000
 1222:  57  8 49  5 56  7 49  0               425.0699000   425.0696086  0.0002914 -0.0002000 0.0000000
 1223:  58  8 50  5 57  7 50  0               425.2465000   425.2464449  0.0000551 -0.0002000 0.0000000
 1224:  59  8 51  5 58  7 51  0               425.4235000   425.4232186  0.0002814 -0.0002000 0.0000000
 1225:   9  9  0  5  8  8  0  0               416.9689000   416.9687785  0.0001215 -0.0002000 0.0000000
 1226:  10  9  1  5  9  8  1  0               417.0930000   417.0929843  0.0000157 -0.0002000 0.0000000
 1227:  11  9  2  5 10  8  2  0               417.2168000   417.2168081 -0.0000081 -0.0002000 0.0000000
 1228:  13  9  4  5 12  8  4  0               417.4609000   417.4607620  0.0001380 -0.0002000 0.0000000
 1229:  14  9  5  5 13  8  5  0               417.5776000   417.5776494 -0.0000494 -0.0002000 0.0000000
 1230:  15  9  6  5 14  8  6  0               417.6865000   417.6866139 -0.0001139 -0.0002000 0.0000000
 1231:  16  9  7  5 15  8  7  0               417.7846000   417.7846743 -0.0000743 -0.0002000 0.0000000
 1232:  17  9  8  5 16  8  8  0               417.8781000   417.8777351  0.0003649 -0.0002000 0.0000000
 1233:  18  9  9  5 17  8  9  0               417.9832000   417.9836495 -0.0004495 -0.0002000 0.0000000
 1234:  23  9 14  5 22  8 14  0               418.9203000   418.9205549 -0.0002549 -0.0002000 0.0000000
 1235:  24  9 15  5 23  8 15  0               419.1224000   419.1223384  0.0000616 -0.0002000 0.0000000
 1236:  25  9 16  5 24  8 16  0               419.3154000   419.3156201 -0.0002201 -0.0002000 0.0000000
 1237:  26  9 17  5 25  8 17  0               419.5036000   419.5037197 -0.0001197 -0.0002000 0.0000000
 1238:  29  9 20  5 28  8 20  0               420.0546000   420.0546872 -0.0000872 -0.0002000 0.0000000
 1239:  30  9 21  5 29  8 21  0               420.2363000   420.2362759  0.0000241 -0.0002000 0.0000000
 1240:  31  9 22  5 30  8 22  0               420.4171000   420.4172838 -0.0001838 -0.0002000 0.0000000
 1241:  32  9 23  5 31  8 23  0               420.5979000   420.5978263  0.0000737 -0.0002000 0.0000000
 1242:  33  9 24  5 32  8 24  0               420.7779000   420.7779826 -0.0000826 -0.0002000 0.0000000
 1243:  34  9 25  5 33  8 25  0               420.9575000   420.9578106 -0.0003106 -0.0002000 0.0000000
 1244:  35  9 26  5 34  8 26  0               421.1372000   421.1373547 -0.0001547 -0.0002000 0.0000000
 1245:  36  9 27  5 35  8 27  0               421.3166000   421.3166502 -0.0000502 -0.0002000 0.0000000
 1246:  37  9 28  5 36  8 28  0               421.4957000   421.4957253 -0.0000253 -0.0002000 0.0000000
 1247:  38  9 29  5 37  8 29  0               421.6746000   421.6746032 -0.0000032 -0.0002000 0.0000000
 1248:  39  9 30  5 38  8 30  0               421.8534000   421.8533031  0.0000969 -0.0002000 0.0000000
 1249:  40  9 31  5 39  8 31  0               422.0319000   422.0318410  0.0000590 -0.0002000 0.0000000
 1250:  41  9 32  5 40  8 32  0               422.2102000   422.2102303 -0.0000303 -0.0002000 0.0000000
 1251:  42  9 33  5 41  8 33  0               422.3885000   422.3884826  0.0000174 -0.0002000 0.0000000
 1252:  43  9 34  5 42  8 34  0               422.5666000   422.5666076 -0.0000076 -0.0002000 0.0000000
 1253:  44  9 35  5 43  8 35  0               422.7448000   422.7446136  0.0001864 -0.0002000 0.0000000
 1254:  45  9 36  5 44  8 36  0               422.9226000   422.9225080  0.0000920 -0.0002000 0.0000000
 1255:  46  9 37  5 45  8 37  0               423.1006000   423.1002969  0.0003031 -0.0002000 0.0000000
 1256:  47  9 38  5 46  8 38  0               423.2783000   423.2779858  0.0003142 -0.0002000 0.0000000
 1257:  48  9 39  5 47  8 39  0               423.4559000   423.4555796  0.0003204 -0.0002000 0.0000000
 1258:  49  9 40  5 48  8 40  0               423.6335000   423.6330824  0.0004176 -0.0002000 0.0000000
 1259:  50  9 41  5 49  8 41  0               423.8109000   423.8104978  0.0004022 -0.0002000 0.0000000
 1260:  51  9 42  5 50  8 42  0               423.9883000   423.9878291  0.0004709 -0.0002000 0.0000000
 1261:  52  9 43  5 51  8 43  0               424.1654000   424.1650792  0.0003208 -0.0002000 0.0000000
 1262:  54  9 45  5 53  8 45  0               424.5196000   424.5193456  0.0002544 -0.0002000 0.0000000
 1263:  55  9 46  5 54  8 46  0               424.6963000   424.6963660 -0.0000660 -0.0002000 0.0000000
 1264:  56  9 47  5 55  8 47  0               424.8730000   424.8733138 -0.0003138 -0.0002000 0.0000000
 1265:  57  9 48  5 56  8 48  0               425.0499000   425.0501905 -0.0002905 -0.0002000 0.0000000
 1266:  61  9 52  5 60  8 52  0               425.7565000   425.7570116 -0.0005116 -0.0002000 0.0000000
 1267:  10 10  0  5  9  9  0  0               417.1894000   417.1892642  0.0001358 -0.0002000 0.0000000
 1268:  11 10  1  5 10  9  1  0               417.3136000   417.3135159  0.0000841 -0.0002000 0.0000000
 1269:  12 10  2  5 11  9  2  0               417.4375000   417.4375069 -0.0000069 -0.0002000 0.0000000
 1270:  13 10  3  5 12  9  3  0               417.5609000   417.5609449 -0.0000449 -0.0002000 0.0000000
 1271:  14 10  4  5 13  9  4  0               417.6836000   417.6833205  0.0002795 -0.0002000 0.0000000
 1272:  15 10  5  5 14  9  5  0               417.8038000   417.8036020  0.0001980 -0.0002000 0.0000000
 1273:  16 10  6  5 15  9  6  0               417.9194000   417.9196528 -0.0002528 -0.0002000 0.0000000
 1274:  17 10  7  5 16  9  7  0               418.0281000   418.0277490  0.0003510 -0.0002000 0.0000000
 1275:  18 10  8  5 17  9  8  0               418.1242000   418.1244661 -0.0002661 -0.0002000 0.0000000
 1276:  19 10  9  5 18  9  9  0               418.2142000   418.2141850  0.0000150 -0.0002000 0.0000000
 1277:  20 10 10  5 19  9 10  0               418.3139000   418.3141273 -0.0002273 -0.0002000 0.0000000
 1278:  21 10 11  5 20  9 11  0               418.4427000   418.4428883 -0.0001883 -0.0002000 0.0000000
 1279:  22 10 12  5 21  9 12  0               418.6089000   418.6087645  0.0001355 -0.0002000 0.0000000
 1280:  24 10 14  5 23  9 14  0               419.0262000   419.0264413 -0.0002413 -0.0002000 0.0000000
 1281:  25 10 15  5 24  9 15  0               419.2432000   419.2427014  0.0004986 -0.0002000 0.0000000
 1282:  27 10 17  5 26  9 17  0               419.6443000   419.6442810  0.0000190 -0.0002000 0.0000000
 1283:  29 10 19  5 28  9 19  0               420.0205000   420.0204345  0.0000655 -0.0002000 0.0000000
 1284:  30 10 20  5 29  9 20  0               420.2043000   420.2046826 -0.0003826 -0.0002000 0.0000000
 1285:  31 10 21  5 30  9 21  0               420.3877000   420.3876308  0.0000692 -0.0002000 0.0000000
 1286:  32 10 22  5 31  9 22  0               420.5696000   420.5696800 -0.0000800 -0.0002000 0.0000000
 1287:  33 10 23  5 32  9 23  0               420.7509000   420.7510550 -0.0001550 -0.0002000 0.0000000
 1288:  34 10 24  5 33  9 24  0               420.9324000   420.9318941  0.0005059 -0.0002000 0.0000000
 1289:  35 10 25  5 34  9 25  0               421.1123000   421.1122903  0.0000097 -0.0002000 0.0000000
 1290:  36 10 26  5 35  9 26  0               421.2923000   421.2923113 -0.0000113 -0.0002000 0.0000000
 1291:  37 10 27  5 36  9 27  0               421.4719000   421.4720086 -0.0001086 -0.0002000 0.0000000
 1292:  38 10 28  5 37  9 28  0               421.6515000   421.6514231  0.0000769 -0.0002000 0.0000000
 1293:  39 10 29  5 38  9 29  0               421.8305000   421.8305874 -0.0000874 -0.0002000 0.0000000
 1294:  40 10 30  5 39  9 30  0               422.0098000   422.0095284  0.0002716 -0.0002000 0.0000000
 1295:  41 10 31  5 40  9 31  0               422.1882000   422.1882682 -0.0000682 -0.0002000 0.0000000
 1296:  42 10 32  5 41  9 32  0               422.3670000   422.3668255  0.0001745 -0.0002000 0.0000000
 1297:  44 10 34  5 43  9 34  0               422.7236000   422.7234526  0.0001474 -0.0002000 0.0000000
 1298:  45 10 35  5 44  9 35  0               422.9018000   422.9015471  0.0002529 -0.0002000 0.0000000
 1299:  46 10 36  5 45  9 36  0               423.0798000   423.0795092  0.0002908 -0.0002000 0.0000000
 1300:  47 10 37  5 46  9 37  0               423.2575000   423.2573472  0.0001528 -0.0002000 0.0000000
 1301:  48 10 38  5 47  9 38  0               423.4354000   423.4350686  0.0003314 -0.0002000 0.0000000
 1302:  49 10 39  5 48  9 39  0               423.6127000   423.6126797  0.0000203 -0.0002000 0.0000000
 1303:  50 10 40  5 49  9 40  0               423.7900000   423.7901862 -0.0001862 -0.0002000 0.0000000
 1304:  11 11  0  5 10 10  0  0               417.4092000   417.4091641  0.0000359 -0.0002000 0.0000000
 1305:  12 11  1  5 11 10  1  0               417.5334000   417.5334465 -0.0000465 -0.0002000 0.0000000
 1306:  14 11  3  5 13 10  3  0               417.7813000   417.7812347  0.0000653 -0.0002000 0.0000000
 1307:  15 11  4  5 14 10  4  0               417.9043000   417.9042449  0.0000551 -0.0002000 0.0000000
 1308:  16 11  5  5 15 10  5  0               418.0266000   418.0260573  0.0005427 -0.0002000 0.0000000
 1309:  17 11  6  5 16 10  6  0               418.1457000   418.1456594  0.0000406 -0.0002000 0.0000000
 1310:  18 11  7  5 17 10  7  0               418.2610000   418.2609883  0.0000117 -0.0002000 0.0000000
 1311:  19 11  8  5 18 10  8  0               418.3685000   418.3684084  0.0000916 -0.0002000 0.0000000
 1312:  20 11  9  5 19 10  9  0               418.4643000   418.4641363  0.0001637 -0.0002000 0.0000000
 1313:  21 11 10  5 20 10 10  0               418.5509000   418.5510628 -0.0001628 -0.0002000 0.0000000
 1314:  22 11 11  5 21 10 11  0               418.6450000   418.6453479 -0.0003479 -0.0002000 0.0000000
 1315:  23 11 12  5 22 10 12  0               418.7672000   418.7671996  0.0000004 -0.0002000 0.0000000
 1316:  24 11 13  5 23 10 13  0               418.9269000   418.9271975 -0.0002975 -0.0002000 0.0000000
 1317:  25 11 14  5 24 10 14  0               419.1240000   419.1239004  0.0000996 -0.0002000 0.0000000
 1318:  26 11 15  5 25 10 15  0               419.3430000   419.3427393  0.0002607 -0.0002000 0.0000000
 1319:  27 11 16  5 26 10 16  0               419.5629000   419.5628001  0.0000999 -0.0002000 0.0000000
 1320:  28 11 17  5 27 10 17  0               419.7726000   419.7723934  0.0002066 -0.0002000 0.0000000
 1321:  33 11 22  5 32 10 22  0               420.7191000   420.7193174 -0.0002174 -0.0002000 0.0000000
 1322:  34 11 23  5 33 10 23  0               420.9019000   420.9018579  0.0000421 -0.0002000 0.0000000
 1323:  35 11 24  5 34 10 24  0               421.0839000   421.0836245  0.0002755 -0.0002000 0.0000000
 1324:  36 11 25  5 35 10 25  0               421.2647000   421.2647807 -0.0000807 -0.0002000 0.0000000
 1325:  37 11 26  5 36 10 26  0               421.4455000   421.4454352  0.0000648 -0.0002000 0.0000000
 1326:  38 11 27  5 37 10 27  0               421.6254000   421.6256660 -0.0002660 -0.0002000 0.0000000
 1327:  39 11 28  5 38 10 28  0               421.8055000   421.8055321 -0.0000321 -0.0002000 0.0000000
 1328:  40 11 29  5 39 10 29  0               421.9850000   421.9850800 -0.0000800 -0.0002000 0.0000000
 1329:  41 11 30  5 40 10 30  0               422.1643000   422.1643472 -0.0000472 -0.0002000 0.0000000
 1330:  42 11 31  5 41 10 31  0               422.3435000   422.3433640  0.0001360 -0.0002000 0.0000000
 1331:  43 11 32  5 42 10 32  0               422.5223000   422.5221559  0.0001441 -0.0002000 0.0000000
 1332:  44 11 33  5 43 10 33  0               422.7008000   422.7007440  0.0000560 -0.0002000 0.0000000
 1333:  45 11 34  5 44 10 34  0               422.8789000   422.8791463 -0.0002463 -0.0002000 0.0000000
 1334:  46 11 35  5 45 10 35  0               423.0578000   423.0573779  0.0004221 -0.0002000 0.0000000
 1335:  47 11 36  5 46 10 36  0               423.2357000   423.2354518  0.0002482 -0.0002000 0.0000000
 1336:  48 11 37  5 47 10 37  0               423.4134000   423.4133793  0.0000207 -0.0002000 0.0000000
 1337:  49 11 38  5 48 10 38  0               423.5915000   423.5911700  0.0003300 -0.0002000 0.0000000
 1338:  50 11 39  5 49 10 39  0               423.7691000   423.7688324  0.0002676 -0.0002000 0.0000000
 1339:  51 11 40  5 50 10 40  0               423.9464000   423.9463738  0.0000262 -0.0002000 0.0000000
 1340:  12 12  0  5 11 11  0  0               417.6285000   417.6284782  0.0000218 -0.0002000 0.0000000
 1341:  13 12  1  5 12 11  1  0               417.7528000   417.7527831  0.0000169 -0.0002000 0.0000000
 1342:  14 12  2  5 13 11  2  0               417.8767000   417.8769413 -0.0002413 -0.0002000 0.0000000
 1343:  15 12  3  5 14 11  3  0               418.0008000   418.0008014 -0.0000014 -0.0002000 0.0000000
 1344:  16 12  4  5 15 11  4  0               418.1242000   418.1241624  0.0000376 -0.0002000 0.0000000
 1345:  17 12  5  5 16 11  5  0               418.2467000   418.2467286 -0.0000286 -0.0002000 0.0000000
 1346:  18 12  6  5 17 11  6  0               418.3685000   418.3679938  0.0005062 -0.0002000 0.0000000
 1347:  19 12  7  5 18 11  7  0               418.4869000   418.4869715 -0.0000715 -0.0002000 0.0000000
 1348:  20 12  8  5 19 11  8  0               418.6014000   418.6016785 -0.0002785 -0.0002000 0.0000000
 1349:  21 12  9  5 20 11  9  0               418.7087000   418.7085835  0.0001165 -0.0002000 0.0000000
 1350:  22 12 10  5 21 11 10  0               418.8035000   418.8036299 -0.0001299 -0.0002000 0.0000000
 1351:  23 12 11  5 22 11 11  0               418.8886000   418.8883019  0.0002981 -0.0002000 0.0000000
 1352:  24 12 12  5 23 11 12  0               418.9773000   418.9773412 -0.0000412 -0.0002000 0.0000000
 1353:  27 12 15  5 26 11 15  0               419.4381000   419.4384663 -0.0003663 -0.0002000 0.0000000
 1354:  31 12 19  5 30 11 19  0               420.2962000   420.2966883 -0.0004883 -0.0002000 0.0000000
 1355:  32 12 20  5 31 11 20  0               420.4901000   420.4905432 -0.0004432 -0.0002000 0.0000000
 1356:  33 12 21  5 32 11 21  0               420.6791000   420.6794802 -0.0003802 -0.0002000 0.0000000
 1357:  34 12 22  5 33 11 22  0               420.8656000   420.8655308  0.0000692 -0.0002000 0.0000000
 1358:  35 12 23  5 34 11 23  0               421.0500000   421.0497956  0.0002044 -0.0002000 0.0000000
 1359:  36 12 24  5 35 11 24  0               421.2329000   421.2328575  0.0000425 -0.0002000 0.0000000
 1360:  37 12 25  5 36 11 25  0               421.4150000   421.4150385 -0.0000385 -0.0002000 0.0000000
 1361:  38 12 26  5 37 11 26  0               421.5965000   421.5965307 -0.0000307 -0.0002000 0.0000000
 1362:  39 12 27  5 38 11 27  0               421.7775000   421.7774599  0.0000401 -0.0002000 0.0000000
 1363:  40 12 28  5 39 11 28  0               421.9576000   421.9579152 -0.0003152 -0.0002000 0.0000000
 1364:  41 12 29  5 40 11 29  0               422.1379000   422.1379638 -0.0000638 -0.0002000 0.0000000
 1365:  42 12 30  5 41 11 30  0               422.3177000   422.3176579  0.0000421 -0.0002000 0.0000000
 1366:  43 12 31  5 42 11 31  0               422.4970000   422.4970397 -0.0000397 -0.0002000 0.0000000
 1367:  45 12 33  5 44 11 33  0               422.8550000   422.8549982  0.0000018 -0.0002000 0.0000000
 1368:  46 12 34  5 45 11 34  0               423.0338000   423.0336272  0.0001728 -0.0002000 0.0000000
 1369:  47 12 35  5 46 11 35  0               423.2122000   423.2120509  0.0001491 -0.0002000 0.0000000
 1370:  48 12 36  5 47 11 36  0               423.3907000   423.3902864  0.0004136 -0.0002000 0.0000000
 1371:  49 12 37  5 48 11 37  0               423.5687000   423.5683484  0.0003516 -0.0002000 0.0000000
 1372:  51 12 39  5 50 11 39  0               423.9243000   423.9240008  0.0002992 -0.0002000 0.0000000
 1373:  52 12 40  5 51 11 40  0               424.1017000   424.1016117  0.0000883 -0.0002000 0.0000000
 1374:  53 12 41  5 52 11 41  0               424.2796000   424.2790907  0.0005093 -0.0002000 0.0000000
 1375:  14 13  1  5 13 12  1  0               417.9712000   417.9715286 -0.0003286 -0.0002000 0.0000000
 1376:  15 13  2  5 14 12  2  0               418.0956000   418.0957368 -0.0001368 -0.0002000 0.0000000
 1377:  16 13  3  5 15 12  3  0               418.2194000   418.2197104 -0.0003104 -0.0002000 0.0000000
 1378:  17 13  4  5 16 12  4  0               418.3432000   418.3432982 -0.0000982 -0.0002000 0.0000000
 1379:  18 13  5  5 17 12  5  0               418.4663000   418.4662999  0.0000001 -0.0002000 0.0000000
 1380:  19 13  6  5 18 12  6  0               418.5886000   418.5884210  0.0001790 -0.0002000 0.0000000
 1381:  24 13 11  5 23 12 11  0               419.1430000   419.1428917  0.0001083 -0.0002000 0.0000000
 1382:  25 13 12  5 24 12 12  0               419.2261000   419.2258222  0.0002778 -0.0002000 0.0000000
 1383:  26 13 13  5 25 12 13  0               419.3102000   419.3101057  0.0000943 -0.0002000 0.0000000
 1384:  27 13 14  5 26 12 14  0               419.4178000   419.4178426 -0.0000426 -0.0002000 0.0000000
 1385:  30 13 17  5 29 12 17  0               419.9708000   419.9706834  0.0001166 -0.0002000 0.0000000
 1386:  32 13 19  5 31 12 19  0               420.4146000   420.4150314 -0.0004314 -0.0002000 0.0000000
 1387:  34 13 21  5 33 12 21  0               420.8164000   420.8166233 -0.0002233 -0.0002000 0.0000000
 1388:  35 13 22  5 34 12 22  0               421.0066000   421.0070549 -0.0004549 -0.0002000 0.0000000
 1389:  37 13 24  5 36 12 24  0               421.3792000   421.3791070  0.0000930 -0.0002000 0.0000000
 1390:  38 13 25  5 37 12 25  0               421.5629000   421.5627205  0.0001795 -0.0002000 0.0000000
 1391:  39 13 26  5 38 12 26  0               421.7454000   421.7453377  0.0000623 -0.0002000 0.0000000
 1392:  40 13 27  5 39 12 27  0               421.9275000   421.9271834  0.0003166 -0.0002000 0.0000000
 1393:  41 13 28  5 40 12 28  0               422.1082000   422.1084022 -0.0002022 -0.0002000 0.0000000
 1394:  42 13 29  5 41 12 29  0               422.2889000   422.2890954 -0.0001954 -0.0002000 0.0000000
 1395:  43 13 30  5 42 12 30  0               422.4696000   422.4693384  0.0002616 -0.0002000 0.0000000
 1396:  44 13 31  5 43 12 31  0               422.6493000   422.6491899  0.0001101 -0.0002000 0.0000000
 1397:  45 13 32  5 44 12 32  0               422.8287000   422.8286968  0.0000032 -0.0002000 0.0000000
 1398:  47 13 34  5 46 12 34  0               423.1870000   423.1868242  0.0001758 -0.0002000 0.0000000
 1399:  48 13 35  5 47 12 35  0               423.3658000   423.3655029  0.0002971 -0.0002000 0.0000000
 1400:  49 13 36  5 48 12 36  0               423.5442000   423.5439564  0.0002436 -0.0002000 0.0000000
 1401:  50 13 37  5 49 12 37  0               423.7227000   423.7222038  0.0004962 -0.0002000 0.0000000
 1402:  52 13 39  5 51 12 39  0               424.0783000   424.0781434  0.0001566 -0.0002000 0.0000000
 1403:  14 14  0  5 13 13  0  0               418.0652000   418.0653473 -0.0001473 -0.0002000 0.0000000
 1404:  15 14  1  5 14 13  1  0               418.1896000   418.1896839 -0.0000839 -0.0002000 0.0000000
 1405:  17 14  3  5 16 13  3  0               418.4380000   418.4379887  0.0000113 -0.0002000 0.0000000
 1406:  18 14  4  5 17 13  4  0               418.5619000   418.5617387  0.0001613 -0.0002000 0.0000000
 1407:  19 14  5  5 18 13  5  0               418.6852000   418.6850299  0.0001701 -0.0002000 0.0000000
 1408:  20 14  6  5 19 13  6  0               418.8078000   418.8076634  0.0001366 -0.0002000 0.0000000
 1409:  21 14  7  5 20 13  7  0               418.9294000   418.9293474  0.0000526 -0.0002000 0.0000000
 1410:  23 14  9  5 22 13  9  0               419.1676000   419.1674772  0.0001228 -0.0002000 0.0000000
 1411:  24 14 10  5 23 13 10  0               419.2813000   419.2811869  0.0001131 -0.0002000 0.0000000
 1412:  25 14 11  5 24 13 11  0               419.3876000   419.3874387  0.0001613 -0.0002000 0.0000000
 1413:  26 14 12  5 25 13 12  0               419.4819000   419.4818693  0.0000307 -0.0002000 0.0000000
 1414:  29 14 15  5 28 13 15  0               419.7443000   419.7443831 -0.0000831 -0.0002000 0.0000000
 1415:  30 14 16  5 29 13 16  0               419.8838000   419.8836718  0.0001282 -0.0002000 0.0000000
 1416:  32 14 18  5 31 13 18  0               420.2828000   420.2827290  0.0000710 -0.0002000 0.0000000
 1417:  33 14 19  5 32 13 19  0               420.5117000   420.5116481  0.0000519 -0.0002000 0.0000000
 1418:  34 14 20  5 33 13 20  0               420.7333000   420.7336281 -0.0003281 -0.0002000 0.0000000
 1419:  35 14 21  5 34 13 21  0               420.9426000   420.9426720 -0.0000720 -0.0002000 0.0000000
 1420:  36 14 22  5 35 13 22  0               421.1413000   421.1413091 -0.0000091 -0.0002000 0.0000000
 1421:  37 14 23  5 36 13 23  0               421.3330000   421.3333696 -0.0003696 -0.0002000 0.0000000
 1422:  38 14 24  5 37 13 24  0               421.5213000   421.5215224 -0.0002224 -0.0002000 0.0000000
 1423:  39 14 25  5 38 13 25  0               421.7077000   421.7072873  0.0004127 -0.0002000 0.0000000
 1424:  40 14 26  5 39 13 26  0               421.8910000   421.8914831 -0.0004831 -0.0002000 0.0000000
 1425:  41 14 27  5 40 13 27  0               422.0743000   422.0745582 -0.0002582 -0.0002000 0.0000000
 1426:  42 14 28  5 41 13 28  0               422.2568000   422.2567739  0.0000261 -0.0002000 0.0000000
 1427:  43 14 29  5 42 13 29  0               422.4382000   422.4382961 -0.0000961 -0.0002000 0.0000000
 1428:  44 14 30  5 43 13 30  0               422.6193000   422.6192391  0.0000609 -0.0002000 0.0000000
 1429:  45 14 31  5 44 13 31  0               422.7998000   422.7996873  0.0001127 -0.0002000 0.0000000
 1430:  46 14 32  5 45 13 32  0               422.9797000   422.9797061 -0.0000061 -0.0002000 0.0000000
 1431:  47 14 33  5 46 13 33  0               423.1595000   423.1593474  0.0001526 -0.0002000 0.0000000
 1432:  48 14 34  5 47 13 34  0               423.3386000   423.3386538 -0.0000538 -0.0002000 0.0000000
 1433:  49 14 35  5 48 13 35  0               423.5178000   423.5176604  0.0001396 -0.0002000 0.0000000
 1434:  51 14 37  5 50 13 37  0               423.8753000   423.8748872  0.0004128 -0.0002000 0.0000000
 1435:  52 14 38  5 51 13 38  0               424.0533000   424.0531534  0.0001466 -0.0002000 0.0000000
 1436:  53 14 39  5 52 13 39  0               424.2314000   424.2312133  0.0001867 -0.0002000 0.0000000
 1437:  54 14 40  5 53 13 40  0               424.4087000   424.4090826 -0.0003826 -0.0002000 0.0000000
 1438:  56 14 42  5 55 13 42  0               424.7644000   424.7643020  0.0000980 -0.0002000 0.0000000
 1439:  59 14 45  5 58 13 45  0               425.2965000   425.2959900  0.0005100 -0.0002000 0.0000000
 1440:  67 14 53  5 66 13 53  0               426.7087000   426.7084632  0.0002368 -0.0002000 0.0000000
 1441:  68 14 54  5 67 13 54  0               426.8846000   426.8845585  0.0000415 -0.0002000 0.0000000
 1442:  69 14 55  5 68 13 55  0               427.0608000   427.0605617  0.0002383 -0.0002000 0.0000000
 1443:  70 14 56  5 69 13 56  0               427.2370000   427.2364750  0.0005250 -0.0002000 0.0000000
 1444:  71 14 57  5 70 13 57  0               427.4126000   427.4123008  0.0002992 -0.0002000 0.0000000
 1445:  15 15  0  5 14 14  0  0               418.2829000   418.2829011 -0.0000011 -0.0002000 0.0000000
 1446:  16 15  1  5 15 14  1  0               418.4073000   418.4072493  0.0000507 -0.0002000 0.0000000
 1447:  17 15  2  5 16 14  2  0               418.5315000   418.5315262 -0.0000262 -0.0002000 0.0000000
 1448:  18 15  3  5 17 14  3  0               418.6556000   418.6556500 -0.0000500 -0.0002000 0.0000000
 1449:  19 15  4  5 18 14  4  0               418.7796000   418.7795223  0.0000777 -0.0002000 0.0000000
 1450:  20 15  5  5 19 14  5  0               418.9032000   418.9030241  0.0001759 -0.0002000 0.0000000
 1451:  21 15  6  5 20 14  6  0               419.0262000   419.0260063  0.0001937 -0.0002000 0.0000000
 1452:  23 15  8  5 22 14  8  0               419.2700000   419.2695314  0.0004686 -0.0002000 0.0000000
 1453:  25 15 10  5 24 14 10  0               419.5066000   419.5067165 -0.0001165 -0.0002000 0.0000000
 1454:  26 15 11  5 25 14 11  0               419.6201000   419.6200278  0.0000722 -0.0002000 0.0000000
 1455:  27 15 12  5 26 14 12  0               419.7262000   419.7260978  0.0001022 -0.0002000 0.0000000
 1456:  28 15 13  5 27 14 13  0               419.8204000   419.8205140 -0.0001140 -0.0002000 0.0000000
 1457:  29 15 14  5 28 14 14  0               419.9015000   419.9013488  0.0001512 -0.0002000 0.0000000
 1458:  30 15 15  5 29 14 15  0               419.9781000   419.9778077  0.0002923 -0.0002000 0.0000000
 1459:  31 15 16  5 30 14 16  0               420.0720000   420.0718303  0.0001697 -0.0002000 0.0000000
 1460:  36 15 21  5 35 14 21  0               421.0500000   421.0504405 -0.0004405 -0.0002000 0.0000000
 1461:  37 15 22  5 36 14 22  0               421.2631000   421.2632721 -0.0001721 -0.0002000 0.0000000
 1462:  38 15 23  5 37 14 23  0               421.4644000   421.4646099 -0.0002099 -0.0002000 0.0000000
 1463:  39 15 24  5 38 14 24  0               421.6586000   421.6584440  0.0001560 -0.0002000 0.0000000
 1464:  40 15 25  5 39 14 25  0               421.8480000   421.8477758  0.0002242 -0.0002000 0.0000000
 1465:  41 15 26  5 40 14 26  0               422.0344000   422.0343669  0.0000331 -0.0002000 0.0000000
 1466:  42 15 27  5 41 14 27  0               422.2195000   422.2191771  0.0003229 -0.0002000 0.0000000
 1467:  43 15 28  5 42 14 28  0               422.4028000   422.4027316  0.0000684 -0.0002000 0.0000000
 1468:  44 15 29  5 43 14 29  0               422.5854000   422.5853333  0.0000667 -0.0002000 0.0000000
 1469:  45 15 30  5 44 14 30  0               422.7673000   422.7671717  0.0001283 -0.0002000 0.0000000
 1470:  46 15 31  5 45 14 31  0               422.9486000   422.9483755  0.0002245 -0.0002000 0.0000000
 1471:  47 15 32  5 46 14 32  0               423.1293000   423.1290388  0.0002612 -0.0002000 0.0000000
 1472:  48 15 33  5 47 14 33  0               423.3094000   423.3092337  0.0001663 -0.0002000 0.0000000
 1473:  51 15 36  5 50 14 36  0               423.8478000   423.8475311  0.0002689 -0.0002000 0.0000000
 1474:  52 15 37  5 51 14 37  0               424.0266000   424.0263315  0.0002685 -0.0002000 0.0000000
 1475:  53 15 38  5 52 14 38  0               424.2054000   424.2048657  0.0005343 -0.0002000 0.0000000
 1476:  16 16  0  5 15 15  0  0               418.4998000   418.4998671 -0.0000671 -0.0002000 0.0000000
 1477:  17 16  1  5 16 15  1  0               418.6242000   418.6242248 -0.0000248 -0.0002000 0.0000000
 1478:  18 16  2  5 17 15  2  0               418.7485000   418.7485262 -0.0000262 -0.0002000 0.0000000
 1479:  19 16  3  5 18 15  3  0               418.8726000   418.8727018 -0.0001018 -0.0002000 0.0000000
 1480:  20 16  4  5 19 15  4  0               418.9967000   418.9966697  0.0000303 -0.0002000 0.0000000
 1481:  21 16  5  5 20 15  5  0               419.1202000   419.1203324 -0.0001324 -0.0002000 0.0000000
 1482:  22 16  6  5 21 15  6  0               419.2432000   419.2435717 -0.0003717 -0.0002000 0.0000000
 1483:  23 16  7  5 22 15  7  0               419.3662000   419.3662400 -0.0000400 -0.0002000 0.0000000
 1484:  24 16  8  5 23 15  8  0               419.4882000   419.4881419  0.0000581 -0.0002000 0.0000000
 1485:  25 16  9  5 24 15  9  0               419.6091000   419.6089942  0.0001058 -0.0002000 0.0000000
 1486:  26 16 10  5 25 15 10  0               419.7288000   419.7283321  0.0004679 -0.0002000 0.0000000
 1487:  27 16 11  5 26 15 11  0               419.8452000   419.8453042 -0.0001042 -0.0002000 0.0000000
 1488:  28 16 12  5 27 15 12  0               419.9587000   419.9582711  0.0004289 -0.0002000 0.0000000
 1489:  29 16 13  5 28 15 13  0               420.0645000   420.0642316  0.0002684 -0.0002000 0.0000000
 1490:  30 16 14  5 29 15 14  0               420.1589000   420.1587819  0.0001181 -0.0002000 0.0000000
 1491:  31 16 15  5 30 15 15  0               420.2391000   420.2391710 -0.0000710 -0.0002000 0.0000000
 1492:  32 16 16  5 31 15 16  0               420.3125000   420.3126184 -0.0001184 -0.0002000 0.0000000
 1493:  33 16 17  5 32 15 17  0               420.4001000   420.4002214 -0.0001214 -0.0002000 0.0000000
 1494:  39 16 23  5 38 15 23  0               421.5823000   421.5822761  0.0000239 -0.0002000 0.0000000
 1495:  40 16 24  5 39 15 24  0               421.7865000   421.7865282 -0.0000282 -0.0002000 0.0000000
 1496:  42 16 26  5 41 15 26  0               422.1731000   422.1728979  0.0002021 -0.0002000 0.0000000
 1497:  43 16 27  5 42 15 27  0               422.3604000   422.3603714  0.0000286 -0.0002000 0.0000000
 1498:  44 16 28  5 43 15 28  0               422.5459000   422.5458301  0.0000699 -0.0002000 0.0000000
 1499:  45 16 29  5 44 15 29  0               422.7302000   422.7298861  0.0003139 -0.0002000 0.0000000
 1500:  46 16 30  5 45 15 30  0               422.9131000   422.9128896  0.0002104 -0.0002000 0.0000000
 1501:  47 16 31  5 46 15 31  0               423.0951000   423.0950564  0.0000436 -0.0002000 0.0000000
 1502:  48 16 32  5 47 15 32  0               423.2764000   423.2765312 -0.0001312 -0.0002000 0.0000000
 1503:  49 16 33  5 48 15 33  0               423.4575000   423.4574184  0.0000816 -0.0002000 0.0000000
 1504:  50 16 34  5 49 15 34  0               423.6379000   423.6377975  0.0001025 -0.0002000 0.0000000
 1505:  51 16 35  5 50 15 35  0               423.8175000   423.8177313 -0.0002313 -0.0002000 0.0000000
 1506:  52 16 36  5 51 15 36  0               423.9973000   423.9972710  0.0000290 -0.0002000 0.0000000
 1507:  53 16 37  5 52 15 37  0               424.1764000   424.1764585 -0.0000585 -0.0002000 0.0000000
 1508:  54 16 38  5 53 15 38  0               424.3554000   424.3553291  0.0000709 -0.0002000 0.0000000
 1509:  55 16 39  5 54 15 39  0               424.5337000   424.5339124 -0.0002124 -0.0002000 0.0000000
 1510:  56 16 40  5 55 15 40  0               424.7119000   424.7122339 -0.0003339 -0.0002000 0.0000000
 1511:  57 16 41  5 56 15 41  0               424.8903000   424.8903151 -0.0000151 -0.0002000 0.0000000
 1512:  58 16 42  5 57 15 42  0               425.0679000   425.0681749 -0.0002749 -0.0002000 0.0000000
 1513:  60 16 44  5 59 15 44  0               425.4235000   425.4232933  0.0002067 -0.0002000 0.0000000
 1514:  61 16 45  5 60 15 45  0               425.6010000   425.6005785  0.0004215 -0.0002000 0.0000000
 1515:  62 16 46  5 61 15 46  0               425.7782000   425.7776962  0.0005038 -0.0002000 0.0000000
 1516:  17 17  0  5 16 16  0  0               418.7160000   418.7162443 -0.0002443 -0.0002000 0.0000000
 1517:  18 17  1  5 17 16  1  0               418.8407000   418.8406102  0.0000898 -0.0002000 0.0000000
 1518:  19 17  2  5 18 16  2  0               418.9650000   418.9649315  0.0000685 -0.0002000 0.0000000
 1519:  20 17  3  5 19 16  3  0               419.0892000   419.0891489  0.0000511 -0.0002000 0.0000000
 1520:  21 17  4  5 20 16  4  0               419.2132000   419.2131930  0.0000070 -0.0002000 0.0000000
 1521:  22 17  5  5 21 16  5  0               419.3370000   419.3369824  0.0000176 -0.0002000 0.0000000
 1522:  23 17  6  5 22 16  6  0               419.4605000   419.4604203  0.0000797 -0.0002000 0.0000000
 1523:  24 17  7  5 23 16  7  0               419.5832000   419.5833899 -0.0001899 -0.0002000 0.0000000
 1524:  25 17  8  5 24 16  8  0               419.7057000   419.7057450 -0.0000450 -0.0002000 0.0000000
 1525:  26 17  9  5 25 16  9  0               419.8273000   419.8272926  0.0000074 -0.0002000 0.0000000
 1526:  27 17 10  5 26 16 10  0               419.9481000   419.9477546  0.0003454 -0.0002000 0.0000000
 1527:  28 17 11  5 27 16 11  0               420.0668000   420.0666801  0.0001199 -0.0002000 0.0000000
 1528:  29 17 12  5 28 16 12  0               420.1833000   420.1832541  0.0000459 -0.0002000 0.0000000
 1529:  30 17 13  5 29 16 13  0               420.2962000   420.2959228  0.0002772 -0.0002000 0.0000000
 1530:  31 17 14  5 30 16 14  0               420.4021000   420.4018320  0.0002680 -0.0002000 0.0000000
 1531:  32 17 15  5 31 16 15  0               420.4972000   420.4966342  0.0005658 -0.0002000 0.0000000
 1532:  33 17 16  5 32 16 16  0               420.5770000   420.5769129  0.0000871 -0.0002000 0.0000000
 1533:  34 17 17  5 33 16 17  0               420.6482000   420.6479549  0.0002451 -0.0002000 0.0000000
 1534:  35 17 18  5 34 16 18  0               420.7294000   420.7295672 -0.0001672 -0.0002000 0.0000000
 1535:  39 17 22  5 38 16 22  0               421.4455000   421.4454956  0.0000044 -0.0002000 0.0000000
 1536:  40 17 23  5 39 16 23  0               421.6791000   421.6788341  0.0002659 -0.0002000 0.0000000
 1537:  41 17 24  5 40 16 24  0               421.8996000   421.8996792 -0.0000792 -0.0002000 0.0000000
 1538:  42 17 25  5 41 16 25  0               422.1070000   422.1070609 -0.0000609 -0.0002000 0.0000000
 1539:  43 17 26  5 42 16 26  0               422.3054000   422.3049200  0.0004800 -0.0002000 0.0000000
 1540:  44 17 27  5 43 16 27  0               422.4970000   422.4969051  0.0000949 -0.0002000 0.0000000
 1541:  45 17 28  5 44 16 28  0               422.6856000   422.6853224  0.0002776 -0.0002000 0.0000000
 1542:  46 17 29  5 45 16 29  0               422.8719000   422.8714660  0.0004340 -0.0002000 0.0000000
 1543:  47 17 30  5 46 16 30  0               423.0561000   423.0560464  0.0000536 -0.0002000 0.0000000
 1544:  48 17 31  5 47 16 31  0               423.2395000   423.2394674  0.0000326 -0.0002000 0.0000000
 1545:  50 17 33  5 49 16 33  0               423.6039000   423.6037300  0.0001700 -0.0002000 0.0000000
 1546:  51 17 34  5 50 16 34  0               423.7850000   423.7848493  0.0001507 -0.0002000 0.0000000
 1547:  52 17 35  5 51 16 35  0               423.9656000   423.9654199  0.0001801 -0.0002000 0.0000000
 1548:  53 17 36  5 52 16 36  0               424.1458000   424.1455103  0.0002897 -0.0002000 0.0000000
 1549:  54 17 37  5 53 16 37  0               424.3255000   424.3251760  0.0003240 -0.0002000 0.0000000
 1550:  55 17 38  5 54 16 38  0               424.5044000   424.5044627 -0.0000627 -0.0002000 0.0000000
 1551:  56 17 39  5 55 16 39  0               424.6831000   424.6834088 -0.0003088 -0.0002000 0.0000000
 1552:  18 18  0  5 17 17  0  0               418.9319000   418.9320322 -0.0001322 -0.0002000 0.0000000
 1553:  19 18  1  5 18 17  1  0               419.0563000   419.0564049 -0.0001049 -0.0002000 0.0000000
 1554:  20 18  2  5 19 17  2  0               419.1806000   419.1807427 -0.0001427 -0.0002000 0.0000000
 1555:  21 18  3  5 20 17  3  0               419.3049000   419.3049943 -0.0000943 -0.0002000 0.0000000
 1556:  22 18  4  5 21 17  4  0               419.4292000   419.4291001  0.0000999 -0.0002000 0.0000000
 1557:  23 18  5  5 22 17  5  0               419.5529000   419.5529912 -0.0000912 -0.0002000 0.0000000
 1558:  24 18  6  5 23 17  6  0               419.6767000   419.6765869  0.0001131 -0.0002000 0.0000000
 1559:  25 18  7  5 24 17  7  0               419.7998000   419.7997914  0.0000086 -0.0002000 0.0000000
 1560:  26 18  8  5 25 17  8  0               419.9226000   419.9224888  0.0001112 -0.0002000 0.0000000
 1561:  27 18  9  5 26 17  9  0               420.0446000   420.0445348  0.0000652 -0.0002000 0.0000000
 1562:  28 18 10  5 27 17 10  0               420.1658000   420.1657391  0.0000609 -0.0002000 0.0000000
 1563:  29 18 11  5 28 17 11  0               420.2863000   420.2858293  0.0004707 -0.0002000 0.0000000
 1564:  32 18 14  5 31 17 14  0               420.6331000   420.6329878  0.0001122 -0.0002000 0.0000000
 1565:  33 18 15  5 32 17 15  0               420.7390000   420.7388917  0.0001083 -0.0002000 0.0000000
 1566:  34 18 16  5 33 17 16  0               420.8342000   420.8340373  0.0001627 -0.0002000 0.0000000
 1567:  35 18 17  5 34 17 17  0               420.9147000   420.9144906  0.0002094 -0.0002000 0.0000000
 1568:  36 18 18  5 35 17 18  0               420.9839000   420.9837160  0.0001840 -0.0002000 0.0000000
 1569:  37 18 19  5 36 17 19  0               421.0600000   421.0598533  0.0001467 -0.0002000 0.0000000
 1570:  38 18 20  5 37 17 20  0               421.1680000   421.1676603  0.0003397 -0.0002000 0.0000000
 1571:  42 18 24  5 41 17 24  0               421.9908000   421.9904988  0.0003012 -0.0002000 0.0000000
 1572:  43 18 25  5 42 17 25  0               422.2156000   422.2154764  0.0001236 -0.0002000 0.0000000
 1573:  44 18 26  5 43 17 26  0               422.4261000   422.4261996 -0.0000996 -0.0002000 0.0000000
 1574:  45 18 27  5 44 17 27  0               422.6262000   422.6263319 -0.0001319 -0.0002000 0.0000000
 1575:  46 18 28  5 45 17 28  0               422.8194000   422.8198095 -0.0004095 -0.0002000 0.0000000
 1576:  47 18 29  5 46 17 29  0               423.0097000   423.0092376  0.0004624 -0.0002000 0.0000000
 1577:  48 18 30  5 47 17 30  0               423.1962000   423.1961055  0.0000945 -0.0002000 0.0000000
 1578:  49 18 31  5 48 17 31  0               423.3812000   423.3812346 -0.0000346 -0.0002000 0.0000000
 1579:  50 18 32  5 49 17 32  0               423.5653000   423.5650892  0.0002108 -0.0002000 0.0000000
 1580:  53 18 35  5 52 17 35  0               424.1116000   424.1113528  0.0002472 -0.0002000 0.0000000
 1581:  54 18 36  5 53 17 36  0               424.2924000   424.2921214  0.0002786 -0.0002000 0.0000000
 1582:  55 18 37  5 54 17 37  0               424.4725000   424.4723743  0.0001257 -0.0002000 0.0000000
 1583:  56 18 38  5 55 17 38  0               424.6523000   424.6521715  0.0001285 -0.0002000 0.0000000
 1584:  57 18 39  5 56 17 39  0               424.8313000   424.8315625 -0.0002625 -0.0002000 0.0000000
 1585:  19 19  0  5 18 18  0  0               419.1473000   419.1472300  0.0000700 -0.0002000 0.0000000
 1586:  20 19  1  5 19 18  1  0               419.2715000   419.2716085 -0.0001085 -0.0002000 0.0000000
 1587:  21 19  2  5 20 18  2  0               419.3959000   419.3959601 -0.0000601 -0.0002000 0.0000000
 1588:  22 19  3  5 21 18  3  0               419.5204000   419.5202399  0.0001601 -0.0002000 0.0000000
 1589:  23 19  4  5 22 18  4  0               419.6443000   419.6443964 -0.0000964 -0.0002000 0.0000000
 1590:  24 19  5  5 23 18  5  0               419.7681000   419.7683705 -0.0002705 -0.0002000 0.0000000
 1591:  25 19  6  5 24 18  6  0               419.8920000   419.8920937 -0.0000937 -0.0002000 0.0000000
 1592:  26 19  7  5 25 18  7  0               420.0156000   420.0154859  0.0001141 -0.0002000 0.0000000
 1593:  27 19  8  5 26 18  8  0               420.1388000   420.1384525  0.0003475 -0.0002000 0.0000000
 1594:  28 19  9  5 27 18  9  0               420.2611000   420.2608790  0.0002210 -0.0002000 0.0000000
 1595:  29 19 10  5 28 18 10  0               420.3829000   420.3826225  0.0002775 -0.0002000 0.0000000
 1596:  30 19 11  5 29 18 11  0               420.5038000   420.5034959  0.0003041 -0.0002000 0.0000000
 1597:  31 19 12  5 30 18 12  0               420.6237000   420.6232326  0.0004674 -0.0002000 0.0000000
 1598:  32 19 13  5 31 18 13  0               420.7414000   420.7414102 -0.0000102 -0.0002000 0.0000000
 1599:  33 19 14  5 32 18 14  0               420.8577000   420.8572856  0.0004144 -0.0002000 0.0000000
 1600:  34 19 15  5 33 18 15  0               420.9699000   420.9694701  0.0004299 -0.0002000 0.0000000
 1601:  35 19 16  5 34 18 16  0               421.0760000   421.0754046  0.0005954 -0.0002000 0.0000000
 1602:  37 19 18  5 36 18 18  0               421.2522000   421.2518272  0.0003728 -0.0002000 0.0000000
 1603:  38 19 19  5 37 18 19  0               421.3201000   421.3197929  0.0003071 -0.0002000 0.0000000
 1604:  39 19 20  5 38 18 20  0               421.3910000   421.3910411 -0.0000411 -0.0002000 0.0000000
 1605:  48 19 29  5 47 18 29  0               423.1416000   423.1416187 -0.0000187 -0.0002000 0.0000000
 1606:  49 19 30  5 48 18 30  0               423.3323000   423.3321312  0.0001688 -0.0002000 0.0000000
 1607:  50 19 31  5 49 18 31  0               423.5201000   423.5197663  0.0003337 -0.0002000 0.0000000
 1608:  51 19 32  5 50 18 32  0               423.7058000   423.7054699  0.0003301 -0.0002000 0.0000000
 1609:  52 19 33  5 51 18 33  0               423.8901000   423.8897748  0.0003252 -0.0002000 0.0000000
 1610:  53 19 34  5 52 18 34  0               424.0733000   424.0729976  0.0003024 -0.0002000 0.0000000
 1611:  54 19 35  5 53 18 35  0               424.2555000   424.2553416  0.0001584 -0.0002000 0.0000000
 1612:  55 19 36  5 54 18 36  0               424.4370000   424.4369478  0.0000522 -0.0002000 0.0000000
 1613:  56 19 37  5 55 18 37  0               424.6179000   424.6179208 -0.0000208 -0.0002000 0.0000000
 1614:  57 19 38  5 56 18 38  0               424.7983000   424.7983415 -0.0000415 -0.0002000 0.0000000
 1615:  58 19 39  5 57 18 39  0               424.9781000   424.9782751 -0.0001751 -0.0002000 0.0000000
 1616:  59 19 40  5 58 18 40  0               425.1572000   425.1577749 -0.0005749 -0.0002000 0.0000000
 1617:  20 20  0  5 19 19  0  0               419.3618000   419.3618369 -0.0000369 -0.0002000 0.0000000
 1618:  21 20  1  5 20 19  1  0               419.4862000   419.4862203 -0.0000203 -0.0002000 0.0000000
 1619:  22 20  2  5 21 19  2  0               419.6105000   419.6105834 -0.0000834 -0.0002000 0.0000000
 1620:  24 20  4  5 23 19  4  0               419.8590000   419.8590853 -0.0000853 -0.0002000 0.0000000
 1621:  25 20  5  5 24 19  5  0               419.9829000   419.9831278 -0.0002278 -0.0002000 0.0000000
 1622:  29 20  9  5 28 19  9  0               420.4766000   420.4764119  0.0001881 -0.0002000 0.0000000
 1623:  38 20 18  5 37 19 18  0               421.5073000   421.5073855 -0.0000855 -0.0002000 0.0000000
 1624:  39 20 19  5 38 19 19  0               421.5888000   421.5888534 -0.0000534 -0.0002000 0.0000000
 1625:  45 20 25  5 44 19 25  0               422.3685000   422.3680709  0.0004291 -0.0002000 0.0000000
 1626:  55 20 35  5 54 19 35  0               424.3975000   424.3971403  0.0003597 -0.0002000 0.0000000
 1627:  56 20 36  5 55 19 36  0               424.5800000   424.5797918  0.0002082 -0.0002000 0.0000000
 1628:  57 20 37  5 56 19 37  0               424.7616000   424.7616520 -0.0000520 -0.0002000 0.0000000
 1629:  58 20 38  5 57 19 38  0               424.9428000   424.9428350 -0.0000350 -0.0002000 0.0000000
 1630:  66 20 46  5 65 19 46  0               426.3756000   426.3756833 -0.0000833 -0.0002000 0.0000000
 1631:  74 20 54  5 73 19 54  0               427.7912000   427.7906468  0.0005532 -0.0002000 0.0000000
 1632:  21 21  0  5 20 20  0  0               419.5757000   419.5758522 -0.0001522 -0.0002000 0.0000000
 1633:  22 21  1  5 21 20  1  0               419.7001000   419.7002397 -0.0001397 -0.0002000 0.0000000
 1634:  23 21  2  5 22 20  2  0               419.8246000   419.8246125 -0.0000125 -0.0002000 0.0000000
 1635:  25 21  4  5 24 20  4  0               420.0734000   420.0731692  0.0002308 -0.0002000 0.0000000
 1636:  27 21  6  5 26 20  6  0               420.3206000   420.3211834 -0.0005834 -0.0002000 0.0000000
 ***** NEXT LINE NOT USED IN FIT
 1637:  28 21  7  5 27 20  7  0               420.4442000   420.4448547 -0.0006547 -0.0002000 0.0000000
 1638:  29 21  8  5 28 20  8  0               420.5677000   420.5682154 -0.0005154 -0.0002000 0.0000000
 1639:  30 21  9  5 29 20  9  0               420.6906000   420.6911873 -0.0005873 -0.0002000 0.0000000
 1640:  35 21 14  5 34 20 14  0               421.2959000   421.2960731 -0.0001731 -0.0002000 0.0000000
 1641:  50 21 29  5 49 20 29  0               423.3752000   423.3751176  0.0000824 -0.0002000 0.0000000
 1642:  53 21 32  5 52 20 32  0               423.9753000   423.9748942  0.0004058 -0.0002000 0.0000000
 1643:  55 21 34  5 54 20 34  0               424.3513000   424.3511476  0.0001524 -0.0002000 0.0000000
 1644:  56 21 35  5 55 20 35  0               424.5368000   424.5364064  0.0003936 -0.0002000 0.0000000
 1645:  57 21 36  5 56 20 36  0               424.7207000   424.7203926  0.0003074 -0.0002000 0.0000000
 1646:  59 21 38  5 58 20 38  0               425.0854000   425.0854813 -0.0000813 -0.0002000 0.0000000
 1647:  60 21 39  5 59 20 39  0               425.2665000   425.2668798 -0.0003798 -0.0002000 0.0000000
 1648:  67 21 46  5 66 20 46  0               426.5231000   426.5225177  0.0005823 -0.0002000 0.0000000
 1649:  68 21 47  5 67 20 47  0               426.7009000   426.7004194  0.0004806 -0.0002000 0.0000000
 1650:  22 22  0  5 21 21  0  0               419.7891000   419.7892751 -0.0001751 -0.0002000 0.0000000
 1651:  23 22  1  5 22 21  1  0               419.9135000   419.9136659 -0.0001659 -0.0002000 0.0000000
 1652:  24 22  2  5 23 21  2  0               420.0381000   420.0380468  0.0000532 -0.0002000 0.0000000
 1653:  25 22  3  5 24 21  3  0               420.1624000   420.1623864  0.0000136 -0.0002000 0.0000000
 1654:  26 22  4  5 25 21  4  0               420.2863000   420.2866496 -0.0003496 -0.0002000 0.0000000
 1655:  27 22  5  5 26 21  5  0               420.4108000   420.4107972  0.0000028 -0.0002000 0.0000000
 1656:  28 22  6  5 27 21  6  0               420.5350000   420.5347844  0.0002156 -0.0002000 0.0000000
 1657:  29 22  7  5 28 21  7  0               420.6585000   420.6585609 -0.0000609 -0.0002000 0.0000000
 1658:  30 22  8  5 29 21  8  0               420.7820000   420.7820688 -0.0000688 -0.0002000 0.0000000
 1659:  31 22  9  5 30 21  9  0               420.9052000   420.9052416 -0.0000416 -0.0002000 0.0000000
 1660:  32 22 10  5 31 21 10  0               421.0280000   421.0280017 -0.0000017 -0.0002000 0.0000000
 1661:  33 22 11  5 32 21 11  0               421.1505000   421.1502575  0.0002425 -0.0002000 0.0000000
 1662:  23 23  0  5 22 22  0  0               420.0019000   420.0021047 -0.0002047 -0.0002000 0.0000000
 1663:  24 23  1  5 23 22  1  0               420.1265000   420.1264983  0.0000017 -0.0002000 0.0000000
 1664:  25 23  2  5 24 22  2  0               420.2507000   420.2508859 -0.0001859 -0.0002000 0.0000000
 1665:  26 23  3  5 25 22  3  0               420.3750000   420.3752394 -0.0002394 -0.0002000 0.0000000
 1666:  27 23  4  5 26 22  4  0               420.4995000   420.4995277 -0.0000277 -0.0002000 0.0000000
 1667:  28 23  5  5 27 22  5  0               420.6237000   420.6237157 -0.0000157 -0.0002000 0.0000000
 1668:  29 23  6  5 28 22  6  0               420.7476000   420.7477643 -0.0001643 -0.0002000 0.0000000
 1669:  30 23  7  5 29 22  7  0               420.8714000   420.8716292 -0.0002292 -0.0002000 0.0000000
 1670:  31 23  8  5 30 22  8  0               420.9952000   420.9952604 -0.0000604 -0.0002000 0.0000000
 1671:  32 23  9  5 31 22  9  0               421.1185000   421.1186006 -0.0001006 -0.0002000 0.0000000
 1672:  33 23 10  5 32 22 10  0               421.2415000   421.2415839 -0.0000839 -0.0002000 0.0000000
 1673:  34 23 11  5 33 22 11  0               421.3642000   421.3641337  0.0000663 -0.0002000 0.0000000
 1674:  35 23 12  5 34 22 12  0               421.4861000   421.4861594 -0.0000594 -0.0002000 0.0000000
 1675:  36 23 13  5 35 22 13  0               421.6076000   421.6075519  0.0000481 -0.0002000 0.0000000
 1676:  37 23 14  5 36 22 14  0               421.7282000   421.7281763  0.0000237 -0.0002000 0.0000000
 1677:  38 23 15  5 37 22 15  0               421.8480000   421.8478583  0.0001417 -0.0002000 0.0000000
 1678:  40 23 17  5 39 22 17  0               422.0835000   422.0833057  0.0001943 -0.0002000 0.0000000
 1679:  42 23 19  5 41 22 19  0               422.3097000   422.3096284  0.0000716 -0.0002000 0.0000000
 1680:  24 24  0  5 23 23  0  0               420.2143000   420.2143403 -0.0000403 -0.0002000 0.0000000
 1681:  25 24  1  5 24 23  1  0               420.3387000   420.3387360 -0.0000360 -0.0002000 0.0000000
 1682:  26 24  2  5 25 23  2  0               420.4630000   420.4631291 -0.0001291 -0.0002000 0.0000000
 1683:  27 24  3  5 26 23  3  0               420.5873000   420.5874943 -0.0001943 -0.0002000 0.0000000
 1684:  28 24  4  5 27 23  4  0               420.7117000   420.7118038 -0.0001038 -0.0002000 0.0000000
 1685:  29 24  5  5 28 23  5  0               420.8362000   420.8360262  0.0001738 -0.0002000 0.0000000
 1686:  30 24  6  5 29 23  6  0               420.9600000   420.9601268 -0.0001268 -0.0002000 0.0000000
 1687:  31 24  7  5 30 23  7  0               421.0839000   421.0840667 -0.0001667 -0.0002000 0.0000000
 1688:  32 24  8  5 31 23  8  0               421.2080000   421.2078020  0.0001980 -0.0002000 0.0000000
 1689:  33 24  9  5 32 23  9  0               421.3312000   421.3312831 -0.0000831 -0.0002000 0.0000000
 1690:  34 24 10  5 33 23 10  0               421.4544000   421.4544533 -0.0000533 -0.0002000 0.0000000
 1691:  35 24 11  5 34 23 11  0               421.5772000   421.5772474 -0.0000474 -0.0002000 0.0000000
 1692:  36 24 12  5 35 23 12  0               421.6996000   421.6995896  0.0000104 -0.0002000 0.0000000
 1693:  37 24 13  5 36 23 13  0               421.8213000   421.8213903 -0.0000903 -0.0002000 0.0000000
 1694:  38 24 14  5 37 23 14  0               421.9425000   421.9425421 -0.0000421 -0.0002000 0.0000000
 1695:  39 24 15  5 38 23 15  0               422.0625000   422.0629121 -0.0004121 -0.0002000 0.0000000
 1696:  40 24 16  5 39 23 16  0               422.1822000   422.1823292 -0.0001292 -0.0002000 0.0000000
 1697:  41 24 17  5 40 23 17  0               422.3007000   422.3005587  0.0001413 -0.0002000 0.0000000
 1698:  42 24 18  5 41 23 18  0               422.4173000   422.4172484  0.0000516 -0.0002000 0.0000000
 1699:  43 24 19  5 42 23 19  0               422.5319000   422.5318176  0.0000824 -0.0002000 0.0000000
 1700:  25 25  0  5 24 24  0  0               420.4260000   420.4259810  0.0000190 -0.0002000 0.0000000
 1701:  26 25  1  5 25 24  1  0               420.5503000   420.5503782 -0.0000782 -0.0002000 0.0000000
 1702:  27 25  2  5 26 24  2  0               420.6748000   420.6747758  0.0000242 -0.0002000 0.0000000
 1703:  28 25  3  5 27 24  3  0               420.7993000   420.7991508  0.0001492 -0.0002000 0.0000000
 1704:  29 25  4  5 28 24  4  0               420.9235000   420.9234782  0.0000218 -0.0002000 0.0000000
 1705:  30 25  5  5 29 24  5  0               421.0476000   421.0477299 -0.0001299 -0.0002000 0.0000000
 1706:  31 25  6  5 30 24  6  0               421.1717000   421.1718750 -0.0001750 -0.0002000 0.0000000
 1707:  32 25  7  5 31 24  7  0               421.2959000   421.2958788  0.0000212 -0.0002000 0.0000000
 1708:  33 25  8  5 32 24  8  0               421.4196000   421.4197027 -0.0001027 -0.0002000 0.0000000
 1709:  34 25  9  5 33 24  9  0               421.5435000   421.5433032  0.0001968 -0.0002000 0.0000000
 1710:  35 25 10  5 34 24 10  0               421.6665000   421.6666312 -0.0001312 -0.0002000 0.0000000
 1711:  36 25 11  5 35 24 11  0               421.7895000   421.7896306 -0.0001306 -0.0002000 0.0000000
 1712:  37 25 12  5 36 24 12  0               421.9122000   421.9122369 -0.0000369 -0.0002000 0.0000000
 1713:  38 25 13  5 37 24 13  0               422.0344000   422.0343751  0.0000249 -0.0002000 0.0000000
 1714:  39 25 14  5 38 24 14  0               422.1561000   422.1559568  0.0001432 -0.0002000 0.0000000
 1715:  40 25 15  5 39 24 15  0               422.2770000   422.2768760  0.0001240 -0.0002000 0.0000000
 1716:  41 25 16  5 40 24 16  0               422.3967000   422.3970018 -0.0003018 -0.0002000 0.0000000
 1717:  42 25 17  5 41 24 17  0               422.5161000   422.5161667 -0.0000667 -0.0002000 0.0000000
 1718:  43 25 18  5 42 24 18  0               422.6340000   422.6341422 -0.0001422 -0.0002000 0.0000000
 1719:  44 25 19  5 43 24 19  0               422.7505000   422.7505892 -0.0000892 -0.0002000 0.0000000
 1720:  45 25 20  5 44 24 20  0               422.8647000   422.8649553 -0.0002553 -0.0002000 0.0000000
 1721:  46 25 21  5 45 24 21  0               422.9762000   422.9762701 -0.0000701 -0.0002000 0.0000000
 1722:  49 25 24  5 48 24 24  0               423.2679000   423.2674604  0.0004396 -0.0002000 0.0000000
 1723:  50 25 25  5 49 24 25  0               423.3369000   423.3367729  0.0001271 -0.0002000 0.0000000
 1724:  51 25 26  5 50 24 26  0               423.3924000   423.3924933 -0.0000933 -0.0002000 0.0000000
 1725:  52 25 27  5 51 24 27  0               423.4534000   423.4533246  0.0000754 -0.0002000 0.0000000
 1726:  53 25 28  5 52 24 28  0               423.5472000   423.5472211 -0.0000211 -0.0002000 0.0000000
 1727:  54 25 29  5 53 24 29  0               423.6937000   423.6934081  0.0002919 -0.0002000 0.0000000
 1728:  26 26  0  5 25 25  0  0               420.6369000   420.6370261 -0.0001261 -0.0002000 0.0000000
 1729:  27 26  1  5 26 25  1  0               420.7613000   420.7614242 -0.0001242 -0.0002000 0.0000000
 1730:  28 26  2  5 27 25  2  0               420.8858000   420.8858252 -0.0000252 -0.0002000 0.0000000
 1731:  29 26  3  5 28 25  3  0               421.0103000   421.0102084  0.0000916 -0.0002000 0.0000000
 1732:  30 26  4  5 29 25  4  0               421.1345000   421.1345510 -0.0000510 -0.0002000 0.0000000
 1733:  31 26  5  5 30 25  5  0               421.2588000   421.2588277 -0.0000277 -0.0002000 0.0000000
 1734:  32 26  6  5 31 25  6  0               421.3829000   421.3830107 -0.0001107 -0.0002000 0.0000000
 1735:  33 26  7  5 32 25  7  0               421.5073000   421.5070692  0.0002308 -0.0002000 0.0000000
 1736:  34 26  8  5 33 25  8  0               421.6307000   421.6309689 -0.0002689 -0.0002000 0.0000000
 1737:  35 26  9  5 34 25  9  0               421.7544000   421.7546715 -0.0002715 -0.0002000 0.0000000
 1738:  36 26 10  5 35 25 10  0               421.8780000   421.8781338 -0.0001338 -0.0002000 0.0000000
 1739:  37 26 11  5 36 25 11  0               422.0014000   422.0013073  0.0000927 -0.0002000 0.0000000
 1740:  38 26 12  5 37 25 12  0               422.1241000   422.1241363 -0.0000363 -0.0002000 0.0000000
 1741:  39 26 13  5 38 25 13  0               422.2465000   422.2465572 -0.0000572 -0.0002000 0.0000000
 1742:  40 26 14  5 39 25 14  0               422.3685000   422.3684958  0.0000042 -0.0002000 0.0000000
 1743:  41 26 15  5 40 25 15  0               422.4898000   422.4898647 -0.0000647 -0.0002000 0.0000000
 1744:  42 26 16  5 41 25 16  0               422.6106000   422.6105594  0.0000406 -0.0002000 0.0000000
 1745:  43 26 17  5 42 25 17  0               422.7302000   422.7304514 -0.0002514 -0.0002000 0.0000000
 1746:  44 26 18  5 43 25 18  0               422.8493000   422.8493764 -0.0000764 -0.0002000 0.0000000
 1747:  45 26 19  5 44 25 19  0               422.9670000   422.9671120 -0.0001120 -0.0002000 0.0000000
 1748:  46 26 20  5 45 25 20  0               423.0833000   423.0833318 -0.0000318 -0.0002000 0.0000000
 1749:  28 27  1  5 27 26  1  0               420.9719000   420.9718731  0.0000269 -0.0002000 0.0000000
 1750:  29 27  2  5 28 26  2  0               421.0963000   421.0962766  0.0000234 -0.0002000 0.0000000
 1751:  30 27  3  5 29 26  3  0               421.2206000   421.2206665 -0.0000665 -0.0002000 0.0000000
 1752:  31 27  4  5 30 26  4  0               421.3449000   421.3450218 -0.0001218 -0.0002000 0.0000000
 1753:  32 27  5  5 31 26  5  0               421.4692000   421.4693198 -0.0001198 -0.0002000 0.0000000
 1754:  33 27  6  5 32 26  6  0               421.5935000   421.5935355 -0.0000355 -0.0002000 0.0000000
 1755:  34 27  7  5 33 26  7  0               421.7178000   421.7176410  0.0001590 -0.0002000 0.0000000
 1756:  35 27  8  5 34 26  8  0               421.8417000   421.8416059  0.0000941 -0.0002000 0.0000000
 1757:  36 27  9  5 35 26  9  0               421.9653000   421.9653961 -0.0000961 -0.0002000 0.0000000
 1758:  37 27 10  5 36 26 10  0               422.0892000   422.0889735  0.0002265 -0.0002000 0.0000000
 1759:  38 27 11  5 37 26 11  0               422.2124000   422.2122956  0.0001044 -0.0002000 0.0000000
 1760:  39 27 12  5 38 26 12  0               422.3353000   422.3353141 -0.0000141 -0.0002000 0.0000000
 1761:  40 27 13  5 39 26 13  0               422.4581000   422.4579742  0.0001258 -0.0002000 0.0000000
 1762:  41 27 14  5 40 26 14  0               422.5803000   422.5802127  0.0000873 -0.0002000 0.0000000
 1763:  42 27 15  5 41 26 15  0               422.7020000   422.7019565  0.0000435 -0.0002000 0.0000000
 1764:  43 27 16  5 42 26 16  0               422.8231000   422.8231192 -0.0000192 -0.0002000 0.0000000
 1765:  44 27 17  5 43 26 17  0               422.9437000   422.9435978  0.0001022 -0.0002000 0.0000000
 1766:  45 27 18  5 44 26 18  0               423.0634000   423.0632659  0.0001341 -0.0002000 0.0000000
 1767:  46 27 19  5 45 26 19  0               423.1820000   423.1819627  0.0000373 -0.0002000 0.0000000
 1768:  47 27 20  5 46 26 20  0               423.2991000   423.2994720 -0.0003720 -0.0002000 0.0000000
 1769:  48 27 21  5 47 26 21  0               423.4155000   423.4154792  0.0000208 -0.0002000 0.0000000
 1770:  28 28  0  5 27 27  0  0               421.0573000   421.0573257 -0.0000257 -0.0002000 0.0000000
 1771:  29 28  1  5 28 27  1  0               421.1818000   421.1817240  0.0000760 -0.0002000 0.0000000
 1772:  30 28  2  5 29 27  2  0               421.3060000   421.3061293 -0.0001293 -0.0002000 0.0000000
 1773:  31 28  3  5 30 27  3  0               421.4304000   421.4305244 -0.0001244 -0.0002000 0.0000000
 1774:  32 28  4  5 31 27  4  0               421.5550000   421.5548904  0.0001096 -0.0002000 0.0000000
 1775:  33 28  5  5 32 27  5  0               421.6791000   421.6792066 -0.0001066 -0.0002000 0.0000000
 1776:  34 28  6  5 33 27  6  0               421.8034000   421.8034502 -0.0000502 -0.0002000 0.0000000
 1777:  35 28  7  5 34 27  7  0               421.9275000   421.9275963 -0.0000963 -0.0002000 0.0000000
 1778:  36 28  8  5 35 27  8  0               422.0520000   422.0516174  0.0003826 -0.0002000 0.0000000
 1779:  37 28  9  5 36 27  9  0               422.1756000   422.1754831  0.0001169 -0.0002000 0.0000000
 1780:  38 28 10  5 37 27 10  0               422.2992000   422.2991598  0.0000402 -0.0002000 0.0000000
 1781:  39 28 11  5 38 27 11  0               422.4224000   422.4226096 -0.0002096 -0.0002000 0.0000000
 1782:  40 28 12  5 39 27 12  0               422.5459000   422.5457905  0.0001095 -0.0002000 0.0000000
 1783:  41 28 13  5 40 27 13  0               422.6688000   422.6686547  0.0001453 -0.0002000 0.0000000
 1784:  42 28 14  5 41 27 14  0               422.7913000   422.7911479  0.0001521 -0.0002000 0.0000000
 1785:  43 28 15  5 42 27 15  0               422.9131000   422.9132077 -0.0001077 -0.0002000 0.0000000
 1786:  44 28 16  5 43 27 16  0               423.0347000   423.0347617 -0.0000617 -0.0002000 0.0000000
 1787:  45 28 17  5 44 27 17  0               423.1559000   423.1557249  0.0001751 -0.0002000 0.0000000
 1788:  46 28 18  5 45 27 18  0               423.2764000   423.2759957  0.0004043 -0.0002000 0.0000000
 1789:  47 28 19  5 46 27 19  0               423.3954000   423.3954498 -0.0000498 -0.0002000 0.0000000
 1790:  48 28 20  5 47 27 20  0               423.5139000   423.5139298 -0.0000298 -0.0002000 0.0000000
 1791:  49 28 21  5 48 27 21  0               423.6312000   423.6312254 -0.0000254 -0.0002000 0.0000000
 1792:  50 28 22  5 49 27 22  0               423.7470000   423.7470338 -0.0000338 -0.0002000 0.0000000
 1793:  51 28 23  5 50 27 23  0               423.8605000   423.8608796 -0.0003796 -0.0002000 0.0000000
 1794:  52 28 24  5 51 27 24  0               423.9718000   423.9719544 -0.0001544 -0.0002000 0.0000000
 1795:  53 28 25  5 52 27 25  0               424.0783000   424.0788169 -0.0005169 -0.0002000 0.0000000
 1796:  54 28 26  5 53 27 26  0               424.1784000   424.1789157 -0.0005157 -0.0002000 0.0000000
 1797:  55 28 27  5 54 27 27  0               424.2682000   424.2681253  0.0000747 -0.0002000 0.0000000
 1798:  56 28 28  5 55 27 28  0               424.3416000   424.3414003  0.0001997 -0.0002000 0.0000000
 1799:  57 28 29  5 56 27 29  0               424.3975000   424.3973182  0.0001818 -0.0002000 0.0000000
 1800:  58 28 30  5 57 27 30  0               424.4472000   424.4472508 -0.0000508 -0.0002000 0.0000000
 1801:  59 28 31  5 58 27 31  0               424.5180000   424.5176986  0.0003014 -0.0002000 0.0000000
 1802:  60 28 32  5 59 27 32  0               424.6351000   424.6351104 -0.0000104 -0.0002000 0.0000000
 1803:  29 29  0  5 28 28  0  0               421.2666000   421.2665785  0.0000215 -0.0002000 0.0000000
 1804:  30 29  1  5 29 28  1  0               421.3910000   421.3909761  0.0000239 -0.0002000 0.0000000
 1805:  31 29  2  5 30 28  2  0               421.5152000   421.5153823 -0.0001823 -0.0002000 0.0000000
 1806:  32 29  3  5 31 28  3  0               421.6398000   421.6397815  0.0000185 -0.0002000 0.0000000
 1807:  33 29  4  5 32 28  4  0               421.7641000   421.7641563 -0.0000563 -0.0002000 0.0000000
 1808:  34 29  5  5 33 28  5  0               421.8884000   421.8884878 -0.0000878 -0.0002000 0.0000000
 1809:  35 29  6  5 34 28  6  0               422.0128000   422.0127554  0.0000446 -0.0002000 0.0000000
 1810:  36 29  7  5 35 28  7  0               422.1369000   422.1369365 -0.0000365 -0.0002000 0.0000000
 1811:  37 29  8  5 36 28  8  0               422.2611000   422.2610063  0.0000937 -0.0002000 0.0000000
 1812:  38 29  9  5 37 28  9  0               422.3849000   422.3849374 -0.0000374 -0.0002000 0.0000000
 1813:  39 29 10  5 38 28 10  0               422.5091000   422.5086999  0.0004001 -0.0002000 0.0000000
 1814:  40 29 11  5 39 28 11  0               422.6324000   422.6322602  0.0001398 -0.0002000 0.0000000
 1815:  41 29 12  5 40 28 12  0               422.7557000   422.7555810  0.0001190 -0.0002000 0.0000000
 1816:  42 29 13  5 41 28 13  0               422.8789000   422.8786206  0.0002794 -0.0002000 0.0000000
 1817:  43 29 14  5 42 28 14  0               423.0015000   423.0013317  0.0001683 -0.0002000 0.0000000
 1818:  45 29 16  5 44 28 16  0               423.2456000   423.2455457  0.0000543 -0.0002000 0.0000000
 1819:  46 29 17  5 45 28 17  0               423.3672000   423.3669155  0.0002845 -0.0002000 0.0000000
 1820:  47 29 18  5 46 28 18  0               423.4879000   423.4876859  0.0002141 -0.0002000 0.0000000
 1821:  48 29 19  5 47 28 19  0               423.6078000   423.6077570  0.0000430 -0.0002000 0.0000000
 1822:  49 29 20  5 48 28 20  0               423.7272000   423.7270067  0.0001933 -0.0002000 0.0000000
 1823:  50 29 21  5 49 28 21  0               423.8454000   423.8452807  0.0001193 -0.0002000 0.0000000
 1824:  51 29 22  5 50 28 22  0               423.9625000   423.9623747  0.0001253 -0.0002000 0.0000000
 1825:  52 29 23  5 51 28 23  0               424.0783000   424.0779972  0.0003028 -0.0002000 0.0000000
 1826:  53 29 24  5 52 28 24  0               424.1919000   424.1916954  0.0002046 -0.0002000 0.0000000
 1827:  30 30  0  5 29 29  0  0               421.4753000   421.4752322  0.0000678 -0.0002000 0.0000000
 1828:  31 30  1  5 30 29  1  0               421.5996000   421.5996284 -0.0000284 -0.0002000 0.0000000
 1829:  32 30  2  5 31 29  2  0               421.7239000   421.7240349 -0.0001349 -0.0002000 0.0000000
 1830:  33 30  3  5 32 29  3  0               421.8480000   421.8484371 -0.0004371 -0.0002000 0.0000000
 1831:  34 30  4  5 33 29  4  0               421.9729000   421.9728190  0.0000810 -0.0002000 0.0000000
 1832:  35 30  5  5 34 29  5  0               422.0974000   422.0971634  0.0002366 -0.0002000 0.0000000
 1833:  36 30  6  5 35 29  6  0               422.2217000   422.2214515  0.0002485 -0.0002000 0.0000000
 1834:  37 30  7  5 36 29  7  0               422.3461000   422.3456627  0.0004373 -0.0002000 0.0000000
 1835:  38 30  8  5 37 29  8  0               422.4696000   422.4697746 -0.0001746 -0.0002000 0.0000000
 1836:  39 30  9  5 38 29  9  0               422.5940000   422.5937626  0.0002374 -0.0002000 0.0000000
 1837:  40 30 10  5 39 29 10  0               422.7178000   422.7175996  0.0002004 -0.0002000 0.0000000
 1838:  41 30 11  5 40 29 11  0               422.8413000   422.8412557  0.0000443 -0.0002000 0.0000000
 1839:  43 30 13  5 42 29 13  0               423.0879000   423.0878890  0.0000110 -0.0002000 0.0000000
 1840:  44 30 14  5 43 29 14  0               423.2109000   423.2107880  0.0001120 -0.0002000 0.0000000
 1841:  45 30 15  5 44 29 15  0               423.3336000   423.3333479  0.0002521 -0.0002000 0.0000000
 1842:  46 30 16  5 45 29 16  0               423.4559000   423.4555156  0.0003844 -0.0002000 0.0000000
 1843:  47 30 17  5 46 29 17  0               423.5775000   423.5772302  0.0002698 -0.0002000 0.0000000
 1844:  48 30 18  5 47 29 18  0               423.6988000   423.6984212  0.0003788 -0.0002000 0.0000000
 1845:  49 30 19  5 48 29 19  0               423.8194000   423.8190057  0.0003943 -0.0002000 0.0000000
 1846:  50 30 20  5 49 29 20  0               423.9391000   423.9388851  0.0002149 -0.0002000 0.0000000
 1847:  51 30 21  5 50 29 21  0               424.0581000   424.0579395  0.0001605 -0.0002000 0.0000000
 1848:  52 30 22  5 51 29 22  0               424.1764000   424.1760181  0.0003819 -0.0002000 0.0000000
 1849:  53 30 23  5 52 29 23  0               424.2924000   424.2929221 -0.0005221 -0.0002000 0.0000000
 1850:  54 30 24  5 53 29 24  0               424.4087000   424.4083705  0.0003295 -0.0002000 0.0000000
 1851:  55 30 25  5 54 29 25  0               424.5219000   424.5219326 -0.0000326 -0.0002000 0.0000000
 1852:  57 30 27  5 56 29 27  0               424.7400000   424.7399885  0.0000115 -0.0002000 0.0000000
 1853:  58 30 28  5 57 29 28  0               424.8408000   424.8409935 -0.0001935 -0.0002000 0.0000000
 1854:  59 30 29  5 58 29 29  0               424.9319000   424.9321891 -0.0002891 -0.0002000 0.0000000
 1855:  60 30 30  5 59 29 30  0               425.0083000   425.0084968 -0.0001968 -0.0002000 0.0000000
 1856:  61 30 31  5 60 29 31  0               425.0661000   425.0665237 -0.0004237 -0.0002000 0.0000000
 1857:  31 31  0  5 30 30  0  0               421.6833000   421.6832858  0.0000142 -0.0002000 0.0000000
 1858:  32 31  1  5 31 30  1  0               421.8078000   421.8076802  0.0001198 -0.0002000 0.0000000
 1859:  33 31  2  5 32 30  2  0               421.9320000   421.9320862 -0.0000862 -0.0002000 0.0000000
 1860:  34 31  3  5 33 30  3  0               422.0564000   422.0564902 -0.0000902 -0.0002000 0.0000000
 1861:  35 31  4  5 34 30  4  0               422.1810000   422.1808778  0.0001222 -0.0002000 0.0000000
 1862:  36 31  5  5 35 30  5  0               422.3054000   422.3052329  0.0001671 -0.0002000 0.0000000
 1863:  37 31  6  5 36 30  6  0               422.4296000   422.4295385  0.0000615 -0.0002000 0.0000000
 1864:  38 31  7  5 37 30  7  0               422.5539000   422.5537756  0.0001244 -0.0002000 0.0000000
 1865:  41 31 10  5 40 30 10  0               422.9260000   422.9258633  0.0001367 -0.0002000 0.0000000
 1866:  42 31 11  5 41 30 11  0               423.0501000   423.0496029  0.0004971 -0.0002000 0.0000000
 1867:  43 31 12  5 42 30 12  0               423.1733000   423.1731505  0.0001495 -0.0002000 0.0000000
 1868:  44 31 13  5 43 30 13  0               423.2966000   423.2964735  0.0001265 -0.0002000 0.0000000
 1869:  45 31 14  5 44 30 14  0               423.4200000   423.4195352  0.0004648 -0.0002000 0.0000000
 1870:  46 31 15  5 45 30 15  0               423.5426000   423.5422946  0.0003054 -0.0002000 0.0000000
 1871:  47 31 16  5 46 30 16  0               423.6652000   423.6647055  0.0004945 -0.0002000 0.0000000
 ***** NEXT LINE NOT USED IN FIT
 1872:  48 31 17  5 47 30 17  0               423.7875000   423.7867155  0.0007845 -0.0002000 0.0000000
 1873:  49 31 18  5 48 30 18  0               423.9086000   423.9082642  0.0003358 -0.0002000 0.0000000
 1874:  50 31 19  5 49 30 19  0               424.0294000   424.0292819  0.0001181 -0.0002000 0.0000000
 1875:  51 31 20  5 50 30 20  0               424.1499000   424.1496871  0.0002129 -0.0002000 0.0000000
 1876:  52 31 21  5 51 30 21  0               424.2696000   424.2693827  0.0002173 -0.0002000 0.0000000
 1877:  53 31 22  5 52 30 22  0               424.3886000   424.3882508  0.0003492 -0.0002000 0.0000000
 1878:  54 31 23  5 53 30 23  0               424.5064000   424.5061440  0.0002560 -0.0002000 0.0000000
 1879:  55 31 24  5 54 30 24  0               424.6234000   424.6228688  0.0005312 -0.0002000 0.0000000
 1880:  59 31 28  5 58 30 28  0               425.0699000   425.0697131  0.0001869 -0.0002000 0.0000000
 1881:  60 31 29  5 59 30 29  0               425.1713000   425.1711411  0.0001589 -0.0002000 0.0000000
 1882:  61 31 30  5 60 30 30  0               425.2637000   425.2632783  0.0004217 -0.0002000 0.0000000
 1883:  32 32  0  5 31 31  0  0               421.8910000   421.8907384  0.0002616 -0.0002000 0.0000000
 1884:  33 32  1  5 32 31  1  0               422.0151000   422.0151305 -0.0000305 -0.0002000 0.0000000
 1885:  34 32  2  5 33 31  2  0               422.1395000   422.1395352 -0.0000352 -0.0002000 0.0000000
 1886:  35 32  3  5 34 31  3  0               422.2641000   422.2639402  0.0001598 -0.0002000 0.0000000
 1887:  36 32  4  5 35 31  4  0               422.3885000   422.3883320  0.0001680 -0.0002000 0.0000000
 1888:  37 32  5  5 36 31  5  0               422.5126000   422.5126959 -0.0000959 -0.0002000 0.0000000
 1889:  38 32  6  5 37 31  6  0               422.6372000   422.6370162  0.0001838 -0.0002000 0.0000000
 1890:  39 32  7  5 38 31  7  0               422.7612000   422.7612756 -0.0000756 -0.0002000 0.0000000
 1891:  40 32  8  5 39 31  8  0               422.8856000   422.8854557  0.0001443 -0.0002000 0.0000000
 1892:  41 32  9  5 40 31  9  0               423.0097000   423.0095360  0.0001640 -0.0002000 0.0000000
 1893:  42 32 10  5 41 31 10  0               423.1337000   423.1334945  0.0002055 -0.0002000 0.0000000
 1894:  43 32 11  5 42 31 11  0               423.2575000   423.2573069  0.0001931 -0.0002000 0.0000000
 1895:  44 32 12  5 43 31 12  0               423.3812000   423.3809468  0.0002532 -0.0002000 0.0000000
 1896:  45 32 13  5 44 31 13  0               423.5046000   423.5043846  0.0002154 -0.0002000 0.0000000
 1897:  49 32 17  5 48 31 17  0               423.9957000   423.9954069  0.0002931 -0.0002000 0.0000000
 1898:  50 32 18  5 49 31 18  0               424.1176000   424.1172626  0.0003374 -0.0002000 0.0000000
 1899:  51 32 19  5 50 31 19  0               424.2391000   424.2386500  0.0004500 -0.0002000 0.0000000
 1900:  52 32 20  5 51 31 20  0               424.3599000   424.3595002  0.0003998 -0.0002000 0.0000000
 1901:  53 32 21  5 52 31 21  0               424.4802000   424.4797328  0.0004672 -0.0002000 0.0000000
 1902:  54 32 22  5 53 31 22  0               424.5998000   424.5992521  0.0005479 -0.0002000 0.0000000
 1903:  55 32 23  5 54 31 23  0               424.7183000   424.7179426  0.0003574 -0.0002000 0.0000000
 1904:  56 32 24  5 55 31 24  0               424.8361000   424.8356598  0.0004402 -0.0002000 0.0000000
 1905:  57 32 25  5 56 31 25  0               424.9527000   424.9522158  0.0004842 -0.0002000 0.0000000
 1906:  58 32 26  5 57 31 26  0               425.0679000   425.0673497  0.0005503 -0.0002000 0.0000000
 1907:  60 32 28  5 59 31 28  0               425.2921000   425.2915406  0.0005594 -0.0002000 0.0000000
 1908:  33 33  0  5 32 32  0  0               422.0974000   422.0975892 -0.0001892 -0.0002000 0.0000000
 1909:  34 33  1  5 33 32  1  0               422.2217000   422.2219783 -0.0002783 -0.0002000 0.0000000
 1910:  35 33  2  5 34 32  2  0               422.3461000   422.3463812 -0.0002812 -0.0002000 0.0000000
 1911:  36 33  3  5 35 32  3  0               422.4709000   422.4707862  0.0001138 -0.0002000 0.0000000
 1912:  37 33  4  5 36 32  4  0               422.5954000   422.5951809  0.0002191 -0.0002000 0.0000000
 1913:  38 33  5  5 37 32  5  0               422.7197000   422.7195518  0.0001482 -0.0002000 0.0000000
 1914:  39 33  6  5 38 32  6  0               422.8440000   422.8438843  0.0001157 -0.0002000 0.0000000
 1915:  40 33  7  5 39 32  7  0               422.9683000   422.9681628  0.0001372 -0.0002000 0.0000000
 1916:  41 33  8  5 40 32  8  0               423.0925000   423.0923702  0.0001298 -0.0002000 0.0000000
 1917:  42 33  9  5 41 32  9  0               423.2168000   423.2164879  0.0003121 -0.0002000 0.0000000
 1918:  43 33 10  5 42 32 10  0               423.3407000   423.3404958  0.0002042 -0.0002000 0.0000000
 1919:  44 33 11  5 43 32 11  0               423.4645000   423.4643720  0.0001280 -0.0002000 0.0000000
 1920:  45 33 12  5 44 32 12  0               423.5884000   423.5880925  0.0003075 -0.0002000 0.0000000
 1921:  46 33 13  5 45 32 13  0               423.7119000   423.7116309  0.0002691 -0.0002000 0.0000000
 1922:  47 33 14  5 46 32 14  0               423.8353000   423.8349582  0.0003418 -0.0002000 0.0000000
 1923:  48 33 15  5 47 32 15  0               423.9581000   423.9580422  0.0000578 -0.0002000 0.0000000
 1924:  50 33 17  5 49 32 17  0               424.2037000   424.2033327  0.0003673 -0.0002000 0.0000000
 1925:  51 33 18  5 50 32 18  0               424.3255000   424.3254538  0.0000462 -0.0002000 0.0000000
 1926:  52 33 19  5 51 32 19  0               424.4472000   424.4471591  0.0000409 -0.0002000 0.0000000
 1927:  53 33 20  5 52 32 20  0               424.5686000   424.5683899  0.0002101 -0.0002000 0.0000000
 1928:  54 33 21  5 53 32 21  0               424.6894000   424.6890781  0.0003219 -0.0002000 0.0000000
 1929:  55 33 22  5 54 32 22  0               424.8095000   424.8091445  0.0003555 -0.0002000 0.0000000
 1930:  56 33 23  5 55 32 23  0               424.9287000   424.9284950  0.0002050 -0.0002000 0.0000000
 1931:  57 33 24  5 56 32 24  0               425.0474000   425.0470161  0.0003839 -0.0002000 0.0000000
 1932:  58 33 25  5 57 32 25  0               425.1646000   425.1645666  0.0000334 -0.0002000 0.0000000
 1933:  60 33 27  5 59 32 27  0               425.3963000   425.3959556  0.0003444 -0.0002000 0.0000000
 1934:  62 33 29  5 61 32 29  0               425.6203000   425.6200043  0.0002957 -0.0002000 0.0000000
 1935:  63 33 30  5 62 32 30  0               425.7280000   425.7274329  0.0005671 -0.0002000 0.0000000
 1936:  64 33 31  5 63 32 31  0               425.8300000   425.8296461  0.0003539 -0.0002000 0.0000000
 1937:  65 33 32  5 64 32 32  0               425.9241000   425.9235466  0.0005534 -0.0002000 0.0000000
 1938:  34 34  0  5 33 33  0  0               422.3041000   422.3038372  0.0002628 -0.0002000 0.0000000
 1939:  35 34  1  5 34 33  1  0               422.4282000   422.4282228 -0.0000228 -0.0002000 0.0000000
 1940:  36 34  2  5 35 33  2  0               422.5526000   422.5526231 -0.0000231 -0.0002000 0.0000000
 1941:  37 34  3  5 36 33  3  0               422.6774000   422.6770272  0.0003728 -0.0002000 0.0000000
 1942:  38 34  4  5 37 33  4  0               422.8018000   422.8014236  0.0003764 -0.0002000 0.0000000
 1943:  39 34  5  5 38 33  5  0               422.9260000   422.9257999  0.0002001 -0.0002000 0.0000000
 1944:  40 34  6  5 39 33  6  0               423.0501000   423.0501426 -0.0000426 -0.0002000 0.0000000
 1945:  41 34  7  5 40 33  7  0               423.1745000   423.1744372  0.0000628 -0.0002000 0.0000000
 1946:  42 34  8  5 41 33  8  0               423.2991000   423.2986680  0.0004320 -0.0002000 0.0000000
 1947:  43 34  9  5 42 33  9  0               423.4228000   423.4228182 -0.0000182 -0.0002000 0.0000000
 1948:  44 34 10  5 43 33 10  0               423.5472000   423.5468693  0.0003307 -0.0002000 0.0000000
 1949:  45 34 11  5 44 33 11  0               423.6707000   423.6708013 -0.0001013 -0.0002000 0.0000000
 1950:  46 34 12  5 45 33 12  0               423.7949000   423.7945926  0.0003074 -0.0002000 0.0000000
 1951:  47 34 13  5 46 33 13  0               423.9186000   423.9182193  0.0003807 -0.0002000 0.0000000
 1952:  48 34 14  5 47 33 14  0               424.0419000   424.0416552  0.0002448 -0.0002000 0.0000000
 1953:  49 34 15  5 48 33 15  0               424.1654000   424.1648718  0.0005282 -0.0002000 0.0000000
 1954:  50 34 16  5 49 33 16  0               424.2883000   424.2878369  0.0004631 -0.0002000 0.0000000
 1955:  51 34 17  5 50 33 17  0               424.4105000   424.4105154 -0.0000154 -0.0002000 0.0000000
 1956:  53 34 19  5 52 33 19  0               424.6552000   424.6548480  0.0003520 -0.0002000 0.0000000
 1957:  54 34 20  5 53 33 20  0               424.7768000   424.7764067  0.0003933 -0.0002000 0.0000000
 1958:  55 34 21  5 54 33 21  0               424.8977000   424.8974855  0.0002145 -0.0002000 0.0000000
 1959:  56 34 22  5 55 33 22  0               425.0183000   425.0180173  0.0002827 -0.0002000 0.0000000
 1960:  57 34 23  5 56 33 23  0               425.1382000   425.1379239  0.0002761 -0.0002000 0.0000000
 1961:  59 34 25  5 58 33 25  0               425.3756000   425.3754725  0.0001275 -0.0002000 0.0000000
 1962:  61 34 27  5 60 33 27  0               425.6095000   425.6091123  0.0003877 -0.0002000 0.0000000
 1963:  64 34 30  5 63 33 30  0               425.9480000   425.9478921  0.0001079 -0.0002000 0.0000000
 1964:  65 34 31  5 64 33 31  0               426.0559000   426.0554251  0.0004749 -0.0002000 0.0000000
 1965:  66 34 32  5 65 33 32  0               426.1585000   426.1580012  0.0004988 -0.0002000 0.0000000
 1966:  68 34 34  5 67 33 34  0               426.3356000   426.3350746  0.0005254 -0.0002000 0.0000000
 1967:  36 35  1  5 35 34  1  0               422.6340000   422.6338630  0.0001370 -0.0002000 0.0000000
 1968:  37 35  2  5 36 34  2  0               422.7584000   422.7582600  0.0001400 -0.0002000 0.0000000
 1969:  38 35  3  5 37 34  3  0               422.8828000   422.8826624  0.0001376 -0.0002000 0.0000000
 1970:  39 35  4  5 38 34  4  0               423.0072000   423.0070595  0.0001405 -0.0002000 0.0000000
 1971:  40 35  5  5 39 34  5  0               423.1316000   423.1314396  0.0001604 -0.0002000 0.0000000
 1972:  41 35  6  5 40 34  6  0               423.2560000   423.2557904  0.0002096 -0.0002000 0.0000000
 1973:  43 35  8  5 42 34  8  0               423.5046000   423.5043494  0.0002506 -0.0002000 0.0000000
 1974:  44 35  9  5 43 34  9  0               423.6285000   423.6285277 -0.0000277 -0.0002000 0.0000000
 1975:  45 35 10  5 44 34 10  0               423.7528000   423.7526164  0.0001836 -0.0002000 0.0000000
 1976:  46 35 11  5 45 34 11  0               423.8769000   423.8765973  0.0003027 -0.0002000 0.0000000
 1977:  47 35 12  5 46 34 12  0               424.0009000   424.0004507  0.0004493 -0.0002000 0.0000000
 1978:  48 35 13  5 47 34 13  0               424.1245000   424.1241550  0.0003450 -0.0002000 0.0000000
 1979:  49 35 14  5 48 34 14  0               424.2479000   424.2476866  0.0002134 -0.0002000 0.0000000
 1980:  51 35 16  5 50 34 16  0               424.4943000   424.4941255  0.0001745 -0.0002000 0.0000000
 1981:  53 35 18  5 52 34 18  0               424.7400000   424.7395265  0.0004735 -0.0002000 0.0000000
 1982:  55 35 20  5 54 34 20  0               424.9839000   424.9835906  0.0003094 -0.0002000 0.0000000
 1983:  56 35 21  5 55 34 21  0               425.1054000   425.1050068  0.0003932 -0.0002000 0.0000000
 1984:  57 35 22  5 56 34 22  0               425.2261000   425.2259383  0.0001617 -0.0002000 0.0000000
 1985:  58 35 23  5 57 34 23  0               425.3465000   425.3463190  0.0001810 -0.0002000 0.0000000
 1986:  59 35 24  5 58 34 24  0               425.4660000   425.4660720 -0.0000720 -0.0002000 0.0000000
 1987:  60 35 25  5 59 34 25  0               425.5852000   425.5851062  0.0000938 -0.0002000 0.0000000
 1988:  61 35 26  5 60 34 26  0               425.7034000   425.7033122  0.0000878 -0.0002000 0.0000000
 1989:  63 35 28  5 62 34 28  0               425.9370000   425.9366615  0.0003385 -0.0002000 0.0000000
 1990:  64 35 29  5 63 34 29  0               426.0517000   426.0513976  0.0003024 -0.0002000 0.0000000
 1991:  65 35 30  5 64 34 30  0               426.1649000   426.1644228  0.0004772 -0.0002000 0.0000000
 1992:  66 35 31  5 65 34 31  0               426.2754000   426.2752022  0.0001978 -0.0002000 0.0000000
 1993:  68 35 33  5 67 34 33  0               426.4861000   426.4857566  0.0003434 -0.0002000 0.0000000
 1994:  69 35 34  5 68 34 34  0               426.5818000   426.5812517  0.0005483 -0.0002000 0.0000000
 1995:  73 35 38  5 72 34 38  0               426.8192000   426.8186010  0.0005990 -0.0002000 0.0000000
 1996:  36 36  0  5 35 35  0  0               422.7147000   422.7145209  0.0001791 -0.0002000 0.0000000
 1997:  37 36  1  5 36 35  1  0               422.8390000   422.8388979  0.0001021 -0.0002000 0.0000000
 1998:  39 36  3  5 38 35  3  0               423.0879000   423.0876909  0.0002091 -0.0002000 0.0000000
 1999:  40 36  4  5 39 35  4  0               423.2122000   423.2120875  0.0001125 -0.0002000 0.0000000
 2000:  41 36  5  5 40 35  5  0               423.3369000   423.3364701  0.0004299 -0.0002000 0.0000000
 2001:  42 36  6  5 41 35  6  0               423.4610000   423.4608272  0.0001728 -0.0002000 0.0000000
 2002:  43 36  7  5 42 35  7  0               423.5853000   423.5851464  0.0001536 -0.0002000 0.0000000
 2003:  44 36  8  5 43 35  8  0               423.7096000   423.7094144  0.0001856 -0.0002000 0.0000000
 2004:  45 36  9  5 44 35  9  0               423.8339000   423.8336168  0.0002832 -0.0002000 0.0000000
 2005:  46 36 10  5 45 35 10  0               423.9581000   423.9577383  0.0003617 -0.0002000 0.0000000
 2006:  47 36 11  5 46 35 11  0               424.0818000   424.0817620  0.0000380 -0.0002000 0.0000000
 2007:  48 36 12  5 47 35 12  0               424.2054000   424.2056700 -0.0002700 -0.0002000 0.0000000
 2008:  49 36 13  5 48 35 13  0               424.3295000   424.3294426  0.0000574 -0.0002000 0.0000000
 2009:  50 36 14  5 49 35 14  0               424.4532000   424.4530583  0.0001417 -0.0002000 0.0000000
 2010:  51 36 15  5 50 35 15  0               424.5766000   424.5764940  0.0001060 -0.0002000 0.0000000
 2011:  52 36 16  5 51 35 16  0               424.6999000   424.6997239  0.0001761 -0.0002000 0.0000000
 2012:  54 36 18  5 53 35 18  0               424.9458000   424.9454505  0.0003495 -0.0002000 0.0000000
 2013:  55 36 19  5 54 35 19  0               425.0679000   425.0678812  0.0000188 -0.0002000 0.0000000
 2014:  56 36 20  5 55 35 20  0               425.1900000   425.1899732  0.0000268 -0.0002000 0.0000000
 2015:  57 36 21  5 56 35 21  0               425.3119000   425.3116828  0.0002172 -0.0002000 0.0000000
 2016:  58 36 22  5 57 35 22  0               425.4333000   425.4329603  0.0003397 -0.0002000 0.0000000
 2017:  60 36 24  5 59 35 24  0               425.6740000   425.6739843  0.0000157 -0.0002000 0.0000000
 2018:  61 36 25  5 60 35 25  0               425.7938000   425.7935897  0.0002103 -0.0002000 0.0000000
 2019:  62 36 26  5 61 35 26  0               425.9126000   425.9124759  0.0001241 -0.0002000 0.0000000
 2020:  63 36 27  5 62 35 27  0               426.0304000   426.0305356 -0.0001356 -0.0002000 0.0000000
 2021:  64 36 28  5 63 35 28  0               426.1478000   426.1476366  0.0001634 -0.0002000 0.0000000
 2022:  65 36 29  5 64 35 29  0               426.2640000   426.2636107  0.0003893 -0.0002000 0.0000000
 2023:  66 36 30  5 65 35 30  0               426.3785000   426.3782316  0.0002684 -0.0002000 0.0000000
 2024:  68 36 32  5 67 35 32  0               426.6025000   426.6019327  0.0005673 -0.0002000 0.0000000
 2025:  37 37  0  5 36 36  0  0               422.9190000   422.9189548  0.0000452 -0.0002000 0.0000000
 2026:  38 37  1  5 37 36  1  0               423.0435000   423.0433266  0.0001734 -0.0002000 0.0000000
 2027:  39 37  2  5 38 36  2  0               423.1676000   423.1677151 -0.0001151 -0.0002000 0.0000000
 2028:  40 37  3  5 39 36  3  0               423.2922000   423.2921116  0.0000884 -0.0002000 0.0000000
 2029:  42 37  5  5 41 36  5  0               423.5409000   423.5408905  0.0000095 -0.0002000 0.0000000
 2030:  43 37  6  5 42 36  6  0               423.6652000   423.6652523 -0.0000523 -0.0002000 0.0000000
 2031:  44 37  7  5 43 36  7  0               423.7900000   423.7895804  0.0004196 -0.0002000 0.0000000
 2032:  45 37  8  5 44 36  8  0               423.9140000   423.9138627  0.0001373 -0.0002000 0.0000000
 2033:  46 37  9  5 45 36  9  0               424.0382000   424.0380859  0.0001141 -0.0002000 0.0000000
 2034:  47 37 10  5 46 36 10  0               424.1622000   424.1622357 -0.0000357 -0.0002000 0.0000000
 2035:  48 37 11  5 47 36 11  0               424.2863000   424.2862968  0.0000032 -0.0002000 0.0000000
 2036:  49 37 12  5 48 36 12  0               424.4105000   424.4102527  0.0002473 -0.0002000 0.0000000
 2037:  51 37 14  5 50 36 14  0               424.6581000   424.6577755  0.0003245 -0.0002000 0.0000000
 2038:  52 37 15  5 51 36 15  0               424.7814000   424.7813017  0.0000983 -0.0002000 0.0000000
 2039:  54 37 17  5 53 36 17  0               425.0275000   425.0277680 -0.0002680 -0.0002000 0.0000000
 2040:  55 37 18  5 54 36 18  0               425.1502000   425.1506547 -0.0004547 -0.0002000 0.0000000
 2041:  56 37 19  5 55 36 19  0               425.2730000   425.2732702 -0.0002702 -0.0002000 0.0000000
 2042:  57 37 20  5 56 36 20  0               425.3953000   425.3955802 -0.0002802 -0.0002000 0.0000000
 2043:  58 37 21  5 57 36 21  0               425.5172000   425.5175462 -0.0003462 -0.0002000 0.0000000
 2044:  59 37 22  5 58 36 22  0               425.6391000   425.6391251 -0.0000251 -0.0002000 0.0000000
 2045:  63 37 26  5 62 36 26  0               426.1199000   426.1204772 -0.0005772 -0.0002000 0.0000000
 2046:  64 37 27  5 63 36 27  0               426.2388000   426.2392219 -0.0004219 -0.0002000 0.0000000
 2047:  65 37 28  5 64 36 28  0               426.3569000   426.3571423 -0.0002423 -0.0002000 0.0000000
 2048:  66 37 29  5 65 36 29  0               426.4736000   426.4741092 -0.0005092 -0.0002000 0.0000000
 2049:  67 37 30  5 66 36 30  0               426.5899000   426.5899588 -0.0000588 -0.0002000 0.0000000
 2050:  39 38  1  5 38 37  1  0               423.2474000   423.2471481  0.0002519 -0.0002000 0.0000000
 2051:  40 38  2  5 39 37  2  0               423.3717000   423.3715314  0.0001686 -0.0002000 0.0000000
 2052:  41 38  3  5 40 37  3  0               423.4961000   423.4959237  0.0001763 -0.0002000 0.0000000
 2053:  42 38  4  5 41 37  4  0               423.6204000   423.6203164  0.0000836 -0.0002000 0.0000000
 2054:  43 38  5  5 42 37  5  0               423.7448000   423.7447001  0.0000999 -0.0002000 0.0000000
 2055:  44 38  6  5 43 37  6  0               423.8690000   423.8690649 -0.0000649 -0.0002000 0.0000000
 2056:  45 38  7  5 44 37  7  0               423.9933000   423.9934000 -0.0001000 -0.0002000 0.0000000
 2057:  46 38  8  5 45 37  8  0               424.1176000   424.1176941 -0.0000941 -0.0002000 0.0000000
 2058:  47 38  9  5 46 37  9  0               424.2418000   424.2419348 -0.0001348 -0.0002000 0.0000000
 2059:  48 38 10  5 47 37 10  0               424.3658000   424.3661091 -0.0003091 -0.0002000 0.0000000
 2060:  49 38 11  5 48 37 11  0               424.4898000   424.4902028 -0.0004028 -0.0002000 0.0000000
 2061:  50 38 12  5 49 37 12  0               424.6138000   424.6142007 -0.0004007 -0.0002000 0.0000000
 2062:  51 38 13  5 50 37 13  0               424.7377000   424.7380863 -0.0003863 -0.0002000 0.0000000
 2063:  52 38 14  5 51 37 14  0               424.8615000   424.8618419 -0.0003419 -0.0002000 0.0000000
 2064:  54 38 16  5 53 37 16  0               425.1083000   425.1088843 -0.0005843 -0.0002000 0.0000000
 2065:  56 38 18  5 55 37 18  0               425.3546000   425.3551517 -0.0005517 -0.0002000 0.0000000
 2066:   4  1  4  5  5  2  4  0               414.1128000   414.1125002  0.0002998 -0.0002000 0.0000000
 2067:   5  1  5  5  6  2  5  0               413.9359000   413.9359494 -0.0000494 -0.0002000 0.0000000
 2068:   9  1  9  5 10  2  9  0               413.2150000   413.2144817  0.0005183 -0.0002000 0.0000000
 2069:  15  1 15  5 16  2 15  0               412.1290000   412.1290565 -0.0000565 -0.0002000 0.0000000
 2070:  18  1 18  5 19  2 18  0               411.5861000   411.5860715  0.0000285 -0.0002000 0.0000000
 2071:  19  1 19  5 20  2 19  0               411.4047000   411.4050167 -0.0003167 -0.0002000 0.0000000
 2072:  22  1 22  5 23  2 22  0               410.8616000   410.8616553 -0.0000553 -0.0002000 0.0000000
 2073:  30  1 30  5 31  2 30  0               409.4111000   409.4111364 -0.0000364 -0.0002000 0.0000000
 2074:  31  1 31  5 32  2 31  0               409.2299000   409.2296550  0.0002450 -0.0002000 0.0000000
 2075:  32  1 32  5 33  2 32  0               409.0479000   409.0481354 -0.0002354 -0.0002000 0.0000000
 2076:  40  1 40  5 41  2 40  0               407.5951000   407.5945787  0.0005213 -0.0002000 0.0000000
 2077:  44  1 44  5 45  2 44  0               406.8666000   406.8668416 -0.0002416 -0.0002000 0.0000000
 2078:  45  1 45  5 46  2 45  0               406.6843000   406.6848048 -0.0005048 -0.0002000 0.0000000
 2079:  52  1 52  5 53  2 52  0               405.4097000   405.4093705  0.0003295 -0.0002000 0.0000000
 2080:  58  1 58  5 59  2 58  0               404.3149000   404.3144519  0.0004481 -0.0002000 0.0000000
 2081:  59  1 59  5 60  2 59  0               404.1320000   404.1318090  0.0001910 -0.0002000 0.0000000
 2082:  62  1 62  5 63  2 62  0               403.5839000   403.5836061  0.0002939 -0.0002000 0.0000000
 2083:  67  1 67  5 68  2 67  0               402.6695000   402.6689998  0.0005002 -0.0002000 0.0000000
 2084:  68  1 68  5 69  2 68  0               402.4861000   402.4859352  0.0001648 -0.0002000 0.0000000
 2085:  81  1 81  5 82  2 81  0               400.1020000   400.1015263  0.0004737 -0.0002000 0.0000000
 2086:  84  1 84  5 85  2 84  0               399.5500000   399.5500169 -0.0000169 -0.0002000 0.0000000
 2087:  86  1 86  5 87  2 86  0               399.1824000   399.1820680  0.0003320 -0.0002000 0.0000000
 2088:   4  2  3  5  5  3  3  0               414.0918000   414.0912745  0.0005255 -0.0002000 0.0000000
 2089:   5  2  4  5  6  3  4  0               413.9317000   413.9318170 -0.0001170 -0.0002000 0.0000000
 2090:   6  2  5  5  7  3  5  0               413.7631000   413.7626706  0.0004294 -0.0002000 0.0000000
 2091:   8  2  7  5  9  3  7  0               413.4074000   413.4074148 -0.0000148 -0.0002000 0.0000000
 2092:  10  2  9  5 11  3  9  0               413.0451000   413.0449488  0.0001512 -0.0002000 0.0000000
 2093:  16  2 15  5 17  3 15  0               411.9566000   411.9563127  0.0002873 -0.0002000 0.0000000
 2094:  26  2 25  5 27  3 25  0               410.1423000   410.1421897  0.0001103 -0.0002000 0.0000000
 2095:  32  2 31  5 33  3 31  0               409.0526000   409.0524240  0.0001760 -0.0002000 0.0000000
 2096:  38  2 37  5 39  3 37  0               407.9618000   407.9614071  0.0003929 -0.0002000 0.0000000
 2097:  41  2 40  5 42  3 40  0               407.4154000   407.4153967  0.0000033 -0.0002000 0.0000000
 2098:  42  2 41  5 43  3 41  0               407.2335000   407.2333164  0.0001836 -0.0002000 0.0000000
 2099:  45  2 44  5 46  3 44  0               406.6866000   406.6868401 -0.0002401 -0.0002000 0.0000000
 2100:  58  2 57  5 59  3 57  0               404.3149000   404.3145122  0.0003878 -0.0002000 0.0000000
 2101:  64  2 63  5 65  3 63  0               403.2170000   403.2171221 -0.0001221 -0.0002000 0.0000000
 2102:  76  2 75  5 77  3 75  0               401.0176000   401.0172798  0.0003202 -0.0002000 0.0000000
 2103:  18  3 16  5 19  4 16  0               411.6037000   411.6036333  0.0000667 -0.0002000 0.0000000
 2104:  19  3 17  5 20  4 17  0               411.4222000   411.4217960  0.0004040 -0.0002000 0.0000000
 2105:  21  3 19  5 22  4 19  0               411.0581000   411.0581980 -0.0000980 -0.0002000 0.0000000
 2106:  23  3 21  5 24  4 21  0               410.6944000   410.6946349 -0.0002349 -0.0002000 0.0000000
 2107:  25  3 23  5 26  4 23  0               410.3311000   410.3310530  0.0000470 -0.0002000 0.0000000
 2108:  27  3 25  5 28  4 25  0               409.9675000   409.9674172  0.0000828 -0.0002000 0.0000000
 2109:  29  3 27  5 30  4 27  0               409.6036000   409.6037033 -0.0001033 -0.0002000 0.0000000
 2110:  31  3 29  5 32  4 29  0               409.2399000   409.2398940  0.0000060 -0.0002000 0.0000000
 2111:  12  4  9  5 13  5  9  0               412.7147000   412.7148682 -0.0001682 -0.0002000 0.0000000
 2112:  16  4 13  5 17  5 13  0               411.9827000   411.9826933  0.0000067 -0.0002000 0.0000000
 2113:  17  4 14  5 18  5 14  0               411.7997000   411.7997198 -0.0000198 -0.0002000 0.0000000
 2114:  18  4 15  5 19  5 15  0               411.6171000   411.6169450  0.0001550 -0.0002000 0.0000000
 2115:  19  4 16  5 20  5 16  0               411.4339000   411.4343295 -0.0004295 -0.0002000 0.0000000
 2116:  23  4 20  5 24  5 20  0               410.7048000   410.7048215 -0.0000215 -0.0002000 0.0000000
 2117:  25  4 22  5 26  5 22  0               410.3406000   410.3403540  0.0002460 -0.0002000 0.0000000
 2118:  29  4 26  5 30  5 26  0               409.6116000   409.6115521  0.0000479 -0.0002000 0.0000000
 2119:  30  4 27  5 31  5 27  0               409.4295000   409.4293440  0.0001560 -0.0002000 0.0000000
 2120:  32  4 29  5 33  5 29  0               409.0648000   409.0648902 -0.0000902 -0.0002000 0.0000000
 2121:  33  4 30  5 34  5 30  0               408.8826000   408.8826388 -0.0000388 -0.0002000 0.0000000
 2122:  37  4 34  5 38  5 34  0               408.1535000   408.1534186  0.0000814 -0.0002000 0.0000000
 2123:  38  4 35  5 39  5 35  0               407.9710000   407.9710513 -0.0000513 -0.0002000 0.0000000
 2124:  44  4 41  5 45  5 41  0               406.8768000   406.8762305  0.0005695 -0.0002000 0.0000000
 2125:  50  4 47  5 51  5 47  0               405.7804000   405.7802194  0.0001806 -0.0002000 0.0000000
 2126:  63  4 60  5 64  5 60  0               403.4003000   403.4008425 -0.0005425 -0.0002000 0.0000000
 2127:  64  4 61  5 65  5 61  0               403.2170000   403.2175263 -0.0005263 -0.0002000 0.0000000
 2128:  65  4 62  5 66  5 62  0               403.0336000   403.0341669 -0.0005669 -0.0002000 0.0000000
 2129:  71  4 68  5 72  5 68  0               401.9331000   401.9330812  0.0000188 -0.0002000 0.0000000
 2130:  73  4 70  5 74  5 70  0               401.5655000   401.5656886 -0.0001886 -0.0002000 0.0000000
 2131:  74  4 71  5 75  5 71  0               401.3816000   401.3819222 -0.0003222 -0.0002000 0.0000000
 2132:  76  4 73  5 77  5 73  0               401.0139000   401.0142470 -0.0003470 -0.0002000 0.0000000
 2133:  77  4 74  5 78  5 74  0               400.8303000   400.8303373 -0.0000373 -0.0002000 0.0000000
 2134:  78  4 75  5 79  5 75  0               400.6467000   400.6463790  0.0003210 -0.0002000 0.0000000
 2135:  82  4 79  5 83  5 79  0               399.9104000   399.9100508  0.0003492 -0.0002000 0.0000000
 2136:  87  4 84  5 88  5 84  0               398.9884000   398.9884927 -0.0000927 -0.0002000 0.0000000
 2137:  11  5  7  5 12  6  7  0               412.8897000   412.8898488 -0.0001488 -0.0002000 0.0000000
 2138:  13  5  9  5 14  6  9  0               412.5505000   412.5506574 -0.0001574 -0.0002000 0.0000000
 2139:  16  5 12  5 17  6 12  0               412.0035000   412.0033837  0.0001163 -0.0002000 0.0000000
 2140:  17  5 13  5 18  6 13  0               411.8191000   411.8189968  0.0001032 -0.0002000 0.0000000
 2141:  18  5 14  5 19  6 14  0               411.6351000   411.6348189  0.0002811 -0.0002000 0.0000000
 2142:  19  5 15  5 20  6 15  0               411.4511000   411.4509425  0.0001575 -0.0002000 0.0000000
 2143:  20  5 16  5 21  6 16  0               411.2676000   411.2673492  0.0002508 -0.0002000 0.0000000
 2144:  21  5 17  5 22  6 17  0               411.0841000   411.0839911  0.0001089 -0.0002000 0.0000000
 2145:  22  5 18  5 23  6 18  0               410.9008000   410.9008195 -0.0000195 -0.0002000 0.0000000
 2146:  23  5 19  5 24  6 19  0               410.7179000   410.7177939  0.0001061 -0.0002000 0.0000000
 2147:  24  5 20  5 25  6 20  0               410.5348000   410.5348816 -0.0000816 -0.0002000 0.0000000
 2148:  25  5 21  5 26  6 21  0               410.3520000   410.3520574 -0.0000574 -0.0002000 0.0000000
 2149:  27  5 23  5 28  6 23  0               409.9865000   409.9865962 -0.0000962 -0.0002000 0.0000000
 2150:  28  5 24  5 29  6 24  0               409.8038000   409.8039303 -0.0001303 -0.0002000 0.0000000
 2151:  35  5 31  5 36  6 31  0               408.5257000   408.5256586  0.0000414 -0.0002000 0.0000000
 2152:  36  5 32  5 37  6 32  0               408.3428000   408.3430386 -0.0002386 -0.0002000 0.0000000
 2153:  37  5 33  5 38  6 33  0               408.1604000   408.1604051 -0.0000051 -0.0002000 0.0000000
 2154:  40  5 36  5 41  6 36  0               407.6123000   407.6123998 -0.0000998 -0.0002000 0.0000000
 2155:  43  5 39  5 44  6 39  0               407.0646000   407.0641974  0.0004026 -0.0002000 0.0000000
 2156:  44  5 40  5 45  6 40  0               406.8816000   406.8814123  0.0001877 -0.0002000 0.0000000
 2157:  52  5 48  5 53  6 48  0               405.4182000   405.4180549  0.0001451 -0.0002000 0.0000000
 2158:  53  5 49  5 54  6 49  0               405.2347000   405.2349877 -0.0002877 -0.0002000 0.0000000
 2159:  54  5 50  5 55  6 50  0               405.0516000   405.0518853 -0.0002853 -0.0002000 0.0000000
 2160:  69  5 65  5 70  6 65  0               402.3007000   402.3007430 -0.0000430 -0.0002000 0.0000000
 2161:  71  5 67  5 72  6 67  0               401.9331000   401.9332203 -0.0001203 -0.0002000 0.0000000
 2162:  72  5 68  5 73  6 68  0               401.7490000   401.7493926 -0.0003926 -0.0002000 0.0000000
 2163:  73  5 69  5 74  6 69  0               401.5655000   401.5655201 -0.0000201 -0.0002000 0.0000000
 2164:  74  5 70  5 75  6 70  0               401.3816000   401.3816024 -0.0000024 -0.0002000 0.0000000
 2165: 106  5102  5107  6102  0               395.4696000   395.4695120  0.0000880 -0.0002000 0.0000000
 2166: 107  5103  5108  6103  0               395.2836000   395.2838302 -0.0002302 -0.0002000 0.0000000
 2167: 110  5106  5111  6106  0               394.7261000   394.7264078 -0.0003078 -0.0002000 0.0000000
 2168:   6  6  1  5  7  7  1  0               413.4676000   413.4676949 -0.0000949 -0.0002000 0.0000000
 2169:   8  6  3  5  9  7  3  0               413.2199000   413.2199242 -0.0000242 -0.0002000 0.0000000
 2170:   9  6  4  5 10  7  4  0               413.0954000   413.0957707 -0.0003707 -0.0002000 0.0000000
 2171:  10  6  5  5 11  7  5  0               412.9694000   412.9693203  0.0000797 -0.0002000 0.0000000
 2172:  11  6  6  5 12  7  6  0               412.8375000   412.8374056  0.0000944 -0.0002000 0.0000000
 2173:  12  6  7  5 13  7  7  0               412.6966000   412.6965682  0.0000318 -0.0002000 0.0000000
 2174:  14  6  9  5 15  7  9  0               412.3808000   412.3808316 -0.0000316 -0.0002000 0.0000000
 2175:  15  6 10  5 16  7 10  0               412.2071000   412.2074773 -0.0003773 -0.0002000 0.0000000
 2176:  17  6 12  5 18  7 12  0               411.8433000   411.8437494 -0.0004494 -0.0002000 0.0000000
 2177:  19  6 14  5 20  7 14  0               411.4731000   411.4731198 -0.0000198 -0.0002000 0.0000000
 2178:  22  6 17  5 23  7 17  0               410.9188000   410.9185688  0.0002312 -0.0002000 0.0000000
 2179:  24  6 19  5 25  7 19  0               410.5504000   410.5504973 -0.0000973 -0.0002000 0.0000000
 2180:  25  6 20  5 26  7 20  0               410.3668000   410.3667939  0.0000061 -0.0002000 0.0000000
 2181:  27  6 22  5 28  7 22  0               409.9998000   409.9998421 -0.0000421 -0.0002000 0.0000000
 2182:  29  6 24  5 30  7 24  0               409.6335000   409.6333086  0.0001914 -0.0002000 0.0000000
 2183:  30  6 25  5 31  7 25  0               409.4500000   409.4501480 -0.0001480 -0.0002000 0.0000000
 2184:  32  6 27  5 33  7 27  0               409.0841000   409.0839689  0.0001311 -0.0002000 0.0000000
 2185:  33  6 28  5 34  7 28  0               408.9009000   408.9009292 -0.0000292 -0.0002000 0.0000000
 2186:  34  6 29  5 35  7 29  0               408.7178000   408.7179114 -0.0001114 -0.0002000 0.0000000
 2187:  35  6 30  5 36  7 30  0               408.5348000   408.5349086 -0.0001086 -0.0002000 0.0000000
 2188:  37  6 32  5 38  7 32  0               408.1688000   408.1689254 -0.0001254 -0.0002000 0.0000000
 2189:  38  6 33  5 39  7 33  0               407.9858000   407.9859354 -0.0001354 -0.0002000 0.0000000
 2190:  39  6 34  5 40  7 34  0               407.8027000   407.8029413 -0.0002413 -0.0002000 0.0000000
 2191:  41  6 36  5 42  7 36  0               407.4372000   407.4369273  0.0002727 -0.0002000 0.0000000
 2192:  47  6 42  5 48  7 42  0               406.3384000   406.3385016 -0.0001016 -0.0002000 0.0000000
 2193:  53  6 48  5 54  7 48  0               405.2391000   405.2392121 -0.0001121 -0.0002000 0.0000000
 2194:  55  6 50  5 56  7 50  0               404.8723000   404.8725451 -0.0002451 -0.0002000 0.0000000
 2195:  60  6 55  5 61  7 55  0               403.9548000   403.9552933 -0.0004933 -0.0002000 0.0000000
 2196:  61  6 56  5 62  7 56  0               403.7716000   403.7717370 -0.0001370 -0.0002000 0.0000000
 2197:  62  6 57  5 63  7 57  0               403.5877000   403.5881439 -0.0004439 -0.0002000 0.0000000
 2198:  63  6 58  5 64  7 58  0               403.4045000   403.4045133 -0.0000133 -0.0002000 0.0000000
 2199:  65  6 60  5 66  7 60  0               403.0368000   403.0371374 -0.0003374 -0.0002000 0.0000000
 2200:  67  6 62  5 68  7 62  0               402.6695000   402.6696048 -0.0001048 -0.0002000 0.0000000
 2201:  70  6 65  5 71  7 65  0               402.1180000   402.1180025 -0.0000025 -0.0002000 0.0000000
 2202:  73  6 68  5 74  7 68  0               401.5655000   401.5660238 -0.0005238 -0.0002000 0.0000000
 2203:  74  6 69  5 75  7 69  0               401.3816000   401.3819449 -0.0003449 -0.0002000 0.0000000
 2204:  78  6 73  5 79  7 73  0               400.6451000   400.6451857 -0.0000857 -0.0002000 0.0000000
 2205:  79  6 74  5 80  7 74  0               400.4610000   400.4608825  0.0001175 -0.0002000 0.0000000
 2206:  83  6 78  5 84  7 78  0               399.7234000   399.7232021  0.0001979 -0.0002000 0.0000000
 2207:  84  6 79  5 85  7 79  0               399.5382000   399.5386625 -0.0004625 -0.0002000 0.0000000
 2208: 107  6102  5108  7102  0               395.2799000   395.2797588  0.0001412 -0.0002000 0.0000000
 2209: 124  6119  5125  7119  0               392.1113000   392.1114684 -0.0001684 -0.0002000 0.0000000
 2210: 128  6123  5129  7123  0               391.3627000   391.3630971 -0.0003971 -0.0002000 0.0000000
 2211: 129  6124  5130  7124  0               391.1754000   391.1758200 -0.0004200 -0.0002000 0.0000000
 2212: 144  6139  5145  7139  0               388.3568000   388.3572534 -0.0004534 -0.0002000 0.0000000
 2213: 145  6140  5146  7140  0               388.1687000   388.1686879  0.0000121 -0.0002000 0.0000000
 2214: 148  6143  5149  7143  0               387.6023000   387.6024664 -0.0001664 -0.0002000 0.0000000
 2215: 152  6147  5153  7147  0               386.8459000   386.8462492 -0.0003492 -0.0002000 0.0000000
 2216: 156  6151  5157  7151  0               386.0880000   386.0885494 -0.0005494 -0.0002000 0.0000000
 2217: 158  6153  5159  7153  0               385.7089000   385.7091266 -0.0002266 -0.0002000 0.0000000
 2218: 176  6171  5177  7171  0               382.2764000   382.2758661  0.0005339 -0.0002000 0.0000000
 2219: 177  6172  5178  7172  0               382.0837000   382.0840943 -0.0003943 -0.0002000 0.0000000
 2220: 178  6173  5179  7173  0               381.8924000   381.8922071  0.0001929 -0.0002000 0.0000000
 2221: 181  6176  5182  7176  0               381.3160000   381.3158437  0.0001563 -0.0002000 0.0000000
 2222: 189  6184  5190  7184  0               379.7738000   379.7735515  0.0002485 -0.0002000 0.0000000
 2223: 191  6186  5192  7186  0               379.3862000   379.3867241 -0.0005241 -0.0002000 0.0000000
 2224: 197  6192  5198  7192  0               378.2235000   378.2230963  0.0004037 -0.0002000 0.0000000
 2225: 198  6193  5199  7193  0               378.0289000   378.0286883  0.0002117 -0.0002000 0.0000000
 ***** NEXT LINE NOT USED IN FIT
 2226:  10  7  4  5 11  8  4  0               412.8662000   412.8673239 -0.0011239 -0.0002000 0.0000000
 2227:  12  7  6  5 13  8  6  0               412.6183000   412.6188524 -0.0005524 -0.0002000 0.0000000
 2228:  16  7 10  5 17  8 10  0               412.0375000   412.0374320  0.0000680 -0.0002000 0.0000000
 2229:  17  7 11  5 18  8 11  0               411.8648000   411.8649608 -0.0001608 -0.0002000 0.0000000
 2230:  19  7 13  5 20  8 13  0               411.5005000   411.5007814 -0.0002814 -0.0002000 0.0000000
 2231:  23  7 17  5 24  8 17  0               410.7557000   410.7559378 -0.0002378 -0.0002000 0.0000000
 2232:  24  7 18  5 25  8 18  0               410.5708000   410.5705162  0.0002838 -0.0002000 0.0000000
 2233:  26  7 20  5 27  8 20  0               410.2007000   410.2007980 -0.0000980 -0.0002000 0.0000000
 2234:  29  7 23  5 30  8 23  0               409.6480000   409.6481212 -0.0001212 -0.0002000 0.0000000
 2235:  30  7 24  5 31  8 24  0               409.4641000   409.4642255 -0.0001255 -0.0002000 0.0000000
 2236:  37  7 31  5 38  8 31  0               408.1793000   408.1792102  0.0000898 -0.0002000 0.0000000
 2237:  38  7 32  5 39  8 32  0               407.9958000   407.9958037 -0.0000037 -0.0002000 0.0000000
 2238:  41  7 35  5 42  8 35  0               407.4460000   407.4456619  0.0003381 -0.0002000 0.0000000
 2239:  43  7 37  5 44  8 37  0               407.0793000   407.0789177  0.0003823 -0.0002000 0.0000000
 2240:  44  7 38  5 45  8 38  0               406.8958000   406.8955392  0.0002608 -0.0002000 0.0000000
 2241:  58  7 52  5 59  8 52  0               404.3265000   404.3264180  0.0000820 -0.0002000 0.0000000
 2242:  67  7 61  5 68  8 61  0               402.6714000   402.6719038 -0.0005038 -0.0002000 0.0000000
 2243:  71  7 65  5 72  8 65  0               401.9355000   401.9356193 -0.0001193 -0.0002000 0.0000000
 2244:  72  7 66  5 73  8 66  0               401.7511000   401.7514497 -0.0003497 -0.0002000 0.0000000
 2245:  77  7 71  5 78  8 71  0               400.8303000   400.8299829  0.0003171 -0.0002000 0.0000000
 2246:  79  7 73  5 80  8 73  0               400.4610000   400.4610969 -0.0000969 -0.0002000 0.0000000
 2247:  84  7 78  5 85  8 78  0               399.5382000   399.5380962  0.0001038 -0.0002000 0.0000000
 2248:  95  7 89  5 96  8 89  0               397.5029000   397.5032666 -0.0003666 -0.0002000 0.0000000
 2249: 105  7 99  5106  8 99  0               395.6476000   395.6478929 -0.0002929 -0.0002000 0.0000000
 2250: 118  7112  5119  8112  0               393.2270000   393.2270878 -0.0000878 -0.0002000 0.0000000
 2251: 128  7122  5129  8122  0               391.3574000   391.3573803  0.0000197 -0.0002000 0.0000000
 2252: 129  7123  5130  8123  0               391.1701000   391.1700200  0.0000800 -0.0002000 0.0000000
 2253: 136  7130  5137  8130  0               389.8565000   389.8563993  0.0001007 -0.0002000 0.0000000
 2254: 148  7142  5149  8142  0               387.5953000   387.5953797 -0.0000797 -0.0002000 0.0000000
 2255: 151  7145  5152  8145  0               387.0284000   387.0282033  0.0001967 -0.0002000 0.0000000
 2256: 156  7150  5157  8150  0               386.0809000   386.0810949 -0.0001949 -0.0002000 0.0000000
 2257: 159  7153  5160  8153  0               385.5116000   385.5117044 -0.0001044 -0.0002000 0.0000000
 2258: 162  7156  5163  8156  0               384.9414000   384.9414416 -0.0000416 -0.0002000 0.0000000
 2259: 163  7157  5164  8157  0               384.7511000   384.7511562 -0.0000562 -0.0002000 0.0000000
 2260: 166  7160  5167  8160  0               384.1792000   384.1796936 -0.0004936 -0.0002000 0.0000000
 2261: 198  7192  5199  8192  0               378.0212000   378.0211800  0.0000200 -0.0002000 0.0000000
 2262:   9  8  2  5 10  9  2  0               412.8834000   412.8836151 -0.0002151 -0.0002000 0.0000000
 2263:  10  8  3  5 11  9  3  0               412.7602000   412.7600052  0.0001948 -0.0002000 0.0000000
 2264:  11  8  4  5 12  9  4  0               412.6375000   412.6370362  0.0004638 -0.0002000 0.0000000
 2265:  15  8  8  5 16  9  8  0               412.1398000   412.1398227 -0.0000227 -0.0002000 0.0000000
 2266:  17  8 10  5 18  9 10  0               411.8549000   411.8547369  0.0001631 -0.0002000 0.0000000
 2267:  18  8 11  5 19  9 11  0               411.6944000   411.6943639  0.0000361 -0.0002000 0.0000000
 2268:  19  8 12  5 20  9 12  0               411.5231000   411.5229287  0.0001713 -0.0002000 0.0000000
 2269:  24  8 17  5 25  9 17  0               410.5961000   410.5964800 -0.0003800 -0.0002000 0.0000000
 2270:  25  8 18  5 26  9 18  0               410.4095000   410.4095323 -0.0000323 -0.0002000 0.0000000
 2271:  26  8 19  5 27  9 19  0               410.2230000   410.2231191 -0.0001191 -0.0002000 0.0000000
 2272:  27  8 20  5 28  9 20  0               410.0370000   410.0371875 -0.0001875 -0.0002000 0.0000000
 2273:  28  8 21  5 29  9 21  0               409.8516000   409.8516613 -0.0000613 -0.0002000 0.0000000
 2274:  29  8 22  5 30  9 22  0               409.6666000   409.6664680  0.0001320 -0.0002000 0.0000000
 2275:  30  8 23  5 31  9 23  0               409.4811000   409.4815466 -0.0004466 -0.0002000 0.0000000
 2276:  31  8 24  5 32  9 24  0               409.2966000   409.2968476 -0.0002476 -0.0002000 0.0000000
 2277:  32  8 25  5 33  9 25  0               409.1123000   409.1123312 -0.0000312 -0.0002000 0.0000000
 2278:  33  8 26  5 34  9 26  0               408.9280000   408.9279653  0.0000347 -0.0002000 0.0000000
 2279:  34  8 27  5 35  9 27  0               408.7437000   408.7437240 -0.0000240 -0.0002000 0.0000000
 2280:  36  8 29  5 37  9 29  0               408.3756000   408.3755330  0.0000670 -0.0002000 0.0000000
 2281:  37  8 30  5 38  9 30  0               408.1914000   408.1915506 -0.0001506 -0.0002000 0.0000000
 2282:  38  8 31  5 39  9 31  0               408.0077000   408.0076261  0.0000739 -0.0002000 0.0000000
 2283:  39  8 32  5 40  9 32  0               407.8236000   407.8237489 -0.0001489 -0.0002000 0.0000000
 2284:  40  8 33  5 41  9 33  0               407.6400000   407.6399097  0.0000903 -0.0002000 0.0000000
 2285:  41  8 34  5 42  9 34  0               407.4562000   407.4561007  0.0000993 -0.0002000 0.0000000
 2286:  42  8 35  5 43  9 35  0               407.2725000   407.2723149  0.0001851 -0.0002000 0.0000000
 2287:  44  8 37  5 45  9 37  0               406.9052000   406.9047899  0.0004101 -0.0002000 0.0000000
 2288:  45  8 38  5 46  9 38  0               406.7215000   406.7210407  0.0004593 -0.0002000 0.0000000
 2289:  46  8 39  5 47  9 39  0               406.5375000   406.5372947  0.0002053 -0.0002000 0.0000000
 2290:  48  8 41  5 49  9 41  0               406.1703000   406.1697978  0.0005022 -0.0002000 0.0000000
 2291:  67  8 60  5 68  9 60  0               402.6750000   402.6750427 -0.0000427 -0.0002000 0.0000000
 2292:  68  8 61  5 69  9 61  0               402.4907000   402.4908273 -0.0001273 -0.0002000 0.0000000
 2293:  69  8 62  5 70  9 62  0               402.3065000   402.3065769 -0.0000769 -0.0002000 0.0000000
 2294:  70  8 63  5 71  9 63  0               402.1224000   402.1222908  0.0001092 -0.0002000 0.0000000
 2295:  83  8 76  5 84  9 76  0               399.7234000   399.7230219  0.0003781 -0.0002000 0.0000000
 2296:  84  8 77  5 85  9 77  0               399.5382000   399.5381681  0.0000319 -0.0002000 0.0000000
 2297:  10  9  2  5 11 10  2  0               412.6526000   412.6526985 -0.0000985 -0.0002000 0.0000000
 2298:  11  9  3  5 12 10  3  0               412.5289000   412.5289954 -0.0000954 -0.0002000 0.0000000
 2299:  13  9  5  5 14 10  5  0               412.2838000   412.2835652  0.0002348 -0.0002000 0.0000000
 2300:  16  9  8  5 17 10  8  0               411.9182000   411.9180837  0.0001163 -0.0002000 0.0000000
 2301:  17  9  9  5 18 10  9  0               411.7912000   411.7910679  0.0001321 -0.0002000 0.0000000
 2302:  19  9 11  5 20 10 11  0               411.5101000   411.5100384  0.0000616 -0.0002000 0.0000000
 2303:  23  9 15  5 24 10 15  0               410.8167000   410.8169376 -0.0002376 -0.0002000 0.0000000
 2304:  24  9 16  5 25 10 16  0               410.6289000   410.6291126 -0.0002126 -0.0002000 0.0000000
 2305:  25  9 17  5 26 10 17  0               410.4402000   410.4404041 -0.0002041 -0.0002000 0.0000000
 2306:  27  9 19  5 28 10 19  0               410.0643000   410.0637645  0.0005355 -0.0002000 0.0000000
 2307:  28  9 20  5 29 10 20  0               409.8761000   409.8763170 -0.0002170 -0.0002000 0.0000000
 2308:  29  9 21  5 30 10 21  0               409.6894000   409.6894347 -0.0000347 -0.0002000 0.0000000
 2309:  31  9 23  5 32 10 23  0               409.3166000   409.3170393 -0.0004393 -0.0002000 0.0000000
 2310:  34  9 26  5 35 10 26  0               408.7606000   408.7608131 -0.0002131 -0.0002000 0.0000000
 2311:  35  9 27  5 36 10 27  0               408.5759000   408.5758340  0.0000660 -0.0002000 0.0000000
 2312:  36  9 28  5 37 10 28  0               408.3909000   408.3910119 -0.0001119 -0.0002000 0.0000000
 2313:  38  9 30  5 39 10 30  0               408.0216000   408.0217415 -0.0001415 -0.0002000 0.0000000
 2314:  39  9 31  5 40 10 31  0               407.8371000   407.8372544 -0.0001544 -0.0002000 0.0000000
 2315:  40  9 32  5 41 10 32  0               407.6529000   407.6528451  0.0000549 -0.0002000 0.0000000
 2316:  42  9 34  5 43 10 34  0               407.2845000   407.2842107  0.0002893 -0.0002000 0.0000000
 2317:  46  9 38  5 47 10 38  0               406.5478000   406.5474194  0.0003806 -0.0002000 0.0000000
 2318:  48  9 40  5 49 10 40  0               406.1795000   406.1791527  0.0003473 -0.0002000 0.0000000
 2319:  60  9 52  5 61 10 52  0               403.9699000   403.9693448  0.0005552 -0.0002000 0.0000000
 2320:  68  9 60  5 69 10 60  0               402.4945000   402.4946459 -0.0001459 -0.0002000 0.0000000
 2321:  71  9 63  5 72 10 63  0               401.9416000   401.9411509  0.0004491 -0.0002000 0.0000000
 2322:  72  9 64  5 73 10 64  0               401.7570000   401.7565864  0.0004136 -0.0002000 0.0000000
 2323:  10 10  1  5 11 11  1  0               412.5452000   412.5452874 -0.0000874 -0.0002000 0.0000000
 2324:  11 10  2  5 12 11  2  0               412.4214000   412.4212177  0.0001823 -0.0002000 0.0000000
 2325:  14 10  5  5 15 11  5  0               412.0518000   412.0515916  0.0002084 -0.0002000 0.0000000
 2326:  17 10  8  5 18 11  8  0               411.6888000   411.6890038 -0.0002038 -0.0002000 0.0000000
 2327:  22 10 13  5 23 11 13  0               411.0088000   411.0086429  0.0001571 -0.0002000 0.0000000
 2328:  23 10 14  5 24 11 14  0               410.8397000   410.8397545 -0.0000545 -0.0002000 0.0000000
 2329:  24 10 15  5 25 11 15  0               410.6610000   410.6610377 -0.0000377 -0.0002000 0.0000000
 2330:  25 10 16  5 26 11 16  0               410.4761000   410.4758405  0.0002595 -0.0002000 0.0000000
 2331:  27 10 18  5 28 11 18  0               410.0973000   410.0975110 -0.0002110 -0.0002000 0.0000000
 2332:  28 10 19  5 29 11 19  0               409.9077000   409.9077749 -0.0000749 -0.0002000 0.0000000
 2333:  29 10 20  5 30 11 20  0               409.7185000   409.7185785 -0.0000785 -0.0002000 0.0000000
 2334:  30 10 21  5 31 11 21  0               409.5300000   409.5300591 -0.0000591 -0.0002000 0.0000000
 2335:  31 10 22  5 32 11 22  0               409.3422000   409.3421873  0.0000127 -0.0002000 0.0000000
 2336:  32 10 23  5 33 11 23  0               409.1546000   409.1548790 -0.0002790 -0.0002000 0.0000000
 2337:  33 10 24  5 34 11 24  0               408.9678000   408.9680436 -0.0002436 -0.0002000 0.0000000
 2338:  34 10 25  5 35 11 25  0               408.7816000   408.7816008 -0.0000008 -0.0002000 0.0000000
 2339:  35 10 26  5 36 11 26  0               408.5954000   408.5954837 -0.0000837 -0.0002000 0.0000000
 2340:  36 10 27  5 37 11 27  0               408.4094000   408.4096381 -0.0002381 -0.0002000 0.0000000
 2341:  37 10 28  5 38 11 28  0               408.2238000   408.2240197 -0.0002197 -0.0002000 0.0000000
 2342:  38 10 29  5 39 11 29  0               408.0388000   408.0385927  0.0002073 -0.0002000 0.0000000
 2343:  39 10 30  5 40 11 30  0               407.8535000   407.8533273  0.0001727 -0.0002000 0.0000000
 2344:  41 10 32  5 42 11 32  0               407.4830000   407.4831870 -0.0001870 -0.0002000 0.0000000
 2345:  42 10 33  5 43 11 33  0               407.2980000   407.2982738 -0.0002738 -0.0002000 0.0000000
 2346:  43 10 34  5 44 11 34  0               407.1136000   407.1134445  0.0001555 -0.0002000 0.0000000
 2347:  45 10 36  5 46 11 36  0               406.7443000   406.7439882  0.0003118 -0.0002000 0.0000000
 2348:  47 10 38  5 48 11 38  0               406.3750000   406.3747345  0.0002655 -0.0002000 0.0000000
 2349:  49 10 40  5 50 11 40  0               406.0059000   406.0056199  0.0002801 -0.0002000 0.0000000
 2350:  50 10 41  5 51 11 41  0               405.8209000   405.8210987 -0.0001987 -0.0002000 0.0000000
 2351:  52 10 43  5 53 11 43  0               405.4521000   405.4521026 -0.0000026 -0.0002000 0.0000000
 2352:  53 10 44  5 54 11 44  0               405.2681000   405.2676189  0.0004811 -0.0002000 0.0000000
 2353:  60 10 51  5 61 11 51  0               403.9758000   403.9761845 -0.0003845 -0.0002000 0.0000000
 2354:  12 11  2  5 13 12  2  0               412.1891000   412.1891715 -0.0000715 -0.0002000 0.0000000
 2355:  13 11  3  5 14 12  3  0               412.0652000   412.0653326 -0.0001326 -0.0002000 0.0000000
 2356:  14 11  4  5 15 12  4  0               411.9418000   411.9419056 -0.0001056 -0.0002000 0.0000000
 2357:  15 11  5  5 16 12  5  0               411.8191000   411.8190947  0.0000053 -0.0002000 0.0000000
 2358:  16 11  6  5 17 12  6  0               411.6973000   411.6971298  0.0001702 -0.0002000 0.0000000
 2359:  17 11  7  5 18 12  7  0               411.5761000   411.5762121 -0.0001121 -0.0002000 0.0000000
 2360:  18 11  8  5 19 12  8  0               411.4563000   411.4563560 -0.0000560 -0.0002000 0.0000000
 2361:  19 11  9  5 20 12  9  0               411.3373000   411.3370647  0.0002353 -0.0002000 0.0000000
 2362:  20 11 10  5 21 12 10  0               411.2168000   411.2168830 -0.0000830 -0.0002000 0.0000000
 2363:  21 11 11  5 22 12 11  0               411.0933000   411.0931099  0.0001901 -0.0002000 0.0000000
 2364:  22 11 12  5 23 12 12  0               410.9618000   410.9621115 -0.0003115 -0.0002000 0.0000000
 2365:  23 11 13  5 24 12 13  0               410.8205000   410.8203672  0.0001328 -0.0002000 0.0000000
 2366:  24 11 14  5 25 12 14  0               410.6655000   410.6657614 -0.0002614 -0.0002000 0.0000000
 2367:  25 11 15  5 26 12 15  0               410.4984000   410.4983829  0.0000171 -0.0002000 0.0000000
 2368:  26 11 16  5 27 12 16  0               410.3206000   410.3204093  0.0001907 -0.0002000 0.0000000
 2369:  27 11 17  5 28 12 17  0               410.1353000   410.1351692  0.0001308 -0.0002000 0.0000000
 2370:  28 11 18  5 29 12 18  0               409.9463000   409.9459456  0.0003544 -0.0002000 0.0000000
 2371:  29 11 19  5 30 12 19  0               409.7552000   409.7551758  0.0000242 -0.0002000 0.0000000
 2372:  30 11 20  5 31 12 20  0               409.5644000   409.5642853  0.0001147 -0.0002000 0.0000000
 2373:  31 11 21  5 32 12 21  0               409.3740000   409.3739266  0.0000734 -0.0002000 0.0000000
 2374:  34 11 24  5 35 12 24  0               408.8068000   408.8071526 -0.0003526 -0.0002000 0.0000000
 2375:  35 11 25  5 36 12 25  0               408.6189000   408.6194460 -0.0005460 -0.0002000 0.0000000
 2376:  36 11 26  5 37 12 26  0               408.4321000   408.4321960 -0.0000960 -0.0002000 0.0000000
 2377:  37 11 27  5 38 12 27  0               408.2452000   408.2453270 -0.0001270 -0.0002000 0.0000000
 2378:  38 11 28  5 39 12 28  0               408.0586000   408.0587768 -0.0001768 -0.0002000 0.0000000
 2379:  39 11 29  5 40 12 29  0               407.8722000   407.8724951 -0.0002951 -0.0002000 0.0000000
 2380:  40 11 30  5 41 12 30  0               407.6863000   407.6864405 -0.0001405 -0.0002000 0.0000000
 2381:  41 11 31  5 42 12 31  0               407.5006000   407.5005790  0.0000210 -0.0002000 0.0000000
 2382:  42 11 32  5 43 12 32  0               407.3149000   407.3148823  0.0000177 -0.0002000 0.0000000
 2383:  43 11 33  5 44 12 33  0               407.1294000   407.1293266  0.0000734 -0.0002000 0.0000000
 2384:  45 11 35  5 46 12 35  0               406.7587000   406.7585605  0.0001395 -0.0002000 0.0000000
 2385:  46 11 36  5 47 12 36  0               406.5735000   406.5733182  0.0001818 -0.0002000 0.0000000
 2386:  47 11 37  5 48 12 37  0               406.3879000   406.3881521 -0.0002521 -0.0002000 0.0000000
 2387:  48 11 38  5 49 12 38  0               406.2034000   406.2030510  0.0003490 -0.0002000 0.0000000
 2388:  50 11 40  5 51 12 40  0               405.8330000   405.8330063 -0.0000063 -0.0002000 0.0000000
 2389:  12 12  1  5 13 13  1  0               412.0808000   412.0806477  0.0001523 -0.0002000 0.0000000
 2390:  13 12  2  5 14 13  2  0               411.9566000   411.9565582  0.0000418 -0.0002000 0.0000000
 2391:  14 12  3  5 15 13  3  0               411.8326000   411.8326772 -0.0000772 -0.0002000 0.0000000
 2392:  15 12  4  5 16 13  4  0               411.7092000   411.7091437  0.0000563 -0.0002000 0.0000000
 2393:  16 12  5  5 17 13  5  0               411.5861000   411.5861265 -0.0000265 -0.0002000 0.0000000
 2394:  17 12  6  5 18 13  6  0               411.4640000   411.4638283  0.0001717 -0.0002000 0.0000000
 2395:  18 12  7  5 19 13  7  0               411.3429000   411.3424756  0.0004244 -0.0002000 0.0000000
 2396:  19 12  8  5 20 13  8  0               411.2223000   411.2222680  0.0000320 -0.0002000 0.0000000
 2397:  20 12  9  5 21 13  9  0               411.1031000   411.1032308 -0.0001308 -0.0002000 0.0000000
 2398:  21 12 10  5 22 13 10  0               410.9847000   410.9849130 -0.0002130 -0.0002000 0.0000000
 2399:  22 12 11  5 23 13 11  0               410.8660000   410.8659543  0.0000457 -0.0002000 0.0000000
 2400:  23 12 12  5 24 13 12  0               410.7440000   410.7437661  0.0002339 -0.0002000 0.0000000
 2401:  24 12 13  5 25 13 13  0               410.6148000   410.6147441  0.0000559 -0.0002000 0.0000000
 2402:  26 12 15  5 27 13 15  0               410.3227000   410.3227421 -0.0000421 -0.0002000 0.0000000
 2403:  27 12 16  5 28 13 16  0               410.1570000   410.1570265 -0.0000265 -0.0002000 0.0000000
 2404:  28 12 17  5 29 13 17  0               409.9797000   409.9799710 -0.0002710 -0.0002000 0.0000000
 2405:  31 12 20  5 32 13 20  0               409.4133000   409.4133424 -0.0000424 -0.0002000 0.0000000
 2406:  33 12 22  5 34 13 22  0               409.0295000   409.0297680 -0.0002680 -0.0002000 0.0000000
 2407:  34 12 23  5 35 13 23  0               408.8388000   408.8390099 -0.0002099 -0.0002000 0.0000000
 2408:  35 12 24  5 36 13 24  0               408.6491000   408.6490549  0.0000451 -0.0002000 0.0000000
 2409:  36 12 25  5 37 13 25  0               408.4600000   408.4598249  0.0001751 -0.0002000 0.0000000
 2410:  37 12 26  5 38 13 26  0               408.2712000   408.2712163 -0.0000163 -0.0002000 0.0000000
 2411:  38 12 27  5 39 13 27  0               408.0833000   408.0831304  0.0001696 -0.0002000 0.0000000
 2412:  40 12 29  5 41 13 29  0               407.7081000   407.7082036 -0.0001036 -0.0002000 0.0000000
 2413:  41 12 30  5 42 13 30  0               407.5211000   407.5212357 -0.0001357 -0.0002000 0.0000000
 2414:  42 12 31  5 43 13 31  0               407.3343000   407.3345322 -0.0002322 -0.0002000 0.0000000
 2415:  43 12 32  5 44 13 32  0               407.1482000   407.1480546  0.0001454 -0.0002000 0.0000000
 2416:  45 12 34  5 46 13 34  0               406.7754000   406.7756535 -0.0002535 -0.0002000 0.0000000
 2417:  46 12 35  5 47 13 35  0               406.5897000   406.5896801  0.0000199 -0.0002000 0.0000000
 2418:  47 12 36  5 48 13 36  0               406.4040000   406.4038311  0.0001689 -0.0002000 0.0000000
 2419:  48 12 37  5 49 13 37  0               406.2183000   406.2180896  0.0002104 -0.0002000 0.0000000
 2420:  49 12 38  5 50 13 38  0               406.0327000   406.0324411  0.0002589 -0.0002000 0.0000000
 2421:  50 12 39  5 51 13 39  0               405.8471000   405.8468730  0.0002270 -0.0002000 0.0000000
 2422:  51 12 40  5 52 13 40  0               405.6613000   405.6613742 -0.0000742 -0.0002000 0.0000000
 2423:  54 12 43  5 55 13 43  0               405.1055000   405.1052018  0.0002982 -0.0002000 0.0000000
 2424:  13 13  1  5 14 14  1  0               411.8474000   411.8474703 -0.0000703 -0.0002000 0.0000000
 2425:  14 13  2  5 15 14  2  0               411.7234000   411.7233767  0.0000233 -0.0002000 0.0000000
 2426:  15 13  3  5 16 14  3  0               411.5995000   411.5994650  0.0000350 -0.0002000 0.0000000
 2427:  16 13  4  5 17 14  4  0               411.4759000   411.4758511  0.0000489 -0.0002000 0.0000000
 2428:  17 13  5  5 18 14  5  0               411.3527000   411.3526747  0.0000253 -0.0002000 0.0000000
 2429:  18 13  6  5 19 14  6  0               411.2297000   411.2301041 -0.0004041 -0.0002000 0.0000000
 2430:  19 13  7  5 20 14  7  0               411.1085000   411.1083404  0.0001596 -0.0002000 0.0000000
 2431:  20 13  8  5 21 14  8  0               410.9877000   410.9876080  0.0000920 -0.0002000 0.0000000
 2432:  21 13  9  5 22 14  9  0               410.8681000   410.8681067 -0.0000067 -0.0002000 0.0000000
 2433:  22 13 10  5 23 14 10  0               410.7497000   410.7498756 -0.0001756 -0.0002000 0.0000000
 2434:  23 13 11  5 24 14 11  0               410.6328000   410.6325100  0.0002900 -0.0002000 0.0000000
 2435:  24 13 12  5 25 14 12  0               410.5148000   410.5147450  0.0000550 -0.0002000 0.0000000
 2436:  25 13 13  5 26 14 13  0               410.3942000   410.3941093  0.0000907 -0.0002000 0.0000000
 2437:  26 13 14  5 27 14 14  0               410.2669000   410.2670468 -0.0001468 -0.0002000 0.0000000
 2438:  27 13 15  5 28 14 15  0               410.1301000   410.1297629  0.0003371 -0.0002000 0.0000000
 2439:  28 13 16  5 29 14 16  0               409.9797000   409.9795080  0.0001920 -0.0002000 0.0000000
 2440:  30 13 18  5 31 14 18  0               409.6398000   409.6396407  0.0001593 -0.0002000 0.0000000
 2441:  31 13 19  5 32 14 19  0               409.4545000   409.4547876 -0.0002876 -0.0002000 0.0000000
 2442:  33 13 21  5 34 14 21  0               409.0721000   409.0719604  0.0001396 -0.0002000 0.0000000
 2443:  35 13 23  5 36 14 23  0               408.6857000   408.6860674 -0.0003674 -0.0002000 0.0000000
 2444:  36 13 24  5 37 14 24  0               408.4945000   408.4941502  0.0003498 -0.0002000 0.0000000
 2445:  37 13 25  5 38 14 25  0               408.3030000   408.3031068 -0.0001068 -0.0002000 0.0000000
 2446:  38 13 26  5 39 14 26  0               408.1130000   408.1128685  0.0001315 -0.0002000 0.0000000
 2447:  39 13 27  5 40 14 27  0               407.9232000   407.9233282 -0.0001282 -0.0002000 0.0000000
 2448:  40 13 28  5 41 14 28  0               407.7343000   407.7343790 -0.0000790 -0.0002000 0.0000000
 2449:  41 13 29  5 42 14 29  0               407.5459000   407.5459275 -0.0000275 -0.0002000 0.0000000
 2450:  42 13 30  5 43 14 30  0               407.3578000   407.3578958 -0.0000958 -0.0002000 0.0000000
 2451:  43 13 31  5 44 14 31  0               407.1699000   407.1702198 -0.0003198 -0.0002000 0.0000000
 2452:  44 13 32  5 45 14 32  0               406.9828000   406.9828472 -0.0000472 -0.0002000 0.0000000
 2453:  45 13 33  5 46 14 33  0               406.7958000   406.7957345  0.0000655 -0.0002000 0.0000000
 2454:  46 13 34  5 47 14 34  0               406.6092000   406.6088455  0.0003545 -0.0002000 0.0000000
 2455:  47 13 35  5 48 14 35  0               406.4224000   406.4221500  0.0002500 -0.0002000 0.0000000
 2456:  48 13 36  5 49 14 36  0               406.2358000   406.2356222  0.0001778 -0.0002000 0.0000000
 2457:  49 13 37  5 50 14 37  0               406.0493000   406.0492401  0.0000599 -0.0002000 0.0000000
 2458:  50 13 38  5 51 14 38  0               405.8629000   405.8629850 -0.0000850 -0.0002000 0.0000000
 2459:  51 13 39  5 52 14 39  0               405.6771000   405.6768405  0.0002595 -0.0002000 0.0000000
 2460:  52 13 40  5 53 14 40  0               405.4904000   405.4907923 -0.0003923 -0.0002000 0.0000000
 2461:  14 14  1  5 15 15  1  0               411.6136000   411.6137217 -0.0001217 -0.0002000 0.0000000
 2462:  15 14  2  5 16 15  2  0               411.4897000   411.4896262  0.0000738 -0.0002000 0.0000000
 2463:  16 14  3  5 17 15  3  0               411.3656000   411.3656919 -0.0000919 -0.0002000 0.0000000
 2464:  17 14  4  5 18 15  4  0               411.2419000   411.2420170 -0.0001170 -0.0002000 0.0000000
 2465:  19 14  6  5 20 15  6  0               410.9960000   410.9959344  0.0000656 -0.0002000 0.0000000
 2466:  20 14  7  5 21 15  7  0               410.8739000   410.8738342  0.0000658 -0.0002000 0.0000000
 2467:  21 14  8  5 22 15  8  0               410.7528000   410.7526172  0.0001828 -0.0002000 0.0000000
 2468:  22 14  9  5 23 15  9  0               410.6328000   410.6325062  0.0002938 -0.0002000 0.0000000
 2469:  24 14 11  5 25 15 11  0               410.3967000   410.3962616  0.0004384 -0.0002000 0.0000000
 2470:  25 14 12  5 26 15 12  0               410.2799000   410.2798241  0.0000759 -0.0002000 0.0000000
 2471:  26 14 13  5 27 15 13  0               410.1629000   410.1632204 -0.0003204 -0.0002000 0.0000000
 2472:  27 14 14  5 28 15 14  0               410.0441000   410.0441002 -0.0000002 -0.0002000 0.0000000
 2473:  28 14 15  5 29 15 15  0               409.9191000   409.9189728  0.0001272 -0.0002000 0.0000000
 2474:  32 14 19  5 33 15 19  0               409.2996000   409.2993432  0.0002568 -0.0002000 0.0000000
 2475:  33 14 20  5 34 15 20  0               409.1149000   409.1149345 -0.0000345 -0.0002000 0.0000000
 2476:  35 14 22  5 36 15 22  0               408.7314000   408.7309833  0.0004167 -0.0002000 0.0000000
 2477:  37 14 24  5 38 15 24  0               408.3428000   408.3427936  0.0000064 -0.0002000 0.0000000
 2478:  39 14 26  5 40 15 26  0               407.9575000   407.9575356 -0.0000356 -0.0002000 0.0000000
 2479:  40 14 27  5 41 15 27  0               407.7662000   407.7662596 -0.0000596 -0.0002000 0.0000000
 2480:  41 14 28  5 42 15 28  0               407.5757000   407.5757592 -0.0000592 -0.0002000 0.0000000
 2481:  42 14 29  5 43 15 29  0               407.3858000   407.3859201 -0.0001201 -0.0002000 0.0000000
 2482:  43 14 30  5 44 15 30  0               407.1963000   407.1966402 -0.0003402 -0.0002000 0.0000000
 2483:  44 14 31  5 45 15 31  0               407.0078000   407.0078333 -0.0000333 -0.0002000 0.0000000
 2484:  45 14 32  5 46 15 32  0               406.8194000   406.8194284 -0.0000284 -0.0002000 0.0000000
 2485:  46 14 33  5 47 15 33  0               406.6315000   406.6313671  0.0001329 -0.0002000 0.0000000
 2486:  48 14 35  5 49 15 35  0               406.2561000   406.2560899  0.0000101 -0.0002000 0.0000000
 2487:  49 14 36  5 50 15 36  0               406.0688000   406.0687999  0.0000001 -0.0002000 0.0000000
 2488:  50 14 37  5 51 15 37  0               405.8819000   405.8817025  0.0001975 -0.0002000 0.0000000
 2489:  51 14 38  5 52 15 38  0               405.6948000   405.6947730  0.0000270 -0.0002000 0.0000000
 2490:  52 14 39  5 53 15 39  0               405.5081000   405.5079906  0.0001094 -0.0002000 0.0000000
 2491:  54 14 41  5 55 15 41  0               405.1350000   405.1347961  0.0002039 -0.0002000 0.0000000
 2492:  55 14 42  5 56 15 42  0               404.9480000   404.9483543 -0.0003543 -0.0002000 0.0000000
 2493:  15 15  1  5 16 16  1  0               411.3793000   411.3794022 -0.0001022 -0.0002000 0.0000000
 2494:  16 15  2  5 17 16  2  0               411.2552000   411.2553065 -0.0001065 -0.0002000 0.0000000
 2495:  17 15  3  5 18 16  3  0               411.1313000   411.1313555 -0.0000555 -0.0002000 0.0000000
 2496:  18 15  4  5 19 16  4  0               411.0075000   411.0076335 -0.0001335 -0.0002000 0.0000000
 2497:  19 15  5  5 20 16  5  0               410.8843000   410.8842392  0.0000608 -0.0002000 0.0000000
 2498:  21 15  7  5 22 16  7  0               410.6390000   410.6389233  0.0000767 -0.0002000 0.0000000
 2499:  22 15  8  5 23 16  8  0               410.5172000   410.5173085 -0.0001085 -0.0002000 0.0000000
 2500:  23 15  9  5 24 16  9  0               410.3967000   410.3966437  0.0000563 -0.0002000 0.0000000
 2501:  24 15 10  5 25 16 10  0               410.2773000   410.2771509  0.0001491 -0.0002000 0.0000000
 2502:  27 15 13  5 28 16 13  0               409.9271000   409.9268293  0.0002707 -0.0002000 0.0000000
 2503:  30 15 16  5 31 16 16  0               409.5707000   409.5704839  0.0002161 -0.0002000 0.0000000
 2504:  32 15 18  5 33 16 18  0               409.2925000   409.2921337  0.0003663 -0.0002000 0.0000000
 2505:  33 15 19  5 34 16 19  0               409.1326000   409.1322594  0.0003406 -0.0002000 0.0000000
 2506:  35 15 21  5 36 16 21  0               408.7755000   408.7752189  0.0002811 -0.0002000 0.0000000
 2507:  36 15 22  5 37 16 22  0               408.5848000   408.5845560  0.0002440 -0.0002000 0.0000000
 2508:  39 15 25  5 40 16 25  0               407.9999000   407.9999189 -0.0000189 -0.0002000 0.0000000
 2509:  40 15 26  5 41 16 26  0               407.8055000   407.8056227 -0.0001227 -0.0002000 0.0000000
 2510:  41 15 27  5 42 16 27  0               407.6123000   407.6123196 -0.0000196 -0.0002000 0.0000000
 2511:  42 15 28  5 43 16 28  0               407.4197000   407.4199775 -0.0002775 -0.0002000 0.0000000
 2512:  43 15 29  5 44 16 29  0               407.2282000   407.2284893 -0.0002893 -0.0002000 0.0000000
 2513:  44 15 30  5 45 16 30  0               407.0378000   407.0377345  0.0000655 -0.0002000 0.0000000
 2514:  45 15 31  5 46 16 31  0               406.8477000   406.8476023  0.0000977 -0.0002000 0.0000000
 2515:  46 15 32  5 47 16 32  0               406.6580000   406.6579984  0.0000016 -0.0002000 0.0000000
 2516:  47 15 33  5 48 16 33  0               406.4687000   406.4688443 -0.0001443 -0.0002000 0.0000000
 2517:  48 15 34  5 49 16 34  0               406.2799000   406.2800755 -0.0001755 -0.0002000 0.0000000
 2518:  49 15 35  5 50 16 35  0               406.0917000   406.0916385  0.0000615 -0.0002000 0.0000000
 2519:  50 15 36  5 51 16 36  0               405.9036000   405.9034888  0.0001112 -0.0002000 0.0000000
 2520:  51 15 37  5 52 16 37  0               405.7153000   405.7155889 -0.0002889 -0.0002000 0.0000000
 2521:  52 15 38  5 53 16 38  0               405.5280000   405.5279071  0.0000929 -0.0002000 0.0000000
 2522:  53 15 39  5 54 16 39  0               405.3406000   405.3404163  0.0001837 -0.0002000 0.0000000
 2523:  54 15 40  5 55 16 40  0               405.1525000   405.1530933 -0.0005933 -0.0002000 0.0000000
 2524:  57 15 43  5 58 16 43  0               404.5921000   404.5919419  0.0001581 -0.0002000 0.0000000
 2525:  58 15 44  5 59 16 44  0               404.4054000   404.4051124  0.0002876 -0.0002000 0.0000000
 2526:  59 15 45  5 60 16 45  0               404.2186000   404.2183720  0.0002280 -0.0002000 0.0000000
 2527:  62 15 48  5 63 16 48  0               403.6585000   403.6585845 -0.0000845 -0.0002000 0.0000000
 2528:  16 16  1  5 17 17  1  0               411.1444000   411.1445120 -0.0001120 -0.0002000 0.0000000
 2529:  17 16  2  5 18 17  2  0               411.0205000   411.0204174  0.0000826 -0.0002000 0.0000000
 2530:  18 16  3  5 19 17  3  0               410.8966000   410.8964541  0.0001459 -0.0002000 0.0000000
 2531:  19 16  4  5 20 17  4  0               410.7727000   410.7726954  0.0000046 -0.0002000 0.0000000
 2532:  21 16  6  5 22 17  6  0               410.5262000   410.5261449  0.0000551 -0.0002000 0.0000000
 2533:  22 16  7  5 23 17  7  0               410.4037000   410.4035689  0.0001311 -0.0002000 0.0000000
 2534:  23 16  8  5 24 17  8  0               410.2816000   410.2816371 -0.0000371 -0.0002000 0.0000000
 2535:  24 16  9  5 25 17  9  0               410.1604000   410.1605166 -0.0001166 -0.0002000 0.0000000
 2536:  25 16 10  5 26 17 10  0               410.0405000   410.0404050  0.0000950 -0.0002000 0.0000000
 2537:  26 16 11  5 27 17 11  0               409.9216000   409.9215241  0.0000759 -0.0002000 0.0000000
 2538:  27 16 12  5 28 17 12  0               409.8038000   409.8040815 -0.0002815 -0.0002000 0.0000000
 2539:  29 16 14  5 30 17 14  0               409.5736000   409.5735039  0.0000961 -0.0002000 0.0000000
 2540:  30 16 15  5 31 17 15  0               409.4593000   409.4591173  0.0001827 -0.0002000 0.0000000
 2541:  33 16 18  5 34 17 18  0               409.0911000   409.0910521  0.0000479 -0.0002000 0.0000000
 2542:  34 16 19  5 35 17 19  0               408.9479000   408.9478819  0.0000181 -0.0002000 0.0000000
 2543:  35 16 20  5 36 17 20  0               408.7903000   408.7902111  0.0000889 -0.0002000 0.0000000
 2544:  36 16 21  5 37 17 21  0               408.6189000   408.6185718  0.0003282 -0.0002000 0.0000000
 2545:  37 16 22  5 38 17 22  0               408.4356000   408.4355792  0.0000208 -0.0002000 0.0000000
 2546:  38 16 23  5 39 17 23  0               408.2452000   408.2449025  0.0002975 -0.0002000 0.0000000
 2547:  40 16 25  5 41 17 25  0               407.8535000   407.8537212 -0.0002212 -0.0002000 0.0000000
 2548:  41 16 26  5 42 17 26  0               407.6572000   407.6574181 -0.0002181 -0.0002000 0.0000000
 2549:  43 16 28  5 44 17 28  0               407.2672000   407.2674398 -0.0002398 -0.0002000 0.0000000
 2550:  44 16 29  5 45 17 29  0               407.0740000   407.0740044 -0.0000044 -0.0002000 0.0000000
 2551:  45 16 30  5 46 17 30  0               406.8816000   406.8815015  0.0000985 -0.0002000 0.0000000
 2552:  46 16 31  5 47 17 31  0               406.6897000   406.6898056 -0.0001056 -0.0002000 0.0000000
 2553:  47 16 32  5 48 17 32  0               406.4988000   406.4987978  0.0000022 -0.0002000 0.0000000
 2554:  48 16 33  5 49 17 33  0               406.3084000   406.3083753  0.0000247 -0.0002000 0.0000000
 2555:  49 16 34  5 50 17 34  0               406.1184000   406.1184522 -0.0000522 -0.0002000 0.0000000
 2556:  50 16 35  5 51 17 35  0               405.9289000   405.9289576 -0.0000576 -0.0002000 0.0000000
 2557:  51 16 36  5 52 17 36  0               405.7401000   405.7398327  0.0002673 -0.0002000 0.0000000
 2558:  52 16 37  5 53 17 37  0               405.5510000   405.5510284 -0.0000284 -0.0002000 0.0000000
 2559:  53 16 38  5 54 17 38  0               405.3622000   405.3625035 -0.0003035 -0.0002000 0.0000000
 2560:  54 16 39  5 55 17 39  0               405.1737000   405.1742232 -0.0005232 -0.0002000 0.0000000
 2561:  55 16 40  5 56 17 40  0               404.9857000   404.9861578 -0.0004578 -0.0002000 0.0000000
 2562:  56 16 41  5 57 17 41  0               404.7981000   404.7982815 -0.0001815 -0.0002000 0.0000000
 2563:  17 17  1  5 18 18  1  0               410.9089000   410.9090516 -0.0001516 -0.0002000 0.0000000
 2564:  18 17  2  5 19 18  2  0               410.7851000   410.7849590  0.0001410 -0.0002000 0.0000000
 2565:  19 17  3  5 20 18  3  0               410.6610000   410.6609867  0.0000133 -0.0002000 0.0000000
 2566:  20 17  4  5 21 18  4  0               410.5372000   410.5371991  0.0000009 -0.0002000 0.0000000
 2567:  21 17  5  5 22 18  5  0               410.4136000   410.4136696 -0.0000696 -0.0002000 0.0000000
 2568:  22 17  6  5 23 18  6  0               410.2904000   410.2904835 -0.0000835 -0.0002000 0.0000000
 2569:  23 17  7  5 24 18  7  0               410.1678000   410.1677398  0.0000602 -0.0002000 0.0000000
 2570:  24 17  8  5 25 18  8  0               410.0455000   410.0455553 -0.0000553 -0.0002000 0.0000000
 2571:  25 17  9  5 26 18  9  0               409.9241000   409.9240689  0.0000311 -0.0002000 0.0000000
 2572:  26 17 10  5 27 18 10  0               409.8038000   409.8034470  0.0003530 -0.0002000 0.0000000
 2573:  27 17 11  5 28 18 11  0               409.6841000   409.6838866  0.0002134 -0.0002000 0.0000000
 2574:  28 17 12  5 29 18 12  0               409.5661000   409.5656094  0.0004906 -0.0002000 0.0000000
 2575:  30 17 14  5 31 18 14  0               409.3336000   409.3336405 -0.0000405 -0.0002000 0.0000000
 2576:  31 17 15  5 32 18 15  0               409.2202000   409.2198296  0.0003704 -0.0002000 0.0000000
 2577:  32 17 16  5 33 18 16  0               409.1063000   409.1064970 -0.0001970 -0.0002000 0.0000000
 2578:  34 17 18  5 35 18 18  0               408.8727000   408.8721413  0.0005587 -0.0002000 0.0000000
 2579:  35 17 19  5 36 18 19  0               408.7437000   408.7438946 -0.0001946 -0.0002000 0.0000000
 2580:  36 17 20  5 37 18 20  0               408.6036000   408.6031896  0.0004104 -0.0002000 0.0000000
 2581:  37 17 21  5 38 18 21  0               408.4478000   408.4478342 -0.0000342 -0.0002000 0.0000000
 2582:  39 17 23  5 40 18 23  0               408.0961000   408.0959564  0.0001436 -0.0002000 0.0000000
 2583:  40 17 24  5 41 18 24  0               407.9058000   407.9054226  0.0003774 -0.0002000 0.0000000
 2584:  42 17 26  5 43 18 26  0               407.5124000   407.5127423 -0.0003423 -0.0002000 0.0000000
 2585:  43 17 27  5 44 18 27  0               407.3149000   407.3152683 -0.0003683 -0.0002000 0.0000000
 2586:  44 17 28  5 45 18 28  0               407.1188000   407.1185378  0.0002622 -0.0002000 0.0000000
 2587:  46 17 30  5 47 18 30  0               406.7284000   406.7283246  0.0000754 -0.0002000 0.0000000
 2588:  47 17 31  5 48 18 31  0               406.5349000   406.5347808  0.0001192 -0.0002000 0.0000000
 2589:  48 17 32  5 49 18 32  0               406.3420000   406.3421188 -0.0001188 -0.0002000 0.0000000
 2590:  49 17 33  5 50 18 33  0               406.1500000   406.1502123 -0.0002123 -0.0002000 0.0000000
 2591:  50 17 34  5 51 18 34  0               405.9594000   405.9589501  0.0004499 -0.0002000 0.0000000
 2592:  54 17 38  5 55 18 38  0               405.1985000   405.1986962 -0.0001962 -0.0002000 0.0000000
 2593:  58 17 42  5 59 18 42  0               404.4435000   404.4435444 -0.0000444 -0.0002000 0.0000000
 2594:  61 17 45  5 62 18 45  0               403.8792000   403.8792596 -0.0000596 -0.0002000 0.0000000
 2595:  62 17 46  5 63 18 46  0               403.6915000   403.6914495  0.0000505 -0.0002000 0.0000000
 2596:  18 18  1  5 19 19  1  0               410.6730000   410.6730214 -0.0000214 -0.0002000 0.0000000
 2597:  19 18  2  5 20 19  2  0               410.5488000   410.5489314 -0.0001314 -0.0002000 0.0000000
 2598:  20 18  3  5 21 19  3  0               410.4249000   410.4249526 -0.0000526 -0.0002000 0.0000000
 2599:  21 18  4  5 22 19  4  0               410.3012000   410.3011420  0.0000580 -0.0002000 0.0000000
 2600:  22 18  5  5 23 19  5  0               410.1775000   410.1775640 -0.0000640 -0.0002000 0.0000000
 2601:  23 18  6  5 24 19  6  0               410.0541000   410.0542928 -0.0001928 -0.0002000 0.0000000
 2602:  24 18  7  5 25 19  7  0               409.9315000   409.9314135  0.0000865 -0.0002000 0.0000000
 2603:  25 18  8  5 26 19  8  0               409.8092000   409.8090252  0.0001748 -0.0002000 0.0000000
 2604:  26 18  9  5 27 19  9  0               409.6873000   409.6872446  0.0000554 -0.0002000 0.0000000
 2605:  27 18 10  5 28 19 10  0               409.5661000   409.5662104 -0.0001104 -0.0002000 0.0000000
 2606:  28 18 11  5 29 19 11  0               409.4462000   409.4460884  0.0001116 -0.0002000 0.0000000
 2607:  29 18 12  5 30 19 12  0               409.3274000   409.3270752  0.0003248 -0.0002000 0.0000000
 2608:  30 18 13  5 31 19 13  0               409.2097000   409.2093922  0.0003078 -0.0002000 0.0000000
 2609:  33 18 16  5 34 19 16  0               408.8654000   408.8657915 -0.0003915 -0.0002000 0.0000000
 2610:  34 18 17  5 35 19 17  0               408.7536000   408.7534760  0.0001240 -0.0002000 0.0000000
 2611:  35 18 18  5 36 19 18  0               408.6402000   408.6399895  0.0002105 -0.0002000 0.0000000
 2612:  38 18 21  5 39 19 21  0               408.2582000   408.2580158  0.0001842 -0.0002000 0.0000000
 2613:  39 18 22  5 40 19 22  0               408.1055000   408.1050768  0.0004232 -0.0002000 0.0000000
 2614:  40 18 23  5 41 19 23  0               407.9372000   407.9371479  0.0000521 -0.0002000 0.0000000
 2615:  41 18 24  5 42 19 24  0               407.7566000   407.7562934  0.0003066 -0.0002000 0.0000000
 2616:  42 18 25  5 43 19 25  0               407.5666000   407.5660669  0.0005331 -0.0002000 0.0000000
 2617:  43 18 26  5 44 19 26  0               407.3708000   407.3702880  0.0005120 -0.0002000 0.0000000
 2618:  45 18 28  5 46 19 28  0               406.9731000   406.9734479 -0.0003479 -0.0002000 0.0000000
 2619:  46 18 29  5 47 19 29  0               406.7754000   406.7754900 -0.0000900 -0.0002000 0.0000000
 2620:  48 18 31  5 49 19 31  0               406.3831000   406.3829247  0.0001753 -0.0002000 0.0000000
 2621:  49 18 32  5 50 19 32  0               406.1883000   406.1883140 -0.0000140 -0.0002000 0.0000000
 2622:  50 18 33  5 51 19 33  0               405.9946000   405.9946614 -0.0000614 -0.0002000 0.0000000
 2623:  51 18 34  5 52 19 34  0               405.8018000   405.8018333 -0.0000333 -0.0002000 0.0000000
 2624:  52 18 35  5 53 19 35  0               405.6095000   405.6097104 -0.0002104 -0.0002000 0.0000000
 2625:  53 18 36  5 54 19 36  0               405.4182000   405.4181913  0.0000087 -0.0002000 0.0000000
 2626:  54 18 37  5 55 19 37  0               405.2270000   405.2271915 -0.0001915 -0.0002000 0.0000000
 2627:  55 18 38  5 56 19 38  0               405.0365000   405.0366409 -0.0001409 -0.0002000 0.0000000
 2628:  56 18 39  5 57 19 39  0               404.8462000   404.8464811 -0.0002811 -0.0002000 0.0000000
 2629:  59 18 42  5 60 19 42  0               404.2782000   404.2778912  0.0003088 -0.0002000 0.0000000
 2630:  61 18 44  5 62 19 44  0               403.8996000   403.9000601 -0.0004601 -0.0002000 0.0000000
 2631:  62 18 45  5 63 19 45  0               403.7112000   403.7114331 -0.0002331 -0.0002000 0.0000000
 2632:  63 18 46  5 64 19 46  0               403.5227000   403.5229708 -0.0002708 -0.0002000 0.0000000
 2633:  66 18 49  5 67 19 49  0               402.9587000   402.9584043  0.0002957 -0.0002000 0.0000000
 2634:  67 18 50  5 68 19 50  0               402.7708000   402.7704423  0.0003577 -0.0002000 0.0000000
 2635:  68 18 51  5 69 19 51  0               402.5821000   402.5825739 -0.0004739 -0.0002000 0.0000000
 2636:  69 18 52  5 70 19 52  0               402.3944000   402.3947892 -0.0003892 -0.0002000 0.0000000
 2637:  70 18 53  5 71 19 53  0               402.2068000   402.2070791 -0.0002791 -0.0002000 0.0000000
 2638:  19 19  1  5 20 20  1  0               410.4364000   410.4364215 -0.0000215 -0.0002000 0.0000000
 2639:  20 19  2  5 21 20  2  0               410.3122000   410.3123347 -0.0001347 -0.0002000 0.0000000
 2640:  21 19  3  5 22 20  3  0               410.1883000   410.1883514 -0.0000514 -0.0002000 0.0000000
 2641:  22 19  4  5 23 20  4  0               410.0643000   410.0645224 -0.0002224 -0.0002000 0.0000000
 2642:  23 19  5  5 24 20  5  0               409.9410000   409.9409049  0.0000951 -0.0002000 0.0000000
 2643:  24 19  6  5 25 20  6  0               409.8177000   409.8175639  0.0001361 -0.0002000 0.0000000
 2644:  25 19  7  5 26 20  7  0               409.6947000   409.6945734  0.0001266 -0.0002000 0.0000000
 2645:  26 19  8  5 27 20  8  0               409.5722000   409.5720188  0.0001812 -0.0002000 0.0000000
 2646:  27 19  9  5 28 20  9  0               409.4500000   409.4499992  0.0000008 -0.0002000 0.0000000
 2647:  28 19 10  5 29 20 10  0               409.3289000   409.3286310  0.0002690 -0.0002000 0.0000000
 2648:  29 19 11  5 30 20 11  0               409.2084000   409.2080528  0.0003472 -0.0002000 0.0000000
 2649:  30 19 12  5 31 20 12  0               409.0887000   409.0884299  0.0002701 -0.0002000 0.0000000
 2650:  31 19 13  5 32 20 13  0               408.9703000   408.9699582  0.0003418 -0.0002000 0.0000000
 2651:  32 19 14  5 33 20 14  0               408.8534000   408.8528594  0.0005406 -0.0002000 0.0000000
 2652:  33 19 15  5 34 20 15  0               408.7378000   408.7373527  0.0004473 -0.0002000 0.0000000
 2653:  34 19 16  5 35 20 16  0               408.6238000   408.6235710  0.0002290 -0.0002000 0.0000000
 2654:  35 19 17  5 36 20 17  0               408.5119000   408.5113765  0.0005235 -0.0002000 0.0000000
 2655:  36 19 18  5 37 20 18  0               408.4005000   408.4000414  0.0004586 -0.0002000 0.0000000
 2656:  37 19 19  5 38 20 19  0               408.2881000   408.2878475  0.0002525 -0.0002000 0.0000000
 2657:  38 19 20  5 39 20 20  0               408.1721000   408.1718291  0.0002709 -0.0002000 0.0000000
 2658:  39 19 21  5 40 20 21  0               408.0484000   408.0480115  0.0003885 -0.0002000 0.0000000
 2659:  40 19 22  5 41 20 22  0               407.9125000   407.9123240  0.0001760 -0.0002000 0.0000000
 2660:  43 19 25  5 44 20 25  0               407.4170000   407.4165350  0.0004650 -0.0002000 0.0000000
 2661:  45 19 27  5 46 20 27  0               407.0308000   407.0307204  0.0000796 -0.0002000 0.0000000
 2662:  47 19 29  5 48 20 29  0               406.6315000   406.6319363 -0.0004363 -0.0002000 0.0000000
 2663:  50 19 32  5 51 20 32  0               406.0379000   406.0377926  0.0001074 -0.0002000 0.0000000
 2664:  20 20  1  5 21 21  1  0               410.1991000   410.1992525 -0.0001525 -0.0002000 0.0000000
 2665:  21 20  2  5 22 21  2  0               410.0751000   410.0751691 -0.0000691 -0.0002000 0.0000000
 2666:  22 20  3  5 23 21  3  0               409.9510000   409.9511828 -0.0001828 -0.0002000 0.0000000
 2667:  23 20  4  5 24 21  4  0               409.8272000   409.8273392 -0.0001392 -0.0002000 0.0000000
 2668:  24 20  5  5 25 21  5  0               409.7035000   409.7036892 -0.0001892 -0.0002000 0.0000000
 2669:  25 20  6  5 26 21  6  0               409.5800000   409.5802903 -0.0002903 -0.0002000 0.0000000
 2670:  26 20  7  5 27 21  7  0               409.4569000   409.4572078 -0.0003078 -0.0002000 0.0000000
 2671:  31 20 12  5 32 21 12  0               408.8490000   408.8495871 -0.0005871 -0.0002000 0.0000000
 2672:  32 20 13  5 33 21 13  0               408.7300000   408.7304608 -0.0004608 -0.0002000 0.0000000
 2673:  48 20 29  5 49 21 29  0               406.4912000   406.4915371 -0.0003371 -0.0002000 0.0000000
 2674:  49 20 30  5 50 21 30  0               406.2907000   406.2907139 -0.0000139 -0.0002000 0.0000000
 2675:  50 20 31  5 51 21 31  0               406.0903000   406.0903051 -0.0000051 -0.0002000 0.0000000
 2676:  53 20 34  5 54 21 34  0               405.4957000   405.4960982 -0.0003982 -0.0002000 0.0000000
 2677:  54 20 35  5 55 21 35  0               405.3004000   405.3003909  0.0000091 -0.0002000 0.0000000
 2678:  55 20 36  5 56 21 36  0               405.1055000   405.1056516 -0.0001516 -0.0002000 0.0000000
 2679:  56 20 37  5 57 21 37  0               404.9117000   404.9117448 -0.0000448 -0.0002000 0.0000000
 2680:  57 20 38  5 58 21 38  0               404.7180000   404.7185533 -0.0005533 -0.0002000 0.0000000
 2681:  66 21 46  5 67 22 46  0               403.0249000   403.0251532 -0.0002532 -0.0002000 0.0000000
 2682:  69 21 49  5 70 22 49  0               402.4541000   402.4542146 -0.0001146 -0.0002000 0.0000000
 2683:  70 21 50  5 71 22 50  0               402.2646000   402.2643258  0.0002742 -0.0002000 0.0000000
 2684:  83 21 63  5 84 22 63  0               399.8075000   399.8069712  0.0005288 -0.0002000 0.0000000
 2685:  84 21 64  5 85 22 64  0               399.6184000   399.6184582 -0.0000582 -0.0002000 0.0000000
 2686:  85 21 65  5 86 22 65  0               399.4301000   399.4299847  0.0001153 -0.0002000 0.0000000
 2687:  90 21 70  5 91 22 70  0               398.4884000   398.4880512  0.0003488 -0.0002000 0.0000000
 2688:  91 21 71  5 92 22 71  0               398.2993000   398.2997240 -0.0004240 -0.0002000 0.0000000
 2689:  92 21 72  5 93 22 72  0               398.1116000   398.1114089  0.0001911 -0.0002000 0.0000000
 2690:  93 21 73  5 94 22 73  0               397.9234000   397.9231026  0.0002974 -0.0002000 0.0000000
 2691:  94 21 74  5 95 22 74  0               397.7352000   397.7348024  0.0003976 -0.0002000 0.0000000
 2692:  95 21 75  5 96 22 75  0               397.5463000   397.5465057 -0.0002057 -0.0002000 0.0000000
 2693:  96 21 76  5 97 22 76  0               397.3581000   397.3582098 -0.0001098 -0.0002000 0.0000000
 2694:  98 21 78  5 99 22 78  0               396.9812000   396.9816114 -0.0004114 -0.0002000 0.0000000
 2695: 100 21 80  5101 22 80  0               396.6048000   396.6049894 -0.0001894 -0.0002000 0.0000000
 2696: 101 21 81  5102 22 81  0               396.4165000   396.4166645 -0.0001645 -0.0002000 0.0000000
 2697:  23 22  2  5 24 23  2  0               409.5991000   409.5991324 -0.0000324 -0.0002000 0.0000000
 2698:  24 22  3  5 25 23  3  0               409.4751000   409.4751434 -0.0000434 -0.0002000 0.0000000
 2699:  25 22  4  5 26 23  4  0               409.3511000   409.3512785 -0.0001785 -0.0002000 0.0000000
 2700:  26 22  5  5 27 23  5  0               409.2277000   409.2275790  0.0001210 -0.0002000 0.0000000
 2701:  27 22  6  5 28 23  6  0               409.1040000   409.1040912 -0.0000912 -0.0002000 0.0000000
 2702:  28 22  7  5 29 23  7  0               408.9806000   408.9808666 -0.0002666 -0.0002000 0.0000000
 2703:  29 22  8  5 30 23  8  0               408.8577000   408.8579628 -0.0002628 -0.0002000 0.0000000
 2704:  30 22  9  5 31 23  9  0               408.7353000   408.7354452 -0.0001452 -0.0002000 0.0000000
 2705:  31 22 10  5 32 23 10  0               408.6133000   408.6133880 -0.0000880 -0.0002000 0.0000000
 2706:  32 22 11  5 33 23 11  0               408.4919000   408.4918767  0.0000233 -0.0002000 0.0000000
 2707:  33 22 12  5 34 23 12  0               408.3712000   408.3710100  0.0001900 -0.0002000 0.0000000
 2708:  41 22 20  5 42 23 20  0               407.4460000   407.4457692  0.0002308 -0.0002000 0.0000000
 2709:  43 22 22  5 44 23 22  0               407.2282000   407.2285568 -0.0003568 -0.0002000 0.0000000
 2710:  49 22 28  5 50 23 28  0               406.3964000   406.3961564  0.0002436 -0.0002000 0.0000000
 2711:  54 22 33  5 55 23 33  0               405.4061000   405.4062405 -0.0001405 -0.0002000 0.0000000
 2712:  55 22 34  5 56 23 34  0               405.2043000   405.2044037 -0.0001037 -0.0002000 0.0000000
 2713:  56 22 35  5 57 23 35  0               405.0038000   405.0039050 -0.0001050 -0.0002000 0.0000000
 2714:  57 22 36  5 58 23 36  0               404.8047000   404.8047792 -0.0000792 -0.0002000 0.0000000
 2715:  58 22 37  5 59 23 37  0               404.6067000   404.6069204 -0.0002204 -0.0002000 0.0000000
 2716:  59 22 38  5 60 23 38  0               404.4098000   404.4101789 -0.0003789 -0.0002000 0.0000000
 2717:  60 22 39  5 61 23 39  0               404.2140000   404.2144048 -0.0004048 -0.0002000 0.0000000
 2718:  62 22 41  5 63 23 41  0               403.8249000   403.8252448 -0.0003448 -0.0002000 0.0000000
 2719:  66 22 45  5 67 23 45  0               403.0533000   403.0538765 -0.0005765 -0.0002000 0.0000000
 2720:  70 22 49  5 71 23 49  0               402.2887000   402.2886205  0.0000795 -0.0002000 0.0000000
 2721:  23 23  1  5 24 24  1  0               409.4842000   409.4843333 -0.0001333 -0.0002000 0.0000000
 2722:  24 23  2  5 25 24  2  0               409.3601000   409.3602617 -0.0001617 -0.0002000 0.0000000
 2723:  25 23  3  5 26 24  3  0               409.2362000   409.2362726 -0.0000726 -0.0002000 0.0000000
 2724:  26 23  4  5 27 24  4  0               409.1123000   409.1124000 -0.0001000 -0.0002000 0.0000000
 2725:  27 23  5  5 28 24  5  0               408.9885000   408.9886818 -0.0001818 -0.0002000 0.0000000
 2726:  28 23  6  5 29 24  6  0               408.8654000   408.8651595  0.0002405 -0.0002000 0.0000000
 2727:  29 23  7  5 30 24  7  0               408.7416000   408.7418794 -0.0002794 -0.0002000 0.0000000
 2728:  30 23  8  5 31 24  8  0               408.6189000   408.6188932  0.0000068 -0.0002000 0.0000000
 2729:  31 23  9  5 32 24  9  0               408.4967000   408.4962587  0.0004413 -0.0002000 0.0000000
 2730:  32 23 10  5 33 24 10  0               408.3740000   408.3740413 -0.0000413 -0.0002000 0.0000000
 2731:  33 23 11  5 34 24 11  0               408.2520000   408.2523152 -0.0003152 -0.0002000 0.0000000
 2732:  34 23 12  5 35 24 12  0               408.1310000   408.1311658 -0.0001658 -0.0002000 0.0000000
 2733:  35 23 13  5 36 24 13  0               408.0105000   408.0106919 -0.0001919 -0.0002000 0.0000000
 2734:  36 23 14  5 37 24 14  0               407.8909000   407.8910095 -0.0001095 -0.0002000 0.0000000
 2735:  37 23 15  5 38 24 15  0               407.7718000   407.7722558 -0.0004558 -0.0002000 0.0000000
 2736:  38 23 16  5 39 24 16  0               407.6546000   407.6545941  0.0000059 -0.0002000 0.0000000
 2737:  39 23 17  5 40 24 17  0               407.5387000   407.5382181  0.0004819 -0.0002000 0.0000000
 2738:  42 23 20  5 43 24 20  0               407.1990000   407.1990220 -0.0000220 -0.0002000 0.0000000
 2739:  45 23 23  5 46 24 23  0               406.8747000   406.8744819  0.0002181 -0.0002000 0.0000000
 2740:  46 23 24  5 47 24 24  0               406.7649000   406.7648397  0.0000603 -0.0002000 0.0000000
 2741:  47 23 25  5 48 24 25  0               406.6494000   406.6494030 -0.0000030 -0.0002000 0.0000000
 2742:  50 23 28  5 51 24 28  0               406.2278000   406.2278694 -0.0000694 -0.0002000 0.0000000
 2743:  56 23 34  5 57 24 34  0               405.0647000   405.0645949  0.0001051 -0.0002000 0.0000000
 2744:  59 23 37  5 60 24 37  0               404.4590000   404.4594376 -0.0004376 -0.0002000 0.0000000
 2745:  60 23 38  5 61 24 38  0               404.2601000   404.2604671 -0.0003671 -0.0002000 0.0000000
 2746:  24 24  1  5 25 25  1  0               409.2446000   409.2448906 -0.0002906 -0.0002000 0.0000000
 2747:  25 24  2  5 26 25  2  0               409.1208000   409.1208231 -0.0000231 -0.0002000 0.0000000
 2748:  26 24  3  5 27 25  3  0               408.9968000   408.9968344 -0.0000344 -0.0002000 0.0000000
 2749:  27 24  4  5 28 25  4  0               408.8727000   408.8729558 -0.0002558 -0.0002000 0.0000000
 2750:  28 24  5  5 29 25  5  0               408.7492000   408.7492216 -0.0000216 -0.0002000 0.0000000
 2751:  29 24  6  5 30 25  6  0               408.6255000   408.6256699 -0.0001699 -0.0002000 0.0000000
 2752:  30 24  7  5 31 25  7  0               408.5022000   408.5023423 -0.0001423 -0.0002000 0.0000000
 2753:  31 24  8  5 32 25  8  0               408.3791000   408.3792855 -0.0001855 -0.0002000 0.0000000
 2754:  32 24  9  5 33 25  9  0               408.2565000   408.2565509 -0.0000509 -0.0002000 0.0000000
 2755:  33 24 10  5 34 25 10  0               408.1341000   408.1341967 -0.0000967 -0.0002000 0.0000000
 2756:  34 24 11  5 35 25 11  0               408.0121000   408.0122880 -0.0001880 -0.0002000 0.0000000
 2757:  35 24 12  5 36 25 12  0               407.8909000   407.8908993  0.0000007 -0.0002000 0.0000000
 2758:  36 24 13  5 37 25 13  0               407.7700000   407.7701158 -0.0001158 -0.0002000 0.0000000
 2759:  37 24 14  5 38 25 14  0               407.6500000   407.6500363 -0.0000363 -0.0002000 0.0000000
 2760:  38 24 15  5 39 25 15  0               407.5307000   407.5307766 -0.0000766 -0.0002000 0.0000000
 2761:  39 24 16  5 40 25 16  0               407.4119000   407.4124735 -0.0005735 -0.0002000 0.0000000
 2762:  40 24 17  5 41 25 17  0               407.2951000   407.2952898 -0.0001898 -0.0002000 0.0000000
 2763:  41 24 18  5 42 25 18  0               407.1793000   407.1794184 -0.0001184 -0.0002000 0.0000000
 2764:  42 24 19  5 43 25 19  0               407.0646000   407.0650816 -0.0004816 -0.0002000 0.0000000
 2765:  44 24 21  5 45 25 21  0               406.8416000   406.8419155 -0.0003155 -0.0002000 0.0000000
 2766:  45 24 22  5 46 25 22  0               406.7332000   406.7333177 -0.0001177 -0.0002000 0.0000000
 2767:  51 24 28  5 52 25 28  0               406.0379000   406.0381230 -0.0002230 -0.0002000 0.0000000
 2768:  52 24 29  5 53 25 29  0               405.8846000   405.8846526 -0.0000526 -0.0002000 0.0000000
 2769:  25 25  1  5 26 26  1  0               409.0047000   409.0048803 -0.0001803 -0.0002000 0.0000000
 2770:  26 25  2  5 27 26  2  0               408.8808000   408.8808169 -0.0000169 -0.0002000 0.0000000
 2771:  27 25  3  5 28 26  3  0               408.7569000   408.7568290  0.0000710 -0.0002000 0.0000000
 2772:  28 25  4  5 29 26  4  0               408.6330000   408.6329455  0.0000545 -0.0002000 0.0000000
 2773:  29 25  5  5 30 26  5  0               408.5092000   408.5091979  0.0000021 -0.0002000 0.0000000
 2774:  30 25  6  5 31 26  6  0               408.3856000   408.3856209 -0.0000209 -0.0002000 0.0000000
 2775:  31 25  7  5 32 26  7  0               408.2623000   408.2622524  0.0000476 -0.0002000 0.0000000
 2776:  32 25  8  5 33 26  8  0               408.1392000   408.1391345  0.0000655 -0.0002000 0.0000000
 2777:  33 25  9  5 34 26  9  0               408.0163000   408.0163137 -0.0000137 -0.0002000 0.0000000
 2778:  34 25 10  5 35 26 10  0               407.8938000   407.8938416 -0.0000416 -0.0002000 0.0000000
 2779:  35 25 11  5 36 26 11  0               407.7718000   407.7717763  0.0000237 -0.0002000 0.0000000
 2780:  36 25 12  5 37 26 12  0               407.6500000   407.6501832 -0.0001832 -0.0002000 0.0000000
 2781:  37 25 13  5 38 26 13  0               407.5290000   407.5291366 -0.0001366 -0.0002000 0.0000000
 2782:  38 25 14  5 39 26 14  0               407.4088000   407.4087218  0.0000782 -0.0002000 0.0000000
 2783:  39 25 15  5 40 26 15  0               407.2891000   407.2890373  0.0000627 -0.0002000 0.0000000
 2784:  40 25 16  5 41 26 16  0               407.1699000   407.1701988 -0.0002988 -0.0002000 0.0000000
 2785:  41 25 17  5 42 26 17  0               407.0522000   407.0523428 -0.0001428 -0.0002000 0.0000000
 2786:  42 25 18  5 43 26 18  0               406.9354000   406.9356313 -0.0002313 -0.0002000 0.0000000
 2787:  44 25 20  5 45 26 20  0               406.7062000   406.7064410 -0.0002410 -0.0002000 0.0000000
 2788:  45 25 21  5 46 26 21  0               406.5944000   406.5944223 -0.0000223 -0.0002000 0.0000000
 2789:  46 25 22  5 47 26 22  0               406.4847000   406.4844077  0.0002923 -0.0002000 0.0000000
 2790:  51 25 27  5 52 26 27  0               405.9465000   405.9464664  0.0000336 -0.0002000 0.0000000
 2791:  57 25 33  5 58 26 33  0               404.9954000   404.9954311 -0.0000311 -0.0002000 0.0000000
 2792:  58 25 34  5 59 26 34  0               404.7931000   404.7936001 -0.0005001 -0.0002000 0.0000000
 2793:  60 25 36  5 61 26 36  0               404.3817000   404.3820114 -0.0003114 -0.0002000 0.0000000
 2794:  61 25 37  5 62 26 37  0               404.1759000   404.1764000 -0.0005000 -0.0002000 0.0000000
 2795:  68 25 44  5 69 26 44  0               402.7747000   402.7749180 -0.0002180 -0.0002000 0.0000000
 2796:  26 26  1  5 27 27  1  0               408.7643000   408.7643026 -0.0000026 -0.0002000 0.0000000
 2797:  27 26  2  5 28 27  2  0               408.6402000   408.6402433 -0.0000433 -0.0002000 0.0000000
 2798:  28 26  3  5 29 27  3  0               408.5161000   408.5162566 -0.0001566 -0.0002000 0.0000000
 2799:  29 26  4  5 30 27  4  0               408.3924000   408.3923692  0.0000308 -0.0002000 0.0000000
 2800:  30 26  5  5 31 27  5  0               408.2687000   408.2686102  0.0000898 -0.0002000 0.0000000
 2801:  31 26  6  5 32 27  6  0               408.1447000   408.1450113 -0.0003113 -0.0002000 0.0000000
 2802:  32 26  7  5 33 27  7  0               408.0216000   408.0216073 -0.0000073 -0.0002000 0.0000000
 2803:  33 26  8  5 34 27  8  0               407.8984000   407.8984363 -0.0000363 -0.0002000 0.0000000
 2804:  34 26  9  5 35 27  9  0               407.7754000   407.7755405 -0.0001405 -0.0002000 0.0000000
 2805:  35 26 10  5 36 27 10  0               407.6529000   407.6529663 -0.0000663 -0.0002000 0.0000000
 2806:  36 26 11  5 37 27 11  0               407.5307000   407.5307656 -0.0000656 -0.0002000 0.0000000
 2807:  37 26 12  5 38 27 12  0               407.4088000   407.4089964 -0.0001964 -0.0002000 0.0000000
 2808:  38 26 13  5 39 27 13  0               407.2878000   407.2877241  0.0000759 -0.0002000 0.0000000
 2809:  39 26 14  5 40 27 14  0               407.1671000   407.1670231  0.0000769 -0.0002000 0.0000000
 2810:  40 26 15  5 41 27 15  0               407.0470000   407.0469785  0.0000215 -0.0002000 0.0000000
 2811:  41 26 16  5 42 27 16  0               406.9274000   406.9276889 -0.0002889 -0.0002000 0.0000000
 2812:  44 26 19  5 45 27 19  0               406.5755000   406.5756116 -0.0001116 -0.0002000 0.0000000
 2813:  45 26 20  5 46 27 20  0               406.4604000   406.4607259 -0.0003259 -0.0002000 0.0000000
 2814:  46 26 21  5 47 27 21  0               406.3473000   406.3474215 -0.0001215 -0.0002000 0.0000000
 2815:  47 26 22  5 48 27 22  0               406.2358000   406.2359384 -0.0001384 -0.0002000 0.0000000
 2816:  48 26 23  5 49 27 23  0               406.1260000   406.1264930 -0.0004930 -0.0002000 0.0000000
 2817:  53 26 28  5 54 27 28  0               405.5936000   405.5940637 -0.0004637 -0.0002000 0.0000000
 2818:  54 26 29  5 55 27 29  0               405.4752000   405.4757439 -0.0005439 -0.0002000 0.0000000
 2819:  28 27  2  5 29 28  2  0               408.3990000   408.3991025 -0.0001025 -0.0002000 0.0000000
 2820:  29 27  3  5 30 28  3  0               408.2750000   408.2751172 -0.0001172 -0.0002000 0.0000000
 2821:  30 27  4  5 31 28  4  0               408.1510000   408.1512267 -0.0002267 -0.0002000 0.0000000
 2822:  31 27  5  5 32 28  5  0               408.0274000   408.0274579 -0.0000579 -0.0002000 0.0000000
 2823:  32 27  6  5 33 28  6  0               407.9038000   407.9038401 -0.0000401 -0.0002000 0.0000000
 2824:  33 27  7  5 34 28  7  0               407.7803000   407.7804050 -0.0001050 -0.0002000 0.0000000
 2825:  34 27  8  5 35 28  8  0               407.6572000   407.6571877  0.0000123 -0.0002000 0.0000000
 2826:  35 27  9  5 36 28  9  0               407.5343000   407.5342262  0.0000738 -0.0002000 0.0000000
 2827:  36 27 10  5 37 28 10  0               407.4119000   407.4115629  0.0003371 -0.0002000 0.0000000
 2828:  37 27 11  5 38 28 11  0               407.2891000   407.2892443 -0.0001443 -0.0002000 0.0000000
 2829:  38 27 12  5 39 28 12  0               407.1671000   407.1673222 -0.0002222 -0.0002000 0.0000000
 2830:  40 27 14  5 41 28 14  0               406.9250000   406.9249074  0.0000926 -0.0002000 0.0000000
 2831:  41 27 15  5 42 28 15  0               406.8045000   406.8045544 -0.0000544 -0.0002000 0.0000000
 2832:  43 27 17  5 44 28 17  0               406.5660000   406.5659852  0.0000148 -0.0002000 0.0000000
 2833:  44 27 18  5 45 28 18  0               406.4476000   406.4479826 -0.0003826 -0.0002000 0.0000000
 2834:  45 27 19  5 46 28 19  0               406.3308000   406.3310086 -0.0002086 -0.0002000 0.0000000
 2835:  46 27 20  5 47 28 20  0               406.2149000   406.2152240 -0.0003240 -0.0002000 0.0000000
 2836:  47 27 21  5 48 28 21  0               406.1009000   406.1008196  0.0000804 -0.0002000 0.0000000
 2837:  48 27 22  5 49 28 22  0               405.9878000   405.9880167 -0.0002167 -0.0002000 0.0000000
 2838:  49 27 23  5 50 28 23  0               405.8770000   405.8770574 -0.0000574 -0.0002000 0.0000000
 2839:  51 27 25  5 52 28 25  0               405.6613000   405.6614555 -0.0001555 -0.0002000 0.0000000
 2840:  54 27 28  5 55 28 28  0               405.3487000   405.3489924 -0.0002924 -0.0002000 0.0000000
 2841:  63 27 37  5 64 28 37  0               403.9083000   403.9085845 -0.0002845 -0.0002000 0.0000000
 2842:  64 27 38  5 65 28 38  0               403.6999000   403.7002801 -0.0003801 -0.0002000 0.0000000
 2843:  67 27 41  5 68 28 41  0               403.0795000   403.0800617 -0.0005617 -0.0002000 0.0000000
 2844:  28 28  1  5 29 29  1  0               408.2813000   408.2814461 -0.0001461 -0.0002000 0.0000000
 2845:  29 28  2  5 30 29  2  0               408.1572000   408.1573947 -0.0001947 -0.0002000 0.0000000
 2846:  30 28  3  5 31 29  3  0               408.0334000   408.0334110 -0.0000110 -0.0002000 0.0000000
 2847:  31 28  4  5 32 29  4  0               407.9094000   407.9095182 -0.0001182 -0.0002000 0.0000000
 2848:  32 28  5  5 33 29  5  0               407.7856000   407.7857410 -0.0001410 -0.0002000 0.0000000
 2849:  33 28  6  5 34 29  6  0               407.6623000   407.6621065  0.0001935 -0.0002000 0.0000000
 2850:  34 28  7  5 35 29  7  0               407.5387000   407.5386442  0.0000558 -0.0002000 0.0000000
 2851:  35 28  8  5 36 29  8  0               407.4154000   407.4153860  0.0000140 -0.0002000 0.0000000
 2852:  36 28  9  5 37 29  9  0               407.2924000   407.2923669  0.0000331 -0.0002000 0.0000000
 2853:  37 28 10  5 38 29 10  0               407.1699000   407.1696253  0.0002747 -0.0002000 0.0000000
 2854:  38 28 11  5 39 29 11  0               407.0470000   407.0472033 -0.0002033 -0.0002000 0.0000000
 2855:  39 28 12  5 40 29 12  0               406.9250000   406.9251476 -0.0001476 -0.0002000 0.0000000
 2856:  41 28 14  5 42 29 14  0               406.6824000   406.6823489  0.0000511 -0.0002000 0.0000000
 2857:  42 28 15  5 43 29 15  0               406.5614000   406.5617294 -0.0003294 -0.0002000 0.0000000
 2858:  45 28 18  5 46 29 18  0               406.2034000   406.2039207 -0.0005207 -0.0002000 0.0000000
 2859:  46 28 19  5 47 29 19  0               406.0863000   406.0863319 -0.0000319 -0.0002000 0.0000000
 2860:  47 28 20  5 48 29 20  0               405.9696000   405.9697923 -0.0001923 -0.0002000 0.0000000
 2861:  48 28 21  5 49 29 21  0               405.8542000   405.8544623 -0.0002623 -0.0002000 0.0000000
 2862:  49 28 22  5 50 29 22  0               405.7401000   405.7405315 -0.0004315 -0.0002000 0.0000000
 2863:  50 28 23  5 51 29 23  0               405.6278000   405.6282210 -0.0004210 -0.0002000 0.0000000
 2864:  51 28 24  5 52 29 24  0               405.5181000   405.5177741  0.0003259 -0.0002000 0.0000000
 2865:  52 28 25  5 53 29 25  0               405.4097000   405.4094229  0.0002771 -0.0002000 0.0000000
 2866:  53 28 26  5 54 29 26  0               405.3035000   405.3033016  0.0001984 -0.0002000 0.0000000
 2867:  60 28 33  5 61 29 33  0               404.5062000   404.5059231  0.0002769 -0.0002000 0.0000000
 2868:  65 28 38  5 66 29 38  0               403.5684000   403.5689439 -0.0005439 -0.0002000 0.0000000
 2869:  31 29  3  5 32 30  3  0               407.7909000   407.7911383 -0.0002383 -0.0002000 0.0000000
 2870:  33 29  5  5 34 30  5  0               407.5434000   407.5434590 -0.0000590 -0.0002000 0.0000000
 2871:  34 29  6  5 35 30  6  0               407.4197000   407.4198100 -0.0001100 -0.0002000 0.0000000
 2872:  36 29  8  5 37 30  8  0               407.1731000   407.1730293  0.0000707 -0.0002000 0.0000000
 2873:  37 29  9  5 38 30  9  0               407.0496000   407.0499592 -0.0003592 -0.0002000 0.0000000
 2874:  39 29 11  5 40 30 11  0               406.8045000   406.8046352 -0.0001352 -0.0002000 0.0000000
 2875:  40 29 12  5 41 30 12  0               406.6824000   406.6824619 -0.0000619 -0.0002000 0.0000000
 2876:  42 29 14  5 43 30 14  0               406.4394000   406.4393271  0.0000729 -0.0002000 0.0000000
 2877:  44 29 16  5 45 30 16  0               406.1981000   406.1981863 -0.0000863 -0.0002000 0.0000000
 2878:  45 29 17  5 46 30 17  0               406.0784000   406.0785333 -0.0001333 -0.0002000 0.0000000
 2879:  46 29 18  5 47 30 18  0               405.9594000   405.9596017 -0.0002017 -0.0002000 0.0000000
 2880:  47 29 19  5 48 30 19  0               405.8413000   405.8414897 -0.0001897 -0.0002000 0.0000000
 2881:  48 29 20  5 49 30 20  0               405.7243000   405.7243115 -0.0000115 -0.0002000 0.0000000
 2882:  50 29 22  5 51 30 22  0               405.4933000   405.4933205 -0.0000205 -0.0002000 0.0000000
 2883:  51 29 23  5 52 30 23  0               405.3799000   405.3798561  0.0000439 -0.0002000 0.0000000
 2884:  52 29 24  5 53 30 24  0               405.2681000   405.2680288  0.0000712 -0.0002000 0.0000000
 2885:  53 29 25  5 54 30 25  0               405.1581000   405.1580834  0.0000166 -0.0002000 0.0000000
 2886:  54 29 26  5 55 30 26  0               405.0498000   405.0502585 -0.0004585 -0.0002000 0.0000000
 2887:  30 30  1  5 31 31  1  0               407.7962000   407.7963233 -0.0001233 -0.0002000 0.0000000
 2888:  31 30  2  5 32 31  2  0               407.6722000   407.6722793 -0.0000793 -0.0002000 0.0000000
 2889:  32 30  3  5 33 31  3  0               407.5481000   407.5482990 -0.0001990 -0.0002000 0.0000000
 2890:  33 30  4  5 34 31  4  0               407.4244000   407.4244027 -0.0000027 -0.0002000 0.0000000
 2891:  34 30  5  5 35 31  5  0               407.3006000   407.3006119 -0.0000119 -0.0002000 0.0000000
 2892:  35 30  6  5 36 31  6  0               407.1769000   407.1769500 -0.0000500 -0.0002000 0.0000000
 2893:  36 30  7  5 37 31  7  0               407.0536000   407.0534422  0.0001578 -0.0002000 0.0000000
 2894:  37 30  8  5 38 31  8  0               406.9304000   406.9301158  0.0002842 -0.0002000 0.0000000
 2895:  38 30  9  5 39 31  9  0               406.8071000   406.8070004  0.0000996 -0.0002000 0.0000000
 2896:  39 30 10  5 40 31 10  0               406.6843000   406.6841281  0.0001719 -0.0002000 0.0000000
 2897:  40 30 11  5 41 31 11  0               406.5614000   406.5615340 -0.0001340 -0.0002000 0.0000000
 2898:  41 30 12  5 42 31 12  0               406.4394000   406.4392566  0.0001434 -0.0002000 0.0000000
 2899:  42 30 13  5 43 31 13  0               406.3178000   406.3173382  0.0004618 -0.0002000 0.0000000
 2900:  43 30 14  5 44 31 14  0               406.1959000   406.1958256  0.0000744 -0.0002000 0.0000000
 2901:  44 30 15  5 45 31 15  0               406.0747000   406.0747707 -0.0000707 -0.0002000 0.0000000
 2902:  45 30 16  5 46 31 16  0               405.9542000   405.9542317 -0.0000317 -0.0002000 0.0000000
 2903:  46 30 17  5 47 31 17  0               405.8344000   405.8342740  0.0001260 -0.0002000 0.0000000
 2904:  47 30 18  5 48 31 18  0               405.7153000   405.7149719  0.0003281 -0.0002000 0.0000000
 2905:  48 30 19  5 49 31 19  0               405.5964000   405.5964102 -0.0000102 -0.0002000 0.0000000
 2906:  49 30 20  5 50 31 20  0               405.4787000   405.4786869  0.0000131 -0.0002000 0.0000000
 2907:  50 30 21  5 51 31 21  0               405.3622000   405.3619161  0.0002839 -0.0002000 0.0000000
 2908:  51 30 22  5 52 31 22  0               405.2464000   405.2462320  0.0001680 -0.0002000 0.0000000
 2909:  52 30 23  5 53 31 23  0               405.1320000   405.1317932  0.0002068 -0.0002000 0.0000000
 2910:  53 30 24  5 54 31 24  0               405.0186000   405.0187878 -0.0001878 -0.0002000 0.0000000
 2911:  54 30 25  5 55 31 25  0               404.9072000   404.9074351 -0.0002351 -0.0002000 0.0000000
 2912:  55 30 26  5 56 31 26  0               404.7981000   404.7979807  0.0001193 -0.0002000 0.0000000
 2913:  56 30 27  5 57 31 27  0               404.6910000   404.6906691  0.0003309 -0.0002000 0.0000000
 2914:  58 30 29  5 59 31 29  0               404.4828000   404.4829397 -0.0001397 -0.0002000 0.0000000
 2915:  59 30 30  5 60 31 30  0               404.3817000   404.3819244 -0.0002244 -0.0002000 0.0000000
 2916:  60 30 31  5 61 31 31  0               404.2810000   404.2812134 -0.0002134 -0.0002000 0.0000000
 2917:  61 30 32  5 62 31 32  0               404.1783000   404.1781628  0.0001372 -0.0002000 0.0000000
 2918:  64 30 35  5 65 31 35  0               403.8124000   403.8125942 -0.0001942 -0.0002000 0.0000000
 2919:  65 30 36  5 66 31 36  0               403.6585000   403.6585280 -0.0000280 -0.0002000 0.0000000
 2920:  67 30 38  5 68 31 38  0               403.2978000   403.2976615  0.0001385 -0.0002000 0.0000000
 2921:  70 30 41  5 71 31 41  0               402.6789000   402.6790179 -0.0001179 -0.0002000 0.0000000
 2922:  31 31  1  5 32 32  1  0               407.5528000   407.5529126 -0.0001126 -0.0002000 0.0000000
 2923:  32 31  2  5 33 32  2  0               407.4288000   407.4288720 -0.0000720 -0.0002000 0.0000000
 2924:  33 31  3  5 34 32  3  0               407.3049000   407.3048935  0.0000065 -0.0002000 0.0000000
 2925:  34 31  4  5 35 32  4  0               407.1807000   407.1809959 -0.0002959 -0.0002000 0.0000000
 2926:  35 31  5  5 36 32  5  0               407.0571000   407.0571996 -0.0000996 -0.0002000 0.0000000
 2927:  36 31  6  5 37 32  6  0               406.9335000   406.9335262 -0.0000262 -0.0002000 0.0000000
 2928:  37 31  7  5 38 32  7  0               406.8100000   406.8099993  0.0000007 -0.0002000 0.0000000
 2929:  38 31  8  5 39 32  8  0               406.6866000   406.6866442 -0.0000442 -0.0002000 0.0000000
 2930:  39 31  9  5 40 32  9  0               406.5634000   406.5634882 -0.0000882 -0.0002000 0.0000000
 2931:  41 31 11  5 42 32 11  0               406.3178000   406.3178948 -0.0000948 -0.0002000 0.0000000
 2932:  42 31 12  5 43 32 12  0               406.1959000   406.1955248  0.0003752 -0.0002000 0.0000000
 2933:  43 31 13  5 44 32 13  0               406.0737000   406.0734895  0.0002105 -0.0002000 0.0000000
 2934:  44 31 14  5 45 32 14  0               405.9518000   405.9518312 -0.0000312 -0.0002000 0.0000000
 2935:  45 31 15  5 46 32 15  0               405.8306000   405.8305968  0.0000032 -0.0002000 0.0000000
 2936:  47 31 17  5 48 32 17  0               405.5898000   405.5896137  0.0001863 -0.0002000 0.0000000
 2937:  48 31 18  5 49 32 18  0               405.4701000   405.4699886  0.0001114 -0.0002000 0.0000000
 2938:  49 31 19  5 50 32 19  0               405.3513000   405.3510371  0.0002629 -0.0002000 0.0000000
 2939:  50 31 20  5 51 32 20  0               405.2329000   405.2328440  0.0000560 -0.0002000 0.0000000
 2940:  51 31 21  5 52 32 21  0               405.1159000   405.1155072  0.0003928 -0.0002000 0.0000000
 2941:  52 31 22  5 53 32 22  0               404.9990000   404.9991403 -0.0001403 -0.0002000 0.0000000
 2942:  53 31 23  5 54 32 23  0               404.8840000   404.8838770  0.0001230 -0.0002000 0.0000000
 2943:  54 31 24  5 55 32 24  0               404.7695000   404.7698751 -0.0003751 -0.0002000 0.0000000
 2944:  55 31 25  5 56 32 25  0               404.6572000   404.6573215 -0.0001215 -0.0002000 0.0000000
 2945:  56 31 26  5 57 32 26  0               404.5463000   404.5464351 -0.0001351 -0.0002000 0.0000000
 2946:  57 31 27  5 58 32 27  0               404.4372000   404.4374616 -0.0002616 -0.0002000 0.0000000
 2947:  61 31 31  5 62 32 31  0               404.0236000   404.0238261 -0.0002261 -0.0002000 0.0000000
 2948:  64 31 34  5 65 32 34  0               403.7157000   403.7153525  0.0003475 -0.0002000 0.0000000
 2949:  65 31 35  5 66 32 35  0               403.5974000   403.5976358 -0.0002358 -0.0002000 0.0000000
 2950:  33 32  2  5 34 33  2  0               407.1849000   407.1848987  0.0000013 -0.0002000 0.0000000
 2951:  34 32  3  5 35 33  3  0               407.0611000   407.0609218  0.0001782 -0.0002000 0.0000000
 2952:  35 32  4  5 36 33  4  0               406.9370000   406.9370233 -0.0000233 -0.0002000 0.0000000
 2953:  36 32  5  5 37 33  5  0               406.8133000   406.8132220  0.0000780 -0.0002000 0.0000000
 2954:  37 32  6  5 38 33  6  0               406.6897000   406.6895383  0.0001617 -0.0002000 0.0000000
 2955:  38 32  7  5 39 33  7  0               406.5660000   406.5659942  0.0000058 -0.0002000 0.0000000
 2956:  41 32 10  5 42 33 10  0               406.1959000   406.1964444 -0.0005444 -0.0002000 0.0000000
 2957:  44 32 13  5 45 33 13  0               405.8293000   405.8291211  0.0001789 -0.0002000 0.0000000
 2958:  45 32 14  5 46 33 14  0               405.7071000   405.7073331 -0.0002331 -0.0002000 0.0000000
 2959:  47 32 16  5 48 33 16  0               405.4650000   405.4649864  0.0000136 -0.0002000 0.0000000
 2960:  48 32 17  5 49 33 17  0               405.3445000   405.3445265 -0.0000265 -0.0002000 0.0000000
 2961:  49 32 18  5 50 33 18  0               405.2247000   405.2246178  0.0000822 -0.0002000 0.0000000
 2962:  50 32 19  5 51 33 19  0               405.1055000   405.1053258  0.0001742 -0.0002000 0.0000000
 2963:  51 32 20  5 52 33 20  0               404.9870000   404.9867244  0.0002756 -0.0002000 0.0000000
 2964:  53 32 22  5 54 33 22  0               404.7520000   404.7519455  0.0000545 -0.0002000 0.0000000
 2965:  54 32 23  5 55 33 23  0               404.6361000   404.6359790  0.0001210 -0.0002000 0.0000000
 2966:  55 32 24  5 56 33 24  0               404.5211000   404.5211318 -0.0000318 -0.0002000 0.0000000
 2967:  56 32 25  5 57 33 25  0               404.4075000   404.4075610 -0.0000610 -0.0002000 0.0000000
 2968:  57 32 26  5 58 33 26  0               404.2950000   404.2954526 -0.0004526 -0.0002000 0.0000000
 2969:  58 32 27  5 59 33 27  0               404.1850000   404.1850242 -0.0000242 -0.0002000 0.0000000
 2970:  59 32 28  5 60 33 28  0               404.0766000   404.0765221  0.0000779 -0.0002000 0.0000000
 2971:  60 32 29  5 61 33 29  0               403.9699000   403.9702005 -0.0003005 -0.0002000 0.0000000
 2972:  62 32 31  5 63 33 31  0               403.7643000   403.7647346 -0.0004346 -0.0002000 0.0000000
 2973:  63 32 32  5 64 33 32  0               403.6650000   403.6652226 -0.0002226 -0.0002000 0.0000000
 2974:  64 32 33  5 65 33 33  0               403.5666000   403.5665650  0.0000350 -0.0002000 0.0000000
 2975:  66 32 35  5 67 33 35  0               403.3610000   403.3611831 -0.0001831 -0.0002000 0.0000000
 2976:  33 33  1  5 34 34  1  0               407.0646000   407.0643938  0.0002062 -0.0002000 0.0000000
 2977:  34 33  2  5 35 34  2  0               406.9403000   406.9403594 -0.0000594 -0.0002000 0.0000000
 2978:  35 33  3  5 36 34  3  0               406.8162000   406.8163842 -0.0001842 -0.0002000 0.0000000
 2979:  36 33  4  5 37 34  4  0               406.6923000   406.6924847 -0.0001847 -0.0002000 0.0000000
 2980:  37 33  5  5 38 34  5  0               406.5687000   406.5686790  0.0000210 -0.0002000 0.0000000
 2981:  38 33  6  5 39 34  6  0               406.4451000   406.4449861  0.0001139 -0.0002000 0.0000000
 2982:  39 33  7  5 40 34  7  0               406.3215000   406.3214264  0.0000736 -0.0002000 0.0000000
 2983:  40 33  8  5 41 34  8  0               406.1981000   406.1980222  0.0000778 -0.0002000 0.0000000
 2984:  41 33  9  5 42 34  9  0               406.0747000   406.0747968 -0.0000968 -0.0002000 0.0000000
 2985:  42 33 10  5 43 34 10  0               405.9518000   405.9517759  0.0000241 -0.0002000 0.0000000
 2986:  43 33 11  5 44 34 11  0               405.8293000   405.8289869  0.0003131 -0.0002000 0.0000000
 2987:  45 33 13  5 46 34 13  0               405.5843000   405.5842262  0.0000738 -0.0002000 0.0000000
 2988:  46 33 14  5 47 34 14  0               405.4626000   405.4623222  0.0002778 -0.0002000 0.0000000
 2989:  47 33 15  5 48 34 15  0               405.3406000   405.3407861 -0.0001861 -0.0002000 0.0000000
 2990:  48 33 16  5 49 34 16  0               405.2199000   405.2196603  0.0002397 -0.0002000 0.0000000
 2991:  49 33 17  5 50 34 17  0               405.0992000   405.0989917  0.0002083 -0.0002000 0.0000000
 2992:  50 33 18  5 51 34 18  0               404.9790000   404.9788324  0.0001676 -0.0002000 0.0000000
 2993:  51 33 19  5 52 34 19  0               404.8592000   404.8592405 -0.0000405 -0.0002000 0.0000000
 2994:  52 33 20  5 53 34 20  0               404.7404000   404.7402815  0.0001185 -0.0002000 0.0000000
 2995:  53 33 21  5 54 34 21  0               404.6218000   404.6220294 -0.0002294 -0.0002000 0.0000000
 2996:  54 33 22  5 55 34 22  0               404.5045000   404.5045688 -0.0000688 -0.0002000 0.0000000
 2997:  55 33 23  5 56 34 23  0               404.3882000   404.3879971  0.0002029 -0.0002000 0.0000000
 2998:  56 33 24  5 57 34 24  0               404.2726000   404.2724272  0.0001728 -0.0002000 0.0000000
 2999:  57 33 25  5 58 34 25  0               404.1580000   404.1579915  0.0000085 -0.0002000 0.0000000
 3000:  58 33 26  5 59 34 26  0               404.0447000   404.0448462 -0.0001462 -0.0002000 0.0000000
 3001:  59 33 27  5 60 34 27  0               403.9331000   403.9331762 -0.0000762 -0.0002000 0.0000000
 3002:  60 33 28  5 61 34 28  0               403.8231000   403.8231980 -0.0000980 -0.0002000 0.0000000
 3003:  62 33 30  5 63 34 30  0               403.6090000   403.6093143 -0.0003143 -0.0002000 0.0000000
 3004:  63 33 31  5 64 34 31  0               403.5057000   403.5058838 -0.0001838 -0.0002000 0.0000000
 3005:  64 33 32  5 65 34 32  0               403.4045000   403.4049247 -0.0004247 -0.0002000 0.0000000
 3006:  65 33 33  5 66 34 33  0               403.3058000   403.3061141 -0.0003141 -0.0002000 0.0000000
 3007:  34 34  1  5 35 35  1  0               406.8194000   406.8192860  0.0001140 -0.0002000 0.0000000
 3008:  35 34  2  5 36 35  2  0               406.6953000   406.6952544  0.0000456 -0.0002000 0.0000000
 3009:  36 34  3  5 37 35  3  0               406.5713000   406.5712806  0.0000194 -0.0002000 0.0000000
 3010:  37 34  4  5 38 35  4  0               406.4476000   406.4473804  0.0002196 -0.0002000 0.0000000
 3011:  38 34  5  5 39 35  5  0               406.3237000   406.3235706  0.0001294 -0.0002000 0.0000000
 3012:  39 34  6  5 40 35  6  0               406.1999000   406.1998692  0.0000308 -0.0002000 0.0000000
 3013:  40 34  7  5 41 35  7  0               406.0765000   406.0762955  0.0002045 -0.0002000 0.0000000
 3014:  46 34 13  5 47 35 13  0               405.3389000   405.3387996  0.0001004 -0.0002000 0.0000000
 3015:  47 34 14  5 48 35 14  0               405.2169000   405.2167912  0.0001088 -0.0002000 0.0000000
 3016:  48 34 15  5 49 35 15  0               405.0952000   405.0951274  0.0000726 -0.0002000 0.0000000
 3017:  49 34 16  5 50 35 16  0               404.9738000   404.9738468 -0.0000468 -0.0002000 0.0000000
 3018:  50 34 17  5 51 35 17  0               404.8529000   404.8529920 -0.0000920 -0.0002000 0.0000000
 3019:  51 34 18  5 52 35 18  0               404.7326000   404.7326098 -0.0000098 -0.0002000 0.0000000
 3020:  52 34 19  5 53 35 19  0               404.6130000   404.6127524  0.0002476 -0.0002000 0.0000000
 3021:  53 34 20  5 54 35 20  0               404.4933000   404.4934778 -0.0001778 -0.0002000 0.0000000
 3022:  54 34 21  5 55 35 21  0               404.3751000   404.3748516  0.0002484 -0.0002000 0.0000000
 3023:  55 34 22  5 56 35 22  0               404.2569000   404.2569477 -0.0000477 -0.0002000 0.0000000
 3024:  56 34 23  5 57 35 23  0               404.1400000   404.1398505  0.0001495 -0.0002000 0.0000000
 3025:  57 34 24  5 58 35 24  0               404.0236000   404.0236571 -0.0000571 -0.0002000 0.0000000
 3026:  58 34 25  5 59 35 25  0               403.9083000   403.9084801 -0.0001801 -0.0002000 0.0000000
 3027:  60 34 27  5 61 35 27  0               403.6818000   403.6817261  0.0000739 -0.0002000 0.0000000
 3028:  61 34 28  5 62 35 28  0               403.5703000   403.5704880 -0.0001880 -0.0002000 0.0000000
 3029:  62 34 29  5 63 35 29  0               403.4609000   403.4609525 -0.0000525 -0.0002000 0.0000000
 3030:  63 34 30  5 64 35 30  0               403.3535000   403.3533658  0.0001342 -0.0002000 0.0000000
 3031:  64 34 31  5 65 35 31  0               403.2480000   403.2479891  0.0000109 -0.0002000 0.0000000
 3032:  65 34 32  5 66 35 32  0               403.1451000   403.1450514  0.0000486 -0.0002000 0.0000000
 3033:  66 34 33  5 67 35 33  0               403.0450000   403.0446414  0.0003586 -0.0002000 0.0000000
 3034:  79 34 46  5 80 35 46  0               401.1040000   401.1034502  0.0005498 -0.0002000 0.0000000
 3035:  47 35 13  5 48 36 13  0               405.0928000   405.0928364 -0.0000364 -0.0002000 0.0000000
 3036:  48 35 14  5 49 36 14  0               404.9708000   404.9707336  0.0000664 -0.0002000 0.0000000
 3037:  49 35 15  5 50 36 15  0               404.8490000   404.8489547  0.0000453 -0.0002000 0.0000000
 3038:  50 35 16  5 51 36 16  0               404.7275000   404.7275350 -0.0000350 -0.0002000 0.0000000
 3039:  51 35 17  5 52 36 17  0               404.6067000   404.6065132  0.0001868 -0.0002000 0.0000000
 3040:  52 35 18  5 53 36 18  0               404.4857000   404.4859318 -0.0002318 -0.0002000 0.0000000
 3041:  53 35 19  5 54 36 19  0               404.3657000   404.3658377 -0.0001377 -0.0002000 0.0000000
 3042:  54 35 20  5 55 36 20  0               404.2464000   404.2462830  0.0001170 -0.0002000 0.0000000
 3043:  55 35 21  5 56 36 21  0               404.1271000   404.1273260 -0.0002260 -0.0002000 0.0000000
 3044:  56 35 22  5 57 36 22  0               404.0088000   404.0090320 -0.0002320 -0.0002000 0.0000000
 3045:  57 35 23  5 58 36 23  0               403.8913000   403.8914749 -0.0001749 -0.0002000 0.0000000
 3046:  58 35 24  5 59 36 24  0               403.7746000   403.7747390 -0.0001390 -0.0002000 0.0000000
 3047:  59 35 25  5 60 36 25  0               403.6585000   403.6589210 -0.0004210 -0.0002000 0.0000000
 3048:  60 35 26  5 61 36 26  0               403.5437000   403.5441333 -0.0004333 -0.0002000 0.0000000
 3049:  61 35 27  5 62 36 27  0               403.4304000   403.4305068 -0.0001068 -0.0002000 0.0000000
 3050:  62 35 28  5 63 36 28  0               403.3177000   403.3181961 -0.0004961 -0.0002000 0.0000000
 3051:  63 35 29  5 64 36 29  0               403.2071000   403.2073836 -0.0002836 -0.0002000 0.0000000
 3052:  64 35 30  5 65 36 30  0               403.0980000   403.0982836 -0.0002836 -0.0002000 0.0000000
 3053:  65 35 31  5 66 36 31  0               402.9908000   402.9911417 -0.0003417 -0.0002000 0.0000000
 3054:  66 35 32  5 67 36 32  0               402.8864000   402.8862218  0.0001782 -0.0002000 0.0000000
 3055:  67 35 33  5 68 36 33  0               402.7832000   402.7837634 -0.0005634 -0.0002000 0.0000000
 3056:  48 36 13  5 49 37 13  0               404.8462000   404.8463328 -0.0001328 -0.0002000 0.0000000
 3057:  49 36 14  5 50 37 14  0               404.7240000   404.7241444 -0.0001444 -0.0002000 0.0000000
 3058:  50 36 15  5 51 37 15  0               404.6022000   404.6022613 -0.0000613 -0.0002000 0.0000000
 3059:  51 36 16  5 52 37 16  0               404.4806000   404.4807158 -0.0001158 -0.0002000 0.0000000
 3060:  52 36 17  5 53 37 17  0               404.3594000   404.3595435 -0.0001435 -0.0002000 0.0000000
 3061:  53 36 18  5 54 37 18  0               404.2386000   404.2387830 -0.0001830 -0.0002000 0.0000000
 3062:  54 36 19  5 55 37 19  0               404.1182000   404.1184769 -0.0002769 -0.0002000 0.0000000
 3063:  55 36 20  5 56 37 20  0               403.9983000   403.9986721 -0.0003721 -0.0002000 0.0000000
 3064:  56 36 21  5 57 37 21  0               403.8792000   403.8794208 -0.0002208 -0.0002000 0.0000000
 3065:  58 36 23  5 59 37 23  0               403.6426000   403.6428186 -0.0002186 -0.0002000 0.0000000
 3066:  59 36 24  5 60 37 24  0               403.5253000   403.5256068 -0.0003068 -0.0002000 0.0000000
 3067:  60 36 25  5 61 37 25  0               403.4090000   403.4092298 -0.0002298 -0.0002000 0.0000000
 3068:  61 36 26  5 62 37 26  0               403.2933000   403.2937844 -0.0004844 -0.0002000 0.0000000
 3069:  62 36 27  5 63 37 27  0               403.1790000   403.1793821 -0.0003821 -0.0002000 0.0000000
 3070:  63 36 28  5 64 37 28  0               403.0658000   403.0661535 -0.0003535 -0.0002000 0.0000000
 3071:  64 36 29  5 65 37 29  0               402.9537000   402.9542521 -0.0005521 -0.0002000 0.0000000
 3072:  65 36 30  5 66 37 30  0               402.8434000   402.8438591 -0.0004591 -0.0002000 0.0000000
 3073:  66 36 31  5 67 37 31  0               402.7346000   402.7351875 -0.0005875 -0.0002000 0.0000000
 3074:  37 37  1  5 38 38  1  0               406.0806000   406.0805716  0.0000284 -0.0002000 0.0000000
 3075:  41 37  5  5 42 38  5  0               405.5843000   405.5848533 -0.0005533 -0.0002000 0.0000000
 3076:  42 37  6  5 43 38  6  0               405.4611000   405.4611301 -0.0000301 -0.0002000 0.0000000
 3077:  43 37  7  5 44 38  7  0               405.3374000   405.3375203 -0.0001203 -0.0002000 0.0000000
 3078:  44 37  8  5 45 38  8  0               405.2137000   405.2140411 -0.0003411 -0.0002000 0.0000000
 3079:  46 37 10  5 47 38 10  0               404.9671000   404.9675481 -0.0004481 -0.0002000 0.0000000
 3080:  47 37 11  5 48 38 11  0               404.8444000   404.8445747 -0.0001747 -0.0002000 0.0000000
 3081:  48 37 12  5 49 38 12  0               404.7215000   404.7218125 -0.0003125 -0.0002000 0.0000000
 3082:  49 37 13  5 50 38 13  0               404.5988000   404.5992854 -0.0004854 -0.0002000 0.0000000
 3083:  50 37 14  5 51 38 14  0               404.4766000   404.4770190 -0.0004190 -0.0002000 0.0000000
 3084:  51 37 15  5 52 38 15  0               404.3547000   404.3550410 -0.0003410 -0.0002000 0.0000000
 3085:  52 37 16  5 53 38 16  0               404.2330000   404.2333815 -0.0003815 -0.0002000 0.0000000
 3086:  53 37 17  5 54 38 17  0               404.1116000   404.1120729 -0.0004729 -0.0002000 0.0000000
 3087:  54 37 18  5 55 38 18  0               403.9907000   403.9911507 -0.0004507 -0.0002000 0.0000000
 3088:  55 37 19  5 56 38 19  0               403.8703000   403.8706537 -0.0003537 -0.0002000 0.0000000
 3089:  70 37 34  5 71 38 34  0               402.1610000   402.1613487 -0.0003487 -0.0002000 0.0000000
 3090:  74 37 38  5 75 38 38  0               401.7697000   401.7702788 -0.0005788 -0.0002000 0.0000000
 3091:  38 38  1  5 39 39  1  0               405.8330000   405.8332037 -0.0002037 -0.0002000 0.0000000
 3092:  39 38  2  5 40 39  2  0               405.7089000   405.7091804 -0.0002804 -0.0002000 0.0000000
 3093:  41 38  4  5 42 39  4  0               405.4611000   405.4613071 -0.0002071 -0.0002000 0.0000000
 3094:  42 38  5  5 43 39  5  0               405.3374000   405.3374834 -0.0000834 -0.0002000 0.0000000
 3095:  43 38  6  5 44 39  6  0               405.2137000   405.2137538 -0.0000538 -0.0002000 0.0000000
 3096:  44 38  7  5 45 39  7  0               405.0898000   405.0901336 -0.0003336 -0.0002000 0.0000000
 3097:  46 38  9  5 47 39  9  0               404.8429000   404.8432870 -0.0003870 -0.0002000 0.0000000
 3098:  47 38 10  5 48 39 10  0               404.7196000   404.7200961 -0.0004961 -0.0002000 0.0000000
 3099:  48 38 11  5 49 39 11  0               404.5968000   404.5970857 -0.0002857 -0.0002000 0.0000000
 3100:  49 38 12  5 50 39 12  0               404.4737000   404.4742767 -0.0005767 -0.0002000 0.0000000
 3101:  41 39  3  5 42 40  3  0               405.3374000   405.3372797  0.0001203 -0.0002000 0.0000000
 3102:  42 39  4  5 43 40  4  0               405.2137000   405.2133751  0.0003249 -0.0002000 0.0000000
 3103:  43 39  5  5 44 40  5  0               405.0898000   405.0895482  0.0002518 -0.0002000 0.0000000
 3104:  44 39  6  5 45 40  6  0               404.9658000   404.9658124 -0.0000124 -0.0002000 0.0000000
 3105:  47 39  9  5 48 40  9  0               404.5949000   404.5953014 -0.0004014 -0.0002000 0.0000000
 3106:  49 39 11  5 50 40 11  0               404.3495000   404.3490394  0.0004606 -0.0002000 0.0000000
 3107:  50 39 12  5 51 40 12  0               404.2266000   404.2261871  0.0004129 -0.0002000 0.0000000
 3108:  51 39 13  5 52 40 13  0               404.1038000   404.1035481  0.0002519 -0.0002000 0.0000000
 3109:  52 39 14  5 53 40 14  0               403.9807000   403.9811446 -0.0004446 -0.0002000 0.0000000
 3110:  57 39 19  5 58 40 19  0               403.3736000   403.3735674  0.0000326 -0.0002000 0.0000000
 3111:  89 39 51  5 90 40 51  0               399.4010000   399.4010995 -0.0000995 -0.0002000 0.0000000
 3112:   5  2  4  5  4  1  4  0               415.9038000   415.9034426  0.0003574 -0.0002000 0.0000000
 3113:   8  2  7  5  7  1  7  0               416.4372000   416.4375540 -0.0003540 -0.0002000 0.0000000
 3114:   9  2  8  5  8  1  8  0               416.6175000   416.6173928  0.0001072 -0.0002000 0.0000000
 3115:  10  2  9  5  9  1  9  0               416.7971000   416.7972336 -0.0001336 -0.0002000 0.0000000
 3116:  11  2 10  5 10  1 10  0               416.9771000   416.9770081  0.0000919 -0.0002000 0.0000000
 3117:  13  2 12  5 12  1 12  0               417.3364000   417.3363343  0.0000657 -0.0002000 0.0000000
 3118:  15  2 14  5 14  1 14  0               417.6952000   417.6954018 -0.0002018 -0.0002000 0.0000000
 3119:  16  2 15  5 15  1 15  0               417.8750000   417.8748514  0.0001486 -0.0002000 0.0000000
 3120:  18  2 17  5 17  1 17  0               418.2335000   418.2335978 -0.0000978 -0.0002000 0.0000000
 3121:  19  2 18  5 18  1 18  0               418.4133000   418.4128985  0.0004015 -0.0002000 0.0000000
 3122:  20  2 19  5 19  1 19  0               418.5922000   418.5921528  0.0000472 -0.0002000 0.0000000
 3123:  21  2 20  5 20  1 20  0               418.7713000   418.7713615 -0.0000615 -0.0002000 0.0000000
 3124:  22  2 21  5 21  1 21  0               418.9503000   418.9505253 -0.0002253 -0.0002000 0.0000000
 3125:  23  2 22  5 22  1 22  0               419.1299000   419.1296449  0.0002551 -0.0002000 0.0000000
 3126:  24  2 23  5 23  1 23  0               419.3082000   419.3087206 -0.0005206 -0.0002000 0.0000000
 3127:  25  2 24  5 24  1 24  0               419.4882000   419.4877527  0.0004473 -0.0002000 0.0000000
 3128:  26  2 25  5 25  1 25  0               419.6665000   419.6667415 -0.0002415 -0.0002000 0.0000000
 3129:  27  2 26  5 26  1 26  0               419.8452000   419.8456870 -0.0004870 -0.0002000 0.0000000
 3130:   4  3  2  5  3  2  2  0               415.7750000   415.7750200 -0.0000200 -0.0002000 0.0000000
 3131:   5  3  3  5  4  2  3  0               415.9229000   415.9229054 -0.0000054 -0.0002000 0.0000000
 3132:   6  3  4  5  5  2  4  0               416.0813000   416.0818966 -0.0005966 -0.0002000 0.0000000
 3133:   8  3  6  5  7  2  6  0               416.4250000   416.4251361 -0.0001361 -0.0002000 0.0000000
 3134:   9  3  7  5  8  2  7  0               416.6034000   416.6033985  0.0000015 -0.0002000 0.0000000
 3135:  10  3  8  5  9  2  8  0               416.7831000   416.7830675  0.0000325 -0.0002000 0.0000000
 3136:  12  3 10  5 11  2 10  0               417.1429000   417.1431740 -0.0002740 -0.0002000 0.0000000
 3137:  13  3 11  5 12  2 11  0               417.3232000   417.3231015  0.0000985 -0.0002000 0.0000000
 3138:  14  3 12  5 13  2 12  0               417.5031000   417.5028926  0.0002074 -0.0002000 0.0000000
 3139:  15  3 13  5 14  2 13  0               417.6824000   417.6825605 -0.0001605 -0.0002000 0.0000000
 3140:  17  3 15  5 16  2 15  0               418.0414000   418.0415903 -0.0001903 -0.0002000 0.0000000
 3141:  20  3 18  5 19  2 18  0               418.5795000   418.5795356 -0.0000356 -0.0002000 0.0000000
 3142:  21  3 19  5 20  2 19  0               418.7589000   418.7587182  0.0001818 -0.0002000 0.0000000
 3143:  22  3 20  5 21  2 20  0               418.9379000   418.9378416  0.0000584 -0.0002000 0.0000000
 3144:  24  3 22  5 23  2 22  0               419.2961000   419.2959214  0.0001786 -0.0002000 0.0000000
 3145:  25  3 23  5 24  2 23  0               419.4748000   419.4748819 -0.0000819 -0.0002000 0.0000000
 3146:  26  3 24  5 25  2 24  0               419.6539000   419.6537915  0.0001085 -0.0002000 0.0000000
 3147:  30  3 28  5 29  2 28  0               420.3686000   420.3689406 -0.0003406 -0.0002000 0.0000000
 3148:  31  3 29  5 30  2 29  0               420.5477000   420.5476090  0.0000910 -0.0002000 0.0000000
 3149:  32  3 30  5 31  2 30  0               420.7260000   420.7262308 -0.0002308 -0.0002000 0.0000000
 3150:  33  3 31  5 32  2 31  0               420.9052000   420.9048063  0.0003937 -0.0002000 0.0000000
 3151:  34  3 32  5 33  2 32  0               421.0839000   421.0833356  0.0005644 -0.0002000 0.0000000
 3152:  36  3 34  5 35  2 34  0               421.4406000   421.4402565  0.0003435 -0.0002000 0.0000000
 3153:  38  3 36  5 37  2 36  0               421.7972000   421.7969943  0.0002057 -0.0002000 0.0000000
 3154:  41  3 39  5 40  2 39  0               422.3318000   422.3317574  0.0000426 -0.0002000 0.0000000
 3155:   7  4  4  5  6  3  4  0               416.2698000   416.2700910 -0.0002910 -0.0002000 0.0000000
 3156:   9  4  6  5  8  3  6  0               416.5940000   416.5938484  0.0001516 -0.0002000 0.0000000
 3157:  10  4  7  5  9  3  7  0               416.7676000   416.7677783 -0.0001783 -0.0002000 0.0000000
 3158:  12  4  9  5 11  3  9  0               417.1259000   417.1257172  0.0001828 -0.0002000 0.0000000
 3159:  14  4 11  5 13  3 11  0               417.4862000   417.4865572 -0.0003572 -0.0002000 0.0000000
 3160:  15  4 12  5 14  3 12  0               417.6667000   417.6667864 -0.0000864 -0.0002000 0.0000000
 3161:  16  4 13  5 15  3 13  0               417.8472000   417.8468042  0.0003958 -0.0002000 0.0000000
 3162:  17  4 14  5 16  3 14  0               418.0266000   418.0266310 -0.0000310 -0.0002000 0.0000000
 3163:  18  4 15  5 17  3 15  0               418.2060000   418.2062945 -0.0002945 -0.0002000 0.0000000
 3164:  19  4 16  5 18  3 16  0               418.3861000   418.3858192  0.0002808 -0.0002000 0.0000000
 3165:  20  4 17  5 19  3 17  0               418.5653000   418.5652244  0.0000756 -0.0002000 0.0000000
 3166:  21  4 18  5 20  3 18  0               418.7441000   418.7445251 -0.0004251 -0.0002000 0.0000000
 3167:  22  4 19  5 21  3 19  0               418.9235000   418.9237326 -0.0002326 -0.0002000 0.0000000
 3168:  23  4 20  5 22  3 20  0               419.1030000   419.1028556  0.0001444 -0.0002000 0.0000000
 3169:  25  4 22  5 24  3 22  0               419.4605000   419.4608748 -0.0003748 -0.0002000 0.0000000
 3170:  26  4 23  5 25  3 23  0               419.6397000   419.6397807 -0.0000807 -0.0002000 0.0000000
 3171:  27  4 24  5 26  3 24  0               419.8185000   419.8186225 -0.0001225 -0.0002000 0.0000000
 3172:  28  4 25  5 27  3 25  0               419.9974000   419.9974031 -0.0000031 -0.0002000 0.0000000
 3173:  29  4 26  5 28  3 26  0               420.1762000   420.1761249  0.0000751 -0.0002000 0.0000000
 3174:  30  4 27  5 29  3 27  0               420.3545000   420.3547899 -0.0002899 -0.0002000 0.0000000
 3175:  31  4 28  5 30  3 28  0               420.5332000   420.5333996 -0.0001996 -0.0002000 0.0000000
 3176:  32  4 29  5 31  3 29  0               420.7117000   420.7119554 -0.0002554 -0.0002000 0.0000000
 3177:  33  4 30  5 32  3 30  0               420.8906000   420.8904585  0.0001415 -0.0002000 0.0000000
 3178:  35  4 32  5 34  3 32  0               421.2469000   421.2473098 -0.0004098 -0.0002000 0.0000000
 3179:  37  4 34  5 36  3 34  0               421.6035000   421.6039593 -0.0004593 -0.0002000 0.0000000
 3180:  38  4 35  5 37  3 35  0               421.7824000   421.7822097  0.0001903 -0.0002000 0.0000000
 3181:  39  4 36  5 38  3 36  0               421.9600000   421.9604109 -0.0004109 -0.0002000 0.0000000
 3182:   5  5  1  5  4  4  1  0               416.0813000   416.0812426  0.0000574 -0.0002000 0.0000000
 3183:   9  5  5  5  8  4  5  0               416.6147000   416.6146081  0.0000919 -0.0002000 0.0000000
 3184:  10  5  6  5  9  4  6  0               416.7701000   416.7696690  0.0004310 -0.0002000 0.0000000
 3185:  11  5  7  5 10  4  7  0               416.9350000   416.9349117  0.0000883 -0.0002000 0.0000000
 3186:  12  5  8  5 11  4  8  0               417.1074000   417.1079675 -0.0005675 -0.0002000 0.0000000
 3187:  13  5  9  5 12  4  9  0               417.2856000   417.2858210 -0.0002210 -0.0002000 0.0000000
 3188:  14  5 10  5 13  4 10  0               417.4658000   417.4659528 -0.0001528 -0.0002000 0.0000000
 3189:  15  5 11  5 14  4 11  0               417.6467000   417.6468188 -0.0001188 -0.0002000 0.0000000
 3190:  16  5 12  5 15  4 12  0               417.8275000   417.8276952 -0.0001952 -0.0002000 0.0000000
 3191:  17  5 13  5 16  4 13  0               418.0084000   418.0083282  0.0000718 -0.0002000 0.0000000
 3192:  19  5 15  5 18  4 15  0               418.3685000   418.3687457 -0.0002457 -0.0002000 0.0000000
 3193:  20  5 16  5 19  4 16  0               418.5484000   418.5485919 -0.0001919 -0.0002000 0.0000000
 3194:  21  5 17  5 20  4 17  0               418.7282000   418.7282450 -0.0000450 -0.0002000 0.0000000
 3195:  22  5 18  5 21  4 18  0               418.9075000   418.9077337 -0.0002337 -0.0002000 0.0000000
 3196:  23  5 19  5 22  4 19  0               419.0870000   419.0870806 -0.0000806 -0.0002000 0.0000000
 3197:  25  5 21  5 24  4 21  0               419.4455000   419.4454150  0.0000850 -0.0002000 0.0000000
 3198:  26  5 22  5 25  4 22  0               419.6244000   419.6244269 -0.0000269 -0.0002000 0.0000000
 3199:  27  5 23  5 26  4 23  0               419.8034000   419.8033474  0.0000526 -0.0002000 0.0000000
 3200:  32  5 28  5 31  4 28  0               420.6966000   420.6967842 -0.0001842 -0.0002000 0.0000000
 3201:  33  5 29  5 32  4 29  0               420.8750000   420.8752663 -0.0002663 -0.0002000 0.0000000
 3202:  36  5 32  5 35  4 32  0               421.4103000   421.4103479 -0.0000479 -0.0002000 0.0000000
 3203:  37  5 33  5 36  4 33  0               421.5888000   421.5885924  0.0002076 -0.0002000 0.0000000
 3204:  38  5 34  5 37  4 34  0               421.7668000   421.7667810  0.0000190 -0.0002000 0.0000000
 3205:  39  5 35  5 38  4 35  0               421.9446000   421.9449147 -0.0003147 -0.0002000 0.0000000
 3206:  41  5 37  5 40  4 37  0               422.3007000   422.3010206 -0.0003206 -0.0002000 0.0000000
 3207:  42  5 38  5 41  4 38  0               422.4793000   422.4789941  0.0003059 -0.0002000 0.0000000
 3208:   6  6  1  5  5  5  1  0               416.3038000   416.3038607 -0.0000607 -0.0002000 0.0000000
 3209:   7  6  2  5  6  5  2  0               416.4283000   416.4282750  0.0000250 -0.0002000 0.0000000
 3210:   9  6  4  5  8  5  4  0               416.6814000   416.6812137  0.0001863 -0.0002000 0.0000000
 3211:  10  6  5  5  9  5  5  0               416.8145000   416.8147506 -0.0002506 -0.0002000 0.0000000
 3212:  11  6  6  5 10  5  6  0               416.9573000   416.9571809  0.0001191 -0.0002000 0.0000000
 3213:  12  6  7  5 11  5  7  0               417.1104000   417.1103436  0.0000564 -0.0002000 0.0000000
 3214:  13  6  8  5 12  5  8  0               417.2742000   417.2740281  0.0001719 -0.0002000 0.0000000
 3215:  15  6 10  5 14  5 10  0               417.6235000   417.6237476 -0.0002476 -0.0002000 0.0000000
 3216:  16  6 11  5 15  5 11  0               417.8038000   417.8041056 -0.0003056 -0.0002000 0.0000000
 3217:  17  6 12  5 16  5 12  0               417.9855000   417.9854364  0.0000636 -0.0002000 0.0000000
 3218:  18  6 13  5 17  5 13  0               418.1667000   418.1668300 -0.0001300 -0.0002000 0.0000000
 3219:  19  6 14  5 18  5 14  0               418.3478000   418.3479366 -0.0001366 -0.0002000 0.0000000
 3220:  20  6 15  5 19  5 15  0               418.5285000   418.5286757 -0.0001757 -0.0002000 0.0000000
 3221:  21  6 16  5 20  5 16  0               418.7087000   418.7090679 -0.0003679 -0.0002000 0.0000000
 3222:  22  6 17  5 21  5 17  0               418.8886000   418.8891603 -0.0005603 -0.0002000 0.0000000
 3223:  23  6 18  5 22  5 18  0               419.0685000   419.0689994 -0.0004994 -0.0002000 0.0000000
 3224:  24  6 19  5 23  5 19  0               419.2485000   419.2486241 -0.0001241 -0.0002000 0.0000000
 3225:  26  6 21  5 25  5 21  0               419.6076000   419.6073464  0.0002536 -0.0002000 0.0000000
 3226:  27  6 22  5 26  5 22  0               419.7862000   419.7864870 -0.0002870 -0.0002000 0.0000000
 3227:  28  6 23  5 27  5 23  0               419.9656000   419.9655022  0.0000978 -0.0002000 0.0000000
 3228:  29  6 24  5 28  5 24  0               420.1444000   420.1444038 -0.0000038 -0.0002000 0.0000000
 3229:  30  6 25  5 29  5 25  0               420.3234000   420.3232018  0.0001982 -0.0002000 0.0000000
 3230:  31  6 26  5 30  5 26  0               420.5020000   420.5019042  0.0000958 -0.0002000 0.0000000
 3231:  32  6 27  5 31  5 27  0               420.6806000   420.6805177  0.0000823 -0.0002000 0.0000000
 3232:  33  6 28  5 32  5 28  0               420.8590000   420.8590479 -0.0000479 -0.0002000 0.0000000
 3233:  35  6 30  5 34  5 30  0               421.2155000   421.2158760 -0.0003760 -0.0002000 0.0000000
 3234:  36  6 31  5 35  5 31  0               421.3939000   421.3941811 -0.0002811 -0.0002000 0.0000000
 3235:  37  6 32  5 36  5 32  0               421.5721000   421.5724177 -0.0003177 -0.0002000 0.0000000
 3236:  38  6 33  5 37  5 33  0               421.7505000   421.7505880 -0.0000880 -0.0002000 0.0000000
 3237:  40  6 35  5 39  5 35  0               422.1070000   422.1067381  0.0002619 -0.0002000 0.0000000
 3238:  41  6 36  5 40  5 36  0               422.2851000   422.2847211  0.0003789 -0.0002000 0.0000000
 3239:  42  6 37  5 41  5 37  0               422.4630000   422.4626447  0.0003553 -0.0002000 0.0000000
 3240:  43  6 38  5 42  5 38  0               422.6410000   422.6405098  0.0004902 -0.0002000 0.0000000
 3241:  22  7 16  5 21  6 16  0               418.8670000   418.8669699  0.0000301 -0.0002000 0.0000000
 3242:  23  7 17  5 22  6 17  0               419.0476000   419.0477327 -0.0001327 -0.0002000 0.0000000
 3243:  24  7 18  5 23  6 18  0               419.2281000   419.2281218 -0.0000218 -0.0002000 0.0000000
 3244:  25  7 19  5 24  6 19  0               419.4080000   419.4081938 -0.0001938 -0.0002000 0.0000000
 3245:  28  7 22  5 27  6 22  0               419.9466000   419.9469482 -0.0003482 -0.0002000 0.0000000
 3246:  29  7 23  5 28  6 23  0               420.1265000   420.1261513  0.0003487 -0.0002000 0.0000000
 3247:  30  7 24  5 29  6 24  0               420.3054000   420.3052007  0.0001993 -0.0002000 0.0000000
 3248:  31  7 25  5 30  6 25  0               420.4839000   420.4841123 -0.0002123 -0.0002000 0.0000000
 3249:  32  7 26  5 31  6 26  0               420.6631000   420.6628989  0.0002011 -0.0002000 0.0000000
 3250:  33  7 27  5 32  6 27  0               420.8416000   420.8415713  0.0000287 -0.0002000 0.0000000
 3251:  34  7 28  5 33  6 28  0               421.0200000   421.0201383 -0.0001383 -0.0002000 0.0000000
 3252:  35  7 29  5 34  6 29  0               421.1986000   421.1986072 -0.0000072 -0.0002000 0.0000000
 3253:  36  7 30  5 35  6 30  0               421.3768000   421.3769843 -0.0001843 -0.0002000 0.0000000
 3254:  37  7 31  5 36  6 31  0               421.5550000   421.5552748 -0.0002748 -0.0002000 0.0000000
 3255:  38  7 32  5 37  6 32  0               421.7338000   421.7334833  0.0003167 -0.0002000 0.0000000
 3256:  39  7 33  5 38  6 33  0               421.9122000   421.9116135  0.0005865 -0.0002000 0.0000000
 3257:  41  7 35  5 40  6 35  0               422.2679000   422.2676520  0.0002480 -0.0002000 0.0000000
 3258:  42  7 36  5 41  6 36  0               422.4458000   422.4455656  0.0002344 -0.0002000 0.0000000
 3259:   9  8  2  5  8  7  2  0               416.8719000   416.8718875  0.0000125 -0.0002000 0.0000000
 3260:  10  8  3  5  9  7  3  0               416.9957000   416.9957331 -0.0000331 -0.0002000 0.0000000
 3261:  11  8  4  5 10  7  4  0               417.1194000   417.1192314  0.0001686 -0.0002000 0.0000000
 3262:  13  8  6  5 12  7  6  0               417.3687000   417.3687293 -0.0000293 -0.0002000 0.0000000
 3263:  14  8  7  5 13  7  7  0               417.4994000   417.4993370  0.0000630 -0.0002000 0.0000000
 3264:  15  8  8  5 14  7  8  0               417.6378000   417.6380945 -0.0002945 -0.0002000 0.0000000
 3265:  17  8 10  5 16  7 10  0               417.9479000   417.9477724  0.0001276 -0.0002000 0.0000000
 3266:  18  8 11  5 17  7 11  0               418.1174000   418.1177400 -0.0003400 -0.0002000 0.0000000
 3267:  20  8 13  5 19  7 13  0               418.4754000   418.4751235  0.0002765 -0.0002000 0.0000000
 3268:  21  8 14  5 20  7 14  0               418.6574000   418.6573319  0.0000681 -0.0002000 0.0000000
 3269:  24  8 17  5 23  7 17  0               419.2037000   419.2036774  0.0000226 -0.0002000 0.0000000
 3270:  25  8 18  5 24  7 18  0               419.3847000   419.3848529 -0.0001529 -0.0002000 0.0000000
 3271:  27  8 20  5 26  7 20  0               419.7456000   419.7459228 -0.0003228 -0.0002000 0.0000000
 3272:  29  8 22  5 28  7 22  0               420.1053000   420.1056817 -0.0003817 -0.0002000 0.0000000
 3273:  31  8 24  5 30  7 24  0               420.4644000   420.4644775 -0.0000775 -0.0002000 0.0000000
 3274:  32  8 25  5 31  7 25  0               420.6432000   420.6435875 -0.0003875 -0.0002000 0.0000000
 3275:  33  8 26  5 32  7 26  0               420.8225000   420.8225336 -0.0000336 -0.0002000 0.0000000
 3276:  34  8 27  5 33  7 27  0               421.0011000   421.0013318 -0.0002318 -0.0002000 0.0000000
 3277:  35  8 28  5 34  7 28  0               421.1801000   421.1799957  0.0001043 -0.0002000 0.0000000
 3278:  36  8 29  5 35  7 29  0               421.3586000   421.3585363  0.0000637 -0.0002000 0.0000000
 3279:  38  8 31  5 37  7 31  0               421.7152000   421.7152835 -0.0000835 -0.0002000 0.0000000
 3280:  39  8 32  5 38  7 32  0               421.8936000   421.8935048  0.0000952 -0.0002000 0.0000000
 3281:  40  8 33  5 39  7 33  0               422.0721000   422.0716324  0.0004676 -0.0002000 0.0000000
 3282:  42  8 35  5 41  7 35  0               422.4282000   422.4276258  0.0005742 -0.0002000 0.0000000
 3283:  43  8 36  5 42  7 36  0               422.6060000   422.6054995  0.0005005 -0.0002000 0.0000000
 3284:  44  8 37  5 43  7 37  0               422.7834000   422.7832956  0.0001044 -0.0002000 0.0000000
 3285:  47  8 40  5 46  7 40  0               423.3168000   423.3162444  0.0005556 -0.0002000 0.0000000
 3286:  48  8 41  5 47  7 41  0               423.4942000   423.4937546  0.0004454 -0.0002000 0.0000000
 3287:  52  8 45  5 51  7 45  0               424.2037000   424.2031412  0.0005588 -0.0002000 0.0000000
 3288:   9  9  1  5  8  8  1  0               416.9689000   416.9687792  0.0001208 -0.0002000 0.0000000
 3289:  10  9  2  5  9  8  2  0               417.0930000   417.0929963  0.0000037 -0.0002000 0.0000000
 3290:  11  9  3  5 10  8  3  0               417.2168000   417.2169071 -0.0001071 -0.0002000 0.0000000
 3291:  12  9  4  5 11  8  4  0               417.3404000   417.3403107  0.0000893 -0.0002000 0.0000000
 3292:  14  9  6  5 13  8  6  0               417.5865000   417.5861812  0.0003188 -0.0002000 0.0000000
 3293:  15  9  7  5 14  8  7  0               417.7109000   417.7108502  0.0000498 -0.0002000 0.0000000
 3294:  16  9  8  5 15  8  8  0               417.8399000   417.8399971 -0.0000971 -0.0002000 0.0000000
 3295:  17  9  9  5 16  8  9  0               417.9769000   417.9769272 -0.0000272 -0.0002000 0.0000000
 3296:  18  9 10  5 17  8 10  0               418.1242000   418.1242574 -0.0000574 -0.0002000 0.0000000
 3297:  19  9 11  5 18  8 11  0               418.2829000   418.2828636  0.0000364 -0.0002000 0.0000000
 3298:  20  9 12  5 19  8 12  0               418.4518000   418.4515760  0.0002240 -0.0002000 0.0000000
 3299:  22  9 14  5 21  8 14  0               418.8078000   418.8083522 -0.0005522 -0.0002000 0.0000000
 3300:  23  9 15  5 22  8 15  0               418.9910000   418.9909312  0.0000688 -0.0002000 0.0000000
 3301:  24  9 16  5 23  8 16  0               419.1740000   419.1739608  0.0000392 -0.0002000 0.0000000
 3302:  25  9 17  5 24  8 17  0               419.3565000   419.3567041 -0.0002041 -0.0002000 0.0000000
 3303:  26  9 18  5 25  8 18  0               419.5389000   419.5389023 -0.0000023 -0.0002000 0.0000000
 3304:  28  9 20  5 27  8 20  0               419.9015000   419.9016215 -0.0001215 -0.0002000 0.0000000
 3305:  29  9 21  5 28  8 21  0               420.0824000   420.0822678  0.0001322 -0.0002000 0.0000000
 3306:  30  9 22  5 29  8 22  0               420.2624000   420.2625302 -0.0001302 -0.0002000 0.0000000
 3307:  31  9 23  5 30  8 23  0               420.4424000   420.4424653 -0.0000653 -0.0002000 0.0000000
 3308:  32  9 24  5 31  8 24  0               420.6219000   420.6221187 -0.0002187 -0.0002000 0.0000000
 3309:  33  9 25  5 32  8 25  0               420.8016000   420.8015272  0.0000728 -0.0002000 0.0000000
 3310:  34  9 26  5 33  8 26  0               420.9805000   420.9807203 -0.0002203 -0.0002000 0.0000000
 3311:  35  9 27  5 34  8 27  0               421.1596000   421.1597218 -0.0001218 -0.0002000 0.0000000
 3312:  36  9 28  5 35  8 28  0               421.3383000   421.3385514 -0.0002514 -0.0002000 0.0000000
 3313:  37  9 29  5 36  8 29  0               421.5173000   421.5172252  0.0000748 -0.0002000 0.0000000
 3314:  38  9 30  5 37  8 30  0               421.6955000   421.6957569 -0.0002569 -0.0002000 0.0000000
 3315:  39  9 31  5 38  8 31  0               421.8741000   421.8741577 -0.0000577 -0.0002000 0.0000000
 3316:  40  9 32  5 39  8 32  0               422.0520000   422.0524374 -0.0004374 -0.0002000 0.0000000
 3317:  41  9 33  5 40  8 33  0               422.2309000   422.2306041  0.0002959 -0.0002000 0.0000000
 3318:  42  9 34  5 41  8 34  0               422.4087000   422.4086648  0.0000352 -0.0002000 0.0000000
 3319:  10 10  1  5  9  9  1  0               417.1894000   417.1892643  0.0001357 -0.0002000 0.0000000
 3320:  11 10  2  5 10  9  2  0               417.3136000   417.3135182  0.0000818 -0.0002000 0.0000000
 3321:  12 10  3  5 11  9  3  0               417.4375000   417.4375285 -0.0000285 -0.0002000 0.0000000
 3322:  13 10  4  5 12  9  4  0               417.5609000   417.5610823 -0.0001823 -0.0002000 0.0000000
 3323:  14 10  5  5 13  9  5  0               417.6836000   417.6839922 -0.0003922 -0.0002000 0.0000000
 3324:  15 10  6  5 14  9  6  0               417.8060000   417.8062652 -0.0002652 -0.0002000 0.0000000
 3325:  17 10  8  5 16  9  8  0               418.0519000   418.0520594 -0.0001594 -0.0002000 0.0000000
 3326:  18 10  9  5 17  9  9  0               418.1796000   418.1797726 -0.0001726 -0.0002000 0.0000000
 3327:  20 10 11  5 19  9 11  0               418.4604000   418.4602312  0.0001688 -0.0002000 0.0000000
 3328:  21 10 12  5 20  9 12  0               418.6168000   418.6169912 -0.0001912 -0.0002000 0.0000000
 3329:  22 10 13  5 21  9 13  0               418.7841000   418.7843271 -0.0002271 -0.0002000 0.0000000
 3330:  23 10 14  5 22  9 14  0               418.9597000   418.9597683 -0.0000683 -0.0002000 0.0000000
 3331:  24 10 15  5 23  9 15  0               419.1405000   419.1402514  0.0002486 -0.0002000 0.0000000
 3332:  25 10 16  5 24  9 16  0               419.3232000   419.3231348  0.0000652 -0.0002000 0.0000000
 3333:  26 10 17  5 25  9 17  0               419.5066000   419.5066810 -0.0000810 -0.0002000 0.0000000
 3334:  27 10 18  5 26  9 18  0               419.6899000   419.6899954 -0.0000954 -0.0002000 0.0000000
 3335:  29 10 20  5 28  9 20  0               420.0546000   420.0548265 -0.0002265 -0.0002000 0.0000000
 3336:  30 10 21  5 29  9 21  0               420.2363000   420.2363230 -0.0000230 -0.0002000 0.0000000
 3337:  31 10 22  5 30  9 22  0               420.4171000   420.4172993 -0.0001993 -0.0002000 0.0000000
 3338:  32 10 23  5 31  9 23  0               420.5979000   420.5978313  0.0000687 -0.0002000 0.0000000
 3339:  33 10 24  5 32  9 24  0               420.7779000   420.7779842 -0.0000842 -0.0002000 0.0000000
 3340:  34 10 25  5 33  9 25  0               420.9575000   420.9578111 -0.0003111 -0.0002000 0.0000000
 3341:  35 10 26  5 34  9 26  0               421.1372000   421.1373549 -0.0001549 -0.0002000 0.0000000
 3342:  36 10 27  5 35  9 27  0               421.3166000   421.3166502 -0.0000502 -0.0002000 0.0000000
 3343:  37 10 28  5 36  9 28  0               421.4957000   421.4957253 -0.0000253 -0.0002000 0.0000000
 3344:  38 10 29  5 37  9 29  0               421.6746000   421.6746032 -0.0000032 -0.0002000 0.0000000
 3345:  39 10 30  5 38  9 30  0               421.8534000   421.8533031  0.0000969 -0.0002000 0.0000000
 3346:  40 10 31  5 39  9 31  0               422.0319000   422.0318410  0.0000590 -0.0002000 0.0000000
 3347:  41 10 32  5 40  9 32  0               422.2102000   422.2102303 -0.0000303 -0.0002000 0.0000000
 3348:  42 10 33  5 41  9 33  0               422.3885000   422.3884826  0.0000174 -0.0002000 0.0000000
 3349:  43 10 34  5 42  9 34  0               422.5666000   422.5666076 -0.0000076 -0.0002000 0.0000000
 3350:  44 10 35  5 43  9 35  0               422.7448000   422.7446136  0.0001864 -0.0002000 0.0000000
 3351:  45 10 36  5 44  9 36  0               422.9226000   422.9225080  0.0000920 -0.0002000 0.0000000
 3352:  46 10 37  5 45  9 37  0               423.1006000   423.1002969  0.0003031 -0.0002000 0.0000000
 3353:  47 10 38  5 46  9 38  0               423.2783000   423.2779858  0.0003142 -0.0002000 0.0000000
 3354:  48 10 39  5 47  9 39  0               423.4559000   423.4555796  0.0003204 -0.0002000 0.0000000
 3355:  49 10 40  5 48  9 40  0               423.6335000   423.6330824  0.0004176 -0.0002000 0.0000000
 3356:  50 10 41  5 49  9 41  0               423.8109000   423.8104978  0.0004022 -0.0002000 0.0000000
 3357:  51 10 42  5 50  9 42  0               423.9883000   423.9878291  0.0004709 -0.0002000 0.0000000
 3358:  55 10 46  5 54  9 46  0               424.6963000   424.6963660 -0.0000660 -0.0002000 0.0000000
 3359:  11 11  1  5 10 10  1  0               417.4092000   417.4091641  0.0000359 -0.0002000 0.0000000
 3360:  12 11  2  5 11 10  2  0               417.5334000   417.5334469 -0.0000469 -0.0002000 0.0000000
 3361:  14 11  4  5 13 10  4  0               417.7813000   417.7812663  0.0000337 -0.0002000 0.0000000
 3362:  15 11  5  5 14 10  5  0               417.9043000   417.9044162 -0.0001162 -0.0002000 0.0000000
 3363:  16 11  6  5 15 10  6  0               418.0266000   418.0268126 -0.0002126 -0.0002000 0.0000000
 3364:  17 11  7  5 16 10  7  0               418.1485000   418.1484608  0.0000392 -0.0002000 0.0000000
 3365:  18 11  8  5 17 10  8  0               418.2696000   418.2698657 -0.0002657 -0.0002000 0.0000000
 3366:  19 11  9  5 18 10  9  0               418.3922000   418.3924495 -0.0002495 -0.0002000 0.0000000
 3367:  20 11 10  5 19 10 10  0               418.5188000   418.5187669  0.0000331 -0.0002000 0.0000000
 3368:  21 11 11  5 20 10 11  0               418.6521000   418.6521050 -0.0000050 -0.0002000 0.0000000
 3369:  22 11 12  5 21 10 12  0               418.7954000   418.7954375 -0.0000375 -0.0002000 0.0000000
 3370:  23 11 13  5 22 10 13  0               418.9503000   418.9502814  0.0000186 -0.0002000 0.0000000
 3371:  25 11 15  5 24 10 15  0               419.2909000   419.2906947  0.0002053 -0.0002000 0.0000000
 3372:  26 11 16  5 25 10 16  0               419.4708000   419.4709373 -0.0001373 -0.0002000 0.0000000
 3373:  27 11 17  5 26 10 17  0               419.6539000   419.6540468 -0.0001468 -0.0002000 0.0000000
 3374:  28 11 18  5 27 10 18  0               419.8380000   419.8380742 -0.0000742 -0.0002000 0.0000000
 3375:  29 11 19  5 28 10 19  0               420.0221000   420.0219550  0.0001450 -0.0002000 0.0000000
 3376:  31 11 21  5 30 10 21  0               420.3877000   420.3878310 -0.0001310 -0.0002000 0.0000000
 3377:  32 11 22  5 31 10 22  0               420.5696000   420.5697493 -0.0001493 -0.0002000 0.0000000
 3378:  33 11 23  5 32 10 23  0               420.7509000   420.7510784 -0.0001784 -0.0002000 0.0000000
 3379:  34 11 24  5 33 10 24  0               420.9324000   420.9319017  0.0004983 -0.0002000 0.0000000
 3380:  35 11 25  5 34 10 25  0               421.1123000   421.1122927  0.0000073 -0.0002000 0.0000000
 3381:  36 11 26  5 35 10 26  0               421.2923000   421.2923120 -0.0000120 -0.0002000 0.0000000
 3382:  37 11 27  5 36 10 27  0               421.4719000   421.4720089 -0.0001089 -0.0002000 0.0000000
 3383:  38 11 28  5 37 10 28  0               421.6515000   421.6514232  0.0000768 -0.0002000 0.0000000
 3384:  39 11 29  5 38 10 29  0               421.8305000   421.8305874 -0.0000874 -0.0002000 0.0000000
 3385:  40 11 30  5 39 10 30  0               422.0098000   422.0095284  0.0002716 -0.0002000 0.0000000
 3386:  41 11 31  5 40 10 31  0               422.1882000   422.1882682 -0.0000682 -0.0002000 0.0000000
 3387:  42 11 32  5 41 10 32  0               422.3670000   422.3668255  0.0001745 -0.0002000 0.0000000
 3388:  44 11 34  5 43 10 34  0               422.7236000   422.7234526  0.0001474 -0.0002000 0.0000000
 3389:  46 11 36  5 45 10 36  0               423.0798000   423.0795092  0.0002908 -0.0002000 0.0000000
 3390:  47 11 37  5 46 10 37  0               423.2575000   423.2573472  0.0001528 -0.0002000 0.0000000
 3391:  48 11 38  5 47 10 38  0               423.4354000   423.4350686  0.0003314 -0.0002000 0.0000000
 3392:  49 11 39  5 48 10 39  0               423.6127000   423.6126797  0.0000203 -0.0002000 0.0000000
 3393:  50 11 40  5 49 10 40  0               423.7900000   423.7901862 -0.0001862 -0.0002000 0.0000000
 3394:  53 11 43  5 52 10 43  0               424.3223000   424.3221239  0.0001761 -0.0002000 0.0000000
 3395:  12 12  1  5 11 11  1  0               417.6285000   417.6284782  0.0000218 -0.0002000 0.0000000
 3396:  13 12  2  5 12 11  2  0               417.7528000   417.7527832  0.0000168 -0.0002000 0.0000000
 3397:  14 12  3  5 13 11  3  0               417.8767000   417.8769422 -0.0002422 -0.0002000 0.0000000
 3398:  15 12  4  5 14 11  4  0               418.0008000   418.0008083 -0.0000083 -0.0002000 0.0000000
 3399:  16 12  5  5 15 11  5  0               418.1242000   418.1242036 -0.0000036 -0.0002000 0.0000000
 3400:  17 12  6  5 16 11  6  0               418.2467000   418.2469281 -0.0002281 -0.0002000 0.0000000
 3401:  18 12  7  5 17 11  7  0               418.3685000   418.3688093 -0.0003093 -0.0002000 0.0000000
 3402:  19 12  8  5 18 11  8  0               418.4894000   418.4898458 -0.0004458 -0.0002000 0.0000000
 3403:  20 12  9  5 19 11  9  0               418.6105000   418.6104987  0.0000013 -0.0002000 0.0000000
 3404:  21 12 10  5 20 11 10  0               418.7319000   418.7320911 -0.0001911 -0.0002000 0.0000000
 3405:  22 12 11  5 21 11 11  0               418.8571000   418.8570581  0.0000419 -0.0002000 0.0000000
 3406:  23 12 12  5 22 11 12  0               418.9882000   418.9886485 -0.0004485 -0.0002000 0.0000000
 3407:  24 12 13  5 23 11 13  0               419.1299000   419.1299713 -0.0000713 -0.0002000 0.0000000
 3408:  25 12 14  5 24 11 14  0               419.2828000   419.2828380 -0.0000380 -0.0002000 0.0000000
 3409:  26 12 15  5 25 11 15  0               419.4471000   419.4470701  0.0000299 -0.0002000 0.0000000
 3410:  27 12 16  5 26 11 16  0               419.6201000   419.6206354 -0.0005354 -0.0002000 0.0000000
 3411:  30 12 19  5 29 11 19  0               420.1684000   420.1682207  0.0001793 -0.0002000 0.0000000
 3412:  31 12 20  5 30 11 20  0               420.3525000   420.3526549 -0.0001549 -0.0002000 0.0000000
 3413:  33 12 22  5 32 11 22  0               420.7191000   420.7195980 -0.0004980 -0.0002000 0.0000000
 3414:  34 12 23  5 33 11 23  0               420.9019000   420.9019571 -0.0000571 -0.0002000 0.0000000
 3415:  35 12 24  5 34 11 24  0               421.0839000   421.0836586  0.0002414 -0.0002000 0.0000000
 3416:  36 12 25  5 35 11 25  0               421.2647000   421.2647922 -0.0000922 -0.0002000 0.0000000
 3417:  37 12 26  5 36 11 26  0               421.4455000   421.4454390  0.0000610 -0.0002000 0.0000000
 3418:  38 12 27  5 37 11 27  0               421.6254000   421.6256672 -0.0002672 -0.0002000 0.0000000
 3419:  39 12 28  5 38 11 28  0               421.8055000   421.8055325 -0.0000325 -0.0002000 0.0000000
 3420:  40 12 29  5 39 11 29  0               421.9850000   421.9850802 -0.0000802 -0.0002000 0.0000000
 3421:  41 12 30  5 40 11 30  0               422.1643000   422.1643472 -0.0000472 -0.0002000 0.0000000
 3422:  42 12 31  5 41 11 31  0               422.3435000   422.3433640  0.0001360 -0.0002000 0.0000000
 3423:  43 12 32  5 42 11 32  0               422.5223000   422.5221559  0.0001441 -0.0002000 0.0000000
 3424:  44 12 33  5 43 11 33  0               422.7008000   422.7007440  0.0000560 -0.0002000 0.0000000
 3425:  45 12 34  5 44 11 34  0               422.8789000   422.8791463 -0.0002463 -0.0002000 0.0000000
 3426:  46 12 35  5 45 11 35  0               423.0578000   423.0573779  0.0004221 -0.0002000 0.0000000
 3427:  47 12 36  5 46 11 36  0               423.2357000   423.2354518  0.0002482 -0.0002000 0.0000000
 3428:  48 12 37  5 47 11 37  0               423.4134000   423.4133793  0.0000207 -0.0002000 0.0000000
 3429:  49 12 38  5 48 11 38  0               423.5915000   423.5911700  0.0003300 -0.0002000 0.0000000
 3430:  50 12 39  5 49 11 39  0               423.7691000   423.7688324  0.0002676 -0.0002000 0.0000000
 3431:  13 13  1  5 12 12  1  0               417.8472000   417.8472061 -0.0000061 -0.0002000 0.0000000
 3432:  14 13  2  5 13 12  2  0               417.9712000   417.9715286 -0.0003286 -0.0002000 0.0000000
 3433:  15 13  3  5 14 12  3  0               418.0956000   418.0957370 -0.0001370 -0.0002000 0.0000000
 3434:  16 13  4  5 15 12  4  0               418.2194000   418.2197118 -0.0003118 -0.0002000 0.0000000
 3435:  17 13  5  5 16 12  5  0               418.3432000   418.3433077 -0.0001077 -0.0002000 0.0000000
 3436:  18 13  6  5 17 12  6  0               418.4663000   418.4663497 -0.0000497 -0.0002000 0.0000000
 3437:  19 13  7  5 18 12  7  0               418.5886000   418.5886428 -0.0000428 -0.0002000 0.0000000
 3438:  20 13  8  5 19 12  8  0               418.7101000   418.7100177  0.0000823 -0.0002000 0.0000000
 3439:  21 13  9  5 20 12  9  0               418.8302000   418.8304632 -0.0002632 -0.0002000 0.0000000
 3440:  22 13 10  5 21 12 10  0               418.9503000   418.9503951 -0.0000951 -0.0002000 0.0000000
 3441:  23 13 11  5 22 12 11  0               419.0712000   419.0710388  0.0001612 -0.0002000 0.0000000
 3442:  24 13 12  5 23 12 12  0               419.1947000   419.1947062 -0.0000062 -0.0002000 0.0000000
 3443:  25 13 13  5 24 12 13  0               419.3248000   419.3245909  0.0002091 -0.0002000 0.0000000
 3444:  26 13 14  5 25 12 14  0               419.4642000   419.4639093  0.0002907 -0.0002000 0.0000000
 3445:  28 13 16  5 27 12 16  0               419.7774000   419.7772638  0.0001362 -0.0002000 0.0000000
 3446:  30 13 18  5 29 12 18  0               420.1292000   420.1290627  0.0001373 -0.0002000 0.0000000
 3447:  31 13 19  5 30 12 19  0               420.3125000   420.3123498  0.0001502 -0.0002000 0.0000000
 3448:  32 13 20  5 31 12 20  0               420.4972000   420.4971919  0.0000081 -0.0002000 0.0000000
 3449:  33 13 21  5 32 12 21  0               420.6822000   420.6821582  0.0000418 -0.0002000 0.0000000
 3450:  35 13 23  5 34 12 23  0               421.0500000   421.0501805 -0.0001805 -0.0002000 0.0000000
 3451:  36 13 24  5 35 12 24  0               421.2329000   421.2329965 -0.0000965 -0.0002000 0.0000000
 3452:  37 13 25  5 36 12 25  0               421.4150000   421.4150873 -0.0000873 -0.0002000 0.0000000
 3453:  38 13 26  5 37 12 26  0               421.5965000   421.5965474 -0.0000474 -0.0002000 0.0000000
 3454:  39 13 27  5 38 12 27  0               421.7775000   421.7774655  0.0000345 -0.0002000 0.0000000
 3455:  40 13 28  5 39 12 28  0               421.9576000   421.9579171 -0.0003171 -0.0002000 0.0000000
 3456:  41 13 29  5 40 12 29  0               422.1379000   422.1379644 -0.0000644 -0.0002000 0.0000000
 3457:  42 13 30  5 41 12 30  0               422.3177000   422.3176581  0.0000419 -0.0002000 0.0000000
 3458:  43 13 31  5 42 12 31  0               422.4970000   422.4970398 -0.0000398 -0.0002000 0.0000000
 3459:  45 13 33  5 44 12 33  0               422.8550000   422.8549982  0.0000018 -0.0002000 0.0000000
 3460:  46 13 34  5 45 12 34  0               423.0338000   423.0336272  0.0001728 -0.0002000 0.0000000
 3461:  47 13 35  5 46 12 35  0               423.2122000   423.2120509  0.0001491 -0.0002000 0.0000000
 3462:  48 13 36  5 47 12 36  0               423.3907000   423.3902864  0.0004136 -0.0002000 0.0000000
 3463:  49 13 37  5 48 12 37  0               423.5687000   423.5683484  0.0003516 -0.0002000 0.0000000
 3464:  51 13 39  5 50 12 39  0               423.9243000   423.9240008  0.0002992 -0.0002000 0.0000000
 3465:  52 13 40  5 51 12 40  0               424.1017000   424.1016117  0.0000883 -0.0002000 0.0000000
 3466:  53 13 41  5 52 12 41  0               424.2796000   424.2790907  0.0005093 -0.0002000 0.0000000
 3467:  14 14  1  5 13 13  1  0               418.0652000   418.0653473 -0.0001473 -0.0002000 0.0000000
 3468:  15 14  2  5 14 13  2  0               418.1896000   418.1896839 -0.0000839 -0.0002000 0.0000000
 3469:  16 14  3  5 15 13  3  0               418.3139000   418.3139305 -0.0000305 -0.0002000 0.0000000
 3470:  17 14  4  5 16 13  4  0               418.4380000   418.4379890  0.0000110 -0.0002000 0.0000000
 3471:  18 14  5  5 17 13  5  0               418.5619000   418.5617408  0.0001592 -0.0002000 0.0000000
 3472:  19 14  6  5 18 13  6  0               418.6852000   418.6850418  0.0001582 -0.0002000 0.0000000
 3473:  20 14  7  5 19 13  7  0               418.8078000   418.8077205  0.0000795 -0.0002000 0.0000000
 3474:  21 14  8  5 20 13  8  0               418.9294000   418.9295857 -0.0001857 -0.0002000 0.0000000
 3475:  22 14  9  5 21 13  9  0               419.0505000   419.0504695  0.0000305 -0.0002000 0.0000000
 3476:  23 14 10  5 22 13 10  0               419.1702000   419.1703489 -0.0001489 -0.0002000 0.0000000
 3477:  24 14 11  5 23 13 11  0               419.2895000   419.2895942 -0.0000942 -0.0002000 0.0000000
 3478:  25 14 12  5 24 13 12  0               419.4094000   419.4093350  0.0000650 -0.0002000 0.0000000
 3479:  26 14 13  5 25 13 13  0               419.5319000   419.5317576  0.0001424 -0.0002000 0.0000000
 3480:  27 14 14  5 26 13 14  0               419.6600000   419.6599846  0.0000154 -0.0002000 0.0000000
 3481:  28 14 15  5 27 13 15  0               419.7974000   419.7973131  0.0000869 -0.0002000 0.0000000
 3482:  30 14 17  5 29 13 17  0               420.1066000   420.1067840 -0.0001840 -0.0002000 0.0000000
 3483:  31 14 18  5 30 13 18  0               420.2780000   420.2779268  0.0000732 -0.0002000 0.0000000
 3484:  32 14 19  5 31 13 19  0               420.4568000   420.4566718  0.0001282 -0.0002000 0.0000000
 3485:  33 14 20  5 32 13 20  0               420.6401000   420.6398938  0.0002062 -0.0002000 0.0000000
 3486:  34 14 21  5 33 13 21  0               420.8248000   420.8250514 -0.0002514 -0.0002000 0.0000000
 3487:  35 14 22  5 34 13 22  0               421.0103000   421.0105214 -0.0002214 -0.0002000 0.0000000
 3488:  37 14 24  5 36 13 24  0               421.3792000   421.3796255 -0.0004255 -0.0002000 0.0000000
 3489:  38 14 25  5 37 13 25  0               421.5629000   421.5629113 -0.0000113 -0.0002000 0.0000000
 3490:  39 14 26  5 38 13 26  0               421.7454000   421.7454060 -0.0000060 -0.0002000 0.0000000
 3491:  40 14 27  5 39 13 27  0               421.9275000   421.9272073  0.0002927 -0.0002000 0.0000000
 3492:  41 14 28  5 40 13 28  0               422.1082000   422.1084104 -0.0002104 -0.0002000 0.0000000
 3493:  42 14 29  5 41 13 29  0               422.2889000   422.2890981 -0.0001981 -0.0002000 0.0000000
 3494:  43 14 30  5 42 13 30  0               422.4696000   422.4693393  0.0002607 -0.0002000 0.0000000
 3495:  44 14 31  5 43 13 31  0               422.6493000   422.6491902  0.0001098 -0.0002000 0.0000000
 3496:  45 14 32  5 44 13 32  0               422.8287000   422.8286969  0.0000031 -0.0002000 0.0000000
 3497:  47 14 34  5 46 13 34  0               423.1870000   423.1868242  0.0001758 -0.0002000 0.0000000
 3498:  48 14 35  5 47 13 35  0               423.3658000   423.3655030  0.0002970 -0.0002000 0.0000000
 3499:  49 14 36  5 48 13 36  0               423.5442000   423.5439564  0.0002436 -0.0002000 0.0000000
 3500:  50 14 37  5 49 13 37  0               423.7227000   423.7222038  0.0004962 -0.0002000 0.0000000
 3501:  52 14 39  5 51 13 39  0               424.0783000   424.0781434  0.0001566 -0.0002000 0.0000000
 3502:  53 14 40  5 52 13 40  0               424.2555000   424.2558622 -0.0003622 -0.0002000 0.0000000
 3503:  57 14 44  5 56 13 44  0               424.9658000   424.9652990  0.0005010 -0.0002000 0.0000000
 3504:  15 15  1  5 14 14  1  0               418.2829000   418.2829011 -0.0000011 -0.0002000 0.0000000
 3505:  16 15  2  5 15 14  2  0               418.4073000   418.4072493  0.0000507 -0.0002000 0.0000000
 3506:  17 15  3  5 16 14  3  0               418.5315000   418.5315262 -0.0000262 -0.0002000 0.0000000
 3507:  18 15  4  5 17 14  4  0               418.6556000   418.6556500 -0.0000500 -0.0002000 0.0000000
 3508:  19 15  5  5 18 14  5  0               418.7796000   418.7795228  0.0000772 -0.0002000 0.0000000
 3509:  20 15  6  5 19 14  6  0               418.9032000   418.9030269  0.0001731 -0.0002000 0.0000000
 3510:  21 15  7  5 20 14  7  0               419.0262000   419.0260203  0.0001797 -0.0002000 0.0000000
 3511:  23 15  9  5 22 14  9  0               419.2700000   419.2697808  0.0002192 -0.0002000 0.0000000
 3512:  24 15 10  5 23 14 10  0               419.3903000   419.3901922  0.0001078 -0.0002000 0.0000000
 3513:  25 15 11  5 24 14 11  0               419.5096000   419.5095326  0.0000674 -0.0002000 0.0000000
 3514:  26 15 12  5 25 14 12  0               419.6281000   419.6281275 -0.0000275 -0.0002000 0.0000000
 3515:  29 15 15  5 28 14 15  0               419.9947000   419.9948710 -0.0001710 -0.0002000 0.0000000
 3516:  31 15 17  5 30 14 17  0               420.2768000   420.2769009 -0.0001009 -0.0002000 0.0000000
 3517:  32 15 18  5 31 14 18  0               420.4359000   420.4357009  0.0001991 -0.0002000 0.0000000
 3518:  33 15 19  5 32 14 19  0               420.6055000   420.6054357  0.0000643 -0.0002000 0.0000000
 3519:  34 15 20  5 33 14 20  0               420.7835000   420.7834114  0.0000886 -0.0002000 0.0000000
 3520:  36 15 22  5 35 14 22  0               421.1519000   421.1518571  0.0000429 -0.0002000 0.0000000
 3521:  37 15 23  5 36 14 23  0               421.3383000   421.3377950  0.0005050 -0.0002000 0.0000000
 3522:  38 15 24  5 37 14 24  0               421.5230000   421.5232988 -0.0002988 -0.0002000 0.0000000
 3523:  39 15 25  5 38 14 25  0               421.7077000   421.7079746 -0.0002746 -0.0002000 0.0000000
 3524:  41 15 27  5 40 14 27  0               422.0743000   422.0746520 -0.0003520 -0.0002000 0.0000000
 3525:  42 15 28  5 41 14 28  0               422.2568000   422.2568073 -0.0000073 -0.0002000 0.0000000
 3526:  43 15 29  5 42 14 29  0               422.4382000   422.4383077 -0.0001077 -0.0002000 0.0000000
 3527:  44 15 30  5 43 14 30  0               422.6193000   422.6192430  0.0000570 -0.0002000 0.0000000
 3528:  45 15 31  5 44 14 31  0               422.7998000   422.7996886  0.0001114 -0.0002000 0.0000000
 3529:  46 15 32  5 45 14 32  0               422.9797000   422.9797065 -0.0000065 -0.0002000 0.0000000
 3530:  47 15 33  5 46 14 33  0               423.1595000   423.1593476  0.0001524 -0.0002000 0.0000000
 3531:  48 15 34  5 47 14 34  0               423.3386000   423.3386539 -0.0000539 -0.0002000 0.0000000
 3532:  49 15 35  5 48 14 35  0               423.5178000   423.5176604  0.0001396 -0.0002000 0.0000000
 3533:  51 15 37  5 50 14 37  0               423.8753000   423.8748872  0.0004128 -0.0002000 0.0000000
 3534:  52 15 38  5 51 14 38  0               424.0533000   424.0531534  0.0001466 -0.0002000 0.0000000
 3535:  53 15 39  5 52 14 39  0               424.2314000   424.2312133  0.0001867 -0.0002000 0.0000000
 3536:  59 15 45  5 58 14 45  0               425.2965000   425.2959900  0.0005100 -0.0002000 0.0000000
 3537:  17 16  2  5 16 15  2  0               418.6242000   418.6242248 -0.0000248 -0.0002000 0.0000000
 3538:  18 16  3  5 17 15  3  0               418.7485000   418.7485262 -0.0000262 -0.0002000 0.0000000
 3539:  19 16  4  5 18 15  4  0               418.8726000   418.8727018 -0.0001018 -0.0002000 0.0000000
 3540:  20 16  5  5 19 15  5  0               418.9967000   418.9966698  0.0000302 -0.0002000 0.0000000
 3541:  21 16  6  5 20 15  6  0               419.1202000   419.1203330 -0.0001330 -0.0002000 0.0000000
 3542:  22 16  7  5 21 15  7  0               419.2432000   419.2435751 -0.0003751 -0.0002000 0.0000000
 3543:  23 16  8  5 22 15  8  0               419.3662000   419.3662560 -0.0000560 -0.0002000 0.0000000
 3544:  24 16  9  5 23 15  9  0               419.4882000   419.4882094 -0.0000094 -0.0002000 0.0000000
 3545:  25 16 10  5 24 15 10  0               419.6091000   419.6092500 -0.0001500 -0.0002000 0.0000000
 3546:  26 16 11  5 25 15 11  0               419.7288000   419.7292098 -0.0004098 -0.0002000 0.0000000
 3547:  27 16 12  5 26 15 12  0               419.8479000   419.8480392 -0.0001392 -0.0002000 0.0000000
 3548:  28 16 13  5 27 15 13  0               419.9656000   419.9660203 -0.0004203 -0.0002000 0.0000000
 3549:  29 16 14  5 28 15 14  0               420.0844000   420.0840982  0.0003018 -0.0002000 0.0000000
 3550:  30 16 15  5 29 15 15  0               420.2043000   420.2042056  0.0000944 -0.0002000 0.0000000
 3551:  32 16 17  5 31 15 17  0               420.4630000   420.4627095  0.0002905 -0.0002000 0.0000000
 3552:  33 16 18  5 32 15 18  0               420.6072000   420.6072581 -0.0000581 -0.0002000 0.0000000
 3553:  34 16 19  5 33 15 19  0               420.7640000   420.7640761 -0.0000761 -0.0002000 0.0000000
 3554:  35 16 20  5 34 15 20  0               420.9324000   420.9322788  0.0001212 -0.0002000 0.0000000
 3555:  36 16 21  5 35 15 21  0               421.1095000   421.1093481  0.0001519 -0.0002000 0.0000000
 3556:  37 16 22  5 36 15 22  0               421.2923000   421.2920987  0.0002013 -0.0002000 0.0000000
 3557:  38 16 23  5 37 15 23  0               421.4779000   421.4776622  0.0002378 -0.0002000 0.0000000
 3558:  40 16 25  5 39 15 25  0               421.8498000   421.8500571 -0.0002571 -0.0002000 0.0000000
 3559:  42 16 27  5 41 15 27  0               422.2195000   422.2195195 -0.0000195 -0.0002000 0.0000000
 3560:  43 16 28  5 42 15 28  0               422.4028000   422.4028585 -0.0000585 -0.0002000 0.0000000
 3561:  44 16 29  5 43 15 29  0               422.5854000   422.5853792  0.0000208 -0.0002000 0.0000000
 3562:  45 16 30  5 44 15 30  0               422.7673000   422.7671879  0.0001121 -0.0002000 0.0000000
 3563:  46 16 31  5 45 15 31  0               422.9486000   422.9483811  0.0002189 -0.0002000 0.0000000
 3564:  47 16 32  5 46 15 32  0               423.1293000   423.1290407  0.0002593 -0.0002000 0.0000000
 3565:  48 16 33  5 47 15 33  0               423.3094000   423.3092343  0.0001657 -0.0002000 0.0000000
 3566:  51 16 36  5 50 15 36  0               423.8478000   423.8475312  0.0002688 -0.0002000 0.0000000
 3567:  52 16 37  5 51 15 37  0               424.0266000   424.0263315  0.0002685 -0.0002000 0.0000000
 3568:  53 16 38  5 52 15 38  0               424.2054000   424.2048657  0.0005343 -0.0002000 0.0000000
 3569:  54 16 39  5 53 15 39  0               424.3830000   424.3831568 -0.0001568 -0.0002000 0.0000000
 3570:  57 16 42  5 56 15 42  0               424.9171000   424.9167581  0.0003419 -0.0002000 0.0000000
 3571:  17 17  1  5 16 16  1  0               418.7160000   418.7162443 -0.0002443 -0.0002000 0.0000000
 3572:  18 17  2  5 17 16  2  0               418.8407000   418.8406102  0.0000898 -0.0002000 0.0000000
 3573:  19 17  3  5 18 16  3  0               418.9650000   418.9649315  0.0000685 -0.0002000 0.0000000
 3574:  20 17  4  5 19 16  4  0               419.0892000   419.0891489  0.0000511 -0.0002000 0.0000000
 3575:  21 17  5  5 20 16  5  0               419.2132000   419.2131930  0.0000070 -0.0002000 0.0000000
 3576:  22 17  6  5 21 16  6  0               419.3370000   419.3369825  0.0000175 -0.0002000 0.0000000
 3577:  23 17  7  5 22 16  7  0               419.4605000   419.4604211  0.0000789 -0.0002000 0.0000000
 3578:  24 17  8  5 23 16  8  0               419.5832000   419.5833938 -0.0001938 -0.0002000 0.0000000
 3579:  25 17  9  5 24 16  9  0               419.7057000   419.7057624 -0.0000624 -0.0002000 0.0000000
 3580:  26 17 10  5 25 16 10  0               419.8273000   419.8273631 -0.0000631 -0.0002000 0.0000000
 3581:  27 17 11  5 26 16 11  0               419.9481000   419.9480129  0.0000871 -0.0002000 0.0000000
 3582:  30 17 14  5 29 16 14  0               420.3034000   420.3032930  0.0001070 -0.0002000 0.0000000
 3583:  31 17 15  5 30 16 15  0               420.4209000   420.4206115  0.0002885 -0.0002000 0.0000000
 3584:  32 17 16  5 31 16 16  0               420.5396000   420.5396510 -0.0000510 -0.0002000 0.0000000
 3585:  33 17 17  5 32 16 17  0               420.6631000   420.6632432 -0.0001432 -0.0002000 0.0000000
 3586:  34 17 18  5 33 16 18  0               420.7949000   420.7947755  0.0001245 -0.0002000 0.0000000
 3587:  35 17 19  5 34 16 19  0               420.9374000   420.9371961  0.0002039 -0.0002000 0.0000000
 3588:  37 17 21  5 36 16 21  0               421.2588000   421.2585170  0.0002830 -0.0002000 0.0000000
 3589:  42 17 26  5 41 16 26  0               422.1756000   422.1757935 -0.0001935 -0.0002000 0.0000000
 3590:  43 17 27  5 42 16 27  0               422.3614000   422.3615307 -0.0001307 -0.0002000 0.0000000
 3591:  44 17 28  5 43 16 28  0               422.5459000   422.5462793 -0.0003793 -0.0002000 0.0000000
 3592:  45 17 29  5 44 16 29  0               422.7302000   422.7300552  0.0001448 -0.0002000 0.0000000
 3593:  46 17 30  5 45 16 30  0               422.9131000   422.9129517  0.0001483 -0.0002000 0.0000000
 3594:  47 17 31  5 46 16 31  0               423.0951000   423.0950786  0.0000214 -0.0002000 0.0000000
 3595:  48 17 32  5 47 16 32  0               423.2764000   423.2765390 -0.0001390 -0.0002000 0.0000000
 3596:  49 17 33  5 48 16 33  0               423.4575000   423.4574211  0.0000789 -0.0002000 0.0000000
 3597:  50 17 34  5 49 16 34  0               423.6379000   423.6377984  0.0001016 -0.0002000 0.0000000
 3598:  52 17 36  5 51 16 36  0               423.9973000   423.9972711  0.0000289 -0.0002000 0.0000000
 3599:  53 17 37  5 52 16 37  0               424.1764000   424.1764585 -0.0000585 -0.0002000 0.0000000
 3600:  54 17 38  5 53 16 38  0               424.3554000   424.3553291  0.0000709 -0.0002000 0.0000000
 3601:  55 17 39  5 54 16 39  0               424.5337000   424.5339124 -0.0002124 -0.0002000 0.0000000
 3602:  56 17 40  5 55 16 40  0               424.7119000   424.7122339 -0.0003339 -0.0002000 0.0000000
 3603:  57 17 41  5 56 16 41  0               424.8903000   424.8903151 -0.0000151 -0.0002000 0.0000000
 3604:  58 17 42  5 57 16 42  0               425.0679000   425.0681749 -0.0002749 -0.0002000 0.0000000
 3605:  61 17 45  5 60 16 45  0               425.6010000   425.6005785  0.0004215 -0.0002000 0.0000000
 3606:  62 17 46  5 61 16 46  0               425.7782000   425.7776962  0.0005038 -0.0002000 0.0000000
 3607:  19 18  2  5 18 17  2  0               419.0563000   419.0564049 -0.0001049 -0.0002000 0.0000000
 3608:  20 18  3  5 19 17  3  0               419.1806000   419.1807427 -0.0001427 -0.0002000 0.0000000
 3609:  21 18  4  5 20 17  4  0               419.3049000   419.3049943 -0.0000943 -0.0002000 0.0000000
 3610:  22 18  5  5 21 17  5  0               419.4292000   419.4291001  0.0000999 -0.0002000 0.0000000
 3611:  23 18  6  5 22 17  6  0               419.5529000   419.5529913 -0.0000913 -0.0002000 0.0000000
 3612:  24 18  7  5 23 17  7  0               419.6767000   419.6765871  0.0001129 -0.0002000 0.0000000
 3613:  25 18  8  5 24 17  8  0               419.7998000   419.7997923  0.0000077 -0.0002000 0.0000000
 3614:  26 18  9  5 25 17  9  0               419.9226000   419.9224932  0.0001068 -0.0002000 0.0000000
 3615:  27 18 10  5 26 17 10  0               420.0446000   420.0445534  0.0000466 -0.0002000 0.0000000
 3616:  28 18 11  5 27 17 11  0               420.1658000   420.1658116 -0.0000116 -0.0002000 0.0000000
 3617:  29 18 12  5 28 17 12  0               420.2863000   420.2860866  0.0002134 -0.0002000 0.0000000
 3618:  31 18 14  5 30 17 14  0               420.5231000   420.5230996  0.0000004 -0.0002000 0.0000000
 3619:  32 18 15  5 31 17 15  0               420.6401000   420.6399619  0.0001381 -0.0002000 0.0000000
 3620:  33 18 16  5 32 17 16  0               420.7568000   420.7565686  0.0002314 -0.0002000 0.0000000
 3621:  35 18 18  5 34 17 18  0               420.9970000   420.9967731  0.0002269 -0.0002000 0.0000000
 3622:  36 18 19  5 35 17 19  0               421.1268000   421.1264569  0.0003431 -0.0002000 0.0000000
 3623:  37 18 20  5 36 17 20  0               421.2666000   421.2667515 -0.0001515 -0.0002000 0.0000000
 3624:  38 18 21  5 37 17 21  0               421.4196000   421.4194112  0.0001888 -0.0002000 0.0000000
 3625:  40 18 23  5 39 17 23  0               421.7591000   421.7590540  0.0000460 -0.0002000 0.0000000
 3626:  41 18 24  5 40 17 24  0               421.9410000   421.9408449  0.0001551 -0.0002000 0.0000000
 3627:  44 18 27  5 43 17 27  0               422.5004000   422.5005425 -0.0001425 -0.0002000 0.0000000
 3628:  46 18 29  5 45 17 29  0               422.8719000   422.8720483 -0.0001483 -0.0002000 0.0000000
 3629:  47 18 30  5 46 17 30  0               423.0561000   423.0562691 -0.0001691 -0.0002000 0.0000000
 3630:  48 18 31  5 47 17 31  0               423.2395000   423.2395504 -0.0000504 -0.0002000 0.0000000
 3631:  50 18 33  5 49 17 33  0               423.6039000   423.6037408  0.0001592 -0.0002000 0.0000000
 3632:  51 18 34  5 50 17 34  0               423.7850000   423.7848531  0.0001469 -0.0002000 0.0000000
 3633:  52 18 35  5 51 17 35  0               423.9656000   423.9654212  0.0001788 -0.0002000 0.0000000
 3634:  53 18 36  5 52 17 36  0               424.1458000   424.1455107  0.0002893 -0.0002000 0.0000000
 3635:  54 18 37  5 53 17 37  0               424.3255000   424.3251761  0.0003239 -0.0002000 0.0000000
 3636:  59 18 42  5 58 17 42  0               425.2188000   425.2185017  0.0002983 -0.0002000 0.0000000
 3637:  62 18 45  5 61 17 45  0               425.7519000   425.7514438  0.0004562 -0.0002000 0.0000000
 3638:  19 19  1  5 18 18  1  0               419.1473000   419.1472300  0.0000700 -0.0002000 0.0000000
 3639:  20 19  2  5 19 18  2  0               419.2715000   419.2716085 -0.0001085 -0.0002000 0.0000000
 3640:  21 19  3  5 20 18  3  0               419.3959000   419.3959601 -0.0000601 -0.0002000 0.0000000
 3641:  22 19  4  5 21 18  4  0               419.5204000   419.5202399  0.0001601 -0.0002000 0.0000000
 3642:  23 19  5  5 22 18  5  0               419.6443000   419.6443964 -0.0000964 -0.0002000 0.0000000
 3643:  25 19  7  5 24 18  7  0               419.8920000   419.8920937 -0.0000937 -0.0002000 0.0000000
 3644:  26 19  8  5 25 18  8  0               420.0156000   420.0154862  0.0001138 -0.0002000 0.0000000
 3645:  28 19 10  5 27 18 10  0               420.2611000   420.2608837  0.0002163 -0.0002000 0.0000000
 3646:  29 19 11  5 28 18 11  0               420.3829000   420.3826420  0.0002580 -0.0002000 0.0000000
 3647:  30 19 12  5 29 18 12  0               420.5038000   420.5035692  0.0002308 -0.0002000 0.0000000
 3648:  31 19 13  5 30 18 13  0               420.6237000   420.6234861  0.0002139 -0.0002000 0.0000000
 3649:  32 19 14  5 31 18 14  0               420.7427000   420.7422207  0.0004793 -0.0002000 0.0000000
 3650:  33 19 15  5 32 18 15  0               420.8601000   420.8596846  0.0004154 -0.0002000 0.0000000
 3651:  34 19 16  5 33 18 16  0               420.9761000   420.9760403  0.0000597 -0.0002000 0.0000000
 3652:  35 19 17  5 34 18 17  0               421.0924000   421.0919815  0.0004185 -0.0002000 0.0000000
 3653:  36 19 18  5 35 18 18  0               421.2094000   421.2090659  0.0003341 -0.0002000 0.0000000
 3654:  38 19 20  5 37 18 20  0               421.4580000   421.4577741  0.0002259 -0.0002000 0.0000000
 3655:  39 19 21  5 38 18 21  0               421.5965000   421.5959549  0.0005451 -0.0002000 0.0000000
 3656:  40 19 22  5 39 18 22  0               421.7467000   421.7464603  0.0002397 -0.0002000 0.0000000
 3657:  41 19 23  5 40 18 23  0               421.9099000   421.9093940  0.0005060 -0.0002000 0.0000000
 3658:  42 19 24  5 41 18 24  0               422.0835000   422.0829331  0.0005669 -0.0002000 0.0000000
 3659:  43 19 25  5 42 18 25  0               422.2641000   422.2640523  0.0000477 -0.0002000 0.0000000
 3660:  45 19 27  5 44 18 27  0               422.6372000   422.6368663  0.0003337 -0.0002000 0.0000000
 3661:  46 19 28  5 45 18 28  0               422.8243000   422.8243358 -0.0000358 -0.0002000 0.0000000
 3662:  50 19 32  5 49 18 32  0               423.5653000   423.5651987  0.0001013 -0.0002000 0.0000000
 3663:  53 19 35  5 52 18 35  0               424.1116000   424.1113579  0.0002421 -0.0002000 0.0000000
 3664:  54 19 36  5 53 18 36  0               424.2924000   424.2921232  0.0002768 -0.0002000 0.0000000
 3665:  55 19 37  5 54 18 37  0               424.4725000   424.4723749  0.0001251 -0.0002000 0.0000000
 3666:  56 19 38  5 55 18 38  0               424.6523000   424.6521717  0.0001283 -0.0002000 0.0000000
 3667:  20 20  1  5 19 19  1  0               419.3618000   419.3618369 -0.0000369 -0.0002000 0.0000000
 3668:  21 20  2  5 20 19  2  0               419.4862000   419.4862203 -0.0000203 -0.0002000 0.0000000
 3669:  22 20  3  5 21 19  3  0               419.6105000   419.6105834 -0.0000834 -0.0002000 0.0000000
 3670:  23 20  4  5 22 19  4  0               419.7349000   419.7348867  0.0000133 -0.0002000 0.0000000
 3671:  24 20  5  5 23 19  5  0               419.8590000   419.8590853 -0.0000853 -0.0002000 0.0000000
 3672:  25 20  6  5 24 19  6  0               419.9829000   419.9831278 -0.0002278 -0.0002000 0.0000000
 3673:  26 20  7  5 25 19  7  0               420.1066000   420.1069556 -0.0003556 -0.0002000 0.0000000
 3674:  29 20 10  5 28 19 10  0               420.4766000   420.4764130  0.0001870 -0.0002000 0.0000000
 3675:  33 20 14  5 32 19 14  0               420.9600000   420.9602245 -0.0002245 -0.0002000 0.0000000
 3676:  34 20 15  5 33 19 15  0               421.0786000   421.0785935  0.0000065 -0.0002000 0.0000000
 3677:  51 20 32  5 50 19 32  0               423.7058000   423.7058430 -0.0000430 -0.0002000 0.0000000
 3678:  52 20 33  5 51 19 33  0               423.8901000   423.8899178  0.0001822 -0.0002000 0.0000000
 3679:  53 20 34  5 52 19 34  0               424.0733000   424.0730511  0.0002489 -0.0002000 0.0000000
 3680:  54 20 35  5 53 19 35  0               424.2555000   424.2553612  0.0001388 -0.0002000 0.0000000
 3681:  55 20 36  5 54 19 36  0               424.4370000   424.4369549  0.0000451 -0.0002000 0.0000000
 3682:  56 20 37  5 55 19 37  0               424.6179000   424.6179233 -0.0000233 -0.0002000 0.0000000
 3683:  57 20 38  5 56 19 38  0               424.7983000   424.7983424 -0.0000424 -0.0002000 0.0000000
 3684:  58 20 39  5 57 19 39  0               424.9781000   424.9782754 -0.0001754 -0.0002000 0.0000000
 3685:  60 20 41  5 59 19 41  0               425.3369000   425.3368853  0.0000147 -0.0002000 0.0000000
 3686:  22 21  2  5 21 20  2  0               419.7001000   419.7002397 -0.0001397 -0.0002000 0.0000000
 3687:  23 21  3  5 22 20  3  0               419.8246000   419.8246125 -0.0000125 -0.0002000 0.0000000
 3688:  25 21  5  5 24 20  5  0               420.0734000   420.0731692  0.0002308 -0.0002000 0.0000000
 3689:  27 21  7  5 26 20  7  0               420.3206000   420.3211834 -0.0005834 -0.0002000 0.0000000
 3690:  29 21  9  5 28 20  9  0               420.5677000   420.5682155 -0.0005155 -0.0002000 0.0000000
 3691:  30 21 10  5 29 20 10  0               420.6906000   420.6911876 -0.0005876 -0.0002000 0.0000000
 3692:  34 21 14  5 33 20 14  0               421.1765000   421.1770620 -0.0005620 -0.0002000 0.0000000
 3693:  35 21 15  5 34 20 15  0               421.2959000   421.2963129 -0.0004129 -0.0002000 0.0000000
 3694:  38 21 18  5 37 20 18  0               421.6466000   421.6464650  0.0001350 -0.0002000 0.0000000
 3695:  46 21 26  5 45 20 26  0               422.7287000   422.7289917 -0.0002917 -0.0002000 0.0000000
 3696:  50 21 30  5 49 20 30  0               423.4689000   423.4691725 -0.0002725 -0.0002000 0.0000000
 3697:  51 21 31  5 50 20 31  0               423.6566000   423.6569208 -0.0003208 -0.0002000 0.0000000
 3698:  52 21 32  5 51 20 32  0               423.8439000   423.8436574  0.0002426 -0.0002000 0.0000000
 3699:  53 21 33  5 52 20 33  0               424.0294000   424.0292454  0.0001546 -0.0002000 0.0000000
 3700:  54 21 34  5 53 20 34  0               424.2138000   424.2137268  0.0000732 -0.0002000 0.0000000
 3701:  55 21 35  5 54 20 35  0               424.3975000   424.3972104  0.0002896 -0.0002000 0.0000000
 3702:  56 21 36  5 55 20 36  0               424.5800000   424.5798178  0.0001822 -0.0002000 0.0000000
 3703:  57 21 37  5 56 20 37  0               424.7616000   424.7616615 -0.0000615 -0.0002000 0.0000000
 3704:  58 21 38  5 57 20 38  0               424.9428000   424.9428384 -0.0000384 -0.0002000 0.0000000
 3705:  22 22  1  5 21 21  1  0               419.7891000   419.7892751 -0.0001751 -0.0002000 0.0000000
 3706:  23 22  2  5 22 21  2  0               419.9135000   419.9136659 -0.0001659 -0.0002000 0.0000000
 3707:  24 22  3  5 23 21  3  0               420.0381000   420.0380468  0.0000532 -0.0002000 0.0000000
 3708:  25 22  4  5 24 21  4  0               420.1624000   420.1623864  0.0000136 -0.0002000 0.0000000
 3709:  26 22  5  5 25 21  5  0               420.2863000   420.2866496 -0.0003496 -0.0002000 0.0000000
 3710:  27 22  6  5 26 21  6  0               420.4108000   420.4107972  0.0000028 -0.0002000 0.0000000
 3711:  28 22  7  5 27 21  7  0               420.5350000   420.5347844  0.0002156 -0.0002000 0.0000000
 3712:  29 22  8  5 28 21  8  0               420.6585000   420.6585609 -0.0000609 -0.0002000 0.0000000
 3713:  30 22  9  5 29 21  9  0               420.7820000   420.7820688 -0.0000688 -0.0002000 0.0000000
 3714:  31 22 10  5 30 21 10  0               420.9052000   420.9052417 -0.0000417 -0.0002000 0.0000000
 3715:  32 22 11  5 31 21 11  0               421.0280000   421.0280020 -0.0000020 -0.0002000 0.0000000
 3716:  33 22 12  5 32 21 12  0               421.1505000   421.1502588  0.0002412 -0.0002000 0.0000000
 3717:  36 22 15  5 35 21 15  0               421.5126000   421.5128185 -0.0002185 -0.0002000 0.0000000
 3718:  39 22 18  5 38 21 18  0               421.8657000   421.8657938 -0.0000938 -0.0002000 0.0000000
 3719:  43 22 22  5 42 21 22  0               422.3268000   422.3268025 -0.0000025 -0.0002000 0.0000000
 3720:  45 22 24  5 44 21 24  0               422.5818000   422.5816791  0.0001209 -0.0002000 0.0000000
 3721:  46 22 25  5 45 21 25  0               422.7257000   422.7255562  0.0001438 -0.0002000 0.0000000
 3722:  47 22 26  5 46 21 26  0               422.8828000   422.8823956  0.0004044 -0.0002000 0.0000000
 3723:  49 22 28  5 48 21 28  0               423.2295000   423.2295776 -0.0000776 -0.0002000 0.0000000
 3724:  52 22 31  5 51 21 31  0               423.7900000   423.7902709 -0.0002709 -0.0002000 0.0000000
 3725:  54 22 33  5 53 21 33  0               424.1654000   424.1657002 -0.0003002 -0.0002000 0.0000000
 3726:  55 22 34  5 54 21 34  0               424.3513000   424.3517498 -0.0004498 -0.0002000 0.0000000
 3727:  56 22 35  5 55 21 35  0               424.5368000   424.5366433  0.0001567 -0.0002000 0.0000000
 3728:  57 22 36  5 56 21 36  0               424.7207000   424.7204835  0.0002165 -0.0002000 0.0000000
 3729:  58 22 37  5 57 21 37  0               424.9032000   424.9033945 -0.0001945 -0.0002000 0.0000000
 3730:  59 22 38  5 58 21 38  0               425.0854000   425.0854938 -0.0000938 -0.0002000 0.0000000
 3731:  24 23  2  5 23 22  2  0               420.1265000   420.1264983  0.0000017 -0.0002000 0.0000000
 3732:  25 23  3  5 24 22  3  0               420.2507000   420.2508859 -0.0001859 -0.0002000 0.0000000
 3733:  26 23  4  5 25 22  4  0               420.3750000   420.3752394 -0.0002394 -0.0002000 0.0000000
 3734:  27 23  5  5 26 22  5  0               420.4995000   420.4995277 -0.0000277 -0.0002000 0.0000000
 3735:  28 23  6  5 27 22  6  0               420.6237000   420.6237157 -0.0000157 -0.0002000 0.0000000
 3736:  29 23  7  5 28 22  7  0               420.7476000   420.7477643 -0.0001643 -0.0002000 0.0000000
 3737:  30 23  8  5 29 22  8  0               420.8714000   420.8716292 -0.0002292 -0.0002000 0.0000000
 3738:  31 23  9  5 30 22  9  0               420.9952000   420.9952604 -0.0000604 -0.0002000 0.0000000
 3739:  32 23 10  5 31 22 10  0               421.1185000   421.1186006 -0.0001006 -0.0002000 0.0000000
 3740:  33 23 11  5 32 22 11  0               421.2415000   421.2415840 -0.0000840 -0.0002000 0.0000000
 3741:  34 23 12  5 33 22 12  0               421.3642000   421.3641341  0.0000659 -0.0002000 0.0000000
 3742:  35 23 13  5 34 22 13  0               421.4861000   421.4861608 -0.0000608 -0.0002000 0.0000000
 3743:  36 23 14  5 35 22 14  0               421.6076000   421.6075574  0.0000426 -0.0002000 0.0000000
 3744:  37 23 15  5 36 22 15  0               421.7282000   421.7281965  0.0000035 -0.0002000 0.0000000
 3745:  38 23 16  5 37 22 16  0               421.8480000   421.8479273  0.0000727 -0.0002000 0.0000000
 3746:  40 23 18  5 39 22 18  0               422.0835000   422.0839698 -0.0004698 -0.0002000 0.0000000
 3747:  43 23 21  5 42 22 21  0               422.4282000   422.4283403 -0.0001403 -0.0002000 0.0000000
 3748:  53 23 31  5 52 22 31  0               423.9213000   423.9216855 -0.0003855 -0.0002000 0.0000000
 3749:  54 23 32  5 53 22 32  0               424.1100000   424.1105241 -0.0005241 -0.0002000 0.0000000
 3750:  55 23 33  5 54 22 33  0               424.2991000   424.2991594 -0.0000594 -0.0002000 0.0000000
 3751:  56 23 34  5 55 22 34  0               424.4872000   424.4868618  0.0003382 -0.0002000 0.0000000
 3752:  57 23 35  5 56 22 35  0               424.6738000   424.6733734  0.0004266 -0.0002000 0.0000000
 3753:  58 23 36  5 57 22 36  0               424.8588000   424.8586834  0.0001166 -0.0002000 0.0000000
 3754:  59 23 37  5 58 22 37  0               425.0429000   425.0428860  0.0000140 -0.0002000 0.0000000
 3755:  60 23 38  5 59 22 38  0               425.2261000   425.2261063 -0.0000063 -0.0002000 0.0000000
 3756:  24 24  1  5 23 23  1  0               420.2143000   420.2143403 -0.0000403 -0.0002000 0.0000000
 3757:  25 24  2  5 24 23  2  0               420.3387000   420.3387360 -0.0000360 -0.0002000 0.0000000
 3758:  26 24  3  5 25 23  3  0               420.4630000   420.4631291 -0.0001291 -0.0002000 0.0000000
 3759:  27 24  4  5 26 23  4  0               420.5873000   420.5874943 -0.0001943 -0.0002000 0.0000000
 3760:  28 24  5  5 27 23  5  0               420.7117000   420.7118038 -0.0001038 -0.0002000 0.0000000
 3761:  29 24  6  5 28 23  6  0               420.8362000   420.8360262  0.0001738 -0.0002000 0.0000000
 3762:  30 24  7  5 29 23  7  0               420.9600000   420.9601268 -0.0001268 -0.0002000 0.0000000
 3763:  31 24  8  5 30 23  8  0               421.0839000   421.0840667 -0.0001667 -0.0002000 0.0000000
 3764:  32 24  9  5 31 23  9  0               421.2080000   421.2078020  0.0001980 -0.0002000 0.0000000
 3765:  33 24 10  5 32 23 10  0               421.3312000   421.3312831 -0.0000831 -0.0002000 0.0000000
 3766:  34 24 11  5 33 23 11  0               421.4544000   421.4544533 -0.0000533 -0.0002000 0.0000000
 3767:  35 24 12  5 34 23 12  0               421.5772000   421.5772475 -0.0000475 -0.0002000 0.0000000
 3768:  36 24 13  5 35 23 13  0               421.6996000   421.6995900  0.0000100 -0.0002000 0.0000000
 3769:  37 24 14  5 36 23 14  0               421.8213000   421.8213918 -0.0000918 -0.0002000 0.0000000
 3770:  38 24 15  5 37 23 15  0               421.9425000   421.9425477 -0.0000477 -0.0002000 0.0000000
 3771:  39 24 16  5 38 23 16  0               422.0625000   422.0629319 -0.0004319 -0.0002000 0.0000000
 3772:  41 24 18  5 40 23 18  0               422.3007000   422.3007686 -0.0000686 -0.0002000 0.0000000
 3773:  42 24 19  5 41 23 19  0               422.4173000   422.4178730 -0.0005730 -0.0002000 0.0000000
 3774:  45 24 22  5 44 23 22  0               422.7612000   422.7611272  0.0000728 -0.0002000 0.0000000
 3775:  47 24 24  5 46 23 24  0               422.9891000   422.9894278 -0.0003278 -0.0002000 0.0000000
 3776:  25 25  1  5 24 24  1  0               420.4260000   420.4259810  0.0000190 -0.0002000 0.0000000
 3777:  26 25  2  5 25 24  2  0               420.5503000   420.5503782 -0.0000782 -0.0002000 0.0000000
 3778:  27 25  3  5 26 24  3  0               420.6748000   420.6747758  0.0000242 -0.0002000 0.0000000
 3779:  28 25  4  5 27 24  4  0               420.7993000   420.7991508  0.0001492 -0.0002000 0.0000000
 3780:  29 25  5  5 28 24  5  0               420.9235000   420.9234782  0.0000218 -0.0002000 0.0000000
 3781:  30 25  6  5 29 24  6  0               421.0476000   421.0477299 -0.0001299 -0.0002000 0.0000000
 3782:  31 25  7  5 30 24  7  0               421.1717000   421.1718750 -0.0001750 -0.0002000 0.0000000
 3783:  32 25  8  5 31 24  8  0               421.2959000   421.2958788  0.0000212 -0.0002000 0.0000000
 3784:  33 25  9  5 32 24  9  0               421.4196000   421.4197027 -0.0001027 -0.0002000 0.0000000
 3785:  34 25 10  5 33 24 10  0               421.5435000   421.5433032  0.0001968 -0.0002000 0.0000000
 3786:  35 25 11  5 34 24 11  0               421.6665000   421.6666312 -0.0001312 -0.0002000 0.0000000
 3787:  36 25 12  5 35 24 12  0               421.7895000   421.7896306 -0.0001306 -0.0002000 0.0000000
 3788:  37 25 13  5 36 24 13  0               421.9122000   421.9122370 -0.0000370 -0.0002000 0.0000000
 3789:  38 25 14  5 37 24 14  0               422.0344000   422.0343755  0.0000245 -0.0002000 0.0000000
 3790:  39 25 15  5 38 24 15  0               422.1561000   422.1559583  0.0001417 -0.0002000 0.0000000
 3791:  40 25 16  5 39 24 16  0               422.2770000   422.2768815  0.0001185 -0.0002000 0.0000000
 3792:  42 25 18  5 41 24 18  0               422.5161000   422.5162306 -0.0001306 -0.0002000 0.0000000
 3793:  26 26  1  5 25 25  1  0               420.6369000   420.6370261 -0.0001261 -0.0002000 0.0000000
 3794:  27 26  2  5 26 25  2  0               420.7613000   420.7614242 -0.0001242 -0.0002000 0.0000000
 3795:  28 26  3  5 27 25  3  0               420.8858000   420.8858252 -0.0000252 -0.0002000 0.0000000
 3796:  29 26  4  5 28 25  4  0               421.0103000   421.0102084  0.0000916 -0.0002000 0.0000000
 3797:  30 26  5  5 29 25  5  0               421.1345000   421.1345510 -0.0000510 -0.0002000 0.0000000
 3798:  31 26  6  5 30 25  6  0               421.2588000   421.2588277 -0.0000277 -0.0002000 0.0000000
 3799:  32 26  7  5 31 25  7  0               421.3829000   421.3830107 -0.0001107 -0.0002000 0.0000000
 3800:  33 26  8  5 32 25  8  0               421.5073000   421.5070692  0.0002308 -0.0002000 0.0000000
 3801:  34 26  9  5 33 25  9  0               421.6307000   421.6309689 -0.0002689 -0.0002000 0.0000000
 3802:  35 26 10  5 34 25 10  0               421.7544000   421.7546715 -0.0002715 -0.0002000 0.0000000
 3803:  36 26 11  5 35 25 11  0               421.8780000   421.8781338 -0.0001338 -0.0002000 0.0000000
 3804:  37 26 12  5 36 25 12  0               422.0014000   422.0013073  0.0000927 -0.0002000 0.0000000
 3805:  38 26 13  5 37 25 13  0               422.1241000   422.1241363 -0.0000363 -0.0002000 0.0000000
 3806:  39 26 14  5 38 25 14  0               422.2465000   422.2465573 -0.0000573 -0.0002000 0.0000000
 3807:  40 26 15  5 39 25 15  0               422.3685000   422.3684961  0.0000039 -0.0002000 0.0000000
 3808:  41 26 16  5 40 25 16  0               422.4898000   422.4898662 -0.0000662 -0.0002000 0.0000000
 3809:  42 26 17  5 41 25 17  0               422.6106000   422.6105649  0.0000351 -0.0002000 0.0000000
 3810:  43 26 18  5 42 25 18  0               422.7302000   422.7304702 -0.0002702 -0.0002000 0.0000000
 3811:  44 26 19  5 43 25 19  0               422.8493000   422.8494373 -0.0001373 -0.0002000 0.0000000
 3812:  45 26 20  5 44 25 20  0               422.9670000   422.9672995 -0.0002995 -0.0002000 0.0000000
 3813:  47 26 22  5 46 25 22  0               423.1988000   423.1990235 -0.0002235 -0.0002000 0.0000000
 3814:  27 27  1  5 26 26  1  0               420.8472000   420.8474746 -0.0002746 -0.0002000 0.0000000
 3815:  28 27  2  5 27 26  2  0               420.9719000   420.9718731  0.0000269 -0.0002000 0.0000000
 3816:  29 27  3  5 28 26  3  0               421.0963000   421.0962766  0.0000234 -0.0002000 0.0000000
 3817:  30 27  4  5 29 26  4  0               421.2206000   421.2206665 -0.0000665 -0.0002000 0.0000000
 3818:  31 27  5  5 30 26  5  0               421.3449000   421.3450218 -0.0001218 -0.0002000 0.0000000
[truncated: 39,382 more chars]
