# Supplementary material for: Intramolecular H-Bond Dynamics of Catechol Investigated by THz High-Resolution Spectroscopy of Its Low-Frequency Modes
Source: Molecules. 2021 Jun 15;26(12):3645. doi: 10.3390/molecules26123645 (PMC8232127; doi:10.3390/molecules26123645)
Supplement: Supplementary file 1 [file molecules-26-03645-s001.zip › supp-mat/nu33.lin]

 11  1 10  5 12  2 10  0                   412.863900 -0.0002
 12  1 11  5 13  2 11  0                   412.682000 -0.0002
 16  1 15  5 17  2 15  0                   411.956600 -0.0002
 22  1 21  5 23  2 21  0                   410.868100 -0.0002
 26  1 25  5 27  2 25  0                   410.142300 -0.0002
 30  1 29  5 31  2 29  0                   409.415800 -0.0002
 32  1 31  5 33  2 31  0                   409.052600 -0.0002
 38  1 37  5 39  2 37  0                   407.961800 -0.0002
 41  1 40  5 42  2 40  0                   407.415400 -0.0002
 45  1 44  5 46  2 44  0                   406.686600 -0.0002
 54  1 53  5 55  2 53  0                   405.045300 -0.0002
 58  1 57  5 59  2 57  0                   404.314900 -0.0002
 59  1 58  5 60  2 58  0                   404.132000 -0.0002
 64  1 63  5 65  2 63  0                   403.217000 -0.0002
 70  1 69  5 71  2 69  0                   402.118000 -0.0002
100  1 99  5101  2 99  0                   396.595300 -0.0002
110  1109  5111  2109  0                   394.742300 -0.0002
121  1120  5122  2120  0                   392.696500 -0.0002
128  1127  5129  2127  0                   391.389100 -0.0002
134  1133  5135  2133  0                   390.266200 -0.0002
140  1139  5141  2139  0                   389.139600 -0.0002
144  1143  5145  2143  0                   388.387700 -0.0002
146  1145  5147  2145  0                   388.010900 -0.0002
161  1160  5162  2160  0                   385.171000 -0.0002
162  1161  5163  2161  0                   384.981600 -0.0002
170  1169  5171  2169  0                   383.457000 -0.0002
177  1176  5178  2176  0                   382.117100 -0.0002
179  1178  5180  2178  0                   381.732700 -0.0002
184  1183  5185  2183  0                   380.770400 -0.0002
185  1184  5186  2184  0                   380.577800 -0.0002
191  1190  5192  2190  0                   379.417800 -0.0002
196  1195  5197  2195  0                   378.447400 -0.0002
  5  2  3  5  6  3  3  0                   414.005400 -0.0002
  6  2  4  5  7  3  4  0                   413.840800 -0.0002
  7  2  5  5  8  3  5  0                   413.653700 -0.0002
  8  2  6  5  9  3  6  0                   413.454200 -0.0002
  9  2  7  5 10  3  7  0                   413.258100 -0.0002
 11  2  9  5 12  3  9  0                   412.881100 -0.0002
 12  2 10  5 13  3 10  0                   412.696600 -0.0002
 13  2 11  5 14  3 11  0                   412.514500 -0.0002
 15  2 13  5 16  3 13  0                   412.150000 -0.0002
 18  2 16  5 19  3 16  0                   411.603700 -0.0002
 19  2 17  5 20  3 17  0                   411.422200 -0.0002
 20  2 18  5 21  3 18  0                   411.240000 -0.0002
 21  2 19  5 22  3 19  0                   411.058100 -0.0002
 23  2 21  5 24  3 21  0                   410.694400 -0.0002
 24  2 22  5 25  3 22  0                   410.513000 -0.0002
 25  2 23  5 26  3 23  0                   410.331100 -0.0002
 27  2 25  5 28  3 25  0                   409.967500 -0.0002
 28  2 26  5 29  3 26  0                   409.785200 -0.0002
 30  2 28  5 31  3 28  0                   409.421400 -0.0002
 31  2 29  5 32  3 29  0                   409.239900 -0.0002
 32  2 30  5 33  3 30  0                   409.057700 -0.0002
 33  2 31  5 34  3 31  0                   408.875800 -0.0002
 35  2 33  5 36  3 33  0                   408.511900 -0.0002
  5  3  2  5  6  4  2  0                   413.926800 -0.0002
  6  3  3  5  7  4  3  0                   413.810700 -0.0002
  7  3  4  5  8  4  4  0                   413.674400 -0.0002
  8  3  5  5  9  4  5  0                   413.512400 -0.0002
  9  3  6  5 10  4  6  0                   413.324600 -0.0002
 10  3  7  5 11  4  7  0                   413.122200 -0.0002
 16  3 13  5 17  4 13  0                   411.982700 -0.0002
 17  3 14  5 18  4 14  0                   411.799700 -0.0002
 22  3 19  5 23  4 19  0                   410.886900 -0.0002
 23  3 20  5 24  4 20  0                   410.704800 -0.0002
 24  3 21  5 25  4 21  0                   410.522600 -0.0002
 25  3 22  5 26  4 22  0                   410.340600 -0.0002
 29  3 26  5 30  4 26  0                   409.611600 -0.0002
 30  3 27  5 31  4 27  0                   409.429500 -0.0002
 31  3 28  5 32  4 28  0                   409.246700 -0.0002
 32  3 29  5 33  4 29  0                   409.064800 -0.0002
 33  3 30  5 34  4 30  0                   408.882600 -0.0002
 34  3 31  5 35  4 31  0                   408.700500 -0.0002
 35  3 32  5 36  4 32  0                   408.517800 -0.0002
 36  3 33  5 37  4 33  0                   408.336100 -0.0002
 37  3 34  5 38  4 34  0                   408.153500 -0.0002
 38  3 35  5 39  4 35  0                   407.971000 -0.0002
 39  3 36  5 40  4 36  0                   407.789100 -0.0002
 40  3 37  5 41  4 37  0                   407.606600 -0.0002
 44  3 41  5 45  4 41  0                   406.876800 -0.0002
  6  4  2  5  7  5  2  0                   413.689800 -0.0002
  7  4  3  5  8  5  3  0                   413.582900 -0.0002
  8  4  4  5  9  5  4  0                   413.472400 -0.0002
  9  4  5  5 10  5  5  0                   413.341800 -0.0002
 10  4  6  5 11  5  6  0                   413.184000 -0.0002
 11  4  7  5 12  5  7  0                   412.997400 -0.0002
 12  4  8  5 13  5  8  0                   412.792200 -0.0002
 13  4  9  5 14  5  9  0                   412.585400 -0.0002
 14  4 10  5 15  5 10  0                   412.385800 -0.0002
 15  4 11  5 16  5 11  0                   412.193200 -0.0002
 16  4 12  5 17  5 12  0                   412.006000 -0.0002
 18  4 14  5 19  5 14  0                   411.635100 -0.0002
 19  4 15  5 20  5 15  0                   411.451100 -0.0002
 20  4 16  5 21  5 16  0                   411.267600 -0.0002
 21  4 17  5 22  5 17  0                   411.084100 -0.0002
 22  4 18  5 23  5 18  0                   410.900800 -0.0002
 23  4 19  5 24  5 19  0                   410.717900 -0.0002
 24  4 20  5 25  5 20  0                   410.534800 -0.0002
 25  4 21  5 26  5 21  0                   410.352000 -0.0002
 26  4 22  5 27  5 22  0                   410.169000 -0.0002
 27  4 23  5 28  5 23  0                   409.986500 -0.0002
 28  4 24  5 29  5 24  0                   409.803800 -0.0002
 29  4 25  5 30  5 25  0                   409.621100 -0.0002
 30  4 26  5 31  5 26  0                   409.438400 -0.0002
 31  4 27  5 32  5 27  0                   409.256500 -0.0002
 32  4 28  5 33  5 28  0                   409.073400 -0.0002
 33  4 29  5 34  5 29  0                   408.890900 -0.0002
 34  4 30  5 35  5 30  0                   408.708200 -0.0002
 35  4 31  5 36  5 31  0                   408.525700 -0.0002
 36  4 32  5 37  5 32  0                   408.342800 -0.0002
 37  4 33  5 38  5 33  0                   408.160400 -0.0002
 38  4 34  5 39  5 34  0                   407.978100 -0.0002
 42  4 38  5 43  5 38  0                   407.247300 -0.0002
 43  4 39  5 44  5 39  0                   407.064600 -0.0002
 44  4 40  5 45  5 40  0                   406.881600 -0.0002
  5  5  0  5  6  6  0  0                   413.696900 -0.0002
  6  5  1  5  7  6  1  0                   413.574000 -0.0002
  7  5  2  5  8  6  2  0                   413.454200 -0.0002
  8  5  3  5  9  6  3  0                   413.341800 -0.0002
  9  5  4  5 10  6  4  0                   413.238300 -0.0002
 10  5  5  5 11  6  5  0                   413.133600 -0.0002
 11  5  6  5 12  6  6  0                   413.010000 -0.0002
 12  5  7  5 13  6  7  0                   412.856500 -0.0002
 13  5  8  5 14  6  8  0                   412.671800 -0.0002
 14  5  9  5 15  6  9  0                   412.464400 -0.0002
 15  5 10  5 16  6 10  0                   412.252100 -0.0002
 16  5 11  5 17  6 11  0                   412.047900 -0.0002
 17  5 12  5 18  6 12  0                   411.852200 -0.0002
 18  5 13  5 19  6 13  0                   411.661500 -0.0002
 21  5 16  5 22  6 16  0                   411.103100 -0.0002
 22  5 17  5 23  6 17  0                   410.918800 -0.0002
 23  5 18  5 24  6 18  0                   410.734200 -0.0002
 24  5 19  5 25  6 19  0                   410.550400 -0.0002
 25  5 20  5 26  6 20  0                   410.366800 -0.0002
 27  5 22  5 28  6 22  0                   409.999800 -0.0002
 29  5 24  5 30  6 24  0                   409.633500 -0.0002
 30  5 25  5 31  6 25  0                   409.450000 -0.0002
 31  5 26  5 32  6 26  0                   409.266800 -0.0002
 32  5 27  5 33  6 27  0                   409.084100 -0.0002
 33  5 28  5 34  6 28  0                   408.900900 -0.0002
 34  5 29  5 35  6 29  0                   408.717800 -0.0002
 35  5 30  5 36  6 30  0                   408.534800 -0.0002
 37  5 32  5 38  6 32  0                   408.168800 -0.0002
 38  5 33  5 39  6 33  0                   407.985800 -0.0002
 39  5 34  5 40  6 34  0                   407.802700 -0.0002
  6  6  0  5  7  7  0  0                   413.467600 -0.0002
  7  6  1  5  8  7  1  0                   413.343900 -0.0002
  8  6  2  5  9  7  2  0                   413.221600 -0.0002
  9  6  3  5 10  7  3  0                   413.103600 -0.0002
 10  6  4  5 11  7  4  0                   412.993200 -0.0002
 11  6  5  5 12  7  5  0                   412.893000 -0.0002
 12  6  6  5 13  7  6  0                   412.794300 -0.0002
 17  6 11  5 18  7 11  0                   411.921900 -0.0002
 18  6 12  5 19  7 12  0                   411.712400 -0.0002
 19  6 13  5 20  7 13  0                   411.512500 -0.0002
 20  6 14  5 21  7 14  0                   411.319300 -0.0002
 22  6 16  5 23  7 16  0                   410.942300 -0.0002
 23  6 17  5 24  7 17  0                   410.755700 -0.0002
 24  6 18  5 25  7 18  0                   410.570800 -0.0002
 25  6 19  5 26  7 19  0                   410.385300 -0.0002
 26  6 20  5 27  7 20  0                   410.200700 -0.0002
 28  6 22  5 29  7 22  0                   409.832000 -0.0002
 29  6 23  5 30  7 23  0                   409.648000 -0.0002
 30  6 24  5 31  7 24  0                   409.464100 -0.0002
 31  6 25  5 32  7 25  0                   409.280300 -0.0002
 33  6 27  5 34  7 27  0                   408.913000 -0.0002
 35  6 29  5 36  7 29  0                   408.546100 -0.0002
 36  6 30  5 37  7 30  0                   408.362500 -0.0002
 37  6 31  5 38  7 31  0                   408.179300 -0.0002
 38  6 32  5 39  7 32  0                   407.995800 -0.0002
 39  6 33  5 40  7 33  0                   407.812500 -0.0002
 40  6 34  5 41  7 34  0                   407.629000 -0.0002
 25  7 18  5 26  8 18  0                   410.409500 -0.0002
 26  7 19  5 27  8 19  0                   410.223000 -0.0002
 27  7 20  5 28  8 20  0                   410.037000 -0.0002
 28  7 21  5 29  8 21  0                   409.851600 -0.0002
 29  7 22  5 30  8 22  0                   409.666600 -0.0002
 30  7 23  5 31  8 23  0                   409.481100 -0.0002
 31  7 24  5 32  8 24  0                   409.296600 -0.0002
 32  7 25  5 33  8 25  0                   409.112300 -0.0002
 33  7 26  5 34  8 26  0                   408.928000 -0.0002
 34  7 27  5 35  8 27  0                   408.743700 -0.0002
 35  7 28  5 36  8 28  0                   408.559500 -0.0002
 36  7 29  5 37  8 29  0                   408.375600 -0.0002
 37  7 30  5 38  8 30  0                   408.191400 -0.0002
 38  7 31  5 39  8 31  0                   408.007700 -0.0002
 39  7 32  5 40  8 32  0                   407.823600 -0.0002
 40  7 33  5 41  8 33  0                   407.640000 -0.0002
 41  7 34  5 42  8 34  0                   407.456200 -0.0002
 42  7 35  5 43  8 35  0                   407.272500 -0.0002
 43  7 36  5 44  8 36  0                   407.088300 -0.0002
 44  7 37  5 45  8 37  0                   406.905200 -0.0002
 45  7 38  5 46  8 38  0                   406.721500 -0.0002
 46  7 39  5 47  8 39  0                   406.537500 -0.0002
 48  7 41  5 49  8 41  0                   406.170300 -0.0002
 10  8  2  5 11  9  2  0                   412.760200 -0.0002
 11  8  3  5 12  9  3  0                   412.637500 -0.0002
 12  8  4  5 13  9  4  0                   412.517400 -0.0002
 13  8  5  5 14  9  5  0                   412.401800 -0.0002
 14  8  6  5 15  9  6  0                   412.294200 -0.0002
 15  8  7  5 16  9  7  0                   412.199300 -0.0002
 18  8 10  5 19  9 10  0                   411.871700 -0.0002
 19  8 11  5 20  9 11  0                   411.697300 -0.0002
 20  8 12  5 21  9 12  0                   411.489700 -0.0002
 21  8 13  5 22  9 13  0                   411.266100 -0.0002
 22  8 14  5 23  9 14  0                   411.046000 -0.0002
 23  8 15  5 24  9 15  0                   410.837100 -0.0002
 25  8 17  5 26  9 17  0                   410.443900 -0.0002
 26  8 18  5 27  9 18  0                   410.253100 -0.0002
 27  8 19  5 28  9 19  0                   410.064300 -0.0002
 28  8 20  5 29  9 20  0                   409.876100 -0.0002
 29  8 21  5 30  9 21  0                   409.689400 -0.0002
 30  8 22  5 31  9 22  0                   409.503100 -0.0002
 31  8 23  5 32  9 23  0                   409.316600 -0.0002
 32  8 24  5 33  9 24  0                   409.131200 -0.0002
 34  8 26  5 35  9 26  0                   408.760600 -0.0002
 35  8 27  5 36  9 27  0                   408.575900 -0.0002
 36  8 28  5 37  9 28  0                   408.390900 -0.0002
 38  8 30  5 39  9 30  0                   408.021600 -0.0002
 39  8 31  5 40  9 31  0                   407.837100 -0.0002
 40  8 32  5 41  9 32  0                   407.652900 -0.0002
 64  8 56  5 65  9 56  0                   403.231700 -0.0002
 65  8 57  5 66  9 57  0                   403.047500 -0.0002
 66  8 58  5 67  9 58  0                   402.863300 -0.0002
 67  8 59  5 68  9 59  0                   402.678900 -0.0002
 68  8 60  5 69  9 60  0                   402.494500 -0.0002
 69  8 61  5 70  9 61  0                   402.310200 -0.0002
 70  8 62  5 71  9 62  0                   402.125800 -0.0002
 71  8 63  5 72  9 63  0                   401.941600 -0.0002
 72  8 64  5 73  9 64  0                   401.757000 -0.0002
  9  9  0  5 10 10  0  0                   412.776700 -0.0002
 10  9  1  5 11 10  1  0                   412.652600 -0.0002
 11  9  2  5 12 10  2  0                   412.528900 -0.0002
 12  9  3  5 13 10  3  0                   412.406200 -0.0002
 14  9  5  5 15 10  5  0                   412.165200 -0.0002
 17  9  8  5 18 10  8  0                   411.851000 -0.0002
 18  9  9  5 19 10  9  0                   411.765600 -0.0002
 19  9 10  5 20 10 10  0                   411.669700 -0.0002
 21  9 12  5 22 10 12  0                   411.373500 -0.0002
 22  9 13  5 23 10 13  0                   411.166900 -0.0002
 24  9 15  5 25 10 15  0                   410.715200 -0.0002
 25  9 16  5 26 10 16  0                   410.501800 -0.0002
 26  9 17  5 27 10 17  0                   410.298600 -0.0002
 27  9 18  5 28 10 18  0                   410.102200 -0.0002
 28  9 19  5 29 10 19  0                   409.910000 -0.0002
 30  9 21  5 31 10 21  0                   409.530000 -0.0002
 31  9 22  5 32 10 22  0                   409.342200 -0.0002
 32  9 23  5 33 10 23  0                   409.154600 -0.0002
 33  9 24  5 34 10 24  0                   408.967800 -0.0002
 34  9 25  5 35 10 25  0                   408.781600 -0.0002
 35  9 26  5 36 10 26  0                   408.595400 -0.0002
 36  9 27  5 37 10 27  0                   408.409400 -0.0002
 37  9 28  5 38 10 28  0                   408.223800 -0.0002
 38  9 29  5 39 10 29  0                   408.038800 -0.0002
 39  9 30  5 40 10 30  0                   407.853500 -0.0002
 40  9 31  5 41 10 31  0                   407.668000 -0.0002
 41  9 32  5 42 10 32  0                   407.483000 -0.0002
 42  9 33  5 43 10 33  0                   407.298000 -0.0002
 50  9 41  5 51 10 41  0                   405.820900 -0.0002
 52  9 43  5 53 10 43  0                   405.452100 -0.0002
 30 10 20  5 31 11 20  0                   409.566100 -0.0002
 32 10 22  5 33 11 22  0                   409.184100 -0.0002
 33 10 23  5 34 11 23  0                   408.995500 -0.0002
 34 10 24  5 35 11 24  0                   408.806800 -0.0002
 35 10 25  5 36 11 25  0                   408.618900 -0.0002
 36 10 26  5 37 11 26  0                   408.432100 -0.0002
 37 10 27  5 38 11 27  0                   408.245200 -0.0002
 38 10 28  5 39 11 28  0                   408.058600 -0.0002
 39 10 29  5 40 11 29  0                   407.872200 -0.0002
 40 10 30  5 41 11 30  0                   407.686300 -0.0002
 41 10 31  5 42 11 31  0                   407.500600 -0.0002
 42 10 32  5 43 11 32  0                   407.314900 -0.0002
 43 10 33  5 44 11 33  0                   407.129400 -0.0002
 44 10 34  5 45 11 34  0                   406.944000 -0.0002
 45 10 35  5 46 11 35  0                   406.758700 -0.0002
 46 10 36  5 47 11 36  0                   406.573500 -0.0002
 47 10 37  5 48 11 37  0                   406.387900 -0.0002
 48 10 38  5 49 11 38  0                   406.203400 -0.0002
 50 10 40  5 51 11 40  0                   405.833000 -0.0002
 11 11  0  5 12 12  0  0                   412.313300 -0.0002
 12 11  1  5 13 12  1  0                   412.189100 -0.0002
 13 11  2  5 14 12  2  0                   412.065200 -0.0002
 14 11  3  5 15 12  3  0                   411.941800 -0.0002
 15 11  4  5 16 12  4  0                   411.819100 -0.0002
 16 11  5  5 17 12  5  0                   411.697300 -0.0002
 18 11  7  5 19 12  7  0                   411.459800 -0.0002
 19 11  8  5 20 12  8  0                   411.346800 -0.0002
 20 11  9  5 21 12  9  0                   411.243200 -0.0002
 21 11 10  5 22 12 10  0                   411.152800 -0.0002
 22 11 11  5 23 12 11  0                   411.073600 -0.0002
 23 11 12  5 24 12 12  0                   410.990100 -0.0002
 25 11 14  5 26 12 14  0                   410.723300 -0.0002
 26 11 15  5 27 12 15  0                   410.524100 -0.0002
 29 11 18  5 30 12 18  0                   409.834700 -0.0002
 30 11 19  5 31 12 19  0                   409.623700 -0.0002
 31 11 20  5 32 12 20  0                   409.421400 -0.0002
 32 11 21  5 33 12 21  0                   409.224100 -0.0002
 33 11 22  5 34 12 22  0                   409.030800 -0.0002
 35 11 24  5 36 12 24  0                   408.649100 -0.0002
 36 11 25  5 37 12 25  0                   408.460000 -0.0002
 37 11 26  5 38 12 26  0                   408.271200 -0.0002
 38 11 27  5 39 12 27  0                   408.083300 -0.0002
 39 11 28  5 40 12 28  0                   407.895100 -0.0002
 40 11 29  5 41 12 29  0                   407.708100 -0.0002
 41 11 30  5 42 12 30  0                   407.521100 -0.0002
 42 11 31  5 43 12 31  0                   407.334300 -0.0002
 43 11 32  5 44 12 32  0                   407.148200 -0.0002
 44 11 33  5 45 12 33  0                   406.962300 -0.0002
 45 11 34  5 46 12 34  0                   406.775400 -0.0002
 46 11 35  5 47 12 35  0                   406.589700 -0.0002
 47 11 36  5 48 12 36  0                   406.404000 -0.0002
 48 11 37  5 49 12 37  0                   406.218300 -0.0002
 49 11 38  5 50 12 38  0                   406.032700 -0.0002
 50 11 39  5 51 12 39  0                   405.847100 -0.0002
 51 11 40  5 52 12 40  0                   405.661300 -0.0002
 12 12  0  5 13 13  0  0                   412.080800 -0.0002
 13 12  1  5 14 13  1  0                   411.956600 -0.0002
 14 12  2  5 15 13  2  0                   411.832600 -0.0002
 15 12  3  5 16 13  3  0                   411.709200 -0.0002
 16 12  4  5 17 13  4  0                   411.586100 -0.0002
 17 12  5  5 18 13  5  0                   411.464000 -0.0002
 18 12  6  5 19 13  6  0                   411.342900 -0.0002
 19 12  7  5 20 13  7  0                   411.223500 -0.0002
 20 12  8  5 21 13  8  0                   411.106300 -0.0002
 21 12  9  5 22 13  9  0                   410.994400 -0.0002
 22 12 10  5 23 13 10  0                   410.891500 -0.0002
 23 12 11  5 24 13 11  0                   410.802100 -0.0002
 24 12 12  5 25 13 12  0                   410.725900 -0.0002
 25 12 13  5 26 13 13  0                   410.648400 -0.0002
 26 12 14  5 27 13 14  0                   410.544600 -0.0002
 27 12 15  5 28 13 15  0                   410.396700 -0.0002
 32 12 20  5 33 13 20  0                   409.287000 -0.0002
 34 12 22  5 35 13 22  0                   408.882600 -0.0002
 35 12 23  5 36 13 23  0                   408.687400 -0.0002
 36 12 24  5 37 13 24  0                   408.494500 -0.0002
 37 12 25  5 38 13 25  0                   408.303000 -0.0002
 38 12 26  5 39 13 26  0                   408.113000 -0.0002
 39 12 27  5 40 13 27  0                   407.923200 -0.0002
 40 12 28  5 41 13 28  0                   407.734300 -0.0002
 41 12 29  5 42 13 29  0                   407.545900 -0.0002
 42 12 30  5 43 13 30  0                   407.357800 -0.0002
 43 12 31  5 44 13 31  0                   407.169900 -0.0002
 44 12 32  5 45 13 32  0                   406.982800 -0.0002
 45 12 33  5 46 13 33  0                   406.795800 -0.0002
 46 12 34  5 47 13 34  0                   406.609200 -0.0002
 47 12 35  5 48 13 35  0                   406.422400 -0.0002
 48 12 36  5 49 13 36  0                   406.235800 -0.0002
 49 12 37  5 50 13 37  0                   406.049300 -0.0002
 50 12 38  5 51 13 38  0                   405.862900 -0.0002
 13 13  0  5 14 14  0  0                   411.847400 -0.0002
 14 13  1  5 15 14  1  0                   411.723400 -0.0002
 15 13  2  5 16 14  2  0                   411.599500 -0.0002
 16 13  3  5 17 14  3  0                   411.475900 -0.0002
 17 13  4  5 18 14  4  0                   411.352700 -0.0002
 36 13 23  5 37 14 23  0                   408.541900 -0.0002
 37 13 24  5 38 14 24  0                   408.344800 -0.0002
 38 13 25  5 39 14 25  0                   408.151000 -0.0002
 40 13 27  5 41 14 27  0                   407.766200 -0.0002
 41 13 28  5 42 14 28  0                   407.575700 -0.0002
 42 13 29  5 43 14 29  0                   407.385800 -0.0002
 43 13 30  5 44 14 30  0                   407.196300 -0.0002
 44 13 31  5 45 14 31  0                   407.007800 -0.0002
 45 13 32  5 46 14 32  0                   406.819400 -0.0002
 46 13 33  5 47 14 33  0                   406.631500 -0.0002
 48 13 35  5 49 14 35  0                   406.256100 -0.0002
 49 13 36  5 50 14 36  0                   406.068800 -0.0002
 50 13 37  5 51 14 37  0                   405.881900 -0.0002
 51 13 38  5 52 14 38  0                   405.694800 -0.0002
 52 13 39  5 53 14 39  0                   405.508100 -0.0002
 14 14  0  5 15 15  0  0                   411.613600 -0.0002
 15 14  1  5 16 15  1  0                   411.489700 -0.0002
 16 14  2  5 17 15  2  0                   411.365600 -0.0002
 17 14  3  5 18 15  3  0                   411.241900 -0.0002
 18 14  4  5 19 15  4  0                   411.118700 -0.0002
 19 14  5  5 20 15  5  0                   410.996000 -0.0002
 20 14  6  5 21 15  6  0                   410.873900 -0.0002
 21 14  7  5 22 15  7  0                   410.752800 -0.0002
 22 14  8  5 23 15  8  0                   410.632800 -0.0002
 23 14  9  5 24 15  9  0                   410.514800 -0.0002
 24 14 10  5 25 15 10  0                   410.399800 -0.0002
 25 14 11  5 26 15 11  0                   410.289000 -0.0002
 26 14 12  5 27 15 12  0                   410.187100 -0.0002
 29 14 15  5 30 15 15  0                   409.958700 -0.0002
 30 14 16  5 31 15 16  0                   409.871400 -0.0002
 31 14 17  5 32 15 17  0                   409.741100 -0.0002
 32 14 18  5 33 15 18  0                   409.559100 -0.0002
 34 14 20  5 35 15 20  0                   409.086800 -0.0002
 35 14 21  5 36 15 21  0                   408.845400 -0.0002
 36 14 22  5 37 15 22  0                   408.618900 -0.0002
 37 14 23  5 38 15 23  0                   408.405900 -0.0002
 38 14 24  5 39 15 24  0                   408.201600 -0.0002
 39 14 25  5 40 15 25  0                   408.002600 -0.0002
 41 14 27  5 42 15 27  0                   407.612300 -0.0002
 42 14 28  5 43 15 28  0                   407.419700 -0.0002
 43 14 29  5 44 15 29  0                   407.228200 -0.0002
 44 14 30  5 45 15 30  0                   407.037800 -0.0002
 45 14 31  5 46 15 31  0                   406.847700 -0.0002
 46 14 32  5 47 15 32  0                   406.658000 -0.0002
 47 14 33  5 48 15 33  0                   406.468700 -0.0002
 48 14 34  5 49 15 34  0                   406.279900 -0.0002
 49 14 35  5 50 15 35  0                   406.091700 -0.0002
 50 14 36  5 51 15 36  0                   405.903600 -0.0002
 51 14 37  5 52 15 37  0                   405.715300 -0.0002
 52 14 38  5 53 15 38  0                   405.528000 -0.0002
 53 14 39  5 54 15 39  0                   405.340600 -0.0002
 15 15  0  5 16 16  0  0                   411.379300 -0.0002
 16 15  1  5 17 16  1  0                   411.255200 -0.0002
 17 15  2  5 18 16  2  0                   411.131300 -0.0002
 18 15  3  5 19 16  3  0                   411.007500 -0.0002
 19 15  4  5 20 16  4  0                   410.884300 -0.0002
 20 15  5  5 21 16  5  0                   410.761400 -0.0002
 21 15  6  5 22 16  6  0                   410.639000 -0.0002
 22 15  7  5 23 16  7  0                   410.517200 -0.0002
 23 15  8  5 24 16  8  0                   410.396700 -0.0002
 24 15  9  5 25 16  9  0                   410.277300 -0.0002
 25 15 10  5 26 16 10  0                   410.160400 -0.0002
 26 15 11  5 27 16 11  0                   410.045500 -0.0002
 27 15 12  5 28 16 12  0                   409.935600 -0.0002
 28 15 13  5 29 16 13  0                   409.834700 -0.0002
 29 15 14  5 30 16 14  0                   409.746400 -0.0002
 30 15 15  5 31 16 15  0                   409.674600 -0.0002
 31 15 16  5 32 16 16  0                   409.611600 -0.0002
 32 15 17  5 33 16 17  0                   409.532400 -0.0002
 33 15 18  5 34 16 18  0                   409.411100 -0.0002
 35 15 20  5 36 16 20  0                   409.014200 -0.0002
 36 15 21  5 37 16 21  0                   408.765800 -0.0002
 37 15 22  5 38 16 22  0                   408.518900 -0.0002
 39 15 24  5 40 16 24  0                   408.069700 -0.0002
 40 15 25  5 41 16 25  0                   407.862500 -0.0002
 41 15 26  5 42 16 26  0                   407.660900 -0.0002
 42 15 27  5 43 16 27  0                   407.463400 -0.0002
 44 15 29  5 45 16 29  0                   407.074000 -0.0002
 45 15 30  5 46 16 30  0                   406.881600 -0.0002
 46 15 31  5 47 16 31  0                   406.689700 -0.0002
 47 15 32  5 48 16 32  0                   406.498800 -0.0002
 48 15 33  5 49 16 33  0                   406.308400 -0.0002
 49 15 34  5 50 16 34  0                   406.118400 -0.0002
 50 15 35  5 51 16 35  0                   405.928900 -0.0002
 51 15 36  5 52 16 36  0                   405.740100 -0.0002
 52 15 37  5 53 16 37  0                   405.551000 -0.0002
 53 15 38  5 54 16 38  0                   405.362200 -0.0002
 54 15 39  5 55 16 39  0                   405.173700 -0.0002
 55 15 40  5 56 16 40  0                   404.985700 -0.0002
 56 15 41  5 57 16 41  0                   404.798100 -0.0002
 16 16  0  5 17 17  0  0                   411.144400 -0.0002
 17 16  1  5 18 17  1  0                   411.020500 -0.0002
 18 16  2  5 19 17  2  0                   410.896600 -0.0002
 19 16  3  5 20 17  3  0                   410.772700 -0.0002
 20 16  4  5 21 17  4  0                   410.649400 -0.0002
 21 16  5  5 22 17  5  0                   410.526200 -0.0002
 22 16  6  5 23 17  6  0                   410.403700 -0.0002
 23 16  7  5 24 17  7  0                   410.281600 -0.0002
 24 16  8  5 25 17  8  0                   410.160400 -0.0002
 25 16  9  5 26 17  9  0                   410.040500 -0.0002
 26 16 10  5 27 17 10  0                   409.921600 -0.0002
 27 16 11  5 28 17 11  0                   409.805400 -0.0002
 28 16 12  5 29 17 12  0                   409.691100 -0.0002
 29 16 13  5 30 17 13  0                   409.582300 -0.0002
 30 16 14  5 31 17 14  0                   409.481100 -0.0002
 31 16 15  5 32 17 15  0                   409.393400 -0.0002
 32 16 16  5 33 17 16  0                   409.322600 -0.0002
 33 16 17  5 34 17 17  0                   409.262900 -0.0002
 36 16 20  5 37 17 20  0                   408.913000 -0.0002
 37 16 21  5 38 17 21  0                   408.695100 -0.0002
 38 16 22  5 39 17 22  0                   408.445900 -0.0002
 40 16 24  5 41 17 24  0                   407.956000 -0.0002
 41 16 25  5 42 17 25  0                   407.734300 -0.0002
 42 16 26  5 43 17 26  0                   407.523300 -0.0002
 43 16 27  5 44 17 27  0                   407.319500 -0.0002
 46 16 30  5 47 17 30  0                   406.728400 -0.0002
 47 16 31  5 48 17 31  0                   406.534900 -0.0002
 48 16 32  5 49 17 32  0                   406.342000 -0.0002
 49 16 33  5 50 17 33  0                   406.150000 -0.0002
 50 16 34  5 51 17 34  0                   405.959400 -0.0002
 52 16 36  5 53 17 36  0                   405.578100 -0.0002
 53 16 37  5 54 17 37  0                   405.387700 -0.0002
 54 16 38  5 55 17 38  0                   405.198500 -0.0002
 56 16 40  5 57 17 40  0                   404.820100 -0.0002
 58 16 42  5 59 17 42  0                   404.443500 -0.0002
 61 16 45  5 62 17 45  0                   403.879200 -0.0002
 62 16 46  5 63 17 46  0                   403.691500 -0.0002
 17 17  0  5 18 18  0  0                   410.908900 -0.0002
 18 17  1  5 19 18  1  0                   410.785100 -0.0002
 19 17  2  5 20 18  2  0                   410.661000 -0.0002
 20 17  3  5 21 18  3  0                   410.537200 -0.0002
 21 17  4  5 22 18  4  0                   410.413600 -0.0002
 22 17  5  5 23 18  5  0                   410.290400 -0.0002
 23 17  6  5 24 18  6  0                   410.167800 -0.0002
 24 17  7  5 25 18  7  0                   410.045500 -0.0002
 25 17  8  5 26 18  8  0                   409.924100 -0.0002
 26 17  9  5 27 18  9  0                   409.803800 -0.0002
 27 17 10  5 28 18 10  0                   409.684100 -0.0002
 28 17 11  5 29 18 11  0                   409.566100 -0.0002
 29 17 12  5 30 18 12  0                   409.450000 -0.0002
 30 17 13  5 31 18 13  0                   409.336600 -0.0002
 41 17 24  5 42 18 24  0                   407.869800 -0.0002
 42 17 25  5 43 18 25  0                   407.626300 -0.0002
 43 17 26  5 44 18 26  0                   407.399100 -0.0002
 44 17 27  5 45 18 27  0                   407.184900 -0.0002
 45 17 28  5 46 18 28  0                   406.979200 -0.0002
 46 17 29  5 47 18 29  0                   406.777500 -0.0002
 47 17 30  5 48 18 30  0                   406.579300 -0.0002
 48 17 31  5 49 18 31  0                   406.383100 -0.0002
 49 17 32  5 50 18 32  0                   406.188300 -0.0002
 50 17 33  5 51 18 33  0                   405.994600 -0.0002
 51 17 34  5 52 18 34  0                   405.801800 -0.0002
 52 17 35  5 53 18 35  0                   405.609500 -0.0002
 53 17 36  5 54 18 36  0                   405.418200 -0.0002
 54 17 37  5 55 18 37  0                   405.227000 -0.0002
 55 17 38  5 56 18 38  0                   405.036500 -0.0002
 56 17 39  5 57 18 39  0                   404.846200 -0.0002
 18 18  0  5 19 19  0  0                   410.673000 -0.0002
 19 18  1  5 20 19  1  0                   410.548800 -0.0002
 20 18  2  5 21 19  2  0                   410.424900 -0.0002
 21 18  3  5 22 19  3  0                   410.301200 -0.0002
 22 18  4  5 23 19  4  0                   410.177500 -0.0002
 23 18  5  5 24 19  5  0                   410.054100 -0.0002
 24 18  6  5 25 19  6  0                   409.931500 -0.0002
 25 18  7  5 26 19  7  0                   409.809200 -0.0002
 26 18  8  5 27 19  8  0                   409.687300 -0.0002
 27 18  9  5 28 19  9  0                   409.566100 -0.0002
 28 18 10  5 29 19 10  0                   409.446200 -0.0002
 29 18 11  5 30 19 11  0                   409.327400 -0.0002
 30 18 12  5 31 19 12  0                   409.209700 -0.0002
 32 18 14  5 33 19 14  0                   408.982000 -0.0002
 33 18 15  5 34 19 15  0                   408.874000 -0.0002
 34 18 16  5 35 19 16  0                   408.773500 -0.0002
 35 18 17  5 36 19 17  0                   408.685700 -0.0002
 36 18 18  5 37 19 18  0                   408.615700 -0.0002
 37 18 19  5 38 19 19  0                   408.561000 -0.0002
 40 18 22  5 41 19 22  0                   408.263600 -0.0002
 41 18 23  5 42 19 23  0                   408.057400 -0.0002
 42 18 24  5 43 19 24  0                   407.809100 -0.0002
 43 18 25  5 44 19 25  0                   407.548100 -0.0002
 44 18 26  5 45 19 26  0                   407.298000 -0.0002
 46 18 28  5 47 19 28  0                   406.847700 -0.0002
 47 18 29  5 48 19 29  0                   406.638900 -0.0002
 48 18 30  5 49 19 30  0                   406.435600 -0.0002
 49 18 31  5 50 19 31  0                   406.235800 -0.0002
 50 18 32  5 51 19 32  0                   406.037900 -0.0002
 52 18 34  5 53 19 34  0                   405.647400 -0.0002
 53 18 35  5 54 19 35  0                   405.453800 -0.0002
 54 18 36  5 55 19 36  0                   405.260800 -0.0002
 55 18 37  5 56 19 37  0                   405.068300 -0.0002
 19 19  0  5 20 20  0  0                   410.436400 -0.0002
 20 19  1  5 21 20  1  0                   410.312200 -0.0002
 21 19  2  5 22 20  2  0                   410.188300 -0.0002
 22 19  3  5 23 20  3  0                   410.064300 -0.0002
 23 19  4  5 24 20  4  0                   409.941000 -0.0002
 24 19  5  5 25 20  5  0                   409.817700 -0.0002
 25 19  6  5 26 20  6  0                   409.694700 -0.0002
 26 19  7  5 27 20  7  0                   409.572200 -0.0002
 27 19  8  5 28 20  8  0                   409.450000 -0.0002
 28 19  9  5 29 20  9  0                   409.328900 -0.0002
 29 19 10  5 30 20 10  0                   409.208400 -0.0002
 30 19 11  5 31 20 11  0                   409.088700 -0.0002
 31 19 12  5 32 20 12  0                   408.970300 -0.0002
 32 19 13  5 33 20 13  0                   408.853400 -0.0002
 33 19 14  5 34 20 14  0                   408.738800 -0.0002
 34 19 15  5 35 20 15  0                   408.626800 -0.0002
 35 19 16  5 36 20 16  0                   408.518900 -0.0002
 36 19 17  5 37 20 17  0                   408.419200 -0.0002
 37 19 18  5 38 20 18  0                   408.331100 -0.0002
 38 19 19  5 39 20 19  0                   408.261200 -0.0002
 39 19 20  5 40 20 20  0                   408.208400 -0.0002
 49 19 30  5 50 20 30  0                   406.299800 -0.0002
 50 19 31  5 51 20 31  0                   406.093900 -0.0002
 51 19 32  5 52 20 32  0                   405.892600 -0.0002
 52 19 33  5 53 20 33  0                   405.693200 -0.0002
 54 19 35  5 55 20 35  0                   405.300400 -0.0002
 55 19 36  5 56 20 36  0                   405.105500 -0.0002
 56 19 37  5 57 20 37  0                   404.911700 -0.0002
 20 20  0  5 21 21  0  0                   410.199100 -0.0002
 21 20  1  5 22 21  1  0                   410.075100 -0.0002
 22 20  2  5 23 21  2  0                   409.951000 -0.0002
 23 20  3  5 24 21  3  0                   409.827200 -0.0002
 24 20  4  5 25 21  4  0                   409.703500 -0.0002
 25 20  5  5 26 21  5  0                   409.580000 -0.0002
 26 20  6  5 27 21  6  0                   409.456900 -0.0002
 53 20 33  5 54 21 33  0                   405.549100 -0.0002
 54 20 34  5 55 21 34  0                   405.348700 -0.0002
 55 20 35  5 56 21 35  0                   405.150200 -0.0002
 56 20 36  5 57 21 36  0                   404.953500 -0.0002
 57 20 37  5 58 21 37  0                   404.757800 -0.0002
 58 20 38  5 59 21 38  0                   404.562500 -0.0002
 92 20 72  5 93 21 72  0                   398.111600 -0.0002
 93 20 73  5 94 21 73  0                   397.923400 -0.0002
 94 20 74  5 95 21 74  0                   397.735200 -0.0002
 95 20 75  5 96 21 75  0                   397.546300 -0.0002
 96 20 76  5 97 21 76  0                   397.358100 -0.0002
 97 20 77  5 98 21 77  0                   397.169300 -0.0002
 98 20 78  5 99 21 78  0                   396.981200 -0.0002
 99 20 79  5100 21 79  0                   396.792800 -0.0002
100 20 80  5101 21 80  0                   396.604800 -0.0002
101 20 81  5102 21 81  0                   396.416500 -0.0002
 21 21  0  5 22 22  0  0                   409.961400 -0.0002
 22 21  1  5 23 22  1  0                   409.837400 -0.0002
 23 21  2  5 24 22  2  0                   409.713500 -0.0002
 24 21  3  5 25 22  3  0                   409.589600 -0.0002
 25 21  4  5 26 22  4  0                   409.466200 -0.0002
 26 21  5  5 27 22  5  0                   409.342200 -0.0002
 28 21  7  5 29 22  7  0                   409.096000 -0.0002
 29 21  8  5 30 22  8  0                   408.973600 -0.0002
 57 21 36  5 58 22 36  0                   404.804700 -0.0002
 58 21 37  5 59 22 37  0                   404.606700 -0.0002
 59 21 38  5 60 22 38  0                   404.409800 -0.0002
 60 21 39  5 61 22 39  0                   404.214000 -0.0002
 22 22  0  5 23 23  0  0                   409.723100 -0.0002
 23 22  1  5 24 23  1  0                   409.599100 -0.0002
 24 22  2  5 25 23  2  0                   409.475100 -0.0002
 25 22  3  5 26 23  3  0                   409.351100 -0.0002
 26 22  4  5 27 23  4  0                   409.227700 -0.0002
 27 22  5  5 28 23  5  0                   409.104000 -0.0002
 28 22  6  5 29 23  6  0                   408.980600 -0.0002
 29 22  7  5 30 23  7  0                   408.857700 -0.0002
 30 22  8  5 31 23  8  0                   408.735300 -0.0002
 31 22  9  5 32 23  9  0                   408.613300 -0.0002
 32 22 10  5 33 23 10  0                   408.491900 -0.0002
 33 22 11  5 34 23 11  0                   408.371200 -0.0002
 52 22 30  5 53 23 30  0                   405.999400 -0.0002
 56 22 34  5 57 23 34  0                   405.071700 -0.0002
 57 22 35  5 58 23 35  0                   404.864500 -0.0002
 58 22 36  5 59 23 36  0                   404.661000 -0.0002
 65 22 43  5 66 23 43  0                   403.280700 -0.0002
 67 22 45  5 68 23 45  0                   402.893600 -0.0002
 68 22 46  5 69 23 46  0                   402.700400 -0.0002
 72 22 50  5 73 23 50  0                   401.933100 -0.0002
 92 22 70  5 93 23 70  0                   398.134800 -0.0002
129 22107  5130 23107  0                   391.136700 -0.0002
133 22111  5134 23111  0                   390.378100 -0.0002
139 22117  5140 23117  0                   389.238900 -0.0002
148 22126  5149 23126  0                   387.527000 -0.0002
149 22127  5150 23127  0                   387.335800 -0.0002
154 22132  5155 23132  0                   386.382100 -0.0002
155 22133  5156 23133  0                   386.191400 -0.0002
156 22134  5157 23134  0                   386.000700 -0.0002
163 22141  5164 23141  0                   384.661700 -0.0002
165 22143  5166 23143  0                   384.278800 -0.0002
166 22144  5167 23144  0                   384.087200 -0.0002
169 22147  5170 23147  0                   383.511400 -0.0002
172 22150  5173 23150  0                   382.935900 -0.0002
181 22159  5182 23159  0                   381.203600 -0.0002
193 22171  5194 23171  0                   378.882000 -0.0002
197 22175  5198 23175  0                   378.105000 -0.0002
 23 23  0  5 24 24  0  0                   409.484200 -0.0002
 24 23  1  5 25 24  1  0                   409.360100 -0.0002
 25 23  2  5 26 24  2  0                   409.236200 -0.0002
 26 23  3  5 27 24  3  0                   409.112300 -0.0002
 27 23  4  5 28 24  4  0                   408.988500 -0.0002
 28 23  5  5 29 24  5  0                   408.865400 -0.0002
 29 23  6  5 30 24  6  0                   408.741600 -0.0002
 30 23  7  5 31 24  7  0                   408.618900 -0.0002
 31 23  8  5 32 24  8  0                   408.496700 -0.0002
 32 23  9  5 33 24  9  0                   408.374000 -0.0002
 33 23 10  5 34 24 10  0                   408.252000 -0.0002
 34 23 11  5 35 24 11  0                   408.131000 -0.0002
 35 23 12  5 36 24 12  0                   408.010500 -0.0002
 36 23 13  5 37 24 13  0                   407.890900 -0.0002
 37 23 14  5 38 24 14  0                   407.771800 -0.0002
 38 23 15  5 39 24 15  0                   407.654600 -0.0002
 39 23 16  5 40 24 16  0                   407.538700 -0.0002
 41 23 18  5 42 24 18  0                   407.311500 -0.0002
 42 23 19  5 43 24 19  0                   407.201400 -0.0002
 24 24  0  5 25 25  0  0                   409.244600 -0.0002
 25 24  1  5 26 25  1  0                   409.120800 -0.0002
 26 24  2  5 27 25  2  0                   408.996800 -0.0002
 27 24  3  5 28 25  3  0                   408.872700 -0.0002
 28 24  4  5 29 25  4  0                   408.749200 -0.0002
 29 24  5  5 30 25  5  0                   408.625500 -0.0002
 30 24  6  5 31 25  6  0                   408.502200 -0.0002
 31 24  7  5 32 25  7  0                   408.379100 -0.0002
 32 24  8  5 33 25  8  0                   408.256500 -0.0002
 33 24  9  5 34 25  9  0                   408.134100 -0.0002
 34 24 10  5 35 25 10  0                   408.012100 -0.0002
 35 24 11  5 36 25 11  0                   407.890900 -0.0002
 36 24 12  5 37 25 12  0                   407.770000 -0.0002
 37 24 13  5 38 25 13  0                   407.650000 -0.0002
 38 24 14  5 39 25 14  0                   407.530700 -0.0002
 39 24 15  5 40 25 15  0                   407.411900 -0.0002
 40 24 16  5 41 25 16  0                   407.295100 -0.0002
 41 24 17  5 42 25 17  0                   407.179300 -0.0002
 55 24 31  5 56 25 31  0                   405.641000 -0.0002
 56 24 32  5 57 25 32  0                   405.359000 -0.0002
 57 24 33  5 58 25 33  0                   405.089800 -0.0002
 25 25  0  5 26 26  0  0                   409.004700 -0.0002
 26 25  1  5 27 26  1  0                   408.880800 -0.0002
 27 25  2  5 28 26  2  0                   408.756900 -0.0002
 28 25  3  5 29 26  3  0                   408.633000 -0.0002
 29 25  4  5 30 26  4  0                   408.509200 -0.0002
 30 25  5  5 31 26  5  0                   408.385600 -0.0002
 31 25  6  5 32 26  6  0                   408.262300 -0.0002
 32 25  7  5 33 26  7  0                   408.139200 -0.0002
 33 25  8  5 34 26  8  0                   408.016300 -0.0002
 34 25  9  5 35 26  9  0                   407.893800 -0.0002
 35 25 10  5 36 26 10  0                   407.771800 -0.0002
 36 25 11  5 37 26 11  0                   407.650000 -0.0002
 37 25 12  5 38 26 12  0                   407.529000 -0.0002
 38 25 13  5 39 26 13  0                   407.408800 -0.0002
 39 25 14  5 40 26 14  0                   407.289100 -0.0002
 40 25 15  5 41 26 15  0                   407.169900 -0.0002
 41 25 16  5 42 26 16  0                   407.052200 -0.0002
 42 25 17  5 43 26 17  0                   406.935400 -0.0002
 44 25 19  5 45 26 19  0                   406.706200 -0.0002
 46 25 21  5 47 26 21  0                   406.486000 -0.0002
 47 25 22  5 48 26 22  0                   406.381200 -0.0002
 26 26  0  5 27 27  0  0                   408.764300 -0.0002
 27 26  1  5 28 27  1  0                   408.640200 -0.0002
 28 26  2  5 29 27  2  0                   408.516100 -0.0002
 29 26  3  5 30 27  3  0                   408.392400 -0.0002
 30 26  4  5 31 27  4  0                   408.268700 -0.0002
 31 26  5  5 32 27  5  0                   408.144700 -0.0002
 32 26  6  5 33 27  6  0                   408.021600 -0.0002
 33 26  7  5 34 27  7  0                   407.898400 -0.0002
 34 26  8  5 35 27  8  0                   407.775400 -0.0002
 35 26  9  5 36 27  9  0                   407.652900 -0.0002
 36 26 10  5 37 27 10  0                   407.530700 -0.0002
 37 26 11  5 38 27 11  0                   407.408800 -0.0002
 38 26 12  5 39 27 12  0                   407.287800 -0.0002
 39 26 13  5 40 27 13  0                   407.167100 -0.0002
 40 26 14  5 41 27 14  0                   407.047000 -0.0002
 41 26 15  5 42 27 15  0                   406.927400 -0.0002
 44 26 18  5 45 27 18  0                   406.575500 -0.0002
 45 26 19  5 46 27 19  0                   406.460400 -0.0002
 46 26 20  5 47 27 20  0                   406.347300 -0.0002
 27 27  0  5 28 28  0  0                   408.522900 -0.0002
 28 27  1  5 29 28  1  0                   408.399000 -0.0002
 29 27  2  5 30 28  2  0                   408.275000 -0.0002
 30 27  3  5 31 28  3  0                   408.151000 -0.0002
 31 27  4  5 32 28  4  0                   408.027400 -0.0002
 32 27  5  5 33 28  5  0                   407.903800 -0.0002
 33 27  6  5 34 28  6  0                   407.780300 -0.0002
 34 27  7  5 35 28  7  0                   407.657200 -0.0002
 35 27  8  5 36 28  8  0                   407.534300 -0.0002
 36 27  9  5 37 28  9  0                   407.411900 -0.0002
 38 27 11  5 39 28 11  0                   407.167100 -0.0002
 40 27 13  5 41 28 13  0                   406.925000 -0.0002
 41 27 14  5 42 28 14  0                   406.804500 -0.0002
 43 27 16  5 44 28 16  0                   406.566000 -0.0002
 44 27 17  5 45 28 17  0                   406.447600 -0.0002
 45 27 18  5 46 28 18  0                   406.330800 -0.0002
 46 27 19  5 47 28 19  0                   406.214900 -0.0002
 47 27 20  5 48 28 20  0                   406.100900 -0.0002
 48 27 21  5 49 28 21  0                   405.987800 -0.0002
 28 28  0  5 29 29  0  0                   408.281300 -0.0002
 29 28  1  5 30 29  1  0                   408.157200 -0.0002
 30 28  2  5 31 29  2  0                   408.033400 -0.0002
 31 28  3  5 32 29  3  0                   407.909400 -0.0002
 32 28  4  5 33 29  4  0                   407.785600 -0.0002
 33 28  5  5 34 29  5  0                   407.662300 -0.0002
 34 28  6  5 35 29  6  0                   407.538700 -0.0002
 35 28  7  5 36 29  7  0                   407.415400 -0.0002
 36 28  8  5 37 29  8  0                   407.292400 -0.0002
 37 28  9  5 38 29  9  0                   407.169900 -0.0002
 38 28 10  5 39 29 10  0                   407.047000 -0.0002
 39 28 11  5 40 29 11  0                   406.925000 -0.0002
 41 28 13  5 42 29 13  0                   406.682400 -0.0002
 42 28 14  5 43 29 14  0                   406.561400 -0.0002
 45 28 17  5 46 29 17  0                   406.203400 -0.0002
 46 28 18  5 47 29 18  0                   406.086300 -0.0002
 47 28 19  5 48 29 19  0                   405.969600 -0.0002
 48 28 20  5 49 29 20  0                   405.854200 -0.0002
 49 28 21  5 50 29 21  0                   405.740100 -0.0002
 51 28 23  5 52 29 23  0                   405.518100 -0.0002
 29 29  0  5 30 30  0  0                   408.038800 -0.0002
 30 29  1  5 31 30  1  0                   407.914900 -0.0002
 31 29  2  5 32 30  2  0                   407.790900 -0.0002
 33 29  4  5 34 30  4  0                   407.543400 -0.0002
 34 29  5  5 35 30  5  0                   407.419700 -0.0002
 35 29  6  5 36 30  6  0                   407.296200 -0.0002
 36 29  7  5 37 30  7  0                   407.173100 -0.0002
 37 29  8  5 38 30  8  0                   407.049600 -0.0002
 38 29  9  5 39 30  9  0                   406.927400 -0.0002
 39 29 10  5 40 30 10  0                   406.804500 -0.0002
 40 29 11  5 41 30 11  0                   406.682400 -0.0002
 42 29 13  5 43 30 13  0                   406.439400 -0.0002
 44 29 15  5 45 30 15  0                   406.198100 -0.0002
 45 29 16  5 46 30 16  0                   406.078400 -0.0002
 46 29 17  5 47 30 17  0                   405.959400 -0.0002
 47 29 18  5 48 30 18  0                   405.841300 -0.0002
 48 29 19  5 49 30 19  0                   405.724300 -0.0002
 50 29 21  5 51 30 21  0                   405.493300 -0.0002
 51 29 22  5 52 30 22  0                   405.379900 -0.0002
 52 29 23  5 53 30 23  0                   405.268100 -0.0002
 53 29 24  5 54 30 24  0                   405.158100 -0.0002
 54 29 25  5 55 30 25  0                   405.051600 -0.0002
 55 29 26  5 56 30 26  0                   404.948000 -0.0002
 30 30  0  5 31 31  0  0                   407.796200 -0.0002
 31 30  1  5 32 31  1  0                   407.672200 -0.0002
 32 30  2  5 33 31  2  0                   407.548100 -0.0002
 33 30  3  5 34 31  3  0                   407.424400 -0.0002
 34 30  4  5 35 31  4  0                   407.300600 -0.0002
 35 30  5  5 36 31  5  0                   407.176900 -0.0002
 36 30  6  5 37 31  6  0                   407.053600 -0.0002
 37 30  7  5 38 31  7  0                   406.930400 -0.0002
 38 30  8  5 39 31  8  0                   406.807100 -0.0002
 39 30  9  5 40 31  9  0                   406.684300 -0.0002
 40 30 10  5 41 31 10  0                   406.561400 -0.0002
 41 30 11  5 42 31 11  0                   406.439400 -0.0002
 42 30 12  5 43 31 12  0                   406.317800 -0.0002
 43 30 13  5 44 31 13  0                   406.195900 -0.0002
 44 30 14  5 45 31 14  0                   406.074700 -0.0002
 45 30 15  5 46 31 15  0                   405.954200 -0.0002
 46 30 16  5 47 31 16  0                   405.834400 -0.0002
 47 30 17  5 48 31 17  0                   405.715300 -0.0002
 48 30 18  5 49 31 18  0                   405.596400 -0.0002
 49 30 19  5 50 31 19  0                   405.478700 -0.0002
 50 30 20  5 51 31 20  0                   405.362200 -0.0002
 51 30 21  5 52 31 21  0                   405.246400 -0.0002
 52 30 22  5 53 31 22  0                   405.132000 -0.0002
 53 30 23  5 54 31 23  0                   405.018600 -0.0002
 54 30 24  5 55 31 24  0                   404.907200 -0.0002
 55 30 25  5 56 31 25  0                   404.798100 -0.0002
 57 30 27  5 58 31 27  0                   404.588800 -0.0002
 58 30 28  5 59 31 28  0                   404.491100 -0.0002
 59 30 29  5 60 31 29  0                   404.401700 -0.0002
 31 31  0  5 32 32  0  0                   407.552800 -0.0002
 32 31  1  5 33 32  1  0                   407.428800 -0.0002
 33 31  2  5 34 32  2  0                   407.304900 -0.0002
 34 31  3  5 35 32  3  0                   407.180700 -0.0002
 35 31  4  5 36 32  4  0                   407.057100 -0.0002
 36 31  5  5 37 32  5  0                   406.933500 -0.0002
 37 31  6  5 38 32  6  0                   406.810000 -0.0002
 38 31  7  5 39 32  7  0                   406.686600 -0.0002
 39 31  8  5 40 32  8  0                   406.563400 -0.0002
 40 31  9  5 41 32  9  0                   406.441000 -0.0002
 41 31 10  5 42 32 10  0                   406.317800 -0.0002
 42 31 11  5 43 32 11  0                   406.195900 -0.0002
 43 31 12  5 44 32 12  0                   406.073700 -0.0002
 44 31 13  5 45 32 13  0                   405.951800 -0.0002
 45 31 14  5 46 32 14  0                   405.830600 -0.0002
 47 31 16  5 48 32 16  0                   405.589800 -0.0002
 48 31 17  5 49 32 17  0                   405.470100 -0.0002
 49 31 18  5 50 32 18  0                   405.351300 -0.0002
 50 31 19  5 51 32 19  0                   405.232900 -0.0002
 51 31 20  5 52 32 20  0                   405.115900 -0.0002
 52 31 21  5 53 32 21  0                   404.999000 -0.0002
 53 31 22  5 54 32 22  0                   404.884000 -0.0002
 54 31 23  5 55 32 23  0                   404.769500 -0.0002
 55 31 24  5 56 32 24  0                   404.657200 -0.0002
 56 31 25  5 57 32 25  0                   404.546300 -0.0002
 58 31 27  5 59 32 27  0                   404.331600 -0.0002
 60 31 29  5 61 32 29  0                   404.132000 -0.0002
 33 32  1  5 34 33  1  0                   407.184900 -0.0002
 34 32  2  5 35 33  2  0                   407.061100 -0.0002
 35 32  3  5 36 33  3  0                   406.937000 -0.0002
 36 32  4  5 37 33  4  0                   406.813300 -0.0002
 37 32  5  5 38 33  5  0                   406.689700 -0.0002
 38 32  6  5 39 33  6  0                   406.566000 -0.0002
 40 32  8  5 41 33  8  0                   406.319600 -0.0002
 41 32  9  5 42 33  9  0                   406.195900 -0.0002
 42 32 10  5 43 33 10  0                   406.073700 -0.0002
 43 32 11  5 44 33 11  0                   405.951800 -0.0002
 44 32 12  5 45 33 12  0                   405.829300 -0.0002
 45 32 13  5 46 33 13  0                   405.707100 -0.0002
 47 32 15  5 48 33 15  0                   405.465000 -0.0002
 48 32 16  5 49 33 16  0                   405.344500 -0.0002
 49 32 17  5 50 33 17  0                   405.224700 -0.0002
 50 32 18  5 51 33 18  0                   405.105500 -0.0002
 51 32 19  5 52 33 19  0                   404.987000 -0.0002
 52 32 20  5 53 33 20  0                   404.868800 -0.0002
 53 32 21  5 54 33 21  0                   404.752000 -0.0002
 54 32 22  5 55 33 22  0                   404.636100 -0.0002
 55 32 23  5 56 33 23  0                   404.521100 -0.0002
 56 32 24  5 57 33 24  0                   404.407500 -0.0002
 57 32 25  5 58 33 25  0                   404.295000 -0.0002
 58 32 26  5 59 33 26  0                   404.185000 -0.0002
 59 32 27  5 60 33 27  0                   404.076600 -0.0002
 33 33  0  5 34 34  0  0                   407.064600 -0.0002
 34 33  1  5 35 34  1  0                   406.940300 -0.0002
 35 33  2  5 36 34  2  0                   406.816200 -0.0002
 36 33  3  5 37 34  3  0                   406.692300 -0.0002
 37 33  4  5 38 34  4  0                   406.568700 -0.0002
 38 33  5  5 39 34  5  0                   406.445100 -0.0002
 39 33  6  5 40 34  6  0                   406.321500 -0.0002
 40 33  7  5 41 34  7  0                   406.198100 -0.0002
 41 33  8  5 42 34  8  0                   406.074700 -0.0002
 42 33  9  5 43 34  9  0                   405.951800 -0.0002
 43 33 10  5 44 34 10  0                   405.829300 -0.0002
 46 33 13  5 47 34 13  0                   405.462600 -0.0002
 47 33 14  5 48 34 14  0                   405.340600 -0.0002
 48 33 15  5 49 34 15  0                   405.219900 -0.0002
 49 33 16  5 50 34 16  0                   405.099200 -0.0002
 50 33 17  5 51 34 17  0                   404.979000 -0.0002
 51 33 18  5 52 34 18  0                   404.859200 -0.0002
 52 33 19  5 53 34 19  0                   404.740400 -0.0002
 53 33 20  5 54 34 20  0                   404.621800 -0.0002
 54 33 21  5 55 34 21  0                   404.504500 -0.0002
 55 33 22  5 56 34 22  0                   404.388200 -0.0002
 56 33 23  5 57 34 23  0                   404.272600 -0.0002
 57 33 24  5 58 34 24  0                   404.158000 -0.0002
 58 33 25  5 59 34 25  0                   404.044700 -0.0002
 59 33 26  5 60 34 26  0                   403.933100 -0.0002
 60 33 27  5 61 34 27  0                   403.823100 -0.0002
 61 33 28  5 62 34 28  0                   403.715700 -0.0002
 34 34  0  5 35 35  0  0                   406.819400 -0.0002
 35 34  1  5 36 35  1  0                   406.695300 -0.0002
 36 34  2  5 37 35  2  0                   406.571300 -0.0002
 37 34  3  5 38 35  3  0                   406.447600 -0.0002
 38 34  4  5 39 35  4  0                   406.323700 -0.0002
 39 34  5  5 40 35  5  0                   406.199900 -0.0002
 40 34  6  5 41 35  6  0                   406.076500 -0.0002
 45 34 11  5 46 35 11  0                   405.461100 -0.0002
 46 34 12  5 47 35 12  0                   405.338900 -0.0002
 47 34 13  5 48 35 13  0                   405.216900 -0.0002
 48 34 14  5 49 35 14  0                   405.095200 -0.0002
 49 34 15  5 50 35 15  0                   404.973800 -0.0002
 50 34 16  5 51 35 16  0                   404.852900 -0.0002
 51 34 17  5 52 35 17  0                   404.732600 -0.0002
 52 34 18  5 53 35 18  0                   404.613000 -0.0002
 53 34 19  5 54 35 19  0                   404.493300 -0.0002
 54 34 20  5 55 35 20  0                   404.375100 -0.0002
 55 34 21  5 56 35 21  0                   404.256900 -0.0002
 56 34 22  5 57 35 22  0                   404.140000 -0.0002
 57 34 23  5 58 35 23  0                   404.023600 -0.0002
 58 34 24  5 59 35 24  0                   403.908300 -0.0002
 60 34 26  5 61 35 26  0                   403.681800 -0.0002
 61 34 27  5 62 35 27  0                   403.570300 -0.0002
 62 34 28  5 63 35 28  0                   403.460900 -0.0002
 63 34 29  5 64 35 29  0                   403.353500 -0.0002
 35 35  0  5 36 36  0  0                   406.573500 -0.0002
 36 35  1  5 37 36  1  0                   406.449400 -0.0002
 37 35  2  5 38 36  2  0                   406.325600 -0.0002
 38 35  3  5 39 36  3  0                   406.201800 -0.0002
 40 35  5  5 41 36  5  0                   405.954200 -0.0002
 41 35  6  5 42 36  6  0                   405.830600 -0.0002
 42 35  7  5 43 36  7  0                   405.707100 -0.0002
 47 35 12  5 48 36 12  0                   405.092800 -0.0002
 48 35 13  5 49 36 13  0                   404.970800 -0.0002
 49 35 14  5 50 36 14  0                   404.849000 -0.0002
 50 35 15  5 51 36 15  0                   404.727500 -0.0002
 51 35 16  5 52 36 16  0                   404.606700 -0.0002
 52 35 17  5 53 36 17  0                   404.485700 -0.0002
 53 35 18  5 54 36 18  0                   404.365700 -0.0002
 54 35 19  5 55 36 19  0                   404.246400 -0.0002
 55 35 20  5 56 36 20  0                   404.127100 -0.0002
 56 35 21  5 57 36 21  0                   404.008800 -0.0002
 57 35 22  5 58 36 22  0                   403.891300 -0.0002
 58 35 23  5 59 36 23  0                   403.774600 -0.0002
 59 35 24  5 60 36 24  0                   403.658500 -0.0002
 60 35 25  5 61 36 25  0                   403.543700 -0.0002
 61 35 26  5 62 36 26  0                   403.430400 -0.0002
 62 35 27  5 63 36 27  0                   403.317700 -0.0002
 63 35 28  5 64 36 28  0                   403.207100 -0.0002
 64 35 29  5 65 36 29  0                   403.098000 -0.0002
 67 35 32  5 68 36 32  0                   402.786100 -0.0002
 68 35 33  5 69 36 33  0                   402.689900 -0.0002
 36 36  0  5 37 37  0  0                   406.327400 -0.0002
 37 36  1  5 38 37  1  0                   406.203400 -0.0002
 43 36  7  5 44 37  7  0                   405.461100 -0.0002
 44 36  8  5 45 37  8  0                   405.337400 -0.0002
 46 36 10  5 47 37 10  0                   405.091300 -0.0002
 47 36 11  5 48 37 11  0                   404.968800 -0.0002
 48 36 12  5 49 37 12  0                   404.846200 -0.0002
 49 36 13  5 50 37 13  0                   404.724000 -0.0002
 50 36 14  5 51 37 14  0                   404.602200 -0.0002
 51 36 15  5 52 37 15  0                   404.480600 -0.0002
 52 36 16  5 53 37 16  0                   404.359400 -0.0002
 53 36 17  5 54 37 17  0                   404.238600 -0.0002
 54 36 18  5 55 37 18  0                   404.118200 -0.0002
 55 36 19  5 56 37 19  0                   403.998300 -0.0002
 56 36 20  5 57 37 20  0                   403.879200 -0.0002
 57 36 21  5 58 37 21  0                   403.760500 -0.0002
 58 36 22  5 59 37 22  0                   403.642600 -0.0002
 59 36 23  5 60 37 23  0                   403.525300 -0.0002
 60 36 24  5 61 37 24  0                   403.409000 -0.0002
 61 36 25  5 62 37 25  0                   403.293300 -0.0002
 62 36 26  5 63 37 26  0                   403.179000 -0.0002
 63 36 27  5 64 37 27  0                   403.065800 -0.0002
 64 36 28  5 65 37 28  0                   402.953700 -0.0002
 65 36 29  5 66 37 29  0                   402.843400 -0.0002
 67 36 31  5 68 37 31  0                   402.628400 -0.0002
 37 37  0  5 38 38  0  0                   406.080600 -0.0002
 38 37  1  5 39 38  1  0                   405.956300 -0.0002
 39 37  2  5 40 38  2  0                   405.833000 -0.0002
 40 37  3  5 41 38  3  0                   405.708900 -0.0002
 41 37  4  5 42 38  4  0                   405.584300 -0.0002
 42 37  5  5 43 38  5  0                   405.461100 -0.0002
 43 37  6  5 44 38  6  0                   405.337400 -0.0002
 44 37  7  5 45 38  7  0                   405.213700 -0.0002
 46 37  9  5 47 38  9  0                   404.967100 -0.0002
 47 37 10  5 48 38 10  0                   404.844400 -0.0002
 48 37 11  5 49 38 11  0                   404.721500 -0.0002
 49 37 12  5 50 38 12  0                   404.598800 -0.0002
 50 37 13  5 51 38 13  0                   404.476600 -0.0002
 51 37 14  5 52 38 14  0                   404.354700 -0.0002
 52 37 15  5 53 38 15  0                   404.233000 -0.0002
 53 37 16  5 54 38 16  0                   404.111600 -0.0002
 54 37 17  5 55 38 17  0                   403.990700 -0.0002
 55 37 18  5 56 38 18  0                   403.870300 -0.0002
 38 38  0  5 39 39  0  0                   405.833000 -0.0002
 41 38  3  5 42 39  3  0                   405.461100 -0.0002
 42 38  4  5 43 39  4  0                   405.337400 -0.0002
 43 38  5  5 44 39  5  0                   405.213700 -0.0002
 44 38  6  5 45 39  6  0                   405.089800 -0.0002
 46 38  8  5 47 39  8  0                   404.842900 -0.0002
 47 38  9  5 48 39  9  0                   404.719600 -0.0002
 48 38 10  5 49 39 10  0                   404.596800 -0.0002
 49 38 11  5 50 39 11  0                   404.473700 -0.0002
 40 39  1  5 41 40  1  0                   405.461100 -0.0002
 41 39  2  5 42 40  2  0                   405.337400 -0.0002
 42 39  3  5 43 40  3  0                   405.213700 -0.0002
 47 39  8  5 48 40  8  0                   404.594900 -0.0002
 57 39 18  5 58 40 18  0                   403.373600 -0.0002
 79 39 40  5 80 40 40  0                   401.001100 -0.0002
 86 39 47  5 87 40 47  0                   400.638600 -0.0002
 91 39 52  5 92 40 52  0                   399.120100 -0.0002
102 39 63  5103 40 63  0                   396.699400 -0.0002
108 39 69  5109 40 69  0                   395.478200 -0.0002
110 39 71  5111 40 71  0                   395.076700 -0.0002
128 39 89  5129 40 89  0                   391.517100 -0.0002
138 39 99  5139 40 99  0                   389.561900 -0.0002
139 39100  5140 40100  0                   389.366900 -0.0002
141 39102  5142 40102  0                   388.977100 -0.0002
146 39107  5147 40107  0                   388.002600 -0.0002
150 39111  5151 40111  0                   387.223500 -0.0002
151 39112  5152 40112  0                   387.028400 -0.0002
157 39118  5158 40118  0                   385.860300 -0.0002
160 39121  5161 40121  0                   385.276300 -0.0002
164 39125  5165 40125  0                   384.497700 -0.0002
170 39131  5171 40131  0                   383.328400 -0.0002
171 39132  5172 40132  0                   383.133100 -0.0002
173 39134  5174 40134  0                   382.743100 -0.0002
181 39142  5182 40142  0                   381.182000 -0.0002
183 39144  5184 40144  0                   380.791600 -0.0002
185 39146  5186 40146  0                   380.400300 -0.0002
190 39151  5191 40151  0                   379.422700 -0.0002
198 39159  5199 40159  0                   377.854800 -0.0002
100 40 60  5101 41 60  0                   397.185200 -0.0002
117 40 77  5118 41 77  0                   393.716700 -0.0002
130 40 90  5131 41 90  0                   391.148600 -0.0002
133 40 93  5134 41 93  0                   390.559900 -0.0002
142 40102  5143 41102  0                   388.798800 -0.0002
157 40117  5158 41117  0                   385.871200 -0.0002
161 40121  5162 41121  0                   385.091000 -0.0002
164 40124  5165 41124  0                   384.505800 -0.0002
168 40128  5169 41128  0                   383.725300 -0.0002
 13  1 12  5 12  0 12  0                   417.336400 -0.0002
 25  1 24  5 24  0 24  0                   419.488200 -0.0002
 36  1 35  5 35  0 35  0                   421.454400 -0.0002
 41  1 40  5 40  0 40  0                   422.346100 -0.0002
 47  1 46  5 46  0 46  0                   423.415500 -0.0002
 66  1 65  5 65  0 65  0                   426.789800 -0.0002
  9  2  7  5  8  1  7  0                   416.598900 -0.0002
 12  2 10  5 11  1 10  0                   417.142900 -0.0002
 13  2 11  5 12  1 11  0                   417.323200 -0.0002
 20  2 18  5 19  1 18  0                   418.579500 -0.0002
 24  2 22  5 23  1 22  0                   419.296100 -0.0002
 25  2 23  5 24  1 23  0                   419.474800 -0.0002
 26  2 24  5 25  1 24  0                   419.653900 -0.0002
 30  2 28  5 29  1 28  0                   420.368600 -0.0002
 31  2 29  5 30  1 29  0                   420.547700 -0.0002
 33  2 31  5 32  1 31  0                   420.905200 -0.0002
 51  2 49  5 50  1 49  0                   424.111600 -0.0002
 59  2 57  5 58  1 57  0                   425.531400 -0.0002
 62  2 60  5 61  1 60  0                   426.063700 -0.0002
 70  2 68  5 69  1 68  0                   427.479200 -0.0002
 10  3  7  5  9  2  7  0                   416.750800 -0.0002
 11  3  8  5 10  2  8  0                   416.939200 -0.0002
 13  3 10  5 12  2 10  0                   417.305100 -0.0002
 14  3 11  5 13  2 11  0                   417.486200 -0.0002
 15  3 12  5 14  2 12  0                   417.666700 -0.0002
 17  3 14  5 16  2 14  0                   418.026600 -0.0002
 18  3 15  5 17  2 15  0                   418.206000 -0.0002
 19  3 16  5 18  2 16  0                   418.386100 -0.0002
 20  3 17  5 19  2 17  0                   418.565300 -0.0002
 21  3 18  5 20  2 18  0                   418.744100 -0.0002
 25  3 22  5 24  2 22  0                   419.460500 -0.0002
 26  3 23  5 25  2 23  0                   419.639700 -0.0002
 27  3 24  5 26  2 24  0                   419.818500 -0.0002
 28  3 25  5 27  2 25  0                   419.997400 -0.0002
 29  3 26  5 28  2 26  0                   420.176200 -0.0002
 30  3 27  5 29  2 27  0                   420.354500 -0.0002
 31  3 28  5 30  2 28  0                   420.533200 -0.0002
 32  3 29  5 31  2 29  0                   420.711700 -0.0002
 35  3 32  5 34  2 32  0                   421.246900 -0.0002
 37  3 34  5 36  2 34  0                   421.603500 -0.0002
 38  3 35  5 37  2 35  0                   421.782400 -0.0002
  6  4  2  5  5  3  2  0                   416.085100 -0.0002
  7  4  3  5  6  3  3  0                   416.202300 -0.0002
  8  4  4  5  7  3  4  0                   416.338300 -0.0002
  9  4  5  5  8  3  5  0                   416.499800 -0.0002
 10  4  6  5  9  3  6  0                   416.685800 -0.0002
 11  4  7  5 10  3  7  0                   416.885300 -0.0002
 12  4  8  5 11  3  8  0                   417.084100 -0.0002
 13  4  9  5 12  3  9  0                   417.275700 -0.0002
 14  4 10  5 13  3 10  0                   417.462300 -0.0002
 16  4 12  5 15  3 12  0                   417.827500 -0.0002
 17  4 13  5 16  3 13  0                   418.008400 -0.0002
 18  4 14  5 17  3 14  0                   418.188300 -0.0002
 19  4 15  5 18  3 15  0                   418.368500 -0.0002
 20  4 16  5 19  3 16  0                   418.548400 -0.0002
 21  4 17  5 20  3 17  0                   418.728200 -0.0002
 22  4 18  5 21  3 18  0                   418.907500 -0.0002
 23  4 19  5 22  3 19  0                   419.087000 -0.0002
 25  4 21  5 24  3 21  0                   419.445500 -0.0002
 26  4 22  5 25  3 22  0                   419.624400 -0.0002
 27  4 23  5 26  3 23  0                   419.803400 -0.0002
 29  4 25  5 28  3 25  0                   420.160800 -0.0002
 30  4 26  5 29  3 26  0                   420.339600 -0.0002
 31  4 27  5 30  3 27  0                   420.518300 -0.0002
 32  4 28  5 31  3 28  0                   420.696600 -0.0002
 33  4 29  5 32  3 29  0                   420.875000 -0.0002
 34  4 30  5 33  3 30  0                   421.053700 -0.0002
 36  4 32  5 35  3 32  0                   421.410300 -0.0002
 37  4 33  5 36  3 33  0                   421.588800 -0.0002
 38  4 34  5 37  3 34  0                   421.766800 -0.0002
 39  4 35  5 38  3 35  0                   421.944600 -0.0002
 40  4 36  5 39  3 36  0                   422.122900 -0.0002
 41  4 37  5 40  3 37  0                   422.300700 -0.0002
 42  4 38  5 41  3 38  0                   422.479300 -0.0002
 43  4 39  5 42  3 39  0                   422.657500 -0.0002
 18  5 13  5 17  4 13  0                   418.166700 -0.0002
 19  5 14  5 18  4 14  0                   418.347800 -0.0002
 20  5 15  5 19  4 15  0                   418.528500 -0.0002
 21  5 16  5 20  4 16  0                   418.708700 -0.0002
 22  5 17  5 21  4 17  0                   418.888600 -0.0002
 27  5 22  5 26  4 22  0                   419.786200 -0.0002
 28  5 23  5 27  4 23  0                   419.965600 -0.0002
 29  5 24  5 28  4 24  0                   420.144400 -0.0002
 30  5 25  5 29  4 25  0                   420.323400 -0.0002
 31  5 26  5 30  4 26  0                   420.502000 -0.0002
 32  5 27  5 31  4 27  0                   420.680600 -0.0002
 33  5 28  5 32  4 28  0                   420.859000 -0.0002
 34  5 29  5 33  4 29  0                   421.037100 -0.0002
 35  5 30  5 34  4 30  0                   421.215500 -0.0002
 36  5 31  5 35  4 31  0                   421.393900 -0.0002
 37  5 32  5 36  4 32  0                   421.572100 -0.0002
 38  5 33  5 37  4 33  0                   421.750500 -0.0002
 40  5 35  5 39  4 35  0                   422.107000 -0.0002
 41  5 36  5 40  4 36  0                   422.285100 -0.0002
 42  5 37  5 41  4 37  0                   422.463000 -0.0002
 43  5 38  5 42  4 38  0                   422.641000 -0.0002
 12  6  6  5 11  5  6  0                   416.995700 -0.0002
 13  6  7  5 12  5  7  0                   417.148700 -0.0002
 14  6  8  5 13  5  8  0                   417.331000 -0.0002
 16  6 10  5 15  5 10  0                   417.741400 -0.0002
 17  6 11  5 16  5 11  0                   417.940700 -0.0002
 18  6 12  5 17  5 12  0                   418.133200 -0.0002
 19  6 13  5 18  5 13  0                   418.319500 -0.0002
 20  6 14  5 19  5 14  0                   418.503300 -0.0002
 21  6 15  5 20  5 15  0                   418.685200 -0.0002
 22  6 16  5 21  5 16  0                   418.867000 -0.0002
 23  6 17  5 22  5 17  0                   419.047600 -0.0002
 24  6 18  5 23  5 18  0                   419.228100 -0.0002
 25  6 19  5 24  5 19  0                   419.408000 -0.0002
 27  6 21  5 26  5 21  0                   419.767400 -0.0002
 29  6 23  5 28  5 23  0                   420.126500 -0.0002
 30  6 24  5 29  5 24  0                   420.305400 -0.0002
 31  6 25  5 30  5 25  0                   420.483900 -0.0002
 32  6 26  5 31  5 26  0                   420.663100 -0.0002
 33  6 27  5 32  5 27  0                   420.841600 -0.0002
 34  6 28  5 33  5 28  0                   421.020000 -0.0002
 35  6 29  5 34  5 29  0                   421.198600 -0.0002
 36  6 30  5 35  5 30  0                   421.376800 -0.0002
 37  6 31  5 36  5 31  0                   421.555000 -0.0002
 41  6 35  5 40  5 35  0                   422.267900 -0.0002
 42  6 36  5 41  5 36  0                   422.445800 -0.0002
 47  6 41  5 46  5 41  0                   423.333600 -0.0002
 48  6 42  5 47  5 42  0                   423.511500 -0.0002
 49  6 43  5 48  5 43  0                   423.688800 -0.0002
 50  6 44  5 49  5 44  0                   423.866100 -0.0002
 11  7  4  5 10  6  4  0                   417.003100 -0.0002
 12  7  5  5 11  6  5  0                   417.104700 -0.0002
 13  7  6  5 12  6  6  0                   417.206500 -0.0002
 14  7  7  5 13  6  7  0                   417.325100 -0.0002
 15  7  8  5 14  6  8  0                   417.472300 -0.0002
 16  7  9  5 15  6  9  0                   417.651600 -0.0002
 17  7 10  5 16  6 10  0                   417.855600 -0.0002
 18  7 11  5 17  6 11  0                   418.066200 -0.0002
 19  7 12  5 18  6 12  0                   418.269600 -0.0002
 20  7 13  5 19  6 13  0                   418.464300 -0.0002
 22  7 15  5 21  6 15  0                   418.838400 -0.0002
 24  7 17  5 23  6 17  0                   419.203700 -0.0002
 25  7 18  5 24  6 18  0                   419.384700 -0.0002
 27  7 20  5 26  6 20  0                   419.745600 -0.0002
 28  7 21  5 27  6 21  0                   419.925500 -0.0002
 29  7 22  5 28  6 22  0                   420.105300 -0.0002
 31  7 24  5 30  6 24  0                   420.464400 -0.0002
 32  7 25  5 31  6 25  0                   420.643200 -0.0002
 33  7 26  5 32  6 26  0                   420.822500 -0.0002
 34  7 27  5 33  6 27  0                   421.001100 -0.0002
 35  7 28  5 34  6 28  0                   421.180100 -0.0002
 36  7 29  5 35  6 29  0                   421.358600 -0.0002
 37  7 30  5 36  6 30  0                   421.536900 -0.0002
 38  7 31  5 37  6 31  0                   421.715200 -0.0002
 39  7 32  5 38  6 32  0                   421.893600 -0.0002
 40  7 33  5 39  6 33  0                   422.072100 -0.0002
 54  7 47  5 53  6 47  0                   424.557400 -0.0002
 55  7 48  5 54  6 48  0                   424.734700 -0.0002
 56  7 49  5 55  6 49  0                   424.911700 -0.0002
 57  7 50  5 56  6 50  0                   425.088800 -0.0002
  8  8  0  5  7  7  0  0                   416.747800 -0.0002
  9  8  1  5  8  7  1  0                   416.871900 -0.0002
 10  8  2  5  9  7  2  0                   416.995700 -0.0002
 11  8  3  5 10  7  3  0                   417.117500 -0.0002
 12  8  4  5 11  7  4  0                   417.234900 -0.0002
 13  8  5  5 12  7  5  0                   417.345000 -0.0002
 14  8  6  5 13  7  6  0                   417.444800 -0.0002
 15  8  7  5 14  7  7  0                   417.541600 -0.0002
 17  8  9  5 16  7  9  0                   417.795600 -0.0002
 18  8 10  5 17  7 10  0                   417.971200 -0.0002
 19  8 11  5 18  7 11  0                   418.174600 -0.0002
 20  8 12  5 19  7 12  0                   418.388200 -0.0002
 21  8 13  5 20  7 13  0                   418.596100 -0.0002
 23  8 15  5 22  7 15  0                   418.985100 -0.0002
 24  8 16  5 23  7 16  0                   419.171800 -0.0002
 28  8 20  5 27  7 20  0                   419.901500 -0.0002
 29  8 21  5 28  7 21  0                   420.082400 -0.0002
 30  8 22  5 29  7 22  0                   420.262400 -0.0002
 31  8 23  5 30  7 23  0                   420.442400 -0.0002
 32  8 24  5 31  7 24  0                   420.621900 -0.0002
 33  8 25  5 32  7 25  0                   420.801600 -0.0002
 34  8 26  5 33  7 26  0                   420.980500 -0.0002
 35  8 27  5 34  7 27  0                   421.159600 -0.0002
 36  8 28  5 35  7 28  0                   421.338300 -0.0002
 37  8 29  5 36  7 29  0                   421.517300 -0.0002
 38  8 30  5 37  7 30  0                   421.695500 -0.0002
 39  8 31  5 38  7 31  0                   421.874100 -0.0002
 40  8 32  5 39  7 32  0                   422.052000 -0.0002
 55  8 47  5 54  7 47  0                   424.716100 -0.0002
 56  8 48  5 55  7 48  0                   424.892900 -0.0002
 57  8 49  5 56  7 49  0                   425.069900 -0.0002
 58  8 50  5 57  7 50  0                   425.246500 -0.0002
 59  8 51  5 58  7 51  0                   425.423500 -0.0002
  9  9  0  5  8  8  0  0                   416.968900 -0.0002
 10  9  1  5  9  8  1  0                   417.093000 -0.0002
 11  9  2  5 10  8  2  0                   417.216800 -0.0002
 13  9  4  5 12  8  4  0                   417.460900 -0.0002
 14  9  5  5 13  8  5  0                   417.577600 -0.0002
 15  9  6  5 14  8  6  0                   417.686500 -0.0002
 16  9  7  5 15  8  7  0                   417.784600 -0.0002
 17  9  8  5 16  8  8  0                   417.878100 -0.0002
 18  9  9  5 17  8  9  0                   417.983200 -0.0002
 23  9 14  5 22  8 14  0                   418.920300 -0.0002
 24  9 15  5 23  8 15  0                   419.122400 -0.0002
 25  9 16  5 24  8 16  0                   419.315400 -0.0002
 26  9 17  5 25  8 17  0                   419.503600 -0.0002
 29  9 20  5 28  8 20  0                   420.054600 -0.0002
 30  9 21  5 29  8 21  0                   420.236300 -0.0002
 31  9 22  5 30  8 22  0                   420.417100 -0.0002
 32  9 23  5 31  8 23  0                   420.597900 -0.0002
 33  9 24  5 32  8 24  0                   420.777900 -0.0002
 34  9 25  5 33  8 25  0                   420.957500 -0.0002
 35  9 26  5 34  8 26  0                   421.137200 -0.0002
 36  9 27  5 35  8 27  0                   421.316600 -0.0002
 37  9 28  5 36  8 28  0                   421.495700 -0.0002
 38  9 29  5 37  8 29  0                   421.674600 -0.0002
 39  9 30  5 38  8 30  0                   421.853400 -0.0002
 40  9 31  5 39  8 31  0                   422.031900 -0.0002
 41  9 32  5 40  8 32  0                   422.210200 -0.0002
 42  9 33  5 41  8 33  0                   422.388500 -0.0002
 43  9 34  5 42  8 34  0                   422.566600 -0.0002
 44  9 35  5 43  8 35  0                   422.744800 -0.0002
 45  9 36  5 44  8 36  0                   422.922600 -0.0002
 46  9 37  5 45  8 37  0                   423.100600 -0.0002
 47  9 38  5 46  8 38  0                   423.278300 -0.0002
 48  9 39  5 47  8 39  0                   423.455900 -0.0002
 49  9 40  5 48  8 40  0                   423.633500 -0.0002
 50  9 41  5 49  8 41  0                   423.810900 -0.0002
 51  9 42  5 50  8 42  0                   423.988300 -0.0002
 52  9 43  5 51  8 43  0                   424.165400 -0.0002
 54  9 45  5 53  8 45  0                   424.519600 -0.0002
 55  9 46  5 54  8 46  0                   424.696300 -0.0002
 56  9 47  5 55  8 47  0                   424.873000 -0.0002
 57  9 48  5 56  8 48  0                   425.049900 -0.0002
 61  9 52  5 60  8 52  0                   425.756500 -0.0002
 10 10  0  5  9  9  0  0                   417.189400 -0.0002
 11 10  1  5 10  9  1  0                   417.313600 -0.0002
 12 10  2  5 11  9  2  0                   417.437500 -0.0002
 13 10  3  5 12  9  3  0                   417.560900 -0.0002
 14 10  4  5 13  9  4  0                   417.683600 -0.0002
 15 10  5  5 14  9  5  0                   417.803800 -0.0002
 16 10  6  5 15  9  6  0                   417.919400 -0.0002
 17 10  7  5 16  9  7  0                   418.028100 -0.0002
 18 10  8  5 17  9  8  0                   418.124200 -0.0002
 19 10  9  5 18  9  9  0                   418.214200 -0.0002
 20 10 10  5 19  9 10  0                   418.313900 -0.0002
 21 10 11  5 20  9 11  0                   418.442700 -0.0002
 22 10 12  5 21  9 12  0                   418.608900 -0.0002
 24 10 14  5 23  9 14  0                   419.026200 -0.0002
 25 10 15  5 24  9 15  0                   419.243200 -0.0002
 27 10 17  5 26  9 17  0                   419.644300 -0.0002
 29 10 19  5 28  9 19  0                   420.020500 -0.0002
 30 10 20  5 29  9 20  0                   420.204300 -0.0002
 31 10 21  5 30  9 21  0                   420.387700 -0.0002
 32 10 22  5 31  9 22  0                   420.569600 -0.0002
 33 10 23  5 32  9 23  0                   420.750900 -0.0002
 34 10 24  5 33  9 24  0                   420.932400 -0.0002
 35 10 25  5 34  9 25  0                   421.112300 -0.0002
 36 10 26  5 35  9 26  0                   421.292300 -0.0002
 37 10 27  5 36  9 27  0                   421.471900 -0.0002
 38 10 28  5 37  9 28  0                   421.651500 -0.0002
 39 10 29  5 38  9 29  0                   421.830500 -0.0002
 40 10 30  5 39  9 30  0                   422.009800 -0.0002
 41 10 31  5 40  9 31  0                   422.188200 -0.0002
 42 10 32  5 41  9 32  0                   422.367000 -0.0002
 44 10 34  5 43  9 34  0                   422.723600 -0.0002
 45 10 35  5 44  9 35  0                   422.901800 -0.0002
 46 10 36  5 45  9 36  0                   423.079800 -0.0002
 47 10 37  5 46  9 37  0                   423.257500 -0.0002
 48 10 38  5 47  9 38  0                   423.435400 -0.0002
 49 10 39  5 48  9 39  0                   423.612700 -0.0002
 50 10 40  5 49  9 40  0                   423.790000 -0.0002
 11 11  0  5 10 10  0  0                   417.409200 -0.0002
 12 11  1  5 11 10  1  0                   417.533400 -0.0002
 14 11  3  5 13 10  3  0                   417.781300 -0.0002
 15 11  4  5 14 10  4  0                   417.904300 -0.0002
 16 11  5  5 15 10  5  0                   418.026600 -0.0002
 17 11  6  5 16 10  6  0                   418.145700 -0.0002
 18 11  7  5 17 10  7  0                   418.261000 -0.0002
 19 11  8  5 18 10  8  0                   418.368500 -0.0002
 20 11  9  5 19 10  9  0                   418.464300 -0.0002
 21 11 10  5 20 10 10  0                   418.550900 -0.0002
 22 11 11  5 21 10 11  0                   418.645000 -0.0002
 23 11 12  5 22 10 12  0                   418.767200 -0.0002
 24 11 13  5 23 10 13  0                   418.926900 -0.0002
 25 11 14  5 24 10 14  0                   419.124000 -0.0002
 26 11 15  5 25 10 15  0                   419.343000 -0.0002
 27 11 16  5 26 10 16  0                   419.562900 -0.0002
 28 11 17  5 27 10 17  0                   419.772600 -0.0002
 33 11 22  5 32 10 22  0                   420.719100 -0.0002
 34 11 23  5 33 10 23  0                   420.901900 -0.0002
 35 11 24  5 34 10 24  0                   421.083900 -0.0002
 36 11 25  5 35 10 25  0                   421.264700 -0.0002
 37 11 26  5 36 10 26  0                   421.445500 -0.0002
 38 11 27  5 37 10 27  0                   421.625400 -0.0002
 39 11 28  5 38 10 28  0                   421.805500 -0.0002
 40 11 29  5 39 10 29  0                   421.985000 -0.0002
 41 11 30  5 40 10 30  0                   422.164300 -0.0002
 42 11 31  5 41 10 31  0                   422.343500 -0.0002
 43 11 32  5 42 10 32  0                   422.522300 -0.0002
 44 11 33  5 43 10 33  0                   422.700800 -0.0002
 45 11 34  5 44 10 34  0                   422.878900 -0.0002
 46 11 35  5 45 10 35  0                   423.057800 -0.0002
 47 11 36  5 46 10 36  0                   423.235700 -0.0002
 48 11 37  5 47 10 37  0                   423.413400 -0.0002
 49 11 38  5 48 10 38  0                   423.591500 -0.0002
 50 11 39  5 49 10 39  0                   423.769100 -0.0002
 51 11 40  5 50 10 40  0                   423.946400 -0.0002
 12 12  0  5 11 11  0  0                   417.628500 -0.0002
 13 12  1  5 12 11  1  0                   417.752800 -0.0002
 14 12  2  5 13 11  2  0                   417.876700 -0.0002
 15 12  3  5 14 11  3  0                   418.000800 -0.0002
 16 12  4  5 15 11  4  0                   418.124200 -0.0002
 17 12  5  5 16 11  5  0                   418.246700 -0.0002
 18 12  6  5 17 11  6  0                   418.368500 -0.0002
 19 12  7  5 18 11  7  0                   418.486900 -0.0002
 20 12  8  5 19 11  8  0                   418.601400 -0.0002
 21 12  9  5 20 11  9  0                   418.708700 -0.0002
 22 12 10  5 21 11 10  0                   418.803500 -0.0002
 23 12 11  5 22 11 11  0                   418.888600 -0.0002
 24 12 12  5 23 11 12  0                   418.977300 -0.0002
 27 12 15  5 26 11 15  0                   419.438100 -0.0002
 31 12 19  5 30 11 19  0                   420.296200 -0.0002
 32 12 20  5 31 11 20  0                   420.490100 -0.0002
 33 12 21  5 32 11 21  0                   420.679100 -0.0002
 34 12 22  5 33 11 22  0                   420.865600 -0.0002
 35 12 23  5 34 11 23  0                   421.050000 -0.0002
 36 12 24  5 35 11 24  0                   421.232900 -0.0002
 37 12 25  5 36 11 25  0                   421.415000 -0.0002
 38 12 26  5 37 11 26  0                   421.596500 -0.0002
 39 12 27  5 38 11 27  0                   421.777500 -0.0002
 40 12 28  5 39 11 28  0                   421.957600 -0.0002
 41 12 29  5 40 11 29  0                   422.137900 -0.0002
 42 12 30  5 41 11 30  0                   422.317700 -0.0002
 43 12 31  5 42 11 31  0                   422.497000 -0.0002
 45 12 33  5 44 11 33  0                   422.855000 -0.0002
 46 12 34  5 45 11 34  0                   423.033800 -0.0002
 47 12 35  5 46 11 35  0                   423.212200 -0.0002
 48 12 36  5 47 11 36  0                   423.390700 -0.0002
 49 12 37  5 48 11 37  0                   423.568700 -0.0002
 51 12 39  5 50 11 39  0                   423.924300 -0.0002
 52 12 40  5 51 11 40  0                   424.101700 -0.0002
 53 12 41  5 52 11 41  0                   424.279600 -0.0002
 14 13  1  5 13 12  1  0                   417.971200 -0.0002
 15 13  2  5 14 12  2  0                   418.095600 -0.0002
 16 13  3  5 15 12  3  0                   418.219400 -0.0002
 17 13  4  5 16 12  4  0                   418.343200 -0.0002
 18 13  5  5 17 12  5  0                   418.466300 -0.0002
 19 13  6  5 18 12  6  0                   418.588600 -0.0002
 24 13 11  5 23 12 11  0                   419.143000 -0.0002
 25 13 12  5 24 12 12  0                   419.226100 -0.0002
 26 13 13  5 25 12 13  0                   419.310200 -0.0002
 27 13 14  5 26 12 14  0                   419.417800 -0.0002
 30 13 17  5 29 12 17  0                   419.970800 -0.0002
 32 13 19  5 31 12 19  0                   420.414600 -0.0002
 34 13 21  5 33 12 21  0                   420.816400 -0.0002
 35 13 22  5 34 12 22  0                   421.006600 -0.0002
 37 13 24  5 36 12 24  0                   421.379200 -0.0002
 38 13 25  5 37 12 25  0                   421.562900 -0.0002
 39 13 26  5 38 12 26  0                   421.745400 -0.0002
 40 13 27  5 39 12 27  0                   421.927500 -0.0002
 41 13 28  5 40 12 28  0                   422.108200 -0.0002
 42 13 29  5 41 12 29  0                   422.288900 -0.0002
 43 13 30  5 42 12 30  0                   422.469600 -0.0002
 44 13 31  5 43 12 31  0                   422.649300 -0.0002
 45 13 32  5 44 12 32  0                   422.828700 -0.0002
 47 13 34  5 46 12 34  0                   423.187000 -0.0002
 48 13 35  5 47 12 35  0                   423.365800 -0.0002
 49 13 36  5 48 12 36  0                   423.544200 -0.0002
 50 13 37  5 49 12 37  0                   423.722700 -0.0002
 52 13 39  5 51 12 39  0                   424.078300 -0.0002
 14 14  0  5 13 13  0  0                   418.065200 -0.0002
 15 14  1  5 14 13  1  0                   418.189600 -0.0002
 17 14  3  5 16 13  3  0                   418.438000 -0.0002
 18 14  4  5 17 13  4  0                   418.561900 -0.0002
 19 14  5  5 18 13  5  0                   418.685200 -0.0002
 20 14  6  5 19 13  6  0                   418.807800 -0.0002
 21 14  7  5 20 13  7  0                   418.929400 -0.0002
 23 14  9  5 22 13  9  0                   419.167600 -0.0002
 24 14 10  5 23 13 10  0                   419.281300 -0.0002
 25 14 11  5 24 13 11  0                   419.387600 -0.0002
 26 14 12  5 25 13 12  0                   419.481900 -0.0002
 29 14 15  5 28 13 15  0                   419.744300 -0.0002
 30 14 16  5 29 13 16  0                   419.883800 -0.0002
 32 14 18  5 31 13 18  0                   420.282800 -0.0002
 33 14 19  5 32 13 19  0                   420.511700 -0.0002
 34 14 20  5 33 13 20  0                   420.733300 -0.0002
 35 14 21  5 34 13 21  0                   420.942600 -0.0002
 36 14 22  5 35 13 22  0                   421.141300 -0.0002
 37 14 23  5 36 13 23  0                   421.333000 -0.0002
 38 14 24  5 37 13 24  0                   421.521300 -0.0002
 39 14 25  5 38 13 25  0                   421.707700 -0.0002
 40 14 26  5 39 13 26  0                   421.891000 -0.0002
 41 14 27  5 40 13 27  0                   422.074300 -0.0002
 42 14 28  5 41 13 28  0                   422.256800 -0.0002
 43 14 29  5 42 13 29  0                   422.438200 -0.0002
 44 14 30  5 43 13 30  0                   422.619300 -0.0002
 45 14 31  5 44 13 31  0                   422.799800 -0.0002
 46 14 32  5 45 13 32  0                   422.979700 -0.0002
 47 14 33  5 46 13 33  0                   423.159500 -0.0002
 48 14 34  5 47 13 34  0                   423.338600 -0.0002
 49 14 35  5 48 13 35  0                   423.517800 -0.0002
 51 14 37  5 50 13 37  0                   423.875300 -0.0002
 52 14 38  5 51 13 38  0                   424.053300 -0.0002
 53 14 39  5 52 13 39  0                   424.231400 -0.0002
 54 14 40  5 53 13 40  0                   424.408700 -0.0002
 56 14 42  5 55 13 42  0                   424.764400 -0.0002
 59 14 45  5 58 13 45  0                   425.296500 -0.0002
 67 14 53  5 66 13 53  0                   426.708700 -0.0002
 68 14 54  5 67 13 54  0                   426.884600 -0.0002
 69 14 55  5 68 13 55  0                   427.060800 -0.0002
 70 14 56  5 69 13 56  0                   427.237000 -0.0002
 71 14 57  5 70 13 57  0                   427.412600 -0.0002
 15 15  0  5 14 14  0  0                   418.282900 -0.0002
 16 15  1  5 15 14  1  0                   418.407300 -0.0002
 17 15  2  5 16 14  2  0                   418.531500 -0.0002
 18 15  3  5 17 14  3  0                   418.655600 -0.0002
 19 15  4  5 18 14  4  0                   418.779600 -0.0002
 20 15  5  5 19 14  5  0                   418.903200 -0.0002
 21 15  6  5 20 14  6  0                   419.026200 -0.0002
 23 15  8  5 22 14  8  0                   419.270000 -0.0002
 25 15 10  5 24 14 10  0                   419.506600 -0.0002
 26 15 11  5 25 14 11  0                   419.620100 -0.0002
 27 15 12  5 26 14 12  0                   419.726200 -0.0002
 28 15 13  5 27 14 13  0                   419.820400 -0.0002
 29 15 14  5 28 14 14  0                   419.901500 -0.0002
 30 15 15  5 29 14 15  0                   419.978100 -0.0002
 31 15 16  5 30 14 16  0                   420.072000 -0.0002
 36 15 21  5 35 14 21  0                   421.050000 -0.0002
 37 15 22  5 36 14 22  0                   421.263100 -0.0002
 38 15 23  5 37 14 23  0                   421.464400 -0.0002
 39 15 24  5 38 14 24  0                   421.658600 -0.0002
 40 15 25  5 39 14 25  0                   421.848000 -0.0002
 41 15 26  5 40 14 26  0                   422.034400 -0.0002
 42 15 27  5 41 14 27  0                   422.219500 -0.0002
 43 15 28  5 42 14 28  0                   422.402800 -0.0002
 44 15 29  5 43 14 29  0                   422.585400 -0.0002
 45 15 30  5 44 14 30  0                   422.767300 -0.0002
 46 15 31  5 45 14 31  0                   422.948600 -0.0002
 47 15 32  5 46 14 32  0                   423.129300 -0.0002
 48 15 33  5 47 14 33  0                   423.309400 -0.0002
 51 15 36  5 50 14 36  0                   423.847800 -0.0002
 52 15 37  5 51 14 37  0                   424.026600 -0.0002
 53 15 38  5 52 14 38  0                   424.205400 -0.0002
 16 16  0  5 15 15  0  0                   418.499800 -0.0002
 17 16  1  5 16 15  1  0                   418.624200 -0.0002
 18 16  2  5 17 15  2  0                   418.748500 -0.0002
 19 16  3  5 18 15  3  0                   418.872600 -0.0002
 20 16  4  5 19 15  4  0                   418.996700 -0.0002
 21 16  5  5 20 15  5  0                   419.120200 -0.0002
 22 16  6  5 21 15  6  0                   419.243200 -0.0002
 23 16  7  5 22 15  7  0                   419.366200 -0.0002
 24 16  8  5 23 15  8  0                   419.488200 -0.0002
 25 16  9  5 24 15  9  0                   419.609100 -0.0002
 26 16 10  5 25 15 10  0                   419.728800 -0.0002
 27 16 11  5 26 15 11  0                   419.845200 -0.0002
 28 16 12  5 27 15 12  0                   419.958700 -0.0002
 29 16 13  5 28 15 13  0                   420.064500 -0.0002
 30 16 14  5 29 15 14  0                   420.158900 -0.0002
 31 16 15  5 30 15 15  0                   420.239100 -0.0002
 32 16 16  5 31 15 16  0                   420.312500 -0.0002
 33 16 17  5 32 15 17  0                   420.400100 -0.0002
 39 16 23  5 38 15 23  0                   421.582300 -0.0002
 40 16 24  5 39 15 24  0                   421.786500 -0.0002
 42 16 26  5 41 15 26  0                   422.173100 -0.0002
 43 16 27  5 42 15 27  0                   422.360400 -0.0002
 44 16 28  5 43 15 28  0                   422.545900 -0.0002
 45 16 29  5 44 15 29  0                   422.730200 -0.0002
 46 16 30  5 45 15 30  0                   422.913100 -0.0002
 47 16 31  5 46 15 31  0                   423.095100 -0.0002
 48 16 32  5 47 15 32  0                   423.276400 -0.0002
 49 16 33  5 48 15 33  0                   423.457500 -0.0002
 50 16 34  5 49 15 34  0                   423.637900 -0.0002
 51 16 35  5 50 15 35  0                   423.817500 -0.0002
 52 16 36  5 51 15 36  0                   423.997300 -0.0002
 53 16 37  5 52 15 37  0                   424.176400 -0.0002
 54 16 38  5 53 15 38  0                   424.355400 -0.0002
 55 16 39  5 54 15 39  0                   424.533700 -0.0002
 56 16 40  5 55 15 40  0                   424.711900 -0.0002
 57 16 41  5 56 15 41  0                   424.890300 -0.0002
 58 16 42  5 57 15 42  0                   425.067900 -0.0002
 60 16 44  5 59 15 44  0                   425.423500 -0.0002
 61 16 45  5 60 15 45  0                   425.601000 -0.0002
 62 16 46  5 61 15 46  0                   425.778200 -0.0002
 17 17  0  5 16 16  0  0                   418.716000 -0.0002
 18 17  1  5 17 16  1  0                   418.840700 -0.0002
 19 17  2  5 18 16  2  0                   418.965000 -0.0002
 20 17  3  5 19 16  3  0                   419.089200 -0.0002
 21 17  4  5 20 16  4  0                   419.213200 -0.0002
 22 17  5  5 21 16  5  0                   419.337000 -0.0002
 23 17  6  5 22 16  6  0                   419.460500 -0.0002
 24 17  7  5 23 16  7  0                   419.583200 -0.0002
 25 17  8  5 24 16  8  0                   419.705700 -0.0002
 26 17  9  5 25 16  9  0                   419.827300 -0.0002
 27 17 10  5 26 16 10  0                   419.948100 -0.0002
 28 17 11  5 27 16 11  0                   420.066800 -0.0002
 29 17 12  5 28 16 12  0                   420.183300 -0.0002
 30 17 13  5 29 16 13  0                   420.296200 -0.0002
 31 17 14  5 30 16 14  0                   420.402100 -0.0002
 32 17 15  5 31 16 15  0                   420.497200 -0.0002
 33 17 16  5 32 16 16  0                   420.577000 -0.0002
 34 17 17  5 33 16 17  0                   420.648200 -0.0002
 35 17 18  5 34 16 18  0                   420.729400 -0.0002
 39 17 22  5 38 16 22  0                   421.445500 -0.0002
 40 17 23  5 39 16 23  0                   421.679100 -0.0002
 41 17 24  5 40 16 24  0                   421.899600 -0.0002
 42 17 25  5 41 16 25  0                   422.107000 -0.0002
 43 17 26  5 42 16 26  0                   422.305400 -0.0002
 44 17 27  5 43 16 27  0                   422.497000 -0.0002
 45 17 28  5 44 16 28  0                   422.685600 -0.0002
 46 17 29  5 45 16 29  0                   422.871900 -0.0002
 47 17 30  5 46 16 30  0                   423.056100 -0.0002
 48 17 31  5 47 16 31  0                   423.239500 -0.0002
 50 17 33  5 49 16 33  0                   423.603900 -0.0002
 51 17 34  5 50 16 34  0                   423.785000 -0.0002
 52 17 35  5 51 16 35  0                   423.965600 -0.0002
 53 17 36  5 52 16 36  0                   424.145800 -0.0002
 54 17 37  5 53 16 37  0                   424.325500 -0.0002
 55 17 38  5 54 16 38  0                   424.504400 -0.0002
 56 17 39  5 55 16 39  0                   424.683100 -0.0002
 18 18  0  5 17 17  0  0                   418.931900 -0.0002
 19 18  1  5 18 17  1  0                   419.056300 -0.0002
 20 18  2  5 19 17  2  0                   419.180600 -0.0002
 21 18  3  5 20 17  3  0                   419.304900 -0.0002
 22 18  4  5 21 17  4  0                   419.429200 -0.0002
 23 18  5  5 22 17  5  0                   419.552900 -0.0002
 24 18  6  5 23 17  6  0                   419.676700 -0.0002
 25 18  7  5 24 17  7  0                   419.799800 -0.0002
 26 18  8  5 25 17  8  0                   419.922600 -0.0002
 27 18  9  5 26 17  9  0                   420.044600 -0.0002
 28 18 10  5 27 17 10  0                   420.165800 -0.0002
 29 18 11  5 28 17 11  0                   420.286300 -0.0002
 32 18 14  5 31 17 14  0                   420.633100 -0.0002
 33 18 15  5 32 17 15  0                   420.739000 -0.0002
 34 18 16  5 33 17 16  0                   420.834200 -0.0002
 35 18 17  5 34 17 17  0                   420.914700 -0.0002
 36 18 18  5 35 17 18  0                   420.983900 -0.0002
 37 18 19  5 36 17 19  0                   421.060000 -0.0002
 38 18 20  5 37 17 20  0                   421.168000 -0.0002
 42 18 24  5 41 17 24  0                   421.990800 -0.0002
 43 18 25  5 42 17 25  0                   422.215600 -0.0002
 44 18 26  5 43 17 26  0                   422.426100 -0.0002
 45 18 27  5 44 17 27  0                   422.626200 -0.0002
 46 18 28  5 45 17 28  0                   422.819400 -0.0002
 47 18 29  5 46 17 29  0                   423.009700 -0.0002
 48 18 30  5 47 17 30  0                   423.196200 -0.0002
 49 18 31  5 48 17 31  0                   423.381200 -0.0002
 50 18 32  5 49 17 32  0                   423.565300 -0.0002
 53 18 35  5 52 17 35  0                   424.111600 -0.0002
 54 18 36  5 53 17 36  0                   424.292400 -0.0002
 55 18 37  5 54 17 37  0                   424.472500 -0.0002
 56 18 38  5 55 17 38  0                   424.652300 -0.0002
 57 18 39  5 56 17 39  0                   424.831300 -0.0002
 19 19  0  5 18 18  0  0                   419.147300 -0.0002
 20 19  1  5 19 18  1  0                   419.271500 -0.0002
 21 19  2  5 20 18  2  0                   419.395900 -0.0002
 22 19  3  5 21 18  3  0                   419.520400 -0.0002
 23 19  4  5 22 18  4  0                   419.644300 -0.0002
 24 19  5  5 23 18  5  0                   419.768100 -0.0002
 25 19  6  5 24 18  6  0                   419.892000 -0.0002
 26 19  7  5 25 18  7  0                   420.015600 -0.0002
 27 19  8  5 26 18  8  0                   420.138800 -0.0002
 28 19  9  5 27 18  9  0                   420.261100 -0.0002
 29 19 10  5 28 18 10  0                   420.382900 -0.0002
 30 19 11  5 29 18 11  0                   420.503800 -0.0002
 31 19 12  5 30 18 12  0                   420.623700 -0.0002
 32 19 13  5 31 18 13  0                   420.741400 -0.0002
 33 19 14  5 32 18 14  0                   420.857700 -0.0002
 34 19 15  5 33 18 15  0                   420.969900 -0.0002
 35 19 16  5 34 18 16  0                   421.076000 -0.0002
 37 19 18  5 36 18 18  0                   421.252200 -0.0002
 38 19 19  5 37 18 19  0                   421.320100 -0.0002
 39 19 20  5 38 18 20  0                   421.391000 -0.0002
 48 19 29  5 47 18 29  0                   423.141600 -0.0002
 49 19 30  5 48 18 30  0                   423.332300 -0.0002
 50 19 31  5 49 18 31  0                   423.520100 -0.0002
 51 19 32  5 50 18 32  0                   423.705800 -0.0002
 52 19 33  5 51 18 33  0                   423.890100 -0.0002
 53 19 34  5 52 18 34  0                   424.073300 -0.0002
 54 19 35  5 53 18 35  0                   424.255500 -0.0002
 55 19 36  5 54 18 36  0                   424.437000 -0.0002
 56 19 37  5 55 18 37  0                   424.617900 -0.0002
 57 19 38  5 56 18 38  0                   424.798300 -0.0002
 58 19 39  5 57 18 39  0                   424.978100 -0.0002
 59 19 40  5 58 18 40  0                   425.157200 -0.0002
 20 20  0  5 19 19  0  0                   419.361800 -0.0002
 21 20  1  5 20 19  1  0                   419.486200 -0.0002
 22 20  2  5 21 19  2  0                   419.610500 -0.0002
 24 20  4  5 23 19  4  0                   419.859000 -0.0002
 25 20  5  5 24 19  5  0                   419.982900 -0.0002
 29 20  9  5 28 19  9  0                   420.476600 -0.0002
 38 20 18  5 37 19 18  0                   421.507300 -0.0002
 39 20 19  5 38 19 19  0                   421.588800 -0.0002
 45 20 25  5 44 19 25  0                   422.368500 -0.0002
 55 20 35  5 54 19 35  0                   424.397500 -0.0002
 56 20 36  5 55 19 36  0                   424.580000 -0.0002
 57 20 37  5 56 19 37  0                   424.761600 -0.0002
 58 20 38  5 57 19 38  0                   424.942800 -0.0002
 66 20 46  5 65 19 46  0                   426.375600 -0.0002
 74 20 54  5 73 19 54  0                   427.791200 -0.0002
 21 21  0  5 20 20  0  0                   419.575700 -0.0002
 22 21  1  5 21 20  1  0                   419.700100 -0.0002
 23 21  2  5 22 20  2  0                   419.824600 -0.0002
 25 21  4  5 24 20  4  0                   420.073400 -0.0002
 27 21  6  5 26 20  6  0                   420.320600 -0.0002
 28 21  7  5 27 20  7  0                   420.444200 -0.0002
 29 21  8  5 28 20  8  0                   420.567700 -0.0002
 30 21  9  5 29 20  9  0                   420.690600 -0.0002
 35 21 14  5 34 20 14  0                   421.295900 -0.0002
 50 21 29  5 49 20 29  0                   423.375200 -0.0002
 53 21 32  5 52 20 32  0                   423.975300 -0.0002
 55 21 34  5 54 20 34  0                   424.351300 -0.0002
 56 21 35  5 55 20 35  0                   424.536800 -0.0002
 57 21 36  5 56 20 36  0                   424.720700 -0.0002
 59 21 38  5 58 20 38  0                   425.085400 -0.0002
 60 21 39  5 59 20 39  0                   425.266500 -0.0002
 67 21 46  5 66 20 46  0                   426.523100 -0.0002
 68 21 47  5 67 20 47  0                   426.700900 -0.0002
 22 22  0  5 21 21  0  0                   419.789100 -0.0002
 23 22  1  5 22 21  1  0                   419.913500 -0.0002
 24 22  2  5 23 21  2  0                   420.038100 -0.0002
 25 22  3  5 24 21  3  0                   420.162400 -0.0002
 26 22  4  5 25 21  4  0                   420.286300 -0.0002
 27 22  5  5 26 21  5  0                   420.410800 -0.0002
 28 22  6  5 27 21  6  0                   420.535000 -0.0002
 29 22  7  5 28 21  7  0                   420.658500 -0.0002
 30 22  8  5 29 21  8  0                   420.782000 -0.0002
 31 22  9  5 30 21  9  0                   420.905200 -0.0002
 32 22 10  5 31 21 10  0                   421.028000 -0.0002
 33 22 11  5 32 21 11  0                   421.150500 -0.0002
 23 23  0  5 22 22  0  0                   420.001900 -0.0002
 24 23  1  5 23 22  1  0                   420.126500 -0.0002
 25 23  2  5 24 22  2  0                   420.250700 -0.0002
 26 23  3  5 25 22  3  0                   420.375000 -0.0002
 27 23  4  5 26 22  4  0                   420.499500 -0.0002
 28 23  5  5 27 22  5  0                   420.623700 -0.0002
 29 23  6  5 28 22  6  0                   420.747600 -0.0002
 30 23  7  5 29 22  7  0                   420.871400 -0.0002
 31 23  8  5 30 22  8  0                   420.995200 -0.0002
 32 23  9  5 31 22  9  0                   421.118500 -0.0002
 33 23 10  5 32 22 10  0                   421.241500 -0.0002
 34 23 11  5 33 22 11  0                   421.364200 -0.0002
 35 23 12  5 34 22 12  0                   421.486100 -0.0002
 36 23 13  5 35 22 13  0                   421.607600 -0.0002
 37 23 14  5 36 22 14  0                   421.728200 -0.0002
 38 23 15  5 37 22 15  0                   421.848000 -0.0002
 40 23 17  5 39 22 17  0                   422.083500 -0.0002
 42 23 19  5 41 22 19  0                   422.309700 -0.0002
 24 24  0  5 23 23  0  0                   420.214300 -0.0002
 25 24  1  5 24 23  1  0                   420.338700 -0.0002
 26 24  2  5 25 23  2  0                   420.463000 -0.0002
 27 24  3  5 26 23  3  0                   420.587300 -0.0002
 28 24  4  5 27 23  4  0                   420.711700 -0.0002
 29 24  5  5 28 23  5  0                   420.836200 -0.0002
 30 24  6  5 29 23  6  0                   420.960000 -0.0002
 31 24  7  5 30 23  7  0                   421.083900 -0.0002
 32 24  8  5 31 23  8  0                   421.208000 -0.0002
 33 24  9  5 32 23  9  0                   421.331200 -0.0002
 34 24 10  5 33 23 10  0                   421.454400 -0.0002
 35 24 11  5 34 23 11  0                   421.577200 -0.0002
 36 24 12  5 35 23 12  0                   421.699600 -0.0002
 37 24 13  5 36 23 13  0                   421.821300 -0.0002
 38 24 14  5 37 23 14  0                   421.942500 -0.0002
 39 24 15  5 38 23 15  0                   422.062500 -0.0002
 40 24 16  5 39 23 16  0                   422.182200 -0.0002
 41 24 17  5 40 23 17  0                   422.300700 -0.0002
 42 24 18  5 41 23 18  0                   422.417300 -0.0002
 43 24 19  5 42 23 19  0                   422.531900 -0.0002
 25 25  0  5 24 24  0  0                   420.426000 -0.0002
 26 25  1  5 25 24  1  0                   420.550300 -0.0002
 27 25  2  5 26 24  2  0                   420.674800 -0.0002
 28 25  3  5 27 24  3  0                   420.799300 -0.0002
 29 25  4  5 28 24  4  0                   420.923500 -0.0002
 30 25  5  5 29 24  5  0                   421.047600 -0.0002
 31 25  6  5 30 24  6  0                   421.171700 -0.0002
 32 25  7  5 31 24  7  0                   421.295900 -0.0002
 33 25  8  5 32 24  8  0                   421.419600 -0.0002
 34 25  9  5 33 24  9  0                   421.543500 -0.0002
 35 25 10  5 34 24 10  0                   421.666500 -0.0002
 36 25 11  5 35 24 11  0                   421.789500 -0.0002
 37 25 12  5 36 24 12  0                   421.912200 -0.0002
 38 25 13  5 37 24 13  0                   422.034400 -0.0002
 39 25 14  5 38 24 14  0                   422.156100 -0.0002
 40 25 15  5 39 24 15  0                   422.277000 -0.0002
 41 25 16  5 40 24 16  0                   422.396700 -0.0002
 42 25 17  5 41 24 17  0                   422.516100 -0.0002
 43 25 18  5 42 24 18  0                   422.634000 -0.0002
 44 25 19  5 43 24 19  0                   422.750500 -0.0002
 45 25 20  5 44 24 20  0                   422.864700 -0.0002
 46 25 21  5 45 24 21  0                   422.976200 -0.0002
 49 25 24  5 48 24 24  0                   423.267900 -0.0002
 50 25 25  5 49 24 25  0                   423.336900 -0.0002
 51 25 26  5 50 24 26  0                   423.392400 -0.0002
 52 25 27  5 51 24 27  0                   423.453400 -0.0002
 53 25 28  5 52 24 28  0                   423.547200 -0.0002
 54 25 29  5 53 24 29  0                   423.693700 -0.0002
 26 26  0  5 25 25  0  0                   420.636900 -0.0002
 27 26  1  5 26 25  1  0                   420.761300 -0.0002
 28 26  2  5 27 25  2  0                   420.885800 -0.0002
 29 26  3  5 28 25  3  0                   421.010300 -0.0002
 30 26  4  5 29 25  4  0                   421.134500 -0.0002
 31 26  5  5 30 25  5  0                   421.258800 -0.0002
 32 26  6  5 31 25  6  0                   421.382900 -0.0002
 33 26  7  5 32 25  7  0                   421.507300 -0.0002
 34 26  8  5 33 25  8  0                   421.630700 -0.0002
 35 26  9  5 34 25  9  0                   421.754400 -0.0002
 36 26 10  5 35 25 10  0                   421.878000 -0.0002
 37 26 11  5 36 25 11  0                   422.001400 -0.0002
 38 26 12  5 37 25 12  0                   422.124100 -0.0002
 39 26 13  5 38 25 13  0                   422.246500 -0.0002
 40 26 14  5 39 25 14  0                   422.368500 -0.0002
 41 26 15  5 40 25 15  0                   422.489800 -0.0002
 42 26 16  5 41 25 16  0                   422.610600 -0.0002
 43 26 17  5 42 25 17  0                   422.730200 -0.0002
 44 26 18  5 43 25 18  0                   422.849300 -0.0002
 45 26 19  5 44 25 19  0                   422.967000 -0.0002
 46 26 20  5 45 25 20  0                   423.083300 -0.0002
 28 27  1  5 27 26  1  0                   420.971900 -0.0002
 29 27  2  5 28 26  2  0                   421.096300 -0.0002
 30 27  3  5 29 26  3  0                   421.220600 -0.0002
 31 27  4  5 30 26  4  0                   421.344900 -0.0002
 32 27  5  5 31 26  5  0                   421.469200 -0.0002
 33 27  6  5 32 26  6  0                   421.593500 -0.0002
 34 27  7  5 33 26  7  0                   421.717800 -0.0002
 35 27  8  5 34 26  8  0                   421.841700 -0.0002
 36 27  9  5 35 26  9  0                   421.965300 -0.0002
 37 27 10  5 36 26 10  0                   422.089200 -0.0002
 38 27 11  5 37 26 11  0                   422.212400 -0.0002
 39 27 12  5 38 26 12  0                   422.335300 -0.0002
 40 27 13  5 39 26 13  0                   422.458100 -0.0002
 41 27 14  5 40 26 14  0                   422.580300 -0.0002
 42 27 15  5 41 26 15  0                   422.702000 -0.0002
 43 27 16  5 42 26 16  0                   422.823100 -0.0002
 44 27 17  5 43 26 17  0                   422.943700 -0.0002
 45 27 18  5 44 26 18  0                   423.063400 -0.0002
 46 27 19  5 45 26 19  0                   423.182000 -0.0002
 47 27 20  5 46 26 20  0                   423.299100 -0.0002
 48 27 21  5 47 26 21  0                   423.415500 -0.0002
 28 28  0  5 27 27  0  0                   421.057300 -0.0002
 29 28  1  5 28 27  1  0                   421.181800 -0.0002
 30 28  2  5 29 27  2  0                   421.306000 -0.0002
 31 28  3  5 30 27  3  0                   421.430400 -0.0002
 32 28  4  5 31 27  4  0                   421.555000 -0.0002
 33 28  5  5 32 27  5  0                   421.679100 -0.0002
 34 28  6  5 33 27  6  0                   421.803400 -0.0002
 35 28  7  5 34 27  7  0                   421.927500 -0.0002
 36 28  8  5 35 27  8  0                   422.052000 -0.0002
 37 28  9  5 36 27  9  0                   422.175600 -0.0002
 38 28 10  5 37 27 10  0                   422.299200 -0.0002
 39 28 11  5 38 27 11  0                   422.422400 -0.0002
 40 28 12  5 39 27 12  0                   422.545900 -0.0002
 41 28 13  5 40 27 13  0                   422.668800 -0.0002
 42 28 14  5 41 27 14  0                   422.791300 -0.0002
 43 28 15  5 42 27 15  0                   422.913100 -0.0002
 44 28 16  5 43 27 16  0                   423.034700 -0.0002
 45 28 17  5 44 27 17  0                   423.155900 -0.0002
 46 28 18  5 45 27 18  0                   423.276400 -0.0002
 47 28 19  5 46 27 19  0                   423.395400 -0.0002
 48 28 20  5 47 27 20  0                   423.513900 -0.0002
 49 28 21  5 48 27 21  0                   423.631200 -0.0002
 50 28 22  5 49 27 22  0                   423.747000 -0.0002
 51 28 23  5 50 27 23  0                   423.860500 -0.0002
 52 28 24  5 51 27 24  0                   423.971800 -0.0002
 53 28 25  5 52 27 25  0                   424.078300 -0.0002
 54 28 26  5 53 27 26  0                   424.178400 -0.0002
 55 28 27  5 54 27 27  0                   424.268200 -0.0002
 56 28 28  5 55 27 28  0                   424.341600 -0.0002
 57 28 29  5 56 27 29  0                   424.397500 -0.0002
 58 28 30  5 57 27 30  0                   424.447200 -0.0002
 59 28 31  5 58 27 31  0                   424.518000 -0.0002
 60 28 32  5 59 27 32  0                   424.635100 -0.0002
 29 29  0  5 28 28  0  0                   421.266600 -0.0002
 30 29  1  5 29 28  1  0                   421.391000 -0.0002
 31 29  2  5 30 28  2  0                   421.515200 -0.0002
 32 29  3  5 31 28  3  0                   421.639800 -0.0002
 33 29  4  5 32 28  4  0                   421.764100 -0.0002
 34 29  5  5 33 28  5  0                   421.888400 -0.0002
 35 29  6  5 34 28  6  0                   422.012800 -0.0002
 36 29  7  5 35 28  7  0                   422.136900 -0.0002
 37 29  8  5 36 28  8  0                   422.261100 -0.0002
 38 29  9  5 37 28  9  0                   422.384900 -0.0002
 39 29 10  5 38 28 10  0                   422.509100 -0.0002
 40 29 11  5 39 28 11  0                   422.632400 -0.0002
 41 29 12  5 40 28 12  0                   422.755700 -0.0002
 42 29 13  5 41 28 13  0                   422.878900 -0.0002
 43 29 14  5 42 28 14  0                   423.001500 -0.0002
 45 29 16  5 44 28 16  0                   423.245600 -0.0002
 46 29 17  5 45 28 17  0                   423.367200 -0.0002
 47 29 18  5 46 28 18  0                   423.487900 -0.0002
 48 29 19  5 47 28 19  0                   423.607800 -0.0002
 49 29 20  5 48 28 20  0                   423.727200 -0.0002
 50 29 21  5 49 28 21  0                   423.845400 -0.0002
 51 29 22  5 50 28 22  0                   423.962500 -0.0002
 52 29 23  5 51 28 23  0                   424.078300 -0.0002
 53 29 24  5 52 28 24  0                   424.191900 -0.0002
 30 30  0  5 29 29  0  0                   421.475300 -0.0002
 31 30  1  5 30 29  1  0                   421.599600 -0.0002
 32 30  2  5 31 29  2  0                   421.723900 -0.0002
 33 30  3  5 32 29  3  0                   421.848000 -0.0002
 34 30  4  5 33 29  4  0                   421.972900 -0.0002
 35 30  5  5 34 29  5  0                   422.097400 -0.0002
 36 30  6  5 35 29  6  0                   422.221700 -0.0002
 37 30  7  5 36 29  7  0                   422.346100 -0.0002
 38 30  8  5 37 29  8  0                   422.469600 -0.0002
 39 30  9  5 38 29  9  0                   422.594000 -0.0002
 40 30 10  5 39 29 10  0                   422.717800 -0.0002
 41 30 11  5 40 29 11  0                   422.841300 -0.0002
 43 30 13  5 42 29 13  0                   423.087900 -0.0002
 44 30 14  5 43 29 14  0                   423.210900 -0.0002
 45 30 15  5 44 29 15  0                   423.333600 -0.0002
 46 30 16  5 45 29 16  0                   423.455900 -0.0002
 47 30 17  5 46 29 17  0                   423.577500 -0.0002
 48 30 18  5 47 29 18  0                   423.698800 -0.0002
 49 30 19  5 48 29 19  0                   423.819400 -0.0002
 50 30 20  5 49 29 20  0                   423.939100 -0.0002
 51 30 21  5 50 29 21  0                   424.058100 -0.0002
 52 30 22  5 51 29 22  0                   424.176400 -0.0002
 53 30 23  5 52 29 23  0                   424.292400 -0.0002
 54 30 24  5 53 29 24  0                   424.408700 -0.0002
 55 30 25  5 54 29 25  0                   424.521900 -0.0002
 57 30 27  5 56 29 27  0                   424.740000 -0.0002
 58 30 28  5 57 29 28  0                   424.840800 -0.0002
 59 30 29  5 58 29 29  0                   424.931900 -0.0002
 60 30 30  5 59 29 30  0                   425.008300 -0.0002
 61 30 31  5 60 29 31  0                   425.066100 -0.0002
 31 31  0  5 30 30  0  0                   421.683300 -0.0002
 32 31  1  5 31 30  1  0                   421.807800 -0.0002
 33 31  2  5 32 30  2  0                   421.932000 -0.0002
 34 31  3  5 33 30  3  0                   422.056400 -0.0002
 35 31  4  5 34 30  4  0                   422.181000 -0.0002
 36 31  5  5 35 30  5  0                   422.305400 -0.0002
 37 31  6  5 36 30  6  0                   422.429600 -0.0002
 38 31  7  5 37 30  7  0                   422.553900 -0.0002
 41 31 10  5 40 30 10  0                   422.926000 -0.0002
 42 31 11  5 41 30 11  0                   423.050100 -0.0002
 43 31 12  5 42 30 12  0                   423.173300 -0.0002
 44 31 13  5 43 30 13  0                   423.296600 -0.0002
 45 31 14  5 44 30 14  0                   423.420000 -0.0002
 46 31 15  5 45 30 15  0                   423.542600 -0.0002
 47 31 16  5 46 30 16  0                   423.665200 -0.0002
 48 31 17  5 47 30 17  0                   423.787500 -0.0002
 49 31 18  5 48 30 18  0                   423.908600 -0.0002
 50 31 19  5 49 30 19  0                   424.029400 -0.0002
 51 31 20  5 50 30 20  0                   424.149900 -0.0002
 52 31 21  5 51 30 21  0                   424.269600 -0.0002
 53 31 22  5 52 30 22  0                   424.388600 -0.0002
 54 31 23  5 53 30 23  0                   424.506400 -0.0002
 55 31 24  5 54 30 24  0                   424.623400 -0.0002
 59 31 28  5 58 30 28  0                   425.069900 -0.0002
 60 31 29  5 59 30 29  0                   425.171300 -0.0002
 61 31 30  5 60 30 30  0                   425.263700 -0.0002
 32 32  0  5 31 31  0  0                   421.891000 -0.0002
 33 32  1  5 32 31  1  0                   422.015100 -0.0002
 34 32  2  5 33 31  2  0                   422.139500 -0.0002
 35 32  3  5 34 31  3  0                   422.264100 -0.0002
 36 32  4  5 35 31  4  0                   422.388500 -0.0002
 37 32  5  5 36 31  5  0                   422.512600 -0.0002
 38 32  6  5 37 31  6  0                   422.637200 -0.0002
 39 32  7  5 38 31  7  0                   422.761200 -0.0002
 40 32  8  5 39 31  8  0                   422.885600 -0.0002
 41 32  9  5 40 31  9  0                   423.009700 -0.0002
 42 32 10  5 41 31 10  0                   423.133700 -0.0002
 43 32 11  5 42 31 11  0                   423.257500 -0.0002
 44 32 12  5 43 31 12  0                   423.381200 -0.0002
 45 32 13  5 44 31 13  0                   423.504600 -0.0002
 49 32 17  5 48 31 17  0                   423.995700 -0.0002
 50 32 18  5 49 31 18  0                   424.117600 -0.0002
 51 32 19  5 50 31 19  0                   424.239100 -0.0002
 52 32 20  5 51 31 20  0                   424.359900 -0.0002
 53 32 21  5 52 31 21  0                   424.480200 -0.0002
 54 32 22  5 53 31 22  0                   424.599800 -0.0002
 55 32 23  5 54 31 23  0                   424.718300 -0.0002
 56 32 24  5 55 31 24  0                   424.836100 -0.0002
 57 32 25  5 56 31 25  0                   424.952700 -0.0002
 58 32 26  5 57 31 26  0                   425.067900 -0.0002
 60 32 28  5 59 31 28  0                   425.292100 -0.0002
 33 33  0  5 32 32  0  0                   422.097400 -0.0002
 34 33  1  5 33 32  1  0                   422.221700 -0.0002
 35 33  2  5 34 32  2  0                   422.346100 -0.0002
 36 33  3  5 35 32  3  0                   422.470900 -0.0002
 37 33  4  5 36 32  4  0                   422.595400 -0.0002
 38 33  5  5 37 32  5  0                   422.719700 -0.0002
 39 33  6  5 38 32  6  0                   422.844000 -0.0002
 40 33  7  5 39 32  7  0                   422.968300 -0.0002
 41 33  8  5 40 32  8  0                   423.092500 -0.0002
 42 33  9  5 41 32  9  0                   423.216800 -0.0002
 43 33 10  5 42 32 10  0                   423.340700 -0.0002
 44 33 11  5 43 32 11  0                   423.464500 -0.0002
 45 33 12  5 44 32 12  0                   423.588400 -0.0002
 46 33 13  5 45 32 13  0                   423.711900 -0.0002
 47 33 14  5 46 32 14  0                   423.835300 -0.0002
 48 33 15  5 47 32 15  0                   423.958100 -0.0002
 50 33 17  5 49 32 17  0                   424.203700 -0.0002
 51 33 18  5 50 32 18  0                   424.325500 -0.0002
 52 33 19  5 51 32 19  0                   424.447200 -0.0002
 53 33 20  5 52 32 20  0                   424.568600 -0.0002
 54 33 21  5 53 32 21  0                   424.689400 -0.0002
 55 33 22  5 54 32 22  0                   424.809500 -0.0002
 56 33 23  5 55 32 23  0                   424.928700 -0.0002
 57 33 24  5 56 32 24  0                   425.047400 -0.0002
 58 33 25  5 57 32 25  0                   425.164600 -0.0002
 60 33 27  5 59 32 27  0                   425.396300 -0.0002
 62 33 29  5 61 32 29  0                   425.620300 -0.0002
 63 33 30  5 62 32 30  0                   425.728000 -0.0002
 64 33 31  5 63 32 31  0                   425.830000 -0.0002
 65 33 32  5 64 32 32  0                   425.924100 -0.0002
 34 34  0  5 33 33  0  0                   422.304100 -0.0002
 35 34  1  5 34 33  1  0                   422.428200 -0.0002
 36 34  2  5 35 33  2  0                   422.552600 -0.0002
 37 34  3  5 36 33  3  0                   422.677400 -0.0002
 38 34  4  5 37 33  4  0                   422.801800 -0.0002
 39 34  5  5 38 33  5  0                   422.926000 -0.0002
 40 34  6  5 39 33  6  0                   423.050100 -0.0002
 41 34  7  5 40 33  7  0                   423.174500 -0.0002
 42 34  8  5 41 33  8  0                   423.299100 -0.0002
 43 34  9  5 42 33  9  0                   423.422800 -0.0002
 44 34 10  5 43 33 10  0                   423.547200 -0.0002
 45 34 11  5 44 33 11  0                   423.670700 -0.0002
 46 34 12  5 45 33 12  0                   423.794900 -0.0002
 47 34 13  5 46 33 13  0                   423.918600 -0.0002
 48 34 14  5 47 33 14  0                   424.041900 -0.0002
 49 34 15  5 48 33 15  0                   424.165400 -0.0002
 50 34 16  5 49 33 16  0                   424.288300 -0.0002
 51 34 17  5 50 33 17  0                   424.410500 -0.0002
 53 34 19  5 52 33 19  0                   424.655200 -0.0002
 54 34 20  5 53 33 20  0                   424.776800 -0.0002
 55 34 21  5 54 33 21  0                   424.897700 -0.0002
 56 34 22  5 55 33 22  0                   425.018300 -0.0002
 57 34 23  5 56 33 23  0                   425.138200 -0.0002
 59 34 25  5 58 33 25  0                   425.375600 -0.0002
 61 34 27  5 60 33 27  0                   425.609500 -0.0002
 64 34 30  5 63 33 30  0                   425.948000 -0.0002
 65 34 31  5 64 33 31  0                   426.055900 -0.0002
 66 34 32  5 65 33 32  0                   426.158500 -0.0002
 68 34 34  5 67 33 34  0                   426.335600 -0.0002
 36 35  1  5 35 34  1  0                   422.634000 -0.0002
 37 35  2  5 36 34  2  0                   422.758400 -0.0002
 38 35  3  5 37 34  3  0                   422.882800 -0.0002
 39 35  4  5 38 34  4  0                   423.007200 -0.0002
 40 35  5  5 39 34  5  0                   423.131600 -0.0002
 41 35  6  5 40 34  6  0                   423.256000 -0.0002
 43 35  8  5 42 34  8  0                   423.504600 -0.0002
 44 35  9  5 43 34  9  0                   423.628500 -0.0002
 45 35 10  5 44 34 10  0                   423.752800 -0.0002
 46 35 11  5 45 34 11  0                   423.876900 -0.0002
 47 35 12  5 46 34 12  0                   424.000900 -0.0002
 48 35 13  5 47 34 13  0                   424.124500 -0.0002
 49 35 14  5 48 34 14  0                   424.247900 -0.0002
 51 35 16  5 50 34 16  0                   424.494300 -0.0002
 53 35 18  5 52 34 18  0                   424.740000 -0.0002
 55 35 20  5 54 34 20  0                   424.983900 -0.0002
 56 35 21  5 55 34 21  0                   425.105400 -0.0002
 57 35 22  5 56 34 22  0                   425.226100 -0.0002
 58 35 23  5 57 34 23  0                   425.346500 -0.0002
 59 35 24  5 58 34 24  0                   425.466000 -0.0002
 60 35 25  5 59 34 25  0                   425.585200 -0.0002
 61 35 26  5 60 34 26  0                   425.703400 -0.0002
 63 35 28  5 62 34 28  0                   425.937000 -0.0002
 64 35 29  5 63 34 29  0                   426.051700 -0.0002
 65 35 30  5 64 34 30  0                   426.164900 -0.0002
 66 35 31  5 65 34 31  0                   426.275400 -0.0002
 68 35 33  5 67 34 33  0                   426.486100 -0.0002
 69 35 34  5 68 34 34  0                   426.581800 -0.0002
 73 35 38  5 72 34 38  0                   426.819200 -0.0002
 36 36  0  5 35 35  0  0                   422.714700 -0.0002
 37 36  1  5 36 35  1  0                   422.839000 -0.0002
 39 36  3  5 38 35  3  0                   423.087900 -0.0002
 40 36  4  5 39 35  4  0                   423.212200 -0.0002
 41 36  5  5 40 35  5  0                   423.336900 -0.0002
 42 36  6  5 41 35  6  0                   423.461000 -0.0002
 43 36  7  5 42 35  7  0                   423.585300 -0.0002
 44 36  8  5 43 35  8  0                   423.709600 -0.0002
 45 36  9  5 44 35  9  0                   423.833900 -0.0002
 46 36 10  5 45 35 10  0                   423.958100 -0.0002
 47 36 11  5 46 35 11  0                   424.081800 -0.0002
 48 36 12  5 47 35 12  0                   424.205400 -0.0002
 49 36 13  5 48 35 13  0                   424.329500 -0.0002
 50 36 14  5 49 35 14  0                   424.453200 -0.0002
 51 36 15  5 50 35 15  0                   424.576600 -0.0002
 52 36 16  5 51 35 16  0                   424.699900 -0.0002
 54 36 18  5 53 35 18  0                   424.945800 -0.0002
 55 36 19  5 54 35 19  0                   425.067900 -0.0002
 56 36 20  5 55 35 20  0                   425.190000 -0.0002
 57 36 21  5 56 35 21  0                   425.311900 -0.0002
 58 36 22  5 57 35 22  0                   425.433300 -0.0002
 60 36 24  5 59 35 24  0                   425.674000 -0.0002
 61 36 25  5 60 35 25  0                   425.793800 -0.0002
 62 36 26  5 61 35 26  0                   425.912600 -0.0002
 63 36 27  5 62 35 27  0                   426.030400 -0.0002
 64 36 28  5 63 35 28  0                   426.147800 -0.0002
 65 36 29  5 64 35 29  0                   426.264000 -0.0002
 66 36 30  5 65 35 30  0                   426.378500 -0.0002
 68 36 32  5 67 35 32  0                   426.602500 -0.0002
 37 37  0  5 36 36  0  0                   422.919000 -0.0002
 38 37  1  5 37 36  1  0                   423.043500 -0.0002
 39 37  2  5 38 36  2  0                   423.167600 -0.0002
 40 37  3  5 39 36  3  0                   423.292200 -0.0002
 42 37  5  5 41 36  5  0                   423.540900 -0.0002
 43 37  6  5 42 36  6  0                   423.665200 -0.0002
 44 37  7  5 43 36  7  0                   423.790000 -0.0002
 45 37  8  5 44 36  8  0                   423.914000 -0.0002
 46 37  9  5 45 36  9  0                   424.038200 -0.0002
 47 37 10  5 46 36 10  0                   424.162200 -0.0002
 48 37 11  5 47 36 11  0                   424.286300 -0.0002
 49 37 12  5 48 36 12  0                   424.410500 -0.0002
 51 37 14  5 50 36 14  0                   424.658100 -0.0002
 52 37 15  5 51 36 15  0                   424.781400 -0.0002
 54 37 17  5 53 36 17  0                   425.027500 -0.0002
 55 37 18  5 54 36 18  0                   425.150200 -0.0002
 56 37 19  5 55 36 19  0                   425.273000 -0.0002
 57 37 20  5 56 36 20  0                   425.395300 -0.0002
 58 37 21  5 57 36 21  0                   425.517200 -0.0002
 59 37 22  5 58 36 22  0                   425.639100 -0.0002
 63 37 26  5 62 36 26  0                   426.119900 -0.0002
 64 37 27  5 63 36 27  0                   426.238800 -0.0002
 65 37 28  5 64 36 28  0                   426.356900 -0.0002
 66 37 29  5 65 36 29  0                   426.473600 -0.0002
 67 37 30  5 66 36 30  0                   426.589900 -0.0002
 39 38  1  5 38 37  1  0                   423.247400 -0.0002
 40 38  2  5 39 37  2  0                   423.371700 -0.0002
 41 38  3  5 40 37  3  0                   423.496100 -0.0002
 42 38  4  5 41 37  4  0                   423.620400 -0.0002
 43 38  5  5 42 37  5  0                   423.744800 -0.0002
 44 38  6  5 43 37  6  0                   423.869000 -0.0002
 45 38  7  5 44 37  7  0                   423.993300 -0.0002
 46 38  8  5 45 37  8  0                   424.117600 -0.0002
 47 38  9  5 46 37  9  0                   424.241800 -0.0002
 48 38 10  5 47 37 10  0                   424.365800 -0.0002
 49 38 11  5 48 37 11  0                   424.489800 -0.0002
 50 38 12  5 49 37 12  0                   424.613800 -0.0002
 51 38 13  5 50 37 13  0                   424.737700 -0.0002
 52 38 14  5 51 37 14  0                   424.861500 -0.0002
 54 38 16  5 53 37 16  0                   425.108300 -0.0002
 56 38 18  5 55 37 18  0                   425.354600 -0.0002
  4  1  4  5  5  2  4  0                   414.112800 -0.0002
  5  1  5  5  6  2  5  0                   413.935900 -0.0002
  9  1  9  5 10  2  9  0                   413.215000 -0.0002
 15  1 15  5 16  2 15  0                   412.129000 -0.0002
 18  1 18  5 19  2 18  0                   411.586100 -0.0002
 19  1 19  5 20  2 19  0                   411.404700 -0.0002
 22  1 22  5 23  2 22  0                   410.861600 -0.0002
 30  1 30  5 31  2 30  0                   409.411100 -0.0002
 31  1 31  5 32  2 31  0                   409.229900 -0.0002
 32  1 32  5 33  2 32  0                   409.047900 -0.0002
 40  1 40  5 41  2 40  0                   407.595100 -0.0002
 44  1 44  5 45  2 44  0                   406.866600 -0.0002
 45  1 45  5 46  2 45  0                   406.684300 -0.0002
 52  1 52  5 53  2 52  0                   405.409700 -0.0002
 58  1 58  5 59  2 58  0                   404.314900 -0.0002
 59  1 59  5 60  2 59  0                   404.132000 -0.0002
 62  1 62  5 63  2 62  0                   403.583900 -0.0002
 67  1 67  5 68  2 67  0                   402.669500 -0.0002
 68  1 68  5 69  2 68  0                   402.486100 -0.0002
 81  1 81  5 82  2 81  0                   400.102000 -0.0002
 84  1 84  5 85  2 84  0                   399.550000 -0.0002
 86  1 86  5 87  2 86  0                   399.182400 -0.0002
  4  2  3  5  5  3  3  0                   414.091800 -0.0002
  5  2  4  5  6  3  4  0                   413.931700 -0.0002
  6  2  5  5  7  3  5  0                   413.763100 -0.0002
  8  2  7  5  9  3  7  0                   413.407400 -0.0002
 10  2  9  5 11  3  9  0                   413.045100 -0.0002
 16  2 15  5 17  3 15  0                   411.956600 -0.0002
 26  2 25  5 27  3 25  0                   410.142300 -0.0002
 32  2 31  5 33  3 31  0                   409.052600 -0.0002
 38  2 37  5 39  3 37  0                   407.961800 -0.0002
 41  2 40  5 42  3 40  0                   407.415400 -0.0002
 42  2 41  5 43  3 41  0                   407.233500 -0.0002
 45  2 44  5 46  3 44  0                   406.686600 -0.0002
 58  2 57  5 59  3 57  0                   404.314900 -0.0002
 64  2 63  5 65  3 63  0                   403.217000 -0.0002
 76  2 75  5 77  3 75  0                   401.017600 -0.0002
 18  3 16  5 19  4 16  0                   411.603700 -0.0002
 19  3 17  5 20  4 17  0                   411.422200 -0.0002
 21  3 19  5 22  4 19  0                   411.058100 -0.0002
 23  3 21  5 24  4 21  0                   410.694400 -0.0002
 25  3 23  5 26  4 23  0                   410.331100 -0.0002
 27  3 25  5 28  4 25  0                   409.967500 -0.0002
 29  3 27  5 30  4 27  0                   409.603600 -0.0002
 31  3 29  5 32  4 29  0                   409.239900 -0.0002
 12  4  9  5 13  5  9  0                   412.714700 -0.0002
 16  4 13  5 17  5 13  0                   411.982700 -0.0002
 17  4 14  5 18  5 14  0                   411.799700 -0.0002
 18  4 15  5 19  5 15  0                   411.617100 -0.0002
 19  4 16  5 20  5 16  0                   411.433900 -0.0002
 23  4 20  5 24  5 20  0                   410.704800 -0.0002
 25  4 22  5 26  5 22  0                   410.340600 -0.0002
 29  4 26  5 30  5 26  0                   409.611600 -0.0002
 30  4 27  5 31  5 27  0                   409.429500 -0.0002
 32  4 29  5 33  5 29  0                   409.064800 -0.0002
 33  4 30  5 34  5 30  0                   408.882600 -0.0002
 37  4 34  5 38  5 34  0                   408.153500 -0.0002
 38  4 35  5 39  5 35  0                   407.971000 -0.0002
 44  4 41  5 45  5 41  0                   406.876800 -0.0002
 50  4 47  5 51  5 47  0                   405.780400 -0.0002
 63  4 60  5 64  5 60  0                   403.400300 -0.0002
 64  4 61  5 65  5 61  0                   403.217000 -0.0002
 65  4 62  5 66  5 62  0                   403.033600 -0.0002
 71  4 68  5 72  5 68  0                   401.933100 -0.0002
 73  4 70  5 74  5 70  0                   401.565500 -0.0002
 74  4 71  5 75  5 71  0                   401.381600 -0.0002
 76  4 73  5 77  5 73  0                   401.013900 -0.0002
 77  4 74  5 78  5 74  0                   400.830300 -0.0002
 78  4 75  5 79  5 75  0                   400.646700 -0.0002
 82  4 79  5 83  5 79  0                   399.910400 -0.0002
 87  4 84  5 88  5 84  0                   398.988400 -0.0002
 11  5  7  5 12  6  7  0                   412.889700 -0.0002
 13  5  9  5 14  6  9  0                   412.550500 -0.0002
 16  5 12  5 17  6 12  0                   412.003500 -0.0002
 17  5 13  5 18  6 13  0                   411.819100 -0.0002
 18  5 14  5 19  6 14  0                   411.635100 -0.0002
 19  5 15  5 20  6 15  0                   411.451100 -0.0002
 20  5 16  5 21  6 16  0                   411.267600 -0.0002
 21  5 17  5 22  6 17  0                   411.084100 -0.0002
 22  5 18  5 23  6 18  0                   410.900800 -0.0002
 23  5 19  5 24  6 19  0                   410.717900 -0.0002
 24  5 20  5 25  6 20  0                   410.534800 -0.0002
 25  5 21  5 26  6 21  0                   410.352000 -0.0002
 27  5 23  5 28  6 23  0                   409.986500 -0.0002
 28  5 24  5 29  6 24  0                   409.803800 -0.0002
 35  5 31  5 36  6 31  0                   408.525700 -0.0002
 36  5 32  5 37  6 32  0                   408.342800 -0.0002
 37  5 33  5 38  6 33  0                   408.160400 -0.0002
 40  5 36  5 41  6 36  0                   407.612300 -0.0002
 43  5 39  5 44  6 39  0                   407.064600 -0.0002
 44  5 40  5 45  6 40  0                   406.881600 -0.0002
 52  5 48  5 53  6 48  0                   405.418200 -0.0002
 53  5 49  5 54  6 49  0                   405.234700 -0.0002
 54  5 50  5 55  6 50  0                   405.051600 -0.0002
 69  5 65  5 70  6 65  0                   402.300700 -0.0002
 71  5 67  5 72  6 67  0                   401.933100 -0.0002
 72  5 68  5 73  6 68  0                   401.749000 -0.0002
 73  5 69  5 74  6 69  0                   401.565500 -0.0002
 74  5 70  5 75  6 70  0                   401.381600 -0.0002
106  5102  5107  6102  0                   395.469600 -0.0002
107  5103  5108  6103  0                   395.283600 -0.0002
110  5106  5111  6106  0                   394.726100 -0.0002
  6  6  1  5  7  7  1  0                   413.467600 -0.0002
  8  6  3  5  9  7  3  0                   413.219900 -0.0002
  9  6  4  5 10  7  4  0                   413.095400 -0.0002
 10  6  5  5 11  7  5  0                   412.969400 -0.0002
 11  6  6  5 12  7  6  0                   412.837500 -0.0002
 12  6  7  5 13  7  7  0                   412.696600 -0.0002
 14  6  9  5 15  7  9  0                   412.380800 -0.0002
 15  6 10  5 16  7 10  0                   412.207100 -0.0002
 17  6 12  5 18  7 12  0                   411.843300 -0.0002
 19  6 14  5 20  7 14  0                   411.473100 -0.0002
 22  6 17  5 23  7 17  0                   410.918800 -0.0002
 24  6 19  5 25  7 19  0                   410.550400 -0.0002
 25  6 20  5 26  7 20  0                   410.366800 -0.0002
 27  6 22  5 28  7 22  0                   409.999800 -0.0002
 29  6 24  5 30  7 24  0                   409.633500 -0.0002
 30  6 25  5 31  7 25  0                   409.450000 -0.0002
 32  6 27  5 33  7 27  0                   409.084100 -0.0002
 33  6 28  5 34  7 28  0                   408.900900 -0.0002
 34  6 29  5 35  7 29  0                   408.717800 -0.0002
 35  6 30  5 36  7 30  0                   408.534800 -0.0002
 37  6 32  5 38  7 32  0                   408.168800 -0.0002
 38  6 33  5 39  7 33  0                   407.985800 -0.0002
 39  6 34  5 40  7 34  0                   407.802700 -0.0002
 41  6 36  5 42  7 36  0                   407.437200 -0.0002
 47  6 42  5 48  7 42  0                   406.338400 -0.0002
 53  6 48  5 54  7 48  0                   405.239100 -0.0002
 55  6 50  5 56  7 50  0                   404.872300 -0.0002
 60  6 55  5 61  7 55  0                   403.954800 -0.0002
 61  6 56  5 62  7 56  0                   403.771600 -0.0002
 62  6 57  5 63  7 57  0                   403.587700 -0.0002
 63  6 58  5 64  7 58  0                   403.404500 -0.0002
 65  6 60  5 66  7 60  0                   403.036800 -0.0002
 67  6 62  5 68  7 62  0                   402.669500 -0.0002
 70  6 65  5 71  7 65  0                   402.118000 -0.0002
 73  6 68  5 74  7 68  0                   401.565500 -0.0002
 74  6 69  5 75  7 69  0                   401.381600 -0.0002
 78  6 73  5 79  7 73  0                   400.645100 -0.0002
 79  6 74  5 80  7 74  0                   400.461000 -0.0002
 83  6 78  5 84  7 78  0                   399.723400 -0.0002
 84  6 79  5 85  7 79  0                   399.538200 -0.0002
107  6102  5108  7102  0                   395.279900 -0.0002
124  6119  5125  7119  0                   392.111300 -0.0002
128  6123  5129  7123  0                   391.362700 -0.0002
129  6124  5130  7124  0                   391.175400 -0.0002
144  6139  5145  7139  0                   388.356800 -0.0002
145  6140  5146  7140  0                   388.168700 -0.0002
148  6143  5149  7143  0                   387.602300 -0.0002
152  6147  5153  7147  0                   386.845900 -0.0002
156  6151  5157  7151  0                   386.088000 -0.0002
158  6153  5159  7153  0                   385.708900 -0.0002
176  6171  5177  7171  0                   382.276400 -0.0002
177  6172  5178  7172  0                   382.083700 -0.0002
178  6173  5179  7173  0                   381.892400 -0.0002
181  6176  5182  7176  0                   381.316000 -0.0002
189  6184  5190  7184  0                   379.773800 -0.0002
191  6186  5192  7186  0                   379.386200 -0.0002
197  6192  5198  7192  0                   378.223500 -0.0002
198  6193  5199  7193  0                   378.028900 -0.0002
 10  7  4  5 11  8  4  0                   412.866200 -0.0002
 12  7  6  5 13  8  6  0                   412.618300 -0.0002
 16  7 10  5 17  8 10  0                   412.037500 -0.0002
 17  7 11  5 18  8 11  0                   411.864800 -0.0002
 19  7 13  5 20  8 13  0                   411.500500 -0.0002
 23  7 17  5 24  8 17  0                   410.755700 -0.0002
 24  7 18  5 25  8 18  0                   410.570800 -0.0002
 26  7 20  5 27  8 20  0                   410.200700 -0.0002
 29  7 23  5 30  8 23  0                   409.648000 -0.0002
 30  7 24  5 31  8 24  0                   409.464100 -0.0002
 37  7 31  5 38  8 31  0                   408.179300 -0.0002
 38  7 32  5 39  8 32  0                   407.995800 -0.0002
 41  7 35  5 42  8 35  0                   407.446000 -0.0002
 43  7 37  5 44  8 37  0                   407.079300 -0.0002
 44  7 38  5 45  8 38  0                   406.895800 -0.0002
 58  7 52  5 59  8 52  0                   404.326500 -0.0002
 67  7 61  5 68  8 61  0                   402.671400 -0.0002
 71  7 65  5 72  8 65  0                   401.935500 -0.0002
 72  7 66  5 73  8 66  0                   401.751100 -0.0002
 77  7 71  5 78  8 71  0                   400.830300 -0.0002
 79  7 73  5 80  8 73  0                   400.461000 -0.0002
 84  7 78  5 85  8 78  0                   399.538200 -0.0002
 95  7 89  5 96  8 89  0                   397.502900 -0.0002
105  7 99  5106  8 99  0                   395.647600 -0.0002
118  7112  5119  8112  0                   393.227000 -0.0002
128  7122  5129  8122  0                   391.357400 -0.0002
129  7123  5130  8123  0                   391.170100 -0.0002
136  7130  5137  8130  0                   389.856500 -0.0002
148  7142  5149  8142  0                   387.595300 -0.0002
151  7145  5152  8145  0                   387.028400 -0.0002
156  7150  5157  8150  0                   386.080900 -0.0002
159  7153  5160  8153  0                   385.511600 -0.0002
162  7156  5163  8156  0                   384.941400 -0.0002
163  7157  5164  8157  0                   384.751100 -0.0002
166  7160  5167  8160  0                   384.179200 -0.0002
198  7192  5199  8192  0                   378.021200 -0.0002
  9  8  2  5 10  9  2  0                   412.883400 -0.0002
 10  8  3  5 11  9  3  0                   412.760200 -0.0002
 11  8  4  5 12  9  4  0                   412.637500 -0.0002
 15  8  8  5 16  9  8  0                   412.139800 -0.0002
 17  8 10  5 18  9 10  0                   411.854900 -0.0002
 18  8 11  5 19  9 11  0                   411.694400 -0.0002
 19  8 12  5 20  9 12  0                   411.523100 -0.0002
 24  8 17  5 25  9 17  0                   410.596100 -0.0002
 25  8 18  5 26  9 18  0                   410.409500 -0.0002
 26  8 19  5 27  9 19  0                   410.223000 -0.0002
 27  8 20  5 28  9 20  0                   410.037000 -0.0002
 28  8 21  5 29  9 21  0                   409.851600 -0.0002
 29  8 22  5 30  9 22  0                   409.666600 -0.0002
 30  8 23  5 31  9 23  0                   409.481100 -0.0002
 31  8 24  5 32  9 24  0                   409.296600 -0.0002
 32  8 25  5 33  9 25  0                   409.112300 -0.0002
 33  8 26  5 34  9 26  0                   408.928000 -0.0002
 34  8 27  5 35  9 27  0                   408.743700 -0.0002
 36  8 29  5 37  9 29  0                   408.375600 -0.0002
 37  8 30  5 38  9 30  0                   408.191400 -0.0002
 38  8 31  5 39  9 31  0                   408.007700 -0.0002
 39  8 32  5 40  9 32  0                   407.823600 -0.0002
 40  8 33  5 41  9 33  0                   407.640000 -0.0002
 41  8 34  5 42  9 34  0                   407.456200 -0.0002
 42  8 35  5 43  9 35  0                   407.272500 -0.0002
 44  8 37  5 45  9 37  0                   406.905200 -0.0002
 45  8 38  5 46  9 38  0                   406.721500 -0.0002
 46  8 39  5 47  9 39  0                   406.537500 -0.0002
 48  8 41  5 49  9 41  0                   406.170300 -0.0002
 67  8 60  5 68  9 60  0                   402.675000 -0.0002
 68  8 61  5 69  9 61  0                   402.490700 -0.0002
 69  8 62  5 70  9 62  0                   402.306500 -0.0002
 70  8 63  5 71  9 63  0                   402.122400 -0.0002
 83  8 76  5 84  9 76  0                   399.723400 -0.0002
 84  8 77  5 85  9 77  0                   399.538200 -0.0002
 10  9  2  5 11 10  2  0                   412.652600 -0.0002
 11  9  3  5 12 10  3  0                   412.528900 -0.0002
 13  9  5  5 14 10  5  0                   412.283800 -0.0002
 16  9  8  5 17 10  8  0                   411.918200 -0.0002
 17  9  9  5 18 10  9  0                   411.791200 -0.0002
 19  9 11  5 20 10 11  0                   411.510100 -0.0002
 23  9 15  5 24 10 15  0                   410.816700 -0.0002
 24  9 16  5 25 10 16  0                   410.628900 -0.0002
 25  9 17  5 26 10 17  0                   410.440200 -0.0002
 27  9 19  5 28 10 19  0                   410.064300 -0.0002
 28  9 20  5 29 10 20  0                   409.876100 -0.0002
 29  9 21  5 30 10 21  0                   409.689400 -0.0002
 31  9 23  5 32 10 23  0                   409.316600 -0.0002
 34  9 26  5 35 10 26  0                   408.760600 -0.0002
 35  9 27  5 36 10 27  0                   408.575900 -0.0002
 36  9 28  5 37 10 28  0                   408.390900 -0.0002
 38  9 30  5 39 10 30  0                   408.021600 -0.0002
 39  9 31  5 40 10 31  0                   407.837100 -0.0002
 40  9 32  5 41 10 32  0                   407.652900 -0.0002
 42  9 34  5 43 10 34  0                   407.284500 -0.0002
 46  9 38  5 47 10 38  0                   406.547800 -0.0002
 48  9 40  5 49 10 40  0                   406.179500 -0.0002
 60  9 52  5 61 10 52  0                   403.969900 -0.0002
 68  9 60  5 69 10 60  0                   402.494500 -0.0002
 71  9 63  5 72 10 63  0                   401.941600 -0.0002
 72  9 64  5 73 10 64  0                   401.757000 -0.0002
 10 10  1  5 11 11  1  0                   412.545200 -0.0002
 11 10  2  5 12 11  2  0                   412.421400 -0.0002
 14 10  5  5 15 11  5  0                   412.051800 -0.0002
 17 10  8  5 18 11  8  0                   411.688800 -0.0002
 22 10 13  5 23 11 13  0                   411.008800 -0.0002
 23 10 14  5 24 11 14  0                   410.839700 -0.0002
 24 10 15  5 25 11 15  0                   410.661000 -0.0002
 25 10 16  5 26 11 16  0                   410.476100 -0.0002
 27 10 18  5 28 11 18  0                   410.097300 -0.0002
 28 10 19  5 29 11 19  0                   409.907700 -0.0002
 29 10 20  5 30 11 20  0                   409.718500 -0.0002
 30 10 21  5 31 11 21  0                   409.530000 -0.0002
 31 10 22  5 32 11 22  0                   409.342200 -0.0002
 32 10 23  5 33 11 23  0                   409.154600 -0.0002
 33 10 24  5 34 11 24  0                   408.967800 -0.0002
 34 10 25  5 35 11 25  0                   408.781600 -0.0002
 35 10 26  5 36 11 26  0                   408.595400 -0.0002
 36 10 27  5 37 11 27  0                   408.409400 -0.0002
 37 10 28  5 38 11 28  0                   408.223800 -0.0002
 38 10 29  5 39 11 29  0                   408.038800 -0.0002
 39 10 30  5 40 11 30  0                   407.853500 -0.0002
 41 10 32  5 42 11 32  0                   407.483000 -0.0002
 42 10 33  5 43 11 33  0                   407.298000 -0.0002
 43 10 34  5 44 11 34  0                   407.113600 -0.0002
 45 10 36  5 46 11 36  0                   406.744300 -0.0002
 47 10 38  5 48 11 38  0                   406.375000 -0.0002
 49 10 40  5 50 11 40  0                   406.005900 -0.0002
 50 10 41  5 51 11 41  0                   405.820900 -0.0002
 52 10 43  5 53 11 43  0                   405.452100 -0.0002
 53 10 44  5 54 11 44  0                   405.268100 -0.0002
 60 10 51  5 61 11 51  0                   403.975800 -0.0002
 12 11  2  5 13 12  2  0                   412.189100 -0.0002
 13 11  3  5 14 12  3  0                   412.065200 -0.0002
 14 11  4  5 15 12  4  0                   411.941800 -0.0002
 15 11  5  5 16 12  5  0                   411.819100 -0.0002
 16 11  6  5 17 12  6  0                   411.697300 -0.0002
 17 11  7  5 18 12  7  0                   411.576100 -0.0002
 18 11  8  5 19 12  8  0                   411.456300 -0.0002
 19 11  9  5 20 12  9  0                   411.337300 -0.0002
 20 11 10  5 21 12 10  0                   411.216800 -0.0002
 21 11 11  5 22 12 11  0                   411.093300 -0.0002
 22 11 12  5 23 12 12  0                   410.961800 -0.0002
 23 11 13  5 24 12 13  0                   410.820500 -0.0002
 24 11 14  5 25 12 14  0                   410.665500 -0.0002
 25 11 15  5 26 12 15  0                   410.498400 -0.0002
 26 11 16  5 27 12 16  0                   410.320600 -0.0002
 27 11 17  5 28 12 17  0                   410.135300 -0.0002
 28 11 18  5 29 12 18  0                   409.946300 -0.0002
 29 11 19  5 30 12 19  0                   409.755200 -0.0002
 30 11 20  5 31 12 20  0                   409.564400 -0.0002
 31 11 21  5 32 12 21  0                   409.374000 -0.0002
 34 11 24  5 35 12 24  0                   408.806800 -0.0002
 35 11 25  5 36 12 25  0                   408.618900 -0.0002
 36 11 26  5 37 12 26  0                   408.432100 -0.0002
 37 11 27  5 38 12 27  0                   408.245200 -0.0002
 38 11 28  5 39 12 28  0                   408.058600 -0.0002
 39 11 29  5 40 12 29  0                   407.872200 -0.0002
 40 11 30  5 41 12 30  0                   407.686300 -0.0002
 41 11 31  5 42 12 31  0                   407.500600 -0.0002
 42 11 32  5 43 12 32  0                   407.314900 -0.0002
 43 11 33  5 44 12 33  0                   407.129400 -0.0002
 45 11 35  5 46 12 35  0                   406.758700 -0.0002
 46 11 36  5 47 12 36  0                   406.573500 -0.0002
 47 11 37  5 48 12 37  0                   406.387900 -0.0002
 48 11 38  5 49 12 38  0                   406.203400 -0.0002
 50 11 40  5 51 12 40  0                   405.833000 -0.0002
 12 12  1  5 13 13  1  0                   412.080800 -0.0002
 13 12  2  5 14 13  2  0                   411.956600 -0.0002
 14 12  3  5 15 13  3  0                   411.832600 -0.0002
 15 12  4  5 16 13  4  0                   411.709200 -0.0002
 16 12  5  5 17 13  5  0                   411.586100 -0.0002
 17 12  6  5 18 13  6  0                   411.464000 -0.0002
 18 12  7  5 19 13  7  0                   411.342900 -0.0002
 19 12  8  5 20 13  8  0                   411.222300 -0.0002
 20 12  9  5 21 13  9  0                   411.103100 -0.0002
 21 12 10  5 22 13 10  0                   410.984700 -0.0002
 22 12 11  5 23 13 11  0                   410.866000 -0.0002
 23 12 12  5 24 13 12  0                   410.744000 -0.0002
 24 12 13  5 25 13 13  0                   410.614800 -0.0002
 26 12 15  5 27 13 15  0                   410.322700 -0.0002
 27 12 16  5 28 13 16  0                   410.157000 -0.0002
 28 12 17  5 29 13 17  0                   409.979700 -0.0002
 31 12 20  5 32 13 20  0                   409.413300 -0.0002
 33 12 22  5 34 13 22  0                   409.029500 -0.0002
 34 12 23  5 35 13 23  0                   408.838800 -0.0002
 35 12 24  5 36 13 24  0                   408.649100 -0.0002
 36 12 25  5 37 13 25  0                   408.460000 -0.0002
 37 12 26  5 38 13 26  0                   408.271200 -0.0002
 38 12 27  5 39 13 27  0                   408.083300 -0.0002
 40 12 29  5 41 13 29  0                   407.708100 -0.0002
 41 12 30  5 42 13 30  0                   407.521100 -0.0002
 42 12 31  5 43 13 31  0                   407.334300 -0.0002
 43 12 32  5 44 13 32  0                   407.148200 -0.0002
 45 12 34  5 46 13 34  0                   406.775400 -0.0002
 46 12 35  5 47 13 35  0                   406.589700 -0.0002
 47 12 36  5 48 13 36  0                   406.404000 -0.0002
 48 12 37  5 49 13 37  0                   406.218300 -0.0002
 49 12 38  5 50 13 38  0                   406.032700 -0.0002
 50 12 39  5 51 13 39  0                   405.847100 -0.0002
 51 12 40  5 52 13 40  0                   405.661300 -0.0002
 54 12 43  5 55 13 43  0                   405.105500 -0.0002
 13 13  1  5 14 14  1  0                   411.847400 -0.0002
 14 13  2  5 15 14  2  0                   411.723400 -0.0002
 15 13  3  5 16 14  3  0                   411.599500 -0.0002
 16 13  4  5 17 14  4  0                   411.475900 -0.0002
 17 13  5  5 18 14  5  0                   411.352700 -0.0002
 18 13  6  5 19 14  6  0                   411.229700 -0.0002
 19 13  7  5 20 14  7  0                   411.108500 -0.0002
 20 13  8  5 21 14  8  0                   410.987700 -0.0002
 21 13  9  5 22 14  9  0                   410.868100 -0.0002
 22 13 10  5 23 14 10  0                   410.749700 -0.0002
 23 13 11  5 24 14 11  0                   410.632800 -0.0002
 24 13 12  5 25 14 12  0                   410.514800 -0.0002
 25 13 13  5 26 14 13  0                   410.394200 -0.0002
 26 13 14  5 27 14 14  0                   410.266900 -0.0002
 27 13 15  5 28 14 15  0                   410.130100 -0.0002
 28 13 16  5 29 14 16  0                   409.979700 -0.0002
 30 13 18  5 31 14 18  0                   409.639800 -0.0002
 31 13 19  5 32 14 19  0                   409.454500 -0.0002
 33 13 21  5 34 14 21  0                   409.072100 -0.0002
 35 13 23  5 36 14 23  0                   408.685700 -0.0002
 36 13 24  5 37 14 24  0                   408.494500 -0.0002
 37 13 25  5 38 14 25  0                   408.303000 -0.0002
 38 13 26  5 39 14 26  0                   408.113000 -0.0002
 39 13 27  5 40 14 27  0                   407.923200 -0.0002
 40 13 28  5 41 14 28  0                   407.734300 -0.0002
 41 13 29  5 42 14 29  0                   407.545900 -0.0002
 42 13 30  5 43 14 30  0                   407.357800 -0.0002
 43 13 31  5 44 14 31  0                   407.169900 -0.0002
 44 13 32  5 45 14 32  0                   406.982800 -0.0002
 45 13 33  5 46 14 33  0                   406.795800 -0.0002
 46 13 34  5 47 14 34  0                   406.609200 -0.0002
 47 13 35  5 48 14 35  0                   406.422400 -0.0002
 48 13 36  5 49 14 36  0                   406.235800 -0.0002
 49 13 37  5 50 14 37  0                   406.049300 -0.0002
 50 13 38  5 51 14 38  0                   405.862900 -0.0002
 51 13 39  5 52 14 39  0                   405.677100 -0.0002
 52 13 40  5 53 14 40  0                   405.490400 -0.0002
 14 14  1  5 15 15  1  0                   411.613600 -0.0002
 15 14  2  5 16 15  2  0                   411.489700 -0.0002
 16 14  3  5 17 15  3  0                   411.365600 -0.0002
 17 14  4  5 18 15  4  0                   411.241900 -0.0002
 19 14  6  5 20 15  6  0                   410.996000 -0.0002
 20 14  7  5 21 15  7  0                   410.873900 -0.0002
 21 14  8  5 22 15  8  0                   410.752800 -0.0002
 22 14  9  5 23 15  9  0                   410.632800 -0.0002
 24 14 11  5 25 15 11  0                   410.396700 -0.0002
 25 14 12  5 26 15 12  0                   410.279900 -0.0002
 26 14 13  5 27 15 13  0                   410.162900 -0.0002
 27 14 14  5 28 15 14  0                   410.044100 -0.0002
 28 14 15  5 29 15 15  0                   409.919100 -0.0002
 32 14 19  5 33 15 19  0                   409.299600 -0.0002
 33 14 20  5 34 15 20  0                   409.114900 -0.0002
 35 14 22  5 36 15 22  0                   408.731400 -0.0002
 37 14 24  5 38 15 24  0                   408.342800 -0.0002
 39 14 26  5 40 15 26  0                   407.957500 -0.0002
 40 14 27  5 41 15 27  0                   407.766200 -0.0002
 41 14 28  5 42 15 28  0                   407.575700 -0.0002
 42 14 29  5 43 15 29  0                   407.385800 -0.0002
 43 14 30  5 44 15 30  0                   407.196300 -0.0002
 44 14 31  5 45 15 31  0                   407.007800 -0.0002
 45 14 32  5 46 15 32  0                   406.819400 -0.0002
 46 14 33  5 47 15 33  0                   406.631500 -0.0002
 48 14 35  5 49 15 35  0                   406.256100 -0.0002
 49 14 36  5 50 15 36  0                   406.068800 -0.0002
 50 14 37  5 51 15 37  0                   405.881900 -0.0002
 51 14 38  5 52 15 38  0                   405.694800 -0.0002
 52 14 39  5 53 15 39  0                   405.508100 -0.0002
 54 14 41  5 55 15 41  0                   405.135000 -0.0002
 55 14 42  5 56 15 42  0                   404.948000 -0.0002
 15 15  1  5 16 16  1  0                   411.379300 -0.0002
 16 15  2  5 17 16  2  0                   411.255200 -0.0002
 17 15  3  5 18 16  3  0                   411.131300 -0.0002
 18 15  4  5 19 16  4  0                   411.007500 -0.0002
 19 15  5  5 20 16  5  0                   410.884300 -0.0002
 21 15  7  5 22 16  7  0                   410.639000 -0.0002
 22 15  8  5 23 16  8  0                   410.517200 -0.0002
 23 15  9  5 24 16  9  0                   410.396700 -0.0002
 24 15 10  5 25 16 10  0                   410.277300 -0.0002
 27 15 13  5 28 16 13  0                   409.927100 -0.0002
 30 15 16  5 31 16 16  0                   409.570700 -0.0002
 32 15 18  5 33 16 18  0                   409.292500 -0.0002
 33 15 19  5 34 16 19  0                   409.132600 -0.0002
 35 15 21  5 36 16 21  0                   408.775500 -0.0002
 36 15 22  5 37 16 22  0                   408.584800 -0.0002
 39 15 25  5 40 16 25  0                   407.999900 -0.0002
 40 15 26  5 41 16 26  0                   407.805500 -0.0002
 41 15 27  5 42 16 27  0                   407.612300 -0.0002
 42 15 28  5 43 16 28  0                   407.419700 -0.0002
 43 15 29  5 44 16 29  0                   407.228200 -0.0002
 44 15 30  5 45 16 30  0                   407.037800 -0.0002
 45 15 31  5 46 16 31  0                   406.847700 -0.0002
 46 15 32  5 47 16 32  0                   406.658000 -0.0002
 47 15 33  5 48 16 33  0                   406.468700 -0.0002
 48 15 34  5 49 16 34  0                   406.279900 -0.0002
 49 15 35  5 50 16 35  0                   406.091700 -0.0002
 50 15 36  5 51 16 36  0                   405.903600 -0.0002
 51 15 37  5 52 16 37  0                   405.715300 -0.0002
 52 15 38  5 53 16 38  0                   405.528000 -0.0002
 53 15 39  5 54 16 39  0                   405.340600 -0.0002
 54 15 40  5 55 16 40  0                   405.152500 -0.0002
 57 15 43  5 58 16 43  0                   404.592100 -0.0002
 58 15 44  5 59 16 44  0                   404.405400 -0.0002
 59 15 45  5 60 16 45  0                   404.218600 -0.0002
 62 15 48  5 63 16 48  0                   403.658500 -0.0002
 16 16  1  5 17 17  1  0                   411.144400 -0.0002
 17 16  2  5 18 17  2  0                   411.020500 -0.0002
 18 16  3  5 19 17  3  0                   410.896600 -0.0002
 19 16  4  5 20 17  4  0                   410.772700 -0.0002
 21 16  6  5 22 17  6  0                   410.526200 -0.0002
 22 16  7  5 23 17  7  0                   410.403700 -0.0002
 23 16  8  5 24 17  8  0                   410.281600 -0.0002
 24 16  9  5 25 17  9  0                   410.160400 -0.0002
 25 16 10  5 26 17 10  0                   410.040500 -0.0002
 26 16 11  5 27 17 11  0                   409.921600 -0.0002
 27 16 12  5 28 17 12  0                   409.803800 -0.0002
 29 16 14  5 30 17 14  0                   409.573600 -0.0002
 30 16 15  5 31 17 15  0                   409.459300 -0.0002
 33 16 18  5 34 17 18  0                   409.091100 -0.0002
 34 16 19  5 35 17 19  0                   408.947900 -0.0002
 35 16 20  5 36 17 20  0                   408.790300 -0.0002
 36 16 21  5 37 17 21  0                   408.618900 -0.0002
 37 16 22  5 38 17 22  0                   408.435600 -0.0002
 38 16 23  5 39 17 23  0                   408.245200 -0.0002
 40 16 25  5 41 17 25  0                   407.853500 -0.0002
 41 16 26  5 42 17 26  0                   407.657200 -0.0002
 43 16 28  5 44 17 28  0                   407.267200 -0.0002
 44 16 29  5 45 17 29  0                   407.074000 -0.0002
 45 16 30  5 46 17 30  0                   406.881600 -0.0002
 46 16 31  5 47 17 31  0                   406.689700 -0.0002
 47 16 32  5 48 17 32  0                   406.498800 -0.0002
 48 16 33  5 49 17 33  0                   406.308400 -0.0002
 49 16 34  5 50 17 34  0                   406.118400 -0.0002
 50 16 35  5 51 17 35  0                   405.928900 -0.0002
 51 16 36  5 52 17 36  0                   405.740100 -0.0002
 52 16 37  5 53 17 37  0                   405.551000 -0.0002
 53 16 38  5 54 17 38  0                   405.362200 -0.0002
 54 16 39  5 55 17 39  0                   405.173700 -0.0002
 55 16 40  5 56 17 40  0                   404.985700 -0.0002
 56 16 41  5 57 17 41  0                   404.798100 -0.0002
 17 17  1  5 18 18  1  0                   410.908900 -0.0002
 18 17  2  5 19 18  2  0                   410.785100 -0.0002
 19 17  3  5 20 18  3  0                   410.661000 -0.0002
 20 17  4  5 21 18  4  0                   410.537200 -0.0002
 21 17  5  5 22 18  5  0                   410.413600 -0.0002
 22 17  6  5 23 18  6  0                   410.290400 -0.0002
 23 17  7  5 24 18  7  0                   410.167800 -0.0002
 24 17  8  5 25 18  8  0                   410.045500 -0.0002
 25 17  9  5 26 18  9  0                   409.924100 -0.0002
 26 17 10  5 27 18 10  0                   409.803800 -0.0002
 27 17 11  5 28 18 11  0                   409.684100 -0.0002
 28 17 12  5 29 18 12  0                   409.566100 -0.0002
 30 17 14  5 31 18 14  0                   409.333600 -0.0002
 31 17 15  5 32 18 15  0                   409.220200 -0.0002
 32 17 16  5 33 18 16  0                   409.106300 -0.0002
 34 17 18  5 35 18 18  0                   408.872700 -0.0002
 35 17 19  5 36 18 19  0                   408.743700 -0.0002
 36 17 20  5 37 18 20  0                   408.603600 -0.0002
 37 17 21  5 38 18 21  0                   408.447800 -0.0002
 39 17 23  5 40 18 23  0                   408.096100 -0.0002
 40 17 24  5 41 18 24  0                   407.905800 -0.0002
 42 17 26  5 43 18 26  0                   407.512400 -0.0002
 43 17 27  5 44 18 27  0                   407.314900 -0.0002
 44 17 28  5 45 18 28  0                   407.118800 -0.0002
 46 17 30  5 47 18 30  0                   406.728400 -0.0002
 47 17 31  5 48 18 31  0                   406.534900 -0.0002
 48 17 32  5 49 18 32  0                   406.342000 -0.0002
 49 17 33  5 50 18 33  0                   406.150000 -0.0002
 50 17 34  5 51 18 34  0                   405.959400 -0.0002
 54 17 38  5 55 18 38  0                   405.198500 -0.0002
 58 17 42  5 59 18 42  0                   404.443500 -0.0002
 61 17 45  5 62 18 45  0                   403.879200 -0.0002
 62 17 46  5 63 18 46  0                   403.691500 -0.0002
 18 18  1  5 19 19  1  0                   410.673000 -0.0002
 19 18  2  5 20 19  2  0                   410.548800 -0.0002
 20 18  3  5 21 19  3  0                   410.424900 -0.0002
 21 18  4  5 22 19  4  0                   410.301200 -0.0002
 22 18  5  5 23 19  5  0                   410.177500 -0.0002
 23 18  6  5 24 19  6  0                   410.054100 -0.0002
 24 18  7  5 25 19  7  0                   409.931500 -0.0002
 25 18  8  5 26 19  8  0                   409.809200 -0.0002
 26 18  9  5 27 19  9  0                   409.687300 -0.0002
 27 18 10  5 28 19 10  0                   409.566100 -0.0002
 28 18 11  5 29 19 11  0                   409.446200 -0.0002
 29 18 12  5 30 19 12  0                   409.327400 -0.0002
 30 18 13  5 31 19 13  0                   409.209700 -0.0002
 33 18 16  5 34 19 16  0                   408.865400 -0.0002
 34 18 17  5 35 19 17  0                   408.753600 -0.0002
 35 18 18  5 36 19 18  0                   408.640200 -0.0002
 38 18 21  5 39 19 21  0                   408.258200 -0.0002
 39 18 22  5 40 19 22  0                   408.105500 -0.0002
 40 18 23  5 41 19 23  0                   407.937200 -0.0002
 41 18 24  5 42 19 24  0                   407.756600 -0.0002
 42 18 25  5 43 19 25  0                   407.566600 -0.0002
 43 18 26  5 44 19 26  0                   407.370800 -0.0002
 45 18 28  5 46 19 28  0                   406.973100 -0.0002
 46 18 29  5 47 19 29  0                   406.775400 -0.0002
 48 18 31  5 49 19 31  0                   406.383100 -0.0002
 49 18 32  5 50 19 32  0                   406.188300 -0.0002
 50 18 33  5 51 19 33  0                   405.994600 -0.0002
 51 18 34  5 52 19 34  0                   405.801800 -0.0002
 52 18 35  5 53 19 35  0                   405.609500 -0.0002
 53 18 36  5 54 19 36  0                   405.418200 -0.0002
 54 18 37  5 55 19 37  0                   405.227000 -0.0002
 55 18 38  5 56 19 38  0                   405.036500 -0.0002
 56 18 39  5 57 19 39  0                   404.846200 -0.0002
 59 18 42  5 60 19 42  0                   404.278200 -0.0002
 61 18 44  5 62 19 44  0                   403.899600 -0.0002
 62 18 45  5 63 19 45  0                   403.711200 -0.0002
 63 18 46  5 64 19 46  0                   403.522700 -0.0002
 66 18 49  5 67 19 49  0                   402.958700 -0.0002
 67 18 50  5 68 19 50  0                   402.770800 -0.0002
 68 18 51  5 69 19 51  0                   402.582100 -0.0002
 69 18 52  5 70 19 52  0                   402.394400 -0.0002
 70 18 53  5 71 19 53  0                   402.206800 -0.0002
 19 19  1  5 20 20  1  0                   410.436400 -0.0002
 20 19  2  5 21 20  2  0                   410.312200 -0.0002
 21 19  3  5 22 20  3  0                   410.188300 -0.0002
 22 19  4  5 23 20  4  0                   410.064300 -0.0002
 23 19  5  5 24 20  5  0                   409.941000 -0.0002
 24 19  6  5 25 20  6  0                   409.817700 -0.0002
 25 19  7  5 26 20  7  0                   409.694700 -0.0002
 26 19  8  5 27 20  8  0                   409.572200 -0.0002
 27 19  9  5 28 20  9  0                   409.450000 -0.0002
 28 19 10  5 29 20 10  0                   409.328900 -0.0002
 29 19 11  5 30 20 11  0                   409.208400 -0.0002
 30 19 12  5 31 20 12  0                   409.088700 -0.0002
 31 19 13  5 32 20 13  0                   408.970300 -0.0002
 32 19 14  5 33 20 14  0                   408.853400 -0.0002
 33 19 15  5 34 20 15  0                   408.737800 -0.0002
 34 19 16  5 35 20 16  0                   408.623800 -0.0002
 35 19 17  5 36 20 17  0                   408.511900 -0.0002
 36 19 18  5 37 20 18  0                   408.400500 -0.0002
 37 19 19  5 38 20 19  0                   408.288100 -0.0002
 38 19 20  5 39 20 20  0                   408.172100 -0.0002
 39 19 21  5 40 20 21  0                   408.048400 -0.0002
 40 19 22  5 41 20 22  0                   407.912500 -0.0002
 43 19 25  5 44 20 25  0                   407.417000 -0.0002
 45 19 27  5 46 20 27  0                   407.030800 -0.0002
 47 19 29  5 48 20 29  0                   406.631500 -0.0002
 50 19 32  5 51 20 32  0                   406.037900 -0.0002
 20 20  1  5 21 21  1  0                   410.199100 -0.0002
 21 20  2  5 22 21  2  0                   410.075100 -0.0002
 22 20  3  5 23 21  3  0                   409.951000 -0.0002
 23 20  4  5 24 21  4  0                   409.827200 -0.0002
 24 20  5  5 25 21  5  0                   409.703500 -0.0002
 25 20  6  5 26 21  6  0                   409.580000 -0.0002
 26 20  7  5 27 21  7  0                   409.456900 -0.0002
 31 20 12  5 32 21 12  0                   408.849000 -0.0002
 32 20 13  5 33 21 13  0                   408.730000 -0.0002
 48 20 29  5 49 21 29  0                   406.491200 -0.0002
 49 20 30  5 50 21 30  0                   406.290700 -0.0002
 50 20 31  5 51 21 31  0                   406.090300 -0.0002
 53 20 34  5 54 21 34  0                   405.495700 -0.0002
 54 20 35  5 55 21 35  0                   405.300400 -0.0002
 55 20 36  5 56 21 36  0                   405.105500 -0.0002
 56 20 37  5 57 21 37  0                   404.911700 -0.0002
 57 20 38  5 58 21 38  0                   404.718000 -0.0002
 66 21 46  5 67 22 46  0                   403.024900 -0.0002
 69 21 49  5 70 22 49  0                   402.454100 -0.0002
 70 21 50  5 71 22 50  0                   402.264600 -0.0002
 83 21 63  5 84 22 63  0                   399.807500 -0.0002
 84 21 64  5 85 22 64  0                   399.618400 -0.0002
 85 21 65  5 86 22 65  0                   399.430100 -0.0002
 90 21 70  5 91 22 70  0                   398.488400 -0.0002
 91 21 71  5 92 22 71  0                   398.299300 -0.0002
 92 21 72  5 93 22 72  0                   398.111600 -0.0002
 93 21 73  5 94 22 73  0                   397.923400 -0.0002
 94 21 74  5 95 22 74  0                   397.735200 -0.0002
 95 21 75  5 96 22 75  0                   397.546300 -0.0002
 96 21 76  5 97 22 76  0                   397.358100 -0.0002
 98 21 78  5 99 22 78  0                   396.981200 -0.0002
100 21 80  5101 22 80  0                   396.604800 -0.0002
101 21 81  5102 22 81  0                   396.416500 -0.0002
 23 22  2  5 24 23  2  0                   409.599100 -0.0002
 24 22  3  5 25 23  3  0                   409.475100 -0.0002
 25 22  4  5 26 23  4  0                   409.351100 -0.0002
 26 22  5  5 27 23  5  0                   409.227700 -0.0002
 27 22  6  5 28 23  6  0                   409.104000 -0.0002
 28 22  7  5 29 23  7  0                   408.980600 -0.0002
 29 22  8  5 30 23  8  0                   408.857700 -0.0002
 30 22  9  5 31 23  9  0                   408.735300 -0.0002
 31 22 10  5 32 23 10  0                   408.613300 -0.0002
 32 22 11  5 33 23 11  0                   408.491900 -0.0002
 33 22 12  5 34 23 12  0                   408.371200 -0.0002
 41 22 20  5 42 23 20  0                   407.446000 -0.0002
 43 22 22  5 44 23 22  0                   407.228200 -0.0002
 49 22 28  5 50 23 28  0                   406.396400 -0.0002
 54 22 33  5 55 23 33  0                   405.406100 -0.0002
 55 22 34  5 56 23 34  0                   405.204300 -0.0002
 56 22 35  5 57 23 35  0                   405.003800 -0.0002
 57 22 36  5 58 23 36  0                   404.804700 -0.0002
 58 22 37  5 59 23 37  0                   404.606700 -0.0002
 59 22 38  5 60 23 38  0                   404.409800 -0.0002
 60 22 39  5 61 23 39  0                   404.214000 -0.0002
 62 22 41  5 63 23 41  0                   403.824900 -0.0002
 66 22 45  5 67 23 45  0                   403.053300 -0.0002
 70 22 49  5 71 23 49  0                   402.288700 -0.0002
 23 23  1  5 24 24  1  0                   409.484200 -0.0002
 24 23  2  5 25 24  2  0                   409.360100 -0.0002
 25 23  3  5 26 24  3  0                   409.236200 -0.0002
 26 23  4  5 27 24  4  0                   409.112300 -0.0002
 27 23  5  5 28 24  5  0                   408.988500 -0.0002
 28 23  6  5 29 24  6  0                   408.865400 -0.0002
 29 23  7  5 30 24  7  0                   408.741600 -0.0002
 30 23  8  5 31 24  8  0                   408.618900 -0.0002
 31 23  9  5 32 24  9  0                   408.496700 -0.0002
 32 23 10  5 33 24 10  0                   408.374000 -0.0002
 33 23 11  5 34 24 11  0                   408.252000 -0.0002
 34 23 12  5 35 24 12  0                   408.131000 -0.0002
 35 23 13  5 36 24 13  0                   408.010500 -0.0002
 36 23 14  5 37 24 14  0                   407.890900 -0.0002
 37 23 15  5 38 24 15  0                   407.771800 -0.0002
 38 23 16  5 39 24 16  0                   407.654600 -0.0002
 39 23 17  5 40 24 17  0                   407.538700 -0.0002
 42 23 20  5 43 24 20  0                   407.199000 -0.0002
 45 23 23  5 46 24 23  0                   406.874700 -0.0002
 46 23 24  5 47 24 24  0                   406.764900 -0.0002
 47 23 25  5 48 24 25  0                   406.649400 -0.0002
 50 23 28  5 51 24 28  0                   406.227800 -0.0002
 56 23 34  5 57 24 34  0                   405.064700 -0.0002
 59 23 37  5 60 24 37  0                   404.459000 -0.0002
 60 23 38  5 61 24 38  0                   404.260100 -0.0002
 24 24  1  5 25 25  1  0                   409.244600 -0.0002
 25 24  2  5 26 25  2  0                   409.120800 -0.0002
 26 24  3  5 27 25  3  0                   408.996800 -0.0002
 27 24  4  5 28 25  4  0                   408.872700 -0.0002
 28 24  5  5 29 25  5  0                   408.749200 -0.0002
 29 24  6  5 30 25  6  0                   408.625500 -0.0002
 30 24  7  5 31 25  7  0                   408.502200 -0.0002
 31 24  8  5 32 25  8  0                   408.379100 -0.0002
 32 24  9  5 33 25  9  0                   408.256500 -0.0002
 33 24 10  5 34 25 10  0                   408.134100 -0.0002
 34 24 11  5 35 25 11  0                   408.012100 -0.0002
 35 24 12  5 36 25 12  0                   407.890900 -0.0002
 36 24 13  5 37 25 13  0                   407.770000 -0.0002
 37 24 14  5 38 25 14  0                   407.650000 -0.0002
 38 24 15  5 39 25 15  0                   407.530700 -0.0002
 39 24 16  5 40 25 16  0                   407.411900 -0.0002
 40 24 17  5 41 25 17  0                   407.295100 -0.0002
 41 24 18  5 42 25 18  0                   407.179300 -0.0002
 42 24 19  5 43 25 19  0                   407.064600 -0.0002
 44 24 21  5 45 25 21  0                   406.841600 -0.0002
 45 24 22  5 46 25 22  0                   406.733200 -0.0002
 51 24 28  5 52 25 28  0                   406.037900 -0.0002
 52 24 29  5 53 25 29  0                   405.884600 -0.0002
 25 25  1  5 26 26  1  0                   409.004700 -0.0002
 26 25  2  5 27 26  2  0                   408.880800 -0.0002
 27 25  3  5 28 26  3  0                   408.756900 -0.0002
 28 25  4  5 29 26  4  0                   408.633000 -0.0002
 29 25  5  5 30 26  5  0                   408.509200 -0.0002
 30 25  6  5 31 26  6  0                   408.385600 -0.0002
 31 25  7  5 32 26  7  0                   408.262300 -0.0002
 32 25  8  5 33 26  8  0                   408.139200 -0.0002
 33 25  9  5 34 26  9  0                   408.016300 -0.0002
 34 25 10  5 35 26 10  0                   407.893800 -0.0002
 35 25 11  5 36 26 11  0                   407.771800 -0.0002
 36 25 12  5 37 26 12  0                   407.650000 -0.0002
 37 25 13  5 38 26 13  0                   407.529000 -0.0002
 38 25 14  5 39 26 14  0                   407.408800 -0.0002
 39 25 15  5 40 26 15  0                   407.289100 -0.0002
 40 25 16  5 41 26 16  0                   407.169900 -0.0002
 41 25 17  5 42 26 17  0                   407.052200 -0.0002
 42 25 18  5 43 26 18  0                   406.935400 -0.0002
 44 25 20  5 45 26 20  0                   406.706200 -0.0002
 45 25 21  5 46 26 21  0                   406.594400 -0.0002
 46 25 22  5 47 26 22  0                   406.484700 -0.0002
 51 25 27  5 52 26 27  0                   405.946500 -0.0002
 57 25 33  5 58 26 33  0                   404.995400 -0.0002
 58 25 34  5 59 26 34  0                   404.793100 -0.0002
 60 25 36  5 61 26 36  0                   404.381700 -0.0002
 61 25 37  5 62 26 37  0                   404.175900 -0.0002
 68 25 44  5 69 26 44  0                   402.774700 -0.0002
 26 26  1  5 27 27  1  0                   408.764300 -0.0002
 27 26  2  5 28 27  2  0                   408.640200 -0.0002
 28 26  3  5 29 27  3  0                   408.516100 -0.0002
 29 26  4  5 30 27  4  0                   408.392400 -0.0002
 30 26  5  5 31 27  5  0                   408.268700 -0.0002
 31 26  6  5 32 27  6  0                   408.144700 -0.0002
 32 26  7  5 33 27  7  0                   408.021600 -0.0002
 33 26  8  5 34 27  8  0                   407.898400 -0.0002
 34 26  9  5 35 27  9  0                   407.775400 -0.0002
 35 26 10  5 36 27 10  0                   407.652900 -0.0002
 36 26 11  5 37 27 11  0                   407.530700 -0.0002
 37 26 12  5 38 27 12  0                   407.408800 -0.0002
 38 26 13  5 39 27 13  0                   407.287800 -0.0002
 39 26 14  5 40 27 14  0                   407.167100 -0.0002
 40 26 15  5 41 27 15  0                   407.047000 -0.0002
 41 26 16  5 42 27 16  0                   406.927400 -0.0002
 44 26 19  5 45 27 19  0                   406.575500 -0.0002
 45 26 20  5 46 27 20  0                   406.460400 -0.0002
 46 26 21  5 47 27 21  0                   406.347300 -0.0002
 47 26 22  5 48 27 22  0                   406.235800 -0.0002
 48 26 23  5 49 27 23  0                   406.126000 -0.0002
 53 26 28  5 54 27 28  0                   405.593600 -0.0002
 54 26 29  5 55 27 29  0                   405.475200 -0.0002
 28 27  2  5 29 28  2  0                   408.399000 -0.0002
 29 27  3  5 30 28  3  0                   408.275000 -0.0002
 30 27  4  5 31 28  4  0                   408.151000 -0.0002
 31 27  5  5 32 28  5  0                   408.027400 -0.0002
 32 27  6  5 33 28  6  0                   407.903800 -0.0002
 33 27  7  5 34 28  7  0                   407.780300 -0.0002
 34 27  8  5 35 28  8  0                   407.657200 -0.0002
 35 27  9  5 36 28  9  0                   407.534300 -0.0002
 36 27 10  5 37 28 10  0                   407.411900 -0.0002
 37 27 11  5 38 28 11  0                   407.289100 -0.0002
 38 27 12  5 39 28 12  0                   407.167100 -0.0002
 40 27 14  5 41 28 14  0                   406.925000 -0.0002
 41 27 15  5 42 28 15  0                   406.804500 -0.0002
 43 27 17  5 44 28 17  0                   406.566000 -0.0002
 44 27 18  5 45 28 18  0                   406.447600 -0.0002
 45 27 19  5 46 28 19  0                   406.330800 -0.0002
 46 27 20  5 47 28 20  0                   406.214900 -0.0002
 47 27 21  5 48 28 21  0                   406.100900 -0.0002
 48 27 22  5 49 28 22  0                   405.987800 -0.0002
 49 27 23  5 50 28 23  0                   405.877000 -0.0002
 51 27 25  5 52 28 25  0                   405.661300 -0.0002
 54 27 28  5 55 28 28  0                   405.348700 -0.0002
 63 27 37  5 64 28 37  0                   403.908300 -0.0002
 64 27 38  5 65 28 38  0                   403.699900 -0.0002
 67 27 41  5 68 28 41  0                   403.079500 -0.0002
 28 28  1  5 29 29  1  0                   408.281300 -0.0002
 29 28  2  5 30 29  2  0                   408.157200 -0.0002
 30 28  3  5 31 29  3  0                   408.033400 -0.0002
 31 28  4  5 32 29  4  0                   407.909400 -0.0002
 32 28  5  5 33 29  5  0                   407.785600 -0.0002
 33 28  6  5 34 29  6  0                   407.662300 -0.0002
 34 28  7  5 35 29  7  0                   407.538700 -0.0002
 35 28  8  5 36 29  8  0                   407.415400 -0.0002
 36 28  9  5 37 29  9  0                   407.292400 -0.0002
 37 28 10  5 38 29 10  0                   407.169900 -0.0002
 38 28 11  5 39 29 11  0                   407.047000 -0.0002
 39 28 12  5 40 29 12  0                   406.925000 -0.0002
 41 28 14  5 42 29 14  0                   406.682400 -0.0002
 42 28 15  5 43 29 15  0                   406.561400 -0.0002
 45 28 18  5 46 29 18  0                   406.203400 -0.0002
 46 28 19  5 47 29 19  0                   406.086300 -0.0002
 47 28 20  5 48 29 20  0                   405.969600 -0.0002
 48 28 21  5 49 29 21  0                   405.854200 -0.0002
 49 28 22  5 50 29 22  0                   405.740100 -0.0002
 50 28 23  5 51 29 23  0                   405.627800 -0.0002
 51 28 24  5 52 29 24  0                   405.518100 -0.0002
 52 28 25  5 53 29 25  0                   405.409700 -0.0002
 53 28 26  5 54 29 26  0                   405.303500 -0.0002
 60 28 33  5 61 29 33  0                   404.506200 -0.0002
 65 28 38  5 66 29 38  0                   403.568400 -0.0002
 31 29  3  5 32 30  3  0                   407.790900 -0.0002
 33 29  5  5 34 30  5  0                   407.543400 -0.0002
 34 29  6  5 35 30  6  0                   407.419700 -0.0002
 36 29  8  5 37 30  8  0                   407.173100 -0.0002
 37 29  9  5 38 30  9  0                   407.049600 -0.0002
 39 29 11  5 40 30 11  0                   406.804500 -0.0002
 40 29 12  5 41 30 12  0                   406.682400 -0.0002
 42 29 14  5 43 30 14  0                   406.439400 -0.0002
 44 29 16  5 45 30 16  0                   406.198100 -0.0002
 45 29 17  5 46 30 17  0                   406.078400 -0.0002
 46 29 18  5 47 30 18  0                   405.959400 -0.0002
 47 29 19  5 48 30 19  0                   405.841300 -0.0002
 48 29 20  5 49 30 20  0                   405.724300 -0.0002
 50 29 22  5 51 30 22  0                   405.493300 -0.0002
 51 29 23  5 52 30 23  0                   405.379900 -0.0002
 52 29 24  5 53 30 24  0                   405.268100 -0.0002
 53 29 25  5 54 30 25  0                   405.158100 -0.0002
 54 29 26  5 55 30 26  0                   405.049800 -0.0002
 30 30  1  5 31 31  1  0                   407.796200 -0.0002
 31 30  2  5 32 31  2  0                   407.672200 -0.0002
 32 30  3  5 33 31  3  0                   407.548100 -0.0002
 33 30  4  5 34 31  4  0                   407.424400 -0.0002
 34 30  5  5 35 31  5  0                   407.300600 -0.0002
 35 30  6  5 36 31  6  0                   407.176900 -0.0002
 36 30  7  5 37 31  7  0                   407.053600 -0.0002
 37 30  8  5 38 31  8  0                   406.930400 -0.0002
 38 30  9  5 39 31  9  0                   406.807100 -0.0002
 39 30 10  5 40 31 10  0                   406.684300 -0.0002
 40 30 11  5 41 31 11  0                   406.561400 -0.0002
 41 30 12  5 42 31 12  0                   406.439400 -0.0002
 42 30 13  5 43 31 13  0                   406.317800 -0.0002
 43 30 14  5 44 31 14  0                   406.195900 -0.0002
 44 30 15  5 45 31 15  0                   406.074700 -0.0002
 45 30 16  5 46 31 16  0                   405.954200 -0.0002
 46 30 17  5 47 31 17  0                   405.834400 -0.0002
 47 30 18  5 48 31 18  0                   405.715300 -0.0002
 48 30 19  5 49 31 19  0                   405.596400 -0.0002
 49 30 20  5 50 31 20  0                   405.478700 -0.0002
 50 30 21  5 51 31 21  0                   405.362200 -0.0002
 51 30 22  5 52 31 22  0                   405.246400 -0.0002
 52 30 23  5 53 31 23  0                   405.132000 -0.0002
 53 30 24  5 54 31 24  0                   405.018600 -0.0002
 54 30 25  5 55 31 25  0                   404.907200 -0.0002
 55 30 26  5 56 31 26  0                   404.798100 -0.0002
 56 30 27  5 57 31 27  0                   404.691000 -0.0002
 58 30 29  5 59 31 29  0                   404.482800 -0.0002
 59 30 30  5 60 31 30  0                   404.381700 -0.0002
 60 30 31  5 61 31 31  0                   404.281000 -0.0002
 61 30 32  5 62 31 32  0                   404.178300 -0.0002
 64 30 35  5 65 31 35  0                   403.812400 -0.0002
 65 30 36  5 66 31 36  0                   403.658500 -0.0002
 67 30 38  5 68 31 38  0                   403.297800 -0.0002
 70 30 41  5 71 31 41  0                   402.678900 -0.0002
 31 31  1  5 32 32  1  0                   407.552800 -0.0002
 32 31  2  5 33 32  2  0                   407.428800 -0.0002
 33 31  3  5 34 32  3  0                   407.304900 -0.0002
 34 31  4  5 35 32  4  0                   407.180700 -0.0002
 35 31  5  5 36 32  5  0                   407.057100 -0.0002
 36 31  6  5 37 32  6  0                   406.933500 -0.0002
 37 31  7  5 38 32  7  0                   406.810000 -0.0002
 38 31  8  5 39 32  8  0                   406.686600 -0.0002
 39 31  9  5 40 32  9  0                   406.563400 -0.0002
 41 31 11  5 42 32 11  0                   406.317800 -0.0002
 42 31 12  5 43 32 12  0                   406.195900 -0.0002
 43 31 13  5 44 32 13  0                   406.073700 -0.0002
 44 31 14  5 45 32 14  0                   405.951800 -0.0002
 45 31 15  5 46 32 15  0                   405.830600 -0.0002
 47 31 17  5 48 32 17  0                   405.589800 -0.0002
 48 31 18  5 49 32 18  0                   405.470100 -0.0002
 49 31 19  5 50 32 19  0                   405.351300 -0.0002
 50 31 20  5 51 32 20  0                   405.232900 -0.0002
 51 31 21  5 52 32 21  0                   405.115900 -0.0002
 52 31 22  5 53 32 22  0                   404.999000 -0.0002
 53 31 23  5 54 32 23  0                   404.884000 -0.0002
 54 31 24  5 55 32 24  0                   404.769500 -0.0002
 55 31 25  5 56 32 25  0                   404.657200 -0.0002
 56 31 26  5 57 32 26  0                   404.546300 -0.0002
 57 31 27  5 58 32 27  0                   404.437200 -0.0002
 61 31 31  5 62 32 31  0                   404.023600 -0.0002
 64 31 34  5 65 32 34  0                   403.715700 -0.0002
 65 31 35  5 66 32 35  0                   403.597400 -0.0002
 33 32  2  5 34 33  2  0                   407.184900 -0.0002
 34 32  3  5 35 33  3  0                   407.061100 -0.0002
 35 32  4  5 36 33  4  0                   406.937000 -0.0002
 36 32  5  5 37 33  5  0                   406.813300 -0.0002
 37 32  6  5 38 33  6  0                   406.689700 -0.0002
 38 32  7  5 39 33  7  0                   406.566000 -0.0002
 41 32 10  5 42 33 10  0                   406.195900 -0.0002
 44 32 13  5 45 33 13  0                   405.829300 -0.0002
 45 32 14  5 46 33 14  0                   405.707100 -0.0002
 47 32 16  5 48 33 16  0                   405.465000 -0.0002
 48 32 17  5 49 33 17  0                   405.344500 -0.0002
 49 32 18  5 50 33 18  0                   405.224700 -0.0002
 50 32 19  5 51 33 19  0                   405.105500 -0.0002
 51 32 20  5 52 33 20  0                   404.987000 -0.0002
 53 32 22  5 54 33 22  0                   404.752000 -0.0002
 54 32 23  5 55 33 23  0                   404.636100 -0.0002
 55 32 24  5 56 33 24  0                   404.521100 -0.0002
 56 32 25  5 57 33 25  0                   404.407500 -0.0002
 57 32 26  5 58 33 26  0                   404.295000 -0.0002
 58 32 27  5 59 33 27  0                   404.185000 -0.0002
 59 32 28  5 60 33 28  0                   404.076600 -0.0002
 60 32 29  5 61 33 29  0                   403.969900 -0.0002
 62 32 31  5 63 33 31  0                   403.764300 -0.0002
 63 32 32  5 64 33 32  0                   403.665000 -0.0002
 64 32 33  5 65 33 33  0                   403.566600 -0.0002
 66 32 35  5 67 33 35  0                   403.361000 -0.0002
 33 33  1  5 34 34  1  0                   407.064600 -0.0002
 34 33  2  5 35 34  2  0                   406.940300 -0.0002
 35 33  3  5 36 34  3  0                   406.816200 -0.0002
 36 33  4  5 37 34  4  0                   406.692300 -0.0002
 37 33  5  5 38 34  5  0                   406.568700 -0.0002
 38 33  6  5 39 34  6  0                   406.445100 -0.0002
 39 33  7  5 40 34  7  0                   406.321500 -0.0002
 40 33  8  5 41 34  8  0                   406.198100 -0.0002
 41 33  9  5 42 34  9  0                   406.074700 -0.0002
 42 33 10  5 43 34 10  0                   405.951800 -0.0002
 43 33 11  5 44 34 11  0                   405.829300 -0.0002
 45 33 13  5 46 34 13  0                   405.584300 -0.0002
 46 33 14  5 47 34 14  0                   405.462600 -0.0002
 47 33 15  5 48 34 15  0                   405.340600 -0.0002
 48 33 16  5 49 34 16  0                   405.219900 -0.0002
 49 33 17  5 50 34 17  0                   405.099200 -0.0002
 50 33 18  5 51 34 18  0                   404.979000 -0.0002
 51 33 19  5 52 34 19  0                   404.859200 -0.0002
 52 33 20  5 53 34 20  0                   404.740400 -0.0002
 53 33 21  5 54 34 21  0                   404.621800 -0.0002
 54 33 22  5 55 34 22  0                   404.504500 -0.0002
 55 33 23  5 56 34 23  0                   404.388200 -0.0002
 56 33 24  5 57 34 24  0                   404.272600 -0.0002
 57 33 25  5 58 34 25  0                   404.158000 -0.0002
 58 33 26  5 59 34 26  0                   404.044700 -0.0002
 59 33 27  5 60 34 27  0                   403.933100 -0.0002
 60 33 28  5 61 34 28  0                   403.823100 -0.0002
 62 33 30  5 63 34 30  0                   403.609000 -0.0002
 63 33 31  5 64 34 31  0                   403.505700 -0.0002
 64 33 32  5 65 34 32  0                   403.404500 -0.0002
 65 33 33  5 66 34 33  0                   403.305800 -0.0002
 34 34  1  5 35 35  1  0                   406.819400 -0.0002
 35 34  2  5 36 35  2  0                   406.695300 -0.0002
 36 34  3  5 37 35  3  0                   406.571300 -0.0002
 37 34  4  5 38 35  4  0                   406.447600 -0.0002
 38 34  5  5 39 35  5  0                   406.323700 -0.0002
 39 34  6  5 40 35  6  0                   406.199900 -0.0002
 40 34  7  5 41 35  7  0                   406.076500 -0.0002
 46 34 13  5 47 35 13  0                   405.338900 -0.0002
 47 34 14  5 48 35 14  0                   405.216900 -0.0002
 48 34 15  5 49 35 15  0                   405.095200 -0.0002
 49 34 16  5 50 35 16  0                   404.973800 -0.0002
 50 34 17  5 51 35 17  0                   404.852900 -0.0002
 51 34 18  5 52 35 18  0                   404.732600 -0.0002
 52 34 19  5 53 35 19  0                   404.613000 -0.0002
 53 34 20  5 54 35 20  0                   404.493300 -0.0002
 54 34 21  5 55 35 21  0                   404.375100 -0.0002
 55 34 22  5 56 35 22  0                   404.256900 -0.0002
 56 34 23  5 57 35 23  0                   404.140000 -0.0002
 57 34 24  5 58 35 24  0                   404.023600 -0.0002
 58 34 25  5 59 35 25  0                   403.908300 -0.0002
 60 34 27  5 61 35 27  0                   403.681800 -0.0002
 61 34 28  5 62 35 28  0                   403.570300 -0.0002
 62 34 29  5 63 35 29  0                   403.460900 -0.0002
 63 34 30  5 64 35 30  0                   403.353500 -0.0002
 64 34 31  5 65 35 31  0                   403.248000 -0.0002
 65 34 32  5 66 35 32  0                   403.145100 -0.0002
 66 34 33  5 67 35 33  0                   403.045000 -0.0002
 79 34 46  5 80 35 46  0                   401.104000 -0.0002
 47 35 13  5 48 36 13  0                   405.092800 -0.0002
 48 35 14  5 49 36 14  0                   404.970800 -0.0002
 49 35 15  5 50 36 15  0                   404.849000 -0.0002
 50 35 16  5 51 36 16  0                   404.727500 -0.0002
 51 35 17  5 52 36 17  0                   404.606700 -0.0002
 52 35 18  5 53 36 18  0                   404.485700 -0.0002
 53 35 19  5 54 36 19  0                   404.365700 -0.0002
 54 35 20  5 55 36 20  0                   404.246400 -0.0002
 55 35 21  5 56 36 21  0                   404.127100 -0.0002
 56 35 22  5 57 36 22  0                   404.008800 -0.0002
 57 35 23  5 58 36 23  0                   403.891300 -0.0002
 58 35 24  5 59 36 24  0                   403.774600 -0.0002
 59 35 25  5 60 36 25  0                   403.658500 -0.0002
 60 35 26  5 61 36 26  0                   403.543700 -0.0002
 61 35 27  5 62 36 27  0                   403.430400 -0.0002
 62 35 28  5 63 36 28  0                   403.317700 -0.0002
 63 35 29  5 64 36 29  0                   403.207100 -0.0002
 64 35 30  5 65 36 30  0                   403.098000 -0.0002
 65 35 31  5 66 36 31  0                   402.990800 -0.0002
 66 35 32  5 67 36 32  0                   402.886400 -0.0002
 67 35 33  5 68 36 33  0                   402.783200 -0.0002
 48 36 13  5 49 37 13  0                   404.846200 -0.0002
 49 36 14  5 50 37 14  0                   404.724000 -0.0002
 50 36 15  5 51 37 15  0                   404.602200 -0.0002
 51 36 16  5 52 37 16  0                   404.480600 -0.0002
 52 36 17  5 53 37 17  0                   404.359400 -0.0002
 53 36 18  5 54 37 18  0                   404.238600 -0.0002
 54 36 19  5 55 37 19  0                   404.118200 -0.0002
 55 36 20  5 56 37 20  0                   403.998300 -0.0002
 56 36 21  5 57 37 21  0                   403.879200 -0.0002
 58 36 23  5 59 37 23  0                   403.642600 -0.0002
 59 36 24  5 60 37 24  0                   403.525300 -0.0002
 60 36 25  5 61 37 25  0                   403.409000 -0.0002
 61 36 26  5 62 37 26  0                   403.293300 -0.0002
 62 36 27  5 63 37 27  0                   403.179000 -0.0002
 63 36 28  5 64 37 28  0                   403.065800 -0.0002
 64 36 29  5 65 37 29  0                   402.953700 -0.0002
 65 36 30  5 66 37 30  0                   402.843400 -0.0002
 66 36 31  5 67 37 31  0                   402.734600 -0.0002
 37 37  1  5 38 38  1  0                   406.080600 -0.0002
 41 37  5  5 42 38  5  0                   405.584300 -0.0002
 42 37  6  5 43 38  6  0                   405.461100 -0.0002
 43 37  7  5 44 38  7  0                   405.337400 -0.0002
 44 37  8  5 45 38  8  0                   405.213700 -0.0002
 46 37 10  5 47 38 10  0                   404.967100 -0.0002
 47 37 11  5 48 38 11  0                   404.844400 -0.0002
 48 37 12  5 49 38 12  0                   404.721500 -0.0002
 49 37 13  5 50 38 13  0                   404.598800 -0.0002
 50 37 14  5 51 38 14  0                   404.476600 -0.0002
 51 37 15  5 52 38 15  0                   404.354700 -0.0002
 52 37 16  5 53 38 16  0                   404.233000 -0.0002
 53 37 17  5 54 38 17  0                   404.111600 -0.0002
 54 37 18  5 55 38 18  0                   403.990700 -0.0002
 55 37 19  5 56 38 19  0                   403.870300 -0.0002
 70 37 34  5 71 38 34  0                   402.161000 -0.0002
 74 37 38  5 75 38 38  0                   401.769700 -0.0002
 38 38  1  5 39 39  1  0                   405.833000 -0.0002
 39 38  2  5 40 39  2  0                   405.708900 -0.0002
 41 38  4  5 42 39  4  0                   405.461100 -0.0002
 42 38  5  5 43 39  5  0                   405.337400 -0.0002
 43 38  6  5 44 39  6  0                   405.213700 -0.0002
 44 38  7  5 45 39  7  0                   405.089800 -0.0002
 46 38  9  5 47 39  9  0                   404.842900 -0.0002
 47 38 10  5 48 39 10  0                   404.719600 -0.0002
 48 38 11  5 49 39 11  0                   404.596800 -0.0002
 49 38 12  5 50 39 12  0                   404.473700 -0.0002
 41 39  3  5 42 40  3  0                   405.337400 -0.0002
 42 39  4  5 43 40  4  0                   405.213700 -0.0002
 43 39  5  5 44 40  5  0                   405.089800 -0.0002
 44 39  6  5 45 40  6  0                   404.965800 -0.0002
 47 39  9  5 48 40  9  0                   404.594900 -0.0002
 49 39 11  5 50 40 11  0                   404.349500 -0.0002
 50 39 12  5 51 40 12  0                   404.226600 -0.0002
 51 39 13  5 52 40 13  0                   404.103800 -0.0002
 52 39 14  5 53 40 14  0                   403.980700 -0.0002
 57 39 19  5 58 40 19  0                   403.373600 -0.0002
 89 39 51  5 90 40 51  0                   399.401000 -0.0002
  5  2  4  5  4  1  4  0                   415.903800 -0.0002
  8  2  7  5  7  1  7  0                   416.437200 -0.0002
  9  2  8  5  8  1  8  0                   416.617500 -0.0002
 10  2  9  5  9  1  9  0                   416.797100 -0.0002
 11  2 10  5 10  1 10  0                   416.977100 -0.0002
 13  2 12  5 12  1 12  0                   417.336400 -0.0002
 15  2 14  5 14  1 14  0                   417.695200 -0.0002
 16  2 15  5 15  1 15  0                   417.875000 -0.0002
 18  2 17  5 17  1 17  0                   418.233500 -0.0002
 19  2 18  5 18  1 18  0                   418.413300 -0.0002
 20  2 19  5 19  1 19  0                   418.592200 -0.0002
 21  2 20  5 20  1 20  0                   418.771300 -0.0002
 22  2 21  5 21  1 21  0                   418.950300 -0.0002
 23  2 22  5 22  1 22  0                   419.129900 -0.0002
 24  2 23  5 23  1 23  0                   419.308200 -0.0002
 25  2 24  5 24  1 24  0                   419.488200 -0.0002
 26  2 25  5 25  1 25  0                   419.666500 -0.0002
 27  2 26  5 26  1 26  0                   419.845200 -0.0002
  4  3  2  5  3  2  2  0                   415.775000 -0.0002
  5  3  3  5  4  2  3  0                   415.922900 -0.0002
  6  3  4  5  5  2  4  0                   416.081300 -0.0002
  8  3  6  5  7  2  6  0                   416.425000 -0.0002
  9  3  7  5  8  2  7  0                   416.603400 -0.0002
 10  3  8  5  9  2  8  0                   416.783100 -0.0002
 12  3 10  5 11  2 10  0                   417.142900 -0.0002
 13  3 11  5 12  2 11  0                   417.323200 -0.0002
 14  3 12  5 13  2 12  0                   417.503100 -0.0002
 15  3 13  5 14  2 13  0                   417.682400 -0.0002
 17  3 15  5 16  2 15  0                   418.041400 -0.0002
 20  3 18  5 19  2 18  0                   418.579500 -0.0002
 21  3 19  5 20  2 19  0                   418.758900 -0.0002
 22  3 20  5 21  2 20  0                   418.937900 -0.0002
 24  3 22  5 23  2 22  0                   419.296100 -0.0002
 25  3 23  5 24  2 23  0                   419.474800 -0.0002
 26  3 24  5 25  2 24  0                   419.653900 -0.0002
 30  3 28  5 29  2 28  0                   420.368600 -0.0002
 31  3 29  5 30  2 29  0                   420.547700 -0.0002
 32  3 30  5 31  2 30  0                   420.726000 -0.0002
 33  3 31  5 32  2 31  0                   420.905200 -0.0002
 34  3 32  5 33  2 32  0                   421.083900 -0.0002
 36  3 34  5 35  2 34  0                   421.440600 -0.0002
 38  3 36  5 37  2 36  0                   421.797200 -0.0002
 41  3 39  5 40  2 39  0                   422.331800 -0.0002
  7  4  4  5  6  3  4  0                   416.269800 -0.0002
  9  4  6  5  8  3  6  0                   416.594000 -0.0002
 10  4  7  5  9  3  7  0                   416.767600 -0.0002
 12  4  9  5 11  3  9  0                   417.125900 -0.0002
 14  4 11  5 13  3 11  0                   417.486200 -0.0002
 15  4 12  5 14  3 12  0                   417.666700 -0.0002
 16  4 13  5 15  3 13  0                   417.847200 -0.0002
 17  4 14  5 16  3 14  0                   418.026600 -0.0002
 18  4 15  5 17  3 15  0                   418.206000 -0.0002
 19  4 16  5 18  3 16  0                   418.386100 -0.0002
 20  4 17  5 19  3 17  0                   418.565300 -0.0002
 21  4 18  5 20  3 18  0                   418.744100 -0.0002
 22  4 19  5 21  3 19  0                   418.923500 -0.0002
 23  4 20  5 22  3 20  0                   419.103000 -0.0002
 25  4 22  5 24  3 22  0                   419.460500 -0.0002
 26  4 23  5 25  3 23  0                   419.639700 -0.0002
 27  4 24  5 26  3 24  0                   419.818500 -0.0002
 28  4 25  5 27  3 25  0                   419.997400 -0.0002
 29  4 26  5 28  3 26  0                   420.176200 -0.0002
 30  4 27  5 29  3 27  0                   420.354500 -0.0002
 31  4 28  5 30  3 28  0                   420.533200 -0.0002
 32  4 29  5 31  3 29  0                   420.711700 -0.0002
 33  4 30  5 32  3 30  0                   420.890600 -0.0002
 35  4 32  5 34  3 32  0                   421.246900 -0.0002
 37  4 34  5 36  3 34  0                   421.603500 -0.0002
 38  4 35  5 37  3 35  0                   421.782400 -0.0002
 39  4 36  5 38  3 36  0                   421.960000 -0.0002
  5  5  1  5  4  4  1  0                   416.081300 -0.0002
  9  5  5  5  8  4  5  0                   416.614700 -0.0002
 10  5  6  5  9  4  6  0                   416.770100 -0.0002
 11  5  7  5 10  4  7  0                   416.935000 -0.0002
 12  5  8  5 11  4  8  0                   417.107400 -0.0002
 13  5  9  5 12  4  9  0                   417.285600 -0.0002
 14  5 10  5 13  4 10  0                   417.465800 -0.0002
 15  5 11  5 14  4 11  0                   417.646700 -0.0002
 16  5 12  5 15  4 12  0                   417.827500 -0.0002
 17  5 13  5 16  4 13  0                   418.008400 -0.0002
 19  5 15  5 18  4 15  0                   418.368500 -0.0002
 20  5 16  5 19  4 16  0                   418.548400 -0.0002
 21  5 17  5 20  4 17  0                   418.728200 -0.0002
 22  5 18  5 21  4 18  0                   418.907500 -0.0002
 23  5 19  5 22  4 19  0                   419.087000 -0.0002
 25  5 21  5 24  4 21  0                   419.445500 -0.0002
 26  5 22  5 25  4 22  0                   419.624400 -0.0002
 27  5 23  5 26  4 23  0                   419.803400 -0.0002
 32  5 28  5 31  4 28  0                   420.696600 -0.0002
 33  5 29  5 32  4 29  0                   420.875000 -0.0002
 36  5 32  5 35  4 32  0                   421.410300 -0.0002
 37  5 33  5 36  4 33  0                   421.588800 -0.0002
 38  5 34  5 37  4 34  0                   421.766800 -0.0002
 39  5 35  5 38  4 35  0                   421.944600 -0.0002
 41  5 37  5 40  4 37  0                   422.300700 -0.0002
 42  5 38  5 41  4 38  0                   422.479300 -0.0002
  6  6  1  5  5  5  1  0                   416.303800 -0.0002
  7  6  2  5  6  5  2  0                   416.428300 -0.0002
  9  6  4  5  8  5  4  0                   416.681400 -0.0002
 10  6  5  5  9  5  5  0                   416.814500 -0.0002
 11  6  6  5 10  5  6  0                   416.957300 -0.0002
 12  6  7  5 11  5  7  0                   417.110400 -0.0002
 13  6  8  5 12  5  8  0                   417.274200 -0.0002
 15  6 10  5 14  5 10  0                   417.623500 -0.0002
 16  6 11  5 15  5 11  0                   417.803800 -0.0002
 17  6 12  5 16  5 12  0                   417.985500 -0.0002
 18  6 13  5 17  5 13  0                   418.166700 -0.0002
 19  6 14  5 18  5 14  0                   418.347800 -0.0002
 20  6 15  5 19  5 15  0                   418.528500 -0.0002
 21  6 16  5 20  5 16  0                   418.708700 -0.0002
 22  6 17  5 21  5 17  0                   418.888600 -0.0002
 23  6 18  5 22  5 18  0                   419.068500 -0.0002
 24  6 19  5 23  5 19  0                   419.248500 -0.0002
 26  6 21  5 25  5 21  0                   419.607600 -0.0002
 27  6 22  5 26  5 22  0                   419.786200 -0.0002
 28  6 23  5 27  5 23  0                   419.965600 -0.0002
 29  6 24  5 28  5 24  0                   420.144400 -0.0002
 30  6 25  5 29  5 25  0                   420.323400 -0.0002
 31  6 26  5 30  5 26  0                   420.502000 -0.0002
 32  6 27  5 31  5 27  0                   420.680600 -0.0002
 33  6 28  5 32  5 28  0                   420.859000 -0.0002
 35  6 30  5 34  5 30  0                   421.215500 -0.0002
 36  6 31  5 35  5 31  0                   421.393900 -0.0002
 37  6 32  5 36  5 32  0                   421.572100 -0.0002
 38  6 33  5 37  5 33  0                   421.750500 -0.0002
 40  6 35  5 39  5 35  0                   422.107000 -0.0002
 41  6 36  5 40  5 36  0                   422.285100 -0.0002
 42  6 37  5 41  5 37  0                   422.463000 -0.0002
 43  6 38  5 42  5 38  0                   422.641000 -0.0002
 22  7 16  5 21  6 16  0                   418.867000 -0.0002
 23  7 17  5 22  6 17  0                   419.047600 -0.0002
 24  7 18  5 23  6 18  0                   419.228100 -0.0002
 25  7 19  5 24  6 19  0                   419.408000 -0.0002
 28  7 22  5 27  6 22  0                   419.946600 -0.0002
 29  7 23  5 28  6 23  0                   420.126500 -0.0002
 30  7 24  5 29  6 24  0                   420.305400 -0.0002
 31  7 25  5 30  6 25  0                   420.483900 -0.0002
 32  7 26  5 31  6 26  0                   420.663100 -0.0002
 33  7 27  5 32  6 27  0                   420.841600 -0.0002
 34  7 28  5 33  6 28  0                   421.020000 -0.0002
 35  7 29  5 34  6 29  0                   421.198600 -0.0002
 36  7 30  5 35  6 30  0                   421.376800 -0.0002
 37  7 31  5 36  6 31  0                   421.555000 -0.0002
 38  7 32  5 37  6 32  0                   421.733800 -0.0002
 39  7 33  5 38  6 33  0                   421.912200 -0.0002
 41  7 35  5 40  6 35  0                   422.267900 -0.0002
 42  7 36  5 41  6 36  0                   422.445800 -0.0002
  9  8  2  5  8  7  2  0                   416.871900 -0.0002
 10  8  3  5  9  7  3  0                   416.995700 -0.0002
 11  8  4  5 10  7  4  0                   417.119400 -0.0002
 13  8  6  5 12  7  6  0                   417.368700 -0.0002
 14  8  7  5 13  7  7  0                   417.499400 -0.0002
 15  8  8  5 14  7  8  0                   417.637800 -0.0002
 17  8 10  5 16  7 10  0                   417.947900 -0.0002
 18  8 11  5 17  7 11  0                   418.117400 -0.0002
 20  8 13  5 19  7 13  0                   418.475400 -0.0002
 21  8 14  5 20  7 14  0                   418.657400 -0.0002
 24  8 17  5 23  7 17  0                   419.203700 -0.0002
 25  8 18  5 24  7 18  0                   419.384700 -0.0002
 27  8 20  5 26  7 20  0                   419.745600 -0.0002
 29  8 22  5 28  7 22  0                   420.105300 -0.0002
 31  8 24  5 30  7 24  0                   420.464400 -0.0002
 32  8 25  5 31  7 25  0                   420.643200 -0.0002
 33  8 26  5 32  7 26  0                   420.822500 -0.0002
 34  8 27  5 33  7 27  0                   421.001100 -0.0002
 35  8 28  5 34  7 28  0                   421.180100 -0.0002
 36  8 29  5 35  7 29  0                   421.358600 -0.0002
 38  8 31  5 37  7 31  0                   421.715200 -0.0002
 39  8 32  5 38  7 32  0                   421.893600 -0.0002
 40  8 33  5 39  7 33  0                   422.072100 -0.0002
 42  8 35  5 41  7 35  0                   422.428200 -0.0002
 43  8 36  5 42  7 36  0                   422.606000 -0.0002
 44  8 37  5 43  7 37  0                   422.783400 -0.0002
 47  8 40  5 46  7 40  0                   423.316800 -0.0002
 48  8 41  5 47  7 41  0                   423.494200 -0.0002
 52  8 45  5 51  7 45  0                   424.203700 -0.0002
  9  9  1  5  8  8  1  0                   416.968900 -0.0002
 10  9  2  5  9  8  2  0                   417.093000 -0.0002
 11  9  3  5 10  8  3  0                   417.216800 -0.0002
 12  9  4  5 11  8  4  0                   417.340400 -0.0002
 14  9  6  5 13  8  6  0                   417.586500 -0.0002
 15  9  7  5 14  8  7  0                   417.710900 -0.0002
 16  9  8  5 15  8  8  0                   417.839900 -0.0002
 17  9  9  5 16  8  9  0                   417.976900 -0.0002
 18  9 10  5 17  8 10  0                   418.124200 -0.0002
 19  9 11  5 18  8 11  0                   418.282900 -0.0002
 20  9 12  5 19  8 12  0                   418.451800 -0.0002
 22  9 14  5 21  8 14  0                   418.807800 -0.0002
 23  9 15  5 22  8 15  0                   418.991000 -0.0002
 24  9 16  5 23  8 16  0                   419.174000 -0.0002
 25  9 17  5 24  8 17  0                   419.356500 -0.0002
 26  9 18  5 25  8 18  0                   419.538900 -0.0002
 28  9 20  5 27  8 20  0                   419.901500 -0.0002
 29  9 21  5 28  8 21  0                   420.082400 -0.0002
 30  9 22  5 29  8 22  0                   420.262400 -0.0002
 31  9 23  5 30  8 23  0                   420.442400 -0.0002
 32  9 24  5 31  8 24  0                   420.621900 -0.0002
 33  9 25  5 32  8 25  0                   420.801600 -0.0002
 34  9 26  5 33  8 26  0                   420.980500 -0.0002
 35  9 27  5 34  8 27  0                   421.159600 -0.0002
 36  9 28  5 35  8 28  0                   421.338300 -0.0002
 37  9 29  5 36  8 29  0                   421.517300 -0.0002
 38  9 30  5 37  8 30  0                   421.695500 -0.0002
 39  9 31  5 38  8 31  0                   421.874100 -0.0002
 40  9 32  5 39  8 32  0                   422.052000 -0.0002
 41  9 33  5 40  8 33  0                   422.230900 -0.0002
 42  9 34  5 41  8 34  0                   422.408700 -0.0002
 10 10  1  5  9  9  1  0                   417.189400 -0.0002
 11 10  2  5 10  9  2  0                   417.313600 -0.0002
 12 10  3  5 11  9  3  0                   417.437500 -0.0002
 13 10  4  5 12  9  4  0                   417.560900 -0.0002
 14 10  5  5 13  9  5  0                   417.683600 -0.0002
 15 10  6  5 14  9  6  0                   417.806000 -0.0002
 17 10  8  5 16  9  8  0                   418.051900 -0.0002
 18 10  9  5 17  9  9  0                   418.179600 -0.0002
 20 10 11  5 19  9 11  0                   418.460400 -0.0002
 21 10 12  5 20  9 12  0                   418.616800 -0.0002
 22 10 13  5 21  9 13  0                   418.784100 -0.0002
 23 10 14  5 22  9 14  0                   418.959700 -0.0002
 24 10 15  5 23  9 15  0                   419.140500 -0.0002
 25 10 16  5 24  9 16  0                   419.323200 -0.0002
 26 10 17  5 25  9 17  0                   419.506600 -0.0002
 27 10 18  5 26  9 18  0                   419.689900 -0.0002
 29 10 20  5 28  9 20  0                   420.054600 -0.0002
 30 10 21  5 29  9 21  0                   420.236300 -0.0002
 31 10 22  5 30  9 22  0                   420.417100 -0.0002
 32 10 23  5 31  9 23  0                   420.597900 -0.0002
 33 10 24  5 32  9 24  0                   420.777900 -0.0002
 34 10 25  5 33  9 25  0                   420.957500 -0.0002
 35 10 26  5 34  9 26  0                   421.137200 -0.0002
 36 10 27  5 35  9 27  0                   421.316600 -0.0002
 37 10 28  5 36  9 28  0                   421.495700 -0.0002
 38 10 29  5 37  9 29  0                   421.674600 -0.0002
 39 10 30  5 38  9 30  0                   421.853400 -0.0002
 40 10 31  5 39  9 31  0                   422.031900 -0.0002
 41 10 32  5 40  9 32  0                   422.210200 -0.0002
 42 10 33  5 41  9 33  0                   422.388500 -0.0002
 43 10 34  5 42  9 34  0                   422.566600 -0.0002
 44 10 35  5 43  9 35  0                   422.744800 -0.0002
 45 10 36  5 44  9 36  0                   422.922600 -0.0002
 46 10 37  5 45  9 37  0                   423.100600 -0.0002
 47 10 38  5 46  9 38  0                   423.278300 -0.0002
 48 10 39  5 47  9 39  0                   423.455900 -0.0002
 49 10 40  5 48  9 40  0                   423.633500 -0.0002
 50 10 41  5 49  9 41  0                   423.810900 -0.0002
 51 10 42  5 50  9 42  0                   423.988300 -0.0002
 55 10 46  5 54  9 46  0                   424.696300 -0.0002
 11 11  1  5 10 10  1  0                   417.409200 -0.0002
 12 11  2  5 11 10  2  0                   417.533400 -0.0002
 14 11  4  5 13 10  4  0                   417.781300 -0.0002
 15 11  5  5 14 10  5  0                   417.904300 -0.0002
 16 11  6  5 15 10  6  0                   418.026600 -0.0002
 17 11  7  5 16 10  7  0                   418.148500 -0.0002
 18 11  8  5 17 10  8  0                   418.269600 -0.0002
 19 11  9  5 18 10  9  0                   418.392200 -0.0002
 20 11 10  5 19 10 10  0                   418.518800 -0.0002
 21 11 11  5 20 10 11  0                   418.652100 -0.0002
 22 11 12  5 21 10 12  0                   418.795400 -0.0002
 23 11 13  5 22 10 13  0                   418.950300 -0.0002
 25 11 15  5 24 10 15  0                   419.290900 -0.0002
 26 11 16  5 25 10 16  0                   419.470800 -0.0002
 27 11 17  5 26 10 17  0                   419.653900 -0.0002
 28 11 18  5 27 10 18  0                   419.838000 -0.0002
 29 11 19  5 28 10 19  0                   420.022100 -0.0002
 31 11 21  5 30 10 21  0                   420.387700 -0.0002
 32 11 22  5 31 10 22  0                   420.569600 -0.0002
 33 11 23  5 32 10 23  0                   420.750900 -0.0002
 34 11 24  5 33 10 24  0                   420.932400 -0.0002
 35 11 25  5 34 10 25  0                   421.112300 -0.0002
 36 11 26  5 35 10 26  0                   421.292300 -0.0002
 37 11 27  5 36 10 27  0                   421.471900 -0.0002
 38 11 28  5 37 10 28  0                   421.651500 -0.0002
 39 11 29  5 38 10 29  0                   421.830500 -0.0002
 40 11 30  5 39 10 30  0                   422.009800 -0.0002
 41 11 31  5 40 10 31  0                   422.188200 -0.0002
 42 11 32  5 41 10 32  0                   422.367000 -0.0002
 44 11 34  5 43 10 34  0                   422.723600 -0.0002
 46 11 36  5 45 10 36  0                   423.079800 -0.0002
 47 11 37  5 46 10 37  0                   423.257500 -0.0002
 48 11 38  5 47 10 38  0                   423.435400 -0.0002
 49 11 39  5 48 10 39  0                   423.612700 -0.0002
 50 11 40  5 49 10 40  0                   423.790000 -0.0002
 53 11 43  5 52 10 43  0                   424.322300 -0.0002
 12 12  1  5 11 11  1  0                   417.628500 -0.0002
 13 12  2  5 12 11  2  0                   417.752800 -0.0002
 14 12  3  5 13 11  3  0                   417.876700 -0.0002
 15 12  4  5 14 11  4  0                   418.000800 -0.0002
 16 12  5  5 15 11  5  0                   418.124200 -0.0002
 17 12  6  5 16 11  6  0                   418.246700 -0.0002
 18 12  7  5 17 11  7  0                   418.368500 -0.0002
 19 12  8  5 18 11  8  0                   418.489400 -0.0002
 20 12  9  5 19 11  9  0                   418.610500 -0.0002
 21 12 10  5 20 11 10  0                   418.731900 -0.0002
 22 12 11  5 21 11 11  0                   418.857100 -0.0002
 23 12 12  5 22 11 12  0                   418.988200 -0.0002
 24 12 13  5 23 11 13  0                   419.129900 -0.0002
 25 12 14  5 24 11 14  0                   419.282800 -0.0002
 26 12 15  5 25 11 15  0                   419.447100 -0.0002
 27 12 16  5 26 11 16  0                   419.620100 -0.0002
 30 12 19  5 29 11 19  0                   420.168400 -0.0002
 31 12 20  5 30 11 20  0                   420.352500 -0.0002
 33 12 22  5 32 11 22  0                   420.719100 -0.0002
 34 12 23  5 33 11 23  0                   420.901900 -0.0002
 35 12 24  5 34 11 24  0                   421.083900 -0.0002
 36 12 25  5 35 11 25  0                   421.264700 -0.0002
 37 12 26  5 36 11 26  0                   421.445500 -0.0002
 38 12 27  5 37 11 27  0                   421.625400 -0.0002
 39 12 28  5 38 11 28  0                   421.805500 -0.0002
 40 12 29  5 39 11 29  0                   421.985000 -0.0002
 41 12 30  5 40 11 30  0                   422.164300 -0.0002
 42 12 31  5 41 11 31  0                   422.343500 -0.0002
 43 12 32  5 42 11 32  0                   422.522300 -0.0002
 44 12 33  5 43 11 33  0                   422.700800 -0.0002
 45 12 34  5 44 11 34  0                   422.878900 -0.0002
 46 12 35  5 45 11 35  0                   423.057800 -0.0002
 47 12 36  5 46 11 36  0                   423.235700 -0.0002
 48 12 37  5 47 11 37  0                   423.413400 -0.0002
 49 12 38  5 48 11 38  0                   423.591500 -0.0002
 50 12 39  5 49 11 39  0                   423.769100 -0.0002
 13 13  1  5 12 12  1  0                   417.847200 -0.0002
 14 13  2  5 13 12  2  0                   417.971200 -0.0002
 15 13  3  5 14 12  3  0                   418.095600 -0.0002
 16 13  4  5 15 12  4  0                   418.219400 -0.0002
 17 13  5  5 16 12  5  0                   418.343200 -0.0002
 18 13  6  5 17 12  6  0                   418.466300 -0.0002
 19 13  7  5 18 12  7  0                   418.588600 -0.0002
 20 13  8  5 19 12  8  0                   418.710100 -0.0002
 21 13  9  5 20 12  9  0                   418.830200 -0.0002
 22 13 10  5 21 12 10  0                   418.950300 -0.0002
 23 13 11  5 22 12 11  0                   419.071200 -0.0002
 24 13 12  5 23 12 12  0                   419.194700 -0.0002
 25 13 13  5 24 12 13  0                   419.324800 -0.0002
 26 13 14  5 25 12 14  0                   419.464200 -0.0002
 28 13 16  5 27 12 16  0                   419.777400 -0.0002
 30 13 18  5 29 12 18  0                   420.129200 -0.0002
 31 13 19  5 30 12 19  0                   420.312500 -0.0002
 32 13 20  5 31 12 20  0                   420.497200 -0.0002
 33 13 21  5 32 12 21  0                   420.682200 -0.0002
 35 13 23  5 34 12 23  0                   421.050000 -0.0002
 36 13 24  5 35 12 24  0                   421.232900 -0.0002
 37 13 25  5 36 12 25  0                   421.415000 -0.0002
 38 13 26  5 37 12 26  0                   421.596500 -0.0002
 39 13 27  5 38 12 27  0                   421.777500 -0.0002
 40 13 28  5 39 12 28  0                   421.957600 -0.0002
 41 13 29  5 40 12 29  0                   422.137900 -0.0002
 42 13 30  5 41 12 30  0                   422.317700 -0.0002
 43 13 31  5 42 12 31  0                   422.497000 -0.0002
 45 13 33  5 44 12 33  0                   422.855000 -0.0002
 46 13 34  5 45 12 34  0                   423.033800 -0.0002
 47 13 35  5 46 12 35  0                   423.212200 -0.0002
 48 13 36  5 47 12 36  0                   423.390700 -0.0002
 49 13 37  5 48 12 37  0                   423.568700 -0.0002
 51 13 39  5 50 12 39  0                   423.924300 -0.0002
 52 13 40  5 51 12 40  0                   424.101700 -0.0002
 53 13 41  5 52 12 41  0                   424.279600 -0.0002
 14 14  1  5 13 13  1  0                   418.065200 -0.0002
 15 14  2  5 14 13  2  0                   418.189600 -0.0002
 16 14  3  5 15 13  3  0                   418.313900 -0.0002
 17 14  4  5 16 13  4  0                   418.438000 -0.0002
 18 14  5  5 17 13  5  0                   418.561900 -0.0002
 19 14  6  5 18 13  6  0                   418.685200 -0.0002
 20 14  7  5 19 13  7  0                   418.807800 -0.0002
 21 14  8  5 20 13  8  0                   418.929400 -0.0002
 22 14  9  5 21 13  9  0                   419.050500 -0.0002
 23 14 10  5 22 13 10  0                   419.170200 -0.0002
 24 14 11  5 23 13 11  0                   419.289500 -0.0002
 25 14 12  5 24 13 12  0                   419.409400 -0.0002
 26 14 13  5 25 13 13  0                   419.531900 -0.0002
 27 14 14  5 26 13 14  0                   419.660000 -0.0002
 28 14 15  5 27 13 15  0                   419.797400 -0.0002
 30 14 17  5 29 13 17  0                   420.106600 -0.0002
 31 14 18  5 30 13 18  0                   420.278000 -0.0002
 32 14 19  5 31 13 19  0                   420.456800 -0.0002
 33 14 20  5 32 13 20  0                   420.640100 -0.0002
 34 14 21  5 33 13 21  0                   420.824800 -0.0002
 35 14 22  5 34 13 22  0                   421.010300 -0.0002
 37 14 24  5 36 13 24  0                   421.379200 -0.0002
 38 14 25  5 37 13 25  0                   421.562900 -0.0002
 39 14 26  5 38 13 26  0                   421.745400 -0.0002
 40 14 27  5 39 13 27  0                   421.927500 -0.0002
 41 14 28  5 40 13 28  0                   422.108200 -0.0002
 42 14 29  5 41 13 29  0                   422.288900 -0.0002
 43 14 30  5 42 13 30  0                   422.469600 -0.0002
 44 14 31  5 43 13 31  0                   422.649300 -0.0002
 45 14 32  5 44 13 32  0                   422.828700 -0.0002
 47 14 34  5 46 13 34  0                   423.187000 -0.0002
 48 14 35  5 47 13 35  0                   423.365800 -0.0002
 49 14 36  5 48 13 36  0                   423.544200 -0.0002
 50 14 37  5 49 13 37  0                   423.722700 -0.0002
 52 14 39  5 51 13 39  0                   424.078300 -0.0002
 53 14 40  5 52 13 40  0                   424.255500 -0.0002
 57 14 44  5 56 13 44  0                   424.965800 -0.0002
 15 15  1  5 14 14  1  0                   418.282900 -0.0002
 16 15  2  5 15 14  2  0                   418.407300 -0.0002
 17 15  3  5 16 14  3  0                   418.531500 -0.0002
 18 15  4  5 17 14  4  0                   418.655600 -0.0002
 19 15  5  5 18 14  5  0                   418.779600 -0.0002
 20 15  6  5 19 14  6  0                   418.903200 -0.0002
 21 15  7  5 20 14  7  0                   419.026200 -0.0002
 23 15  9  5 22 14  9  0                   419.270000 -0.0002
 24 15 10  5 23 14 10  0                   419.390300 -0.0002
 25 15 11  5 24 14 11  0                   419.509600 -0.0002
 26 15 12  5 25 14 12  0                   419.628100 -0.0002
 29 15 15  5 28 14 15  0                   419.994700 -0.0002
 31 15 17  5 30 14 17  0                   420.276800 -0.0002
 32 15 18  5 31 14 18  0                   420.435900 -0.0002
 33 15 19  5 32 14 19  0                   420.605500 -0.0002
 34 15 20  5 33 14 20  0                   420.783500 -0.0002
 36 15 22  5 35 14 22  0                   421.151900 -0.0002
 37 15 23  5 36 14 23  0                   421.338300 -0.0002
 38 15 24  5 37 14 24  0                   421.523000 -0.0002
 39 15 25  5 38 14 25  0                   421.707700 -0.0002
 41 15 27  5 40 14 27  0                   422.074300 -0.0002
 42 15 28  5 41 14 28  0                   422.256800 -0.0002
 43 15 29  5 42 14 29  0                   422.438200 -0.0002
 44 15 30  5 43 14 30  0                   422.619300 -0.0002
 45 15 31  5 44 14 31  0                   422.799800 -0.0002
 46 15 32  5 45 14 32  0                   422.979700 -0.0002
 47 15 33  5 46 14 33  0                   423.159500 -0.0002
 48 15 34  5 47 14 34  0                   423.338600 -0.0002
 49 15 35  5 48 14 35  0                   423.517800 -0.0002
 51 15 37  5 50 14 37  0                   423.875300 -0.0002
 52 15 38  5 51 14 38  0                   424.053300 -0.0002
 53 15 39  5 52 14 39  0                   424.231400 -0.0002
 59 15 45  5 58 14 45  0                   425.296500 -0.0002
 17 16  2  5 16 15  2  0                   418.624200 -0.0002
 18 16  3  5 17 15  3  0                   418.748500 -0.0002
 19 16  4  5 18 15  4  0                   418.872600 -0.0002
 20 16  5  5 19 15  5  0                   418.996700 -0.0002
 21 16  6  5 20 15  6  0                   419.120200 -0.0002
 22 16  7  5 21 15  7  0                   419.243200 -0.0002
 23 16  8  5 22 15  8  0                   419.366200 -0.0002
 24 16  9  5 23 15  9  0                   419.488200 -0.0002
 25 16 10  5 24 15 10  0                   419.609100 -0.0002
 26 16 11  5 25 15 11  0                   419.728800 -0.0002
 27 16 12  5 26 15 12  0                   419.847900 -0.0002
 28 16 13  5 27 15 13  0                   419.965600 -0.0002
 29 16 14  5 28 15 14  0                   420.084400 -0.0002
 30 16 15  5 29 15 15  0                   420.204300 -0.0002
 32 16 17  5 31 15 17  0                   420.463000 -0.0002
 33 16 18  5 32 15 18  0                   420.607200 -0.0002
 34 16 19  5 33 15 19  0                   420.764000 -0.0002
 35 16 20  5 34 15 20  0                   420.932400 -0.0002
 36 16 21  5 35 15 21  0                   421.109500 -0.0002
 37 16 22  5 36 15 22  0                   421.292300 -0.0002
 38 16 23  5 37 15 23  0                   421.477900 -0.0002
 40 16 25  5 39 15 25  0                   421.849800 -0.0002
 42 16 27  5 41 15 27  0                   422.219500 -0.0002
 43 16 28  5 42 15 28  0                   422.402800 -0.0002
 44 16 29  5 43 15 29  0                   422.585400 -0.0002
 45 16 30  5 44 15 30  0                   422.767300 -0.0002
 46 16 31  5 45 15 31  0                   422.948600 -0.0002
 47 16 32  5 46 15 32  0                   423.129300 -0.0002
 48 16 33  5 47 15 33  0                   423.309400 -0.0002
 51 16 36  5 50 15 36  0                   423.847800 -0.0002
 52 16 37  5 51 15 37  0                   424.026600 -0.0002
 53 16 38  5 52 15 38  0                   424.205400 -0.0002
 54 16 39  5 53 15 39  0                   424.383000 -0.0002
 57 16 42  5 56 15 42  0                   424.917100 -0.0002
 17 17  1  5 16 16  1  0                   418.716000 -0.0002
 18 17  2  5 17 16  2  0                   418.840700 -0.0002
 19 17  3  5 18 16  3  0                   418.965000 -0.0002
 20 17  4  5 19 16  4  0                   419.089200 -0.0002
 21 17  5  5 20 16  5  0                   419.213200 -0.0002
 22 17  6  5 21 16  6  0                   419.337000 -0.0002
 23 17  7  5 22 16  7  0                   419.460500 -0.0002
 24 17  8  5 23 16  8  0                   419.583200 -0.0002
 25 17  9  5 24 16  9  0                   419.705700 -0.0002
 26 17 10  5 25 16 10  0                   419.827300 -0.0002
 27 17 11  5 26 16 11  0                   419.948100 -0.0002
 30 17 14  5 29 16 14  0                   420.303400 -0.0002
 31 17 15  5 30 16 15  0                   420.420900 -0.0002
 32 17 16  5 31 16 16  0                   420.539600 -0.0002
 33 17 17  5 32 16 17  0                   420.663100 -0.0002
 34 17 18  5 33 16 18  0                   420.794900 -0.0002
 35 17 19  5 34 16 19  0                   420.937400 -0.0002
 37 17 21  5 36 16 21  0                   421.258800 -0.0002
 42 17 26  5 41 16 26  0                   422.175600 -0.0002
 43 17 27  5 42 16 27  0                   422.361400 -0.0002
 44 17 28  5 43 16 28  0                   422.545900 -0.0002
 45 17 29  5 44 16 29  0                   422.730200 -0.0002
 46 17 30  5 45 16 30  0                   422.913100 -0.0002
 47 17 31  5 46 16 31  0                   423.095100 -0.0002
 48 17 32  5 47 16 32  0                   423.276400 -0.0002
 49 17 33  5 48 16 33  0                   423.457500 -0.0002
 50 17 34  5 49 16 34  0                   423.637900 -0.0002
 52 17 36  5 51 16 36  0                   423.997300 -0.0002
 53 17 37  5 52 16 37  0                   424.176400 -0.0002
 54 17 38  5 53 16 38  0                   424.355400 -0.0002
 55 17 39  5 54 16 39  0                   424.533700 -0.0002
 56 17 40  5 55 16 40  0                   424.711900 -0.0002
 57 17 41  5 56 16 41  0                   424.890300 -0.0002
 58 17 42  5 57 16 42  0                   425.067900 -0.0002
 61 17 45  5 60 16 45  0                   425.601000 -0.0002
 62 17 46  5 61 16 46  0                   425.778200 -0.0002
 19 18  2  5 18 17  2  0                   419.056300 -0.0002
 20 18  3  5 19 17  3  0                   419.180600 -0.0002
 21 18  4  5 20 17  4  0                   419.304900 -0.0002
 22 18  5  5 21 17  5  0                   419.429200 -0.0002
 23 18  6  5 22 17  6  0                   419.552900 -0.0002
 24 18  7  5 23 17  7  0                   419.676700 -0.0002
 25 18  8  5 24 17  8  0                   419.799800 -0.0002
 26 18  9  5 25 17  9  0                   419.922600 -0.0002
 27 18 10  5 26 17 10  0                   420.044600 -0.0002
 28 18 11  5 27 17 11  0                   420.165800 -0.0002
 29 18 12  5 28 17 12  0                   420.286300 -0.0002
 31 18 14  5 30 17 14  0                   420.523100 -0.0002
 32 18 15  5 31 17 15  0                   420.640100 -0.0002
 33 18 16  5 32 17 16  0                   420.756800 -0.0002
 35 18 18  5 34 17 18  0                   420.997000 -0.0002
 36 18 19  5 35 17 19  0                   421.126800 -0.0002
 37 18 20  5 36 17 20  0                   421.266600 -0.0002
 38 18 21  5 37 17 21  0                   421.419600 -0.0002
 40 18 23  5 39 17 23  0                   421.759100 -0.0002
 41 18 24  5 40 17 24  0                   421.941000 -0.0002
 44 18 27  5 43 17 27  0                   422.500400 -0.0002
 46 18 29  5 45 17 29  0                   422.871900 -0.0002
 47 18 30  5 46 17 30  0                   423.056100 -0.0002
 48 18 31  5 47 17 31  0                   423.239500 -0.0002
 50 18 33  5 49 17 33  0                   423.603900 -0.0002
 51 18 34  5 50 17 34  0                   423.785000 -0.0002
 52 18 35  5 51 17 35  0                   423.965600 -0.0002
 53 18 36  5 52 17 36  0                   424.145800 -0.0002
 54 18 37  5 53 17 37  0                   424.325500 -0.0002
 59 18 42  5 58 17 42  0                   425.218800 -0.0002
 62 18 45  5 61 17 45  0                   425.751900 -0.0002
 19 19  1  5 18 18  1  0                   419.147300 -0.0002
 20 19  2  5 19 18  2  0                   419.271500 -0.0002
 21 19  3  5 20 18  3  0                   419.395900 -0.0002
 22 19  4  5 21 18  4  0                   419.520400 -0.0002
 23 19  5  5 22 18  5  0                   419.644300 -0.0002
 25 19  7  5 24 18  7  0                   419.892000 -0.0002
 26 19  8  5 25 18  8  0                   420.015600 -0.0002
 28 19 10  5 27 18 10  0                   420.261100 -0.0002
 29 19 11  5 28 18 11  0                   420.382900 -0.0002
 30 19 12  5 29 18 12  0                   420.503800 -0.0002
 31 19 13  5 30 18 13  0                   420.623700 -0.0002
 32 19 14  5 31 18 14  0                   420.742700 -0.0002
 33 19 15  5 32 18 15  0                   420.860100 -0.0002
 34 19 16  5 33 18 16  0                   420.976100 -0.0002
 35 19 17  5 34 18 17  0                   421.092400 -0.0002
 36 19 18  5 35 18 18  0                   421.209400 -0.0002
 38 19 20  5 37 18 20  0                   421.458000 -0.0002
 39 19 21  5 38 18 21  0                   421.596500 -0.0002
 40 19 22  5 39 18 22  0                   421.746700 -0.0002
 41 19 23  5 40 18 23  0                   421.909900 -0.0002
 42 19 24  5 41 18 24  0                   422.083500 -0.0002
 43 19 25  5 42 18 25  0                   422.264100 -0.0002
 45 19 27  5 44 18 27  0                   422.637200 -0.0002
 46 19 28  5 45 18 28  0                   422.824300 -0.0002
 50 19 32  5 49 18 32  0                   423.565300 -0.0002
 53 19 35  5 52 18 35  0                   424.111600 -0.0002
 54 19 36  5 53 18 36  0                   424.292400 -0.0002
 55 19 37  5 54 18 37  0                   424.472500 -0.0002
 56 19 38  5 55 18 38  0                   424.652300 -0.0002
 20 20  1  5 19 19  1  0                   419.361800 -0.0002
 21 20  2  5 20 19  2  0                   419.486200 -0.0002
 22 20  3  5 21 19  3  0                   419.610500 -0.0002
 23 20  4  5 22 19  4  0                   419.734900 -0.0002
 24 20  5  5 23 19  5  0                   419.859000 -0.0002
 25 20  6  5 24 19  6  0                   419.982900 -0.0002
 26 20  7  5 25 19  7  0                   420.106600 -0.0002
 29 20 10  5 28 19 10  0                   420.476600 -0.0002
 33 20 14  5 32 19 14  0                   420.960000 -0.0002
 34 20 15  5 33 19 15  0                   421.078600 -0.0002
 51 20 32  5 50 19 32  0                   423.705800 -0.0002
 52 20 33  5 51 19 33  0                   423.890100 -0.0002
 53 20 34  5 52 19 34  0                   424.073300 -0.0002
 54 20 35  5 53 19 35  0                   424.255500 -0.0002
 55 20 36  5 54 19 36  0                   424.437000 -0.0002
 56 20 37  5 55 19 37  0                   424.617900 -0.0002
 57 20 38  5 56 19 38  0                   424.798300 -0.0002
 58 20 39  5 57 19 39  0                   424.978100 -0.0002
 60 20 41  5 59 19 41  0                   425.336900 -0.0002
 22 21  2  5 21 20  2  0                   419.700100 -0.0002
 23 21  3  5 22 20  3  0                   419.824600 -0.0002
 25 21  5  5 24 20  5  0                   420.073400 -0.0002
 27 21  7  5 26 20  7  0                   420.320600 -0.0002
 29 21  9  5 28 20  9  0                   420.567700 -0.0002
 30 21 10  5 29 20 10  0                   420.690600 -0.0002
 34 21 14  5 33 20 14  0                   421.176500 -0.0002
 35 21 15  5 34 20 15  0                   421.295900 -0.0002
 38 21 18  5 37 20 18  0                   421.646600 -0.0002
 46 21 26  5 45 20 26  0                   422.728700 -0.0002
 50 21 30  5 49 20 30  0                   423.468900 -0.0002
 51 21 31  5 50 20 31  0                   423.656600 -0.0002
 52 21 32  5 51 20 32  0                   423.843900 -0.0002
 53 21 33  5 52 20 33  0                   424.029400 -0.0002
 54 21 34  5 53 20 34  0                   424.213800 -0.0002
 55 21 35  5 54 20 35  0                   424.397500 -0.0002
 56 21 36  5 55 20 36  0                   424.580000 -0.0002
 57 21 37  5 56 20 37  0                   424.761600 -0.0002
 58 21 38  5 57 20 38  0                   424.942800 -0.0002
 22 22  1  5 21 21  1  0                   419.789100 -0.0002
 23 22  2  5 22 21  2  0                   419.913500 -0.0002
 24 22  3  5 23 21  3  0                   420.038100 -0.0002
 25 22  4  5 24 21  4  0                   420.162400 -0.0002
 26 22  5  5 25 21  5  0                   420.286300 -0.0002
 27 22  6  5 26 21  6  0                   420.410800 -0.0002
 28 22  7  5 27 21  7  0                   420.535000 -0.0002
 29 22  8  5 28 21  8  0                   420.658500 -0.0002
 30 22  9  5 29 21  9  0                   420.782000 -0.0002
 31 22 10  5 30 21 10  0                   420.905200 -0.0002
 32 22 11  5 31 21 11  0                   421.028000 -0.0002
 33 22 12  5 32 21 12  0                   421.150500 -0.0002
 36 22 15  5 35 21 15  0                   421.512600 -0.0002
 39 22 18  5 38 21 18  0                   421.865700 -0.0002
 43 22 22  5 42 21 22  0                   422.326800 -0.0002
 45 22 24  5 44 21 24  0                   422.581800 -0.0002
 46 22 25  5 45 21 25  0                   422.725700 -0.0002
 47 22 26  5 46 21 26  0                   422.882800 -0.0002
 49 22 28  5 48 21 28  0                   423.229500 -0.0002
 52 22 31  5 51 21 31  0                   423.790000 -0.0002
 54 22 33  5 53 21 33  0                   424.165400 -0.0002
 55 22 34  5 54 21 34  0                   424.351300 -0.0002
 56 22 35  5 55 21 35  0                   424.536800 -0.0002
 57 22 36  5 56 21 36  0                   424.720700 -0.0002
 58 22 37  5 57 21 37  0                   424.903200 -0.0002
 59 22 38  5 58 21 38  0                   425.085400 -0.0002
 24 23  2  5 23 22  2  0                   420.126500 -0.0002
 25 23  3  5 24 22  3  0                   420.250700 -0.0002
 26 23  4  5 25 22  4  0                   420.375000 -0.0002
 27 23  5  5 26 22  5  0                   420.499500 -0.0002
 28 23  6  5 27 22  6  0                   420.623700 -0.0002
 29 23  7  5 28 22  7  0                   420.747600 -0.0002
 30 23  8  5 29 22  8  0                   420.871400 -0.0002
 31 23  9  5 30 22  9  0                   420.995200 -0.0002
 32 23 10  5 31 22 10  0                   421.118500 -0.0002
 33 23 11  5 32 22 11  0                   421.241500 -0.0002
 34 23 12  5 33 22 12  0                   421.364200 -0.0002
 35 23 13  5 34 22 13  0                   421.486100 -0.0002
 36 23 14  5 35 22 14  0                   421.607600 -0.0002
 37 23 15  5 36 22 15  0                   421.728200 -0.0002
 38 23 16  5 37 22 16  0                   421.848000 -0.0002
 40 23 18  5 39 22 18  0                   422.083500 -0.0002
 43 23 21  5 42 22 21  0                   422.428200 -0.0002
 53 23 31  5 52 22 31  0                   423.921300 -0.0002
 54 23 32  5 53 22 32  0                   424.110000 -0.0002
 55 23 33  5 54 22 33  0                   424.299100 -0.0002
 56 23 34  5 55 22 34  0                   424.487200 -0.0002
 57 23 35  5 56 22 35  0                   424.673800 -0.0002
 58 23 36  5 57 22 36  0                   424.858800 -0.0002
 59 23 37  5 58 22 37  0                   425.042900 -0.0002
 60 23 38  5 59 22 38  0                   425.226100 -0.0002
 24 24  1  5 23 23  1  0                   420.214300 -0.0002
 25 24  2  5 24 23  2  0                   420.338700 -0.0002
 26 24  3  5 25 23  3  0                   420.463000 -0.0002
 27 24  4  5 26 23  4  0                   420.587300 -0.0002
 28 24  5  5 27 23  5  0                   420.711700 -0.0002
 29 24  6  5 28 23  6  0                   420.836200 -0.0002
 30 24  7  5 29 23  7  0                   420.960000 -0.0002
 31 24  8  5 30 23  8  0                   421.083900 -0.0002
 32 24  9  5 31 23  9  0                   421.208000 -0.0002
 33 24 10  5 32 23 10  0                   421.331200 -0.0002
 34 24 11  5 33 23 11  0                   421.454400 -0.0002
 35 24 12  5 34 23 12  0                   421.577200 -0.0002
 36 24 13  5 35 23 13  0                   421.699600 -0.0002
 37 24 14  5 36 23 14  0                   421.821300 -0.0002
 38 24 15  5 37 23 15  0                   421.942500 -0.0002
 39 24 16  5 38 23 16  0                   422.062500 -0.0002
 41 24 18  5 40 23 18  0                   422.300700 -0.0002
 42 24 19  5 41 23 19  0                   422.417300 -0.0002
 45 24 22  5 44 23 22  0                   422.761200 -0.0002
 47 24 24  5 46 23 24  0                   422.989100 -0.0002
 25 25  1  5 24 24  1  0                   420.426000 -0.0002
 26 25  2  5 25 24  2  0                   420.550300 -0.0002
 27 25  3  5 26 24  3  0                   420.674800 -0.0002
 28 25  4  5 27 24  4  0                   420.799300 -0.0002
 29 25  5  5 28 24  5  0                   420.923500 -0.0002
 30 25  6  5 29 24  6  0                   421.047600 -0.0002
 31 25  7  5 30 24  7  0                   421.171700 -0.0002
 32 25  8  5 31 24  8  0                   421.295900 -0.0002
 33 25  9  5 32 24  9  0                   421.419600 -0.0002
 34 25 10  5 33 24 10  0                   421.543500 -0.0002
 35 25 11  5 34 24 11  0                   421.666500 -0.0002
 36 25 12  5 35 24 12  0                   421.789500 -0.0002
 37 25 13  5 36 24 13  0                   421.912200 -0.0002
 38 25 14  5 37 24 14  0                   422.034400 -0.0002
 39 25 15  5 38 24 15  0                   422.156100 -0.0002
 40 25 16  5 39 24 16  0                   422.277000 -0.0002
 42 25 18  5 41 24 18  0                   422.516100 -0.0002
 26 26  1  5 25 25  1  0                   420.636900 -0.0002
 27 26  2  5 26 25  2  0                   420.761300 -0.0002
 28 26  3  5 27 25  3  0                   420.885800 -0.0002
 29 26  4  5 28 25  4  0                   421.010300 -0.0002
 30 26  5  5 29 25  5  0                   421.134500 -0.0002
 31 26  6  5 30 25  6  0                   421.258800 -0.0002
 32 26  7  5 31 25  7  0                   421.382900 -0.0002
 33 26  8  5 32 25  8  0                   421.507300 -0.0002
 34 26  9  5 33 25  9  0                   421.630700 -0.0002
 35 26 10  5 34 25 10  0                   421.754400 -0.0002
 36 26 11  5 35 25 11  0                   421.878000 -0.0002
 37 26 12  5 36 25 12  0                   422.001400 -0.0002
 38 26 13  5 37 25 13  0                   422.124100 -0.0002
 39 26 14  5 38 25 14  0                   422.246500 -0.0002
 40 26 15  5 39 25 15  0                   422.368500 -0.0002
 41 26 16  5 40 25 16  0                   422.489800 -0.0002
 42 26 17  5 41 25 17  0                   422.610600 -0.0002
 43 26 18  5 42 25 18  0                   422.730200 -0.0002
 44 26 19  5 43 25 19  0                   422.849300 -0.0002
 45 26 20  5 44 25 20  0                   422.967000 -0.0002
 47 26 22  5 46 25 22  0                   423.198800 -0.0002
 27 27  1  5 26 26  1  0                   420.847200 -0.0002
 28 27  2  5 27 26  2  0                   420.971900 -0.0002
 29 27  3  5 28 26  3  0                   421.096300 -0.0002
 30 27  4  5 29 26  4  0                   421.220600 -0.0002
 31 27  5  5 30 26  5  0                   421.344900 -0.0002
 32 27  6  5 31 26  6  0                   421.469200 -0.0002
 33 27  7  5 32 26  7  0                   421.593500 -0.0002
 34 27  8  5 33 26  8  0                   421.717800 -0.0002
 35 27  9  5 34 26  9  0                   421.841700 -0.0002
 36 27 10  5 35 26 10  0                   421.965300 -0.0002
 37 27 11  5 36 26 11  0                   422.089200 -0.0002
 38 27 12  5 37 26 12  0                   422.212400 -0.0002
 39 27 13  5 38 26 13  0                   422.335300 -0.0002
 40 27 14  5 39 26 14  0                   422.458100 -0.0002
 41 27 15  5 40 26 15  0                   422.580300 -0.0002
 42 27 16  5 41 26 16  0                   422.702000 -0.0002
 43 27 17  5 42 26 17  0                   422.823100 -0.0002
 44 27 18  5 43 26 18  0                   422.943700 -0.0002
 45 27 19  5 44 26 19  0                   423.063400 -0.0002
 46 27 20  5 45 26 20  0                   423.182000 -0.0002
 49 27 23  5 48 26 23  0                   423.531000 -0.0002
 50 27 24  5 49 26 24  0                   423.644200 -0.0002
 51 27 25  5 50 26 25  0                   423.756400 -0.0002
 60 27 34  5 59 26 34  0                   425.008300 -0.0002
 28 28  1  5 27 27  1  0                   421.057300 -0.0002
 29 28  2  5 28 27  2  0                   421.181800 -0.0002
 30 28  3  5 29 27  3  0                   421.306000 -0.0002
 31 28  4  5 30 27  4  0                   421.430400 -0.0002
 32 28  5  5 31 27  5  0                   421.555000 -0.0002
 33 28  6  5 32 27  6  0                   421.679100 -0.0002
 34 28  7  5 33 27  7  0                   421.803400 -0.0002
 35 28  8  5 34 27  8  0                   421.927500 -0.0002
 37 28 10  5 36 27 10  0                   422.175600 -0.0002
 38 28 11  5 37 27 11  0                   422.299200 -0.0002
 39 28 12  5 38 27 12  0                   422.422400 -0.0002
 40 28 13  5 39 27 13  0                   422.545900 -0.0002
 41 28 14  5 40 27 14  0                   422.668800 -0.0002
 42 28 15  5 41 27 15  0                   422.791300 -0.0002
 43 28 16  5 42 27 16  0                   422.913100 -0.0002
 44 28 17  5 43 27 17  0                   423.034700 -0.0002
 45 28 18  5 44 27 18  0                   423.155900 -0.0002
 46 28 19  5 45 27 19  0                   423.276400 -0.0002
 47 28 20  5 46 27 20  0                   423.395400 -0.0002
 48 28 21  5 47 27 21  0                   423.513900 -0.0002
 49 28 22  5 48 27 22  0                   423.631200 -0.0002
 50 28 23  5 49 27 23  0                   423.747000 -0.0002
 51 28 24  5 50 27 24  0                   423.862200 -0.0002
 52 28 25  5 51 27 25  0                   423.975300 -0.0002
 53 28 26  5 52 27 26  0                   424.087000 -0.0002
 54 28 27  5 53 27 27  0                   424.198500 -0.0002
 55 28 28  5 54 27 28  0                   424.310100 -0.0002
 57 28 30  5 56 27 30  0                   424.545600 -0.0002
 29 29  1  5 28 28  1  0                   421.266600 -0.0002
 30 29  2  5 29 28  2  0                   421.391000 -0.0002
 31 29  3  5 30 28  3  0                   421.515200 -0.0002
 32 29  4  5 31 28  4  0                   421.639800 -0.0002
 33 29  5  5 32 28  5  0                   421.764100 -0.0002
 34 29  6  5 33 28  6  0                   421.888400 -0.0002
 35 29  7  5 34 28  7  0                   422.012800 -0.0002
 36 29  8  5 35 28  8  0                   422.136900 -0.0002
 37 29  9  5 36 28  9  0                   422.261100 -0.0002
 38 29 10  5 37 28 10  0                   422.384900 -0.0002
 39 29 11  5 38 28 11  0                   422.509100 -0.0002
 40 29 12  5 39 28 12  0                   422.632400 -0.0002
 41 29 13  5 40 28 13  0                   422.755700 -0.0002
 42 29 14  5 41 28 14  0                   422.878900 -0.0002
 43 29 15  5 42 28 15  0                   423.001500 -0.0002
 45 29 17  5 44 28 17  0                   423.245600 -0.0002
 46 29 18  5 45 28 18  0                   423.367200 -0.0002
 47 29 19  5 46 28 19  0                   423.487900 -0.0002
 48 29 20  5 47 28 20  0                   423.607800 -0.0002
 49 29 21  5 48 28 21  0                   423.727200 -0.0002
 50 29 22  5 49 28 22  0                   423.845400 -0.0002
 51 29 23  5 50 28 23  0                   423.962500 -0.0002
 52 29 24  5 51 28 24  0                   424.078300 -0.0002
 53 29 25  5 52 28 25  0                   424.193100 -0.0002
 55 29 27  5 54 28 27  0                   424.417200 -0.0002
 56 29 28  5 55 28 28  0                   424.527900 -0.0002
 62 29 34  5 61 28 34  0                   425.296500 -0.0002
 30 30  1  5 29 29  1  0                   421.475300 -0.0002
 31 30  2  5 30 29  2  0                   421.599600 -0.0002
 32 30  3  5 31 29  3  0                   421.723900 -0.0002
 33 30  4  5 32 29  4  0                   421.848000 -0.0002
 34 30  5  5 33 29  5  0                   421.972900 -0.0002
 35 30  6  5 34 29  6  0                   422.097400 -0.0002
 36 30  7  5 35 29  7  0                   422.221700 -0.0002
 37 30  8  5 36 29  8  0                   422.346100 -0.0002
 38 30  9  5 37 29  9  0                   422.469600 -0.0002
 39 30 10  5 38 29 10  0                   422.594000 -0.0002
 40 30 11  5 39 29 11  0                   422.717800 -0.0002
 41 30 12  5 40 29 12  0                   422.841300 -0.0002
 43 30 14  5 42 29 14  0                   423.087900 -0.0002
 44 30 15  5 43 29 15  0                   423.210900 -0.0002
 45 30 16  5 44 29 16  0                   423.333600 -0.0002
 46 30 17  5 45 29 17  0                   423.455900 -0.0002
 47 30 18  5 46 29 18  0                   423.577500 -0.0002
 48 30 19  5 47 29 19  0                   423.698800 -0.0002
 49 30 20  5 48 29 20  0                   423.819400 -0.0002
 50 30 21  5 49 29 21  0                   423.939100 -0.0002
 51 30 22  5 50 29 22  0                   424.058100 -0.0002
 52 30 23  5 51 29 23  0                   424.176400 -0.0002
 54 30 25  5 53 29 25  0                   424.408700 -0.0002
 57 30 28  5 56 29 28  0                   424.747000 -0.0002
 58 30 29  5 57 29 29  0                   424.857300 -0.0002
 59 30 30  5 58 29 30  0                   424.967900 -0.0002
 31 31  1  5 30 30  1  0                   421.683300 -0.0002
 33 31  3  5 32 30  3  0                   421.932000 -0.0002
 34 31  4  5 33 30  4  0                   422.056400 -0.0002
 35 31  5  5 34 30  5  0                   422.181000 -0.0002
 36 31  6  5 35 30  6  0                   422.305400 -0.0002
 37 31  7  5 36 30  7  0                   422.429600 -0.0002
 38 31  8  5 37 30  8  0                   422.553900 -0.0002
 40 31 10  5 39 30 10  0                   422.801800 -0.0002
 41 31 11  5 40 30 11  0                   422.926000 -0.0002
 42 31 12  5 41 30 12  0                   423.050100 -0.0002
 44 31 14  5 43 30 14  0                   423.296600 -0.0002
 45 31 15  5 44 30 15  0                   423.420000 -0.0002
 46 31 16  5 45 30 16  0                   423.542600 -0.0002
 47 31 17  5 46 30 17  0                   423.665200 -0.0002
 49 31 19  5 48 30 19  0                   423.908600 -0.0002
 50 31 20  5 49 30 20  0                   424.029400 -0.0002
 51 31 21  5 50 30 21  0                   424.149900 -0.0002
 52 31 22  5 51 30 22  0                   424.269600 -0.0002
 53 31 23  5 52 30 23  0                   424.388600 -0.0002
 54 31 24  5 53 30 24  0                   424.506400 -0.0002
 63 31 33  5 62 30 33  0                   425.524500 -0.0002
 32 32  1  5 31 31  1  0                   421.891000 -0.0002
 33 32  2  5 32 31  2  0                   422.015100 -0.0002
 34 32  3  5 33 31  3  0                   422.139500 -0.0002
 35 32  4  5 34 31  4  0                   422.264100 -0.0002
 36 32  5  5 35 31  5  0                   422.388500 -0.0002
 37 32  6  5 36 31  6  0                   422.512600 -0.0002
 38 32  7  5 37 31  7  0                   422.637200 -0.0002
 39 32  8  5 38 31  8  0                   422.761200 -0.0002
 40 32  9  5 39 31  9  0                   422.885600 -0.0002
 41 32 10  5 40 31 10  0                   423.009700 -0.0002
 42 32 11  5 41 31 11  0                   423.133700 -0.0002
 43 32 12  5 42 31 12  0                   423.257500 -0.0002
 44 32 13  5 43 31 13  0                   423.381200 -0.0002
 45 32 14  5 44 31 14  0                   423.504600 -0.0002
 48 32 17  5 47 31 17  0                   423.873600 -0.0002
 49 32 18  5 48 31 18  0                   423.995700 -0.0002
 50 32 19  5 49 31 19  0                   424.117600 -0.0002
 51 32 20  5 50 31 20  0                   424.239100 -0.0002
 52 32 21  5 51 31 21  0                   424.359900 -0.0002
 53 32 22  5 52 31 22  0                   424.480200 -0.0002
 54 32 23  5 53 31 23  0                   424.599800 -0.0002
 55 32 24  5 54 31 24  0                   424.718300 -0.0002
 56 32 25  5 55 31 25  0                   424.836100 -0.0002
 57 32 26  5 56 31 26  0                   424.952700 -0.0002
 58 32 27  5 57 31 27  0                   425.067900 -0.0002
 60 32 29  5 59 31 29  0                   425.293800 -0.0002
 61 32 30  5 60 31 30  0                   425.404700 -0.0002
 62 32 31  5 61 31 31  0                   425.514400 -0.0002
 63 32 32  5 62 31 32  0                   425.623800 -0.0002
 33 33  1  5 32 32  1  0                   422.097400 -0.0002
 34 33  2  5 33 32  2  0                   422.221700 -0.0002
 35 33  3  5 34 32  3  0                   422.346100 -0.0002
 36 33  4  5 35 32  4  0                   422.470900 -0.0002
 37 33  5  5 36 32  5  0                   422.595400 -0.0002
 38 33  6  5 37 32  6  0                   422.719700 -0.0002
 39 33  7  5 38 32  7  0                   422.844000 -0.0002
 40 33  8  5 39 32  8  0                   422.968300 -0.0002
 41 33  9  5 40 32  9  0                   423.092500 -0.0002
 42 33 10  5 41 32 10  0                   423.216800 -0.0002
 43 33 11  5 42 32 11  0                   423.340700 -0.0002
 44 33 12  5 43 32 12  0                   423.464500 -0.0002
 45 33 13  5 44 32 13  0                   423.588400 -0.0002
 46 33 14  5 45 32 14  0                   423.711900 -0.0002
 47 33 15  5 46 32 15  0                   423.835300 -0.0002
 48 33 16  5 47 32 16  0                   423.958100 -0.0002
 50 33 18  5 49 32 18  0                   424.203700 -0.0002
 51 33 19  5 50 32 19  0                   424.325500 -0.0002
 52 33 20  5 51 32 20  0                   424.447200 -0.0002
 53 33 21  5 52 32 21  0                   424.568600 -0.0002
 54 33 22  5 53 32 22  0                   424.689400 -0.0002
 55 33 23  5 54 32 23  0                   424.809500 -0.0002
 56 33 24  5 55 32 24  0                   424.928700 -0.0002
 57 33 25  5 56 32 25  0                   425.047400 -0.0002
 58 33 26  5 57 32 26  0                   425.164600 -0.0002
 61 33 29  5 60 32 29  0                   425.510000 -0.0002
 63 33 31  5 62 32 31  0                   425.732900 -0.0002
 65 33 33  5 64 32 33  0                   425.950800 -0.0002
 35 34  2  5 34 33  2  0                   422.428200 -0.0002
 36 34  3  5 35 33  3  0                   422.552600 -0.0002
 37 34  4  5 36 33  4  0                   422.677400 -0.0002
 38 34  5  5 37 33  5  0                   422.801800 -0.0002
 39 34  6  5 38 33  6  0                   422.926000 -0.0002
 40 34  7  5 39 33  7  0                   423.050100 -0.0002
 41 34  8  5 40 33  8  0                   423.174500 -0.0002
 42 34  9  5 41 33  9  0                   423.299100 -0.0002
 43 34 10  5 42 33 10  0                   423.422800 -0.0002
 44 34 11  5 43 33 11  0                   423.547200 -0.0002
 45 34 12  5 44 33 12  0                   423.670700 -0.0002
 46 34 13  5 45 33 13  0                   423.794900 -0.0002
 47 34 14  5 46 33 14  0                   423.918600 -0.0002
 48 34 15  5 47 33 15  0                   424.041900 -0.0002
 49 34 16  5 48 33 16  0                   424.165400 -0.0002
 50 34 17  5 49 33 17  0                   424.288300 -0.0002
 51 34 18  5 50 33 18  0                   424.410500 -0.0002
 53 34 20  5 52 33 20  0                   424.655200 -0.0002
 54 34 21  5 53 33 21  0                   424.776800 -0.0002
 55 34 22  5 54 33 22  0                   424.897700 -0.0002
 56 34 23  5 55 33 23  0                   425.018300 -0.0002
 57 34 24  5 56 33 24  0                   425.138200 -0.0002
 59 34 26  5 58 33 26  0                   425.375600 -0.0002
 61 34 28  5 60 33 28  0                   425.609500 -0.0002
 62 34 29  5 61 33 29  0                   425.724600 -0.0002
 63 34 30  5 62 33 30  0                   425.838100 -0.0002
 65 34 32  5 64 33 32  0                   426.060200 -0.0002
 66 34 33  5 65 33 33  0                   426.169800 -0.0002
 37 35  3  5 36 34  3  0                   422.758400 -0.0002
 38 35  4  5 37 34  4  0                   422.882800 -0.0002
 39 35  5  5 38 34  5  0                   423.007200 -0.0002
 40 35  6  5 39 34  6  0                   423.131600 -0.0002
 41 35  7  5 40 34  7  0                   423.256000 -0.0002
 43 35  9  5 42 34  9  0                   423.504600 -0.0002
 44 35 10  5 43 34 10  0                   423.628500 -0.0002
 45 35 11  5 44 34 11  0                   423.752800 -0.0002
 46 35 12  5 45 34 12  0                   423.876900 -0.0002
 47 35 13  5 46 34 13  0                   424.000900 -0.0002
 48 35 14  5 47 34 14  0                   424.124500 -0.0002
 49 35 15  5 48 34 15  0                   424.247900 -0.0002
 51 35 17  5 50 34 17  0                   424.494300 -0.0002
 53 35 19  5 52 34 19  0                   424.740000 -0.0002
 54 35 20  5 53 34 20  0                   424.861500 -0.0002
 55 35 21  5 54 34 21  0                   424.983900 -0.0002
 56 35 22  5 55 34 22  0                   425.105400 -0.0002
 57 35 23  5 56 34 23  0                   425.226100 -0.0002
 58 35 24  5 57 34 24  0                   425.346500 -0.0002
 59 35 25  5 58 34 25  0                   425.466000 -0.0002
 60 35 26  5 59 34 26  0                   425.585200 -0.0002
 61 35 27  5 60 34 27  0                   425.703400 -0.0002
 63 35 29  5 62 34 29  0                   425.937000 -0.0002
 36 36  1  5 35 35  1  0                   422.714700 -0.0002
 37 36  2  5 36 35  2  0                   422.839000 -0.0002
 38 36  3  5 37 35  3  0                   422.962900 -0.0002
 39 36  4  5 38 35  4  0                   423.087900 -0.0002
 40 36  5  5 39 35  5  0                   423.212200 -0.0002
 41 36  6  5 40 35  6  0                   423.336900 -0.0002
 42 36  7  5 41 35  7  0                   423.461000 -0.0002
 43 36  8  5 42 35  8  0                   423.585300 -0.0002
 44 36  9  5 43 35  9  0                   423.709600 -0.0002
 45 36 10  5 44 35 10  0                   423.833900 -0.0002
 46 36 11  5 45 35 11  0                   423.958100 -0.0002
 47 36 12  5 46 35 12  0                   424.081800 -0.0002
 48 36 13  5 47 35 13  0                   424.205400 -0.0002
 49 36 14  5 48 35 14  0                   424.329500 -0.0002
 50 36 15  5 49 35 15  0                   424.453200 -0.0002
 51 36 16  5 50 35 16  0                   424.576600 -0.0002
 52 36 17  5 51 35 17  0                   424.699900 -0.0002
 53 36 18  5 52 35 18  0                   424.822400 -0.0002
 54 36 19  5 53 35 19  0                   424.945800 -0.0002
 55 36 20  5 54 35 20  0                   425.067900 -0.0002
 56 36 21  5 55 35 21  0                   425.190000 -0.0002
 57 36 22  5 56 35 22  0                   425.311900 -0.0002
 58 36 23  5 57 35 23  0                   425.433300 -0.0002
 60 36 25  5 59 35 25  0                   425.674000 -0.0002
 61 36 26  5 60 35 26  0                   425.793800 -0.0002
 62 36 27  5 61 35 27  0                   425.912600 -0.0002
 63 36 28  5 62 35 28  0                   426.030400 -0.0002
 64 36 29  5 63 35 29  0                   426.147800 -0.0002
 65 36 30  5 64 35 30  0                   426.264000 -0.0002
 66 36 31  5 65 35 31  0                   426.378500 -0.0002
 67 36 32  5 66 35 32  0                   426.491800 -0.0002
 68 36 33  5 67 35 33  0                   426.604000 -0.0002
 69 36 34  5 68 35 34  0                   426.713600 -0.0002
 70 36 35  5 69 35 35  0                   426.822300 -0.0002
 72 36 37  5 71 35 37  0                   427.038400 -0.0002
 74 36 39  5 73 35 39  0                   427.265300 -0.0002
 76 36 41  5 75 35 41  0                   427.529300 -0.0002
 79 36 44  5 78 35 44  0                   428.023500 -0.0002
 37 37  1  5 36 36  1  0                   422.919000 -0.0002
 38 37  2  5 37 36  2  0                   423.043500 -0.0002
 39 37  3  5 38 36  3  0                   423.167600 -0.0002
 40 37  4  5 39 36  4  0                   423.292200 -0.0002
 42 37  6  5 41 36  6  0                   423.540900 -0.0002
 43 37  7  5 42 36  7  0                   423.665200 -0.0002
 44 37  8  5 43 36  8  0                   423.790000 -0.0002
 45 37  9  5 44 36  9  0                   423.914000 -0.0002
 46 37 10  5 45 36 10  0                   424.038200 -0.0002
 47 37 11  5 46 36 11  0                   424.162200 -0.0002
 48 37 12  5 47 36 12  0                   424.286300 -0.0002
 49 37 13  5 48 36 13  0                   424.410500 -0.0002
 50 37 14  5 49 36 14  0                   424.533700 -0.0002
 51 37 15  5 50 36 15  0                   424.658100 -0.0002
 52 37 16  5 51 36 16  0                   424.781400 -0.0002
 54 37 18  5 53 36 18  0                   425.027500 -0.0002
 55 37 19  5 54 36 19  0                   425.150200 -0.0002
 56 37 20  5 55 36 20  0                   425.273000 -0.0002
 57 37 21  5 56 36 21  0                   425.395300 -0.0002
 58 37 22  5 57 36 22  0                   425.517200 -0.0002
 59 37 23  5 58 36 23  0                   425.639100 -0.0002
 61 37 25  5 60 36 25  0                   425.880600 -0.0002
 64 37 28  5 63 36 28  0                   426.238800 -0.0002
 65 37 29  5 64 36 29  0                   426.356900 -0.0002
 67 37 31  5 66 36 31  0                   426.589900 -0.0002
 39 38  2  5 38 37  2  0                   423.247400 -0.0002
 40 38  3  5 39 37  3  0                   423.371700 -0.0002
 41 38  4  5 40 37  4  0                   423.496100 -0.0002
 42 38  5  5 41 37  5  0                   423.620400 -0.0002
 43 38  6  5 42 37  6  0                   423.744800 -0.0002
 44 38  7  5 43 37  7  0                   423.869000 -0.0002
 45 38  8  5 44 37  8  0                   423.993300 -0.0002
 46 38  9  5 45 37  9  0                   424.117600 -0.0002
 47 38 10  5 46 37 10  0                   424.241800 -0.0002
 48 38 11  5 47 37 11  0                   424.365800 -0.0002
 49 38 12  5 48 37 12  0                   424.489800 -0.0002
 50 38 13  5 49 37 13  0                   424.613800 -0.0002
 51 38 14  5 50 37 14  0                   424.737700 -0.0002
 52 38 15  5 51 37 15  0                   424.861500 -0.0002
 54 38 17  5 53 37 17  0                   425.108300 -0.0002
 56 38 19  5 55 37 19  0                   425.354600 -0.0002
 39 39  1  5 38 38  1  0                   423.326200 -0.0002
 40 39  2  5 39 38  2  0                   423.450400 -0.0002
 41 39  3  5 40 38  3  0                   423.574700 -0.0002
 42 39  4  5 41 38  4  0                   423.698800 -0.0002
 43 39  5  5 42 38  5  0                   423.823400 -0.0002
 44 39  6  5 43 38  6  0                   423.947700 -0.0002
 45 39  7  5 44 38  7  0                   424.071900 -0.0002
 46 39  8  5 45 38  8  0                   424.196200 -0.0002
 47 39  9  5 46 38  9  0                   424.320500 -0.0002
