# Supplementary material for: Intramolecular H-Bond Dynamics of Catechol Investigated by THz High-Resolution Spectroscopy of Its Low-Frequency Modes
Source: Molecules. 2021 Jun 15;26(12):3645. doi: 10.3390/molecules26123645 (PMC8232127; doi:10.3390/molecules26123645)
Supplement: Supplementary file 1 [file molecules-26-03645-s001.zip › supp-mat/nu35.fit]

catechol          fri Oct Sat Aug 15 12:34:59 2009Thu MaSun May 23 23:55:17 2021
PARAMETER ERRORS SCALED BY       10.000000
LINES REQUESTED= 6939 NUMBER OF PARAMETERS= 17 NUMBER OF ITERATIONS= 30
  MARQUARDT PARAMETER =0.0000E+000 max (OBS-CALC)/ERROR =3.0000E+000
                              PARAMETERS - A.PRIORI ERROR 
     1      1         10000  3.3875939000000E+003   1.000000E-036  A
     2      2         20000  2.2461882000000E+003   1.000000E-036  B
     3      3         30000  1.3509738000000E+003   1.000000E-036  C
     4      4           200 -9.1000000000000E-005   1.000000E-036 -DeltaJ
     5      5          2000 -5.7000000000000E-004   1.000000E-036 -DeltaK
     6      6          1100 -4.3000000000000E-005   1.000000E-036 -DeltaJK
     7      7         40100 -2.7000000000000E-005   1.000000E-036 -deltaj
     8      8         41000 -1.2600000000000E-004   1.000000E-036 -deltak
     9      9            22  6.6527719380410E+006   1.893721E+036  nu35
    10     10         10022  3.3853793347437E+003   4.723771E+036  A
    11     11         20022  2.2437576341978E+003   3.091321E+036  B
    12     12         30022  1.3509671244318E+003   2.240642E+036  C
    13     13           222 -8.9826398831210E-005   4.294022E+036 -DeltaJ
    14     14          2022 -5.7119598196028E-004   3.165688E+036 -DeltaK
    15     15          1122 -4.3294042956339E-005   2.216200E+036 -DeltaJK
    16     16         40122 -2.6704041851060E-005   2.478336E+036 -deltaj
    17     17         41022 -1.2374035853454E-004   1.748562E+036 -deltak
17 parameters read, 17 independent parameters
ENERGY SORT OF WANG SUB-BLOCKS
PROLATE ROTOR
    V KMIN KMAX WTPL WTMN ESYMWT NSYM SPINS
    0    0   98    1    1     99    2
    1    0   98    1    1     99    2
    2    0   98    1    1     99    2
    3    0   98    1    1     99    2
    4    0   98    1    1     99    2
BLOCK - WT - SYM - V - TSP - N  -  other quanta  (rel. to F=0 )
    1    1    x    0    0
    2    1    c    0    0
    3    1    b    0    0
    4    1    a    0    0
    5    1    x    1    0
    6    1    c    1    0
    7    1    b    1    0
    8    1    a    1    0
    9    1    x    2    0
   10    1    c    2    0
   11    1    b    2    0
   12    1    a    2    0
   13    1    x    3    0
   14    1    c    3    0
   15    1    b    3    0
   16    1    a    3    0
   17    1    x    4    0
   18    1    c    4    0
   19    1    b    4    0
   20    1    a    4    0
Maximum Dimension for Hamiltonian = 50
                                        EXP.FREQ.  -  CALC.FREQ. -   DIFF.  - EXP.ERR.- EST.ERR.-AVG. CALC.FREQ. -  DIFF. - WT.
    1:   5  1  4  2  6  2  4  0               220.8879000   220.8882484 -0.0003484 -0.0002000 0.0000000
    2:   6  1  5  2  7  2  5  0               220.6935000   220.6938001 -0.0003001 -0.0002000 0.0000000
    3:   7  1  6  2  8  2  6  0               220.5021000   220.5024042 -0.0003042 -0.0002000 0.0000000
    4:   8  1  7  2  9  2  7  0               220.3157000   220.3159933 -0.0002933 -0.0002000 0.0000000
    5:  10  1  9  2 11  2  9  0               219.9500000   219.9504803 -0.0004803 -0.0002000 0.0000000
    6:  11  1 10  2 12  2 10  0               219.7690000   219.7690165 -0.0000165 -0.0002000 0.0000000
    7:  13  1 12  2 14  2 12  0               219.4066000   219.4068378 -0.0002378 -0.0002000 0.0000000
    8:  14  1 13  2 15  2 13  0               219.2258000   219.2259348 -0.0001348 -0.0002000 0.0000000
    9:  15  1 14  2 16  2 14  0               219.0453000   219.0451063  0.0001937 -0.0002000 0.0000000
   10:  16  1 15  2 17  2 15  0               218.8644000   218.8643341  0.0000659 -0.0002000 0.0000000
   11:  18  1 17  2 19  2 17  0               218.5027000   218.5029136 -0.0002136 -0.0002000 0.0000000
   12:  20  1 19  2 21  2 19  0               218.1413000   218.1416111 -0.0003111 -0.0002000 0.0000000
   13:  21  1 20  2 22  2 20  0               217.9608000   217.9609924 -0.0001924 -0.0002000 0.0000000
   14:  23  1 22  2 24  2 22  0               217.5997000   217.5998049 -0.0001049 -0.0002000 0.0000000
   15:  24  1 23  2 25  2 23  0               217.4193000   217.4192318  0.0000682 -0.0002000 0.0000000
   16:  26  1 25  2 27  2 25  0               217.0581000   217.0581188 -0.0000188 -0.0002000 0.0000000
   17:  27  1 26  2 28  2 26  0               216.8771000   216.8775765 -0.0004765 -0.0002000 0.0000000
   18:  29  1 28  2 30  2 28  0               216.5163000   216.5165159 -0.0002159 -0.0002000 0.0000000
   19:  30  1 29  2 31  2 29  0               216.3361000   216.3359963  0.0001037 -0.0002000 0.0000000
   20:  31  1 30  2 32  2 30  0               216.1557000   216.1554829  0.0002171 -0.0002000 0.0000000
   21:  32  1 31  2 33  2 31  0               215.9751000   215.9749754  0.0001246 -0.0002000 0.0000000
   22:  35  1 34  2 36  2 34  0               215.4336000   215.4334845  0.0001155 -0.0002000 0.0000000
   23:  36  1 35  2 37  2 35  0               215.2530000   215.2529971  0.0000029 -0.0002000 0.0000000
   24:  38  1 37  2 39  2 37  0               214.8922000   214.8920353  0.0001647 -0.0002000 0.0000000
   25:  40  1 39  2 41  2 39  0               214.5313000   214.5310899  0.0002101 -0.0002000 0.0000000
   26:  41  1 40  2 42  2 40  0               214.3505000   214.3506230 -0.0001230 -0.0002000 0.0000000
   27:  43  1 42  2 44  2 42  0               213.9894000   213.9897005 -0.0003005 -0.0002000 0.0000000
   28:  44  1 43  2 45  2 43  0               213.8093000   213.8092447  0.0000553 -0.0002000 0.0000000
   29:  45  1 44  2 46  2 44  0               213.6289000   213.6287925  0.0001075 -0.0002000 0.0000000
   30:  46  1 45  2 47  2 45  0               213.4482000   213.4483438 -0.0001438 -0.0002000 0.0000000
   31:  47  1 46  2 48  2 46  0               213.2676000   213.2678986 -0.0002986 -0.0002000 0.0000000
   32:  48  1 47  2 49  2 47  0               213.0872000   213.0874569 -0.0002569 -0.0002000 0.0000000
   33:   7  2  5  2  8  3  5  0               220.5561000   220.5565373 -0.0004373 -0.0002000 0.0000000
   34:   8  2  6  2  9  3  6  0               220.3580000   220.3581203 -0.0001203 -0.0002000 0.0000000
   35:   9  2  7  2 10  3  7  0               220.1618000   220.1618954 -0.0000954 -0.0002000 0.0000000
   36:  10  2  8  2 11  3  8  0               219.9721000   219.9718693  0.0002307 -0.0002000 0.0000000
   37:  11  2  9  2 12  3  9  0               219.7859000   219.7861424 -0.0002424 -0.0002000 0.0000000
   38:  12  2 10  2 13  3 10  0               219.6029000   219.6026012  0.0002988 -0.0002000 0.0000000
   39:  13  2 11  2 14  3 11  0               219.4199000   219.4201001 -0.0002001 -0.0002000 0.0000000
   40:  14  2 12  2 15  3 12  0               219.2384000   219.2381234  0.0002766 -0.0002000 0.0000000
   41:  15  2 13  2 16  3 13  0               219.0563000   219.0564458 -0.0001458 -0.0002000 0.0000000
   42:  16  2 14  2 17  3 14  0               218.8749000   218.8749622 -0.0000622 -0.0002000 0.0000000
   43:  17  2 15  2 18  3 15  0               218.6937000   218.6936173  0.0000827 -0.0002000 0.0000000
   44:  18  2 16  2 19  3 16  0               218.5127000   218.5123780  0.0003220 -0.0002000 0.0000000
   45:  20  2 18  2 21  3 18  0               218.1499000   218.1501332 -0.0002332 -0.0002000 0.0000000
   46:  21  2 19  2 22  3 19  0               217.9691000   217.9690999  0.0000001 -0.0002000 0.0000000
   47:  24  2 22  2 25  3 22  0               217.4264000   217.4262505  0.0001495 -0.0002000 0.0000000
   48:  25  2 23  2 26  3 23  0               217.2453000   217.2453649 -0.0000649 -0.0002000 0.0000000
   49:  26  2 24  2 27  3 24  0               217.0646000   217.0645044  0.0000956 -0.0002000 0.0000000
   50:  27  2 25  2 28  3 25  0               216.8836000   216.8836658 -0.0000658 -0.0002000 0.0000000
   51:  28  2 26  2 29  3 26  0               216.7031000   216.7028468  0.0002532 -0.0002000 0.0000000
   52:  29  2 27  2 30  3 27  0               216.5220000   216.5220450 -0.0000450 -0.0002000 0.0000000
   53:  30  2 28  2 31  3 28  0               216.3411000   216.3412588 -0.0001588 -0.0002000 0.0000000
   54:  32  2 30  2 33  3 30  0               215.9796000   215.9797271 -0.0001271 -0.0002000 0.0000000
   55:  33  2 31  2 34  3 31  0               215.7989000   215.7989792 -0.0000792 -0.0002000 0.0000000
   56:  37  2 35  2 38  3 35  0               215.0763000   215.0760867  0.0002133 -0.0002000 0.0000000
   57:  38  2 36  2 39  3 36  0               214.8955000   214.8953850  0.0001150 -0.0002000 0.0000000
   58:  40  2 38  2 41  3 38  0               214.5343000   214.5340036  0.0002964 -0.0002000 0.0000000
   59:  41  2 39  2 42  3 39  0               214.3530000   214.3533232 -0.0003232 -0.0002000 0.0000000
   60:  42  2 40  2 43  3 40  0               214.1722000   214.1726492 -0.0004492 -0.0002000 0.0000000
   61:  43  2 41  2 44  3 41  0               213.9920000   213.9919814  0.0000186 -0.0002000 0.0000000
   62:  44  2 42  2 45  3 42  0               213.8115000   213.8113195  0.0001805 -0.0002000 0.0000000
   63:  45  2 43  2 46  3 43  0               213.6304000   213.6306633 -0.0002633 -0.0002000 0.0000000
   64:  46  2 44  2 47  3 44  0               213.4500000   213.4500126 -0.0000126 -0.0002000 0.0000000
   65:  47  2 45  2 48  3 45  0               213.2692000   213.2693672 -0.0001672 -0.0002000 0.0000000
   66:  48  2 46  2 49  3 46  0               213.0887000   213.0887271 -0.0000271 -0.0002000 0.0000000
   67:  49  2 47  2 50  3 47  0               212.9081000   212.9080921  0.0000079 -0.0002000 0.0000000
   68:   4  3  1  2  5  4  1  0               220.9425000   220.9423144  0.0001856 -0.0002000 0.0000000
   69:   5  3  2  2  6  4  2  0               220.8304000   220.8304152 -0.0000152 -0.0002000 0.0000000
   70:   6  3  3  2  7  4  3  0               220.7128000   220.7128389 -0.0000389 -0.0002000 0.0000000
   71:   8  3  5  2  9  4  5  0               220.4137000   220.4140683 -0.0003683 -0.0002000 0.0000000
   72:  10  3  7  2 11  4  7  0               220.0251000   220.0252275 -0.0001275 -0.0002000 0.0000000
   73:  11  3  8  2 12  4  8  0               219.8241000   219.8241035 -0.0000035 -0.0002000 0.0000000
   74:  12  3  9  2 13  4  9  0               219.6299000   219.6300182 -0.0001182 -0.0002000 0.0000000
   75:  13  3 10  2 14  4 10  0               219.4416000   219.4415890  0.0000110 -0.0002000 0.0000000
   76:  14  3 11  2 15  4 11  0               219.2564000   219.2562809  0.0001191 -0.0002000 0.0000000
   77:  17  3 14  2 18  4 14  0               218.7073000   218.7071330  0.0001670 -0.0002000 0.0000000
   78:  18  3 15  2 19  4 15  0               218.5250000   218.5249678  0.0000322 -0.0002000 0.0000000
   79:  19  3 16  2 20  4 16  0               218.3431000   218.3430192  0.0000808 -0.0002000 0.0000000
   80:  20  3 17  2 21  4 17  0               218.1610000   218.1612356 -0.0002356 -0.0002000 0.0000000
   81:  21  3 18  2 22  4 18  0               217.9799000   217.9795827  0.0003173 -0.0002000 0.0000000
   82:  22  3 19  2 23  4 19  0               217.7980000   217.7980357 -0.0000357 -0.0002000 0.0000000
   83:  24  3 21  2 25  4 21  0               217.4353000   217.4351906  0.0001094 -0.0002000 0.0000000
   84:  25  3 22  2 26  4 22  0               217.2540000   217.2538671  0.0001329 -0.0002000 0.0000000
   85:  26  3 23  2 27  4 23  0               217.0725000   217.0725967 -0.0000967 -0.0002000 0.0000000
   86:  27  3 24  2 28  4 24  0               216.8915000   216.8913725  0.0001275 -0.0002000 0.0000000
   87:  28  3 25  2 29  4 25  0               216.7102000   216.7101883  0.0000117 -0.0002000 0.0000000
   88:  29  3 26  2 30  4 26  0               216.5292000   216.5290394  0.0001606 -0.0002000 0.0000000
   89:  30  3 27  2 31  4 27  0               216.3483000   216.3479216  0.0003784 -0.0002000 0.0000000
   90:  32  3 29  2 33  4 29  0               215.9862000   215.9857661  0.0004339 -0.0002000 0.0000000
   91:  36  3 33  2 37  4 33  0               215.2618000   215.2617079  0.0000921 -0.0002000 0.0000000
   92:  37  3 34  2 38  4 34  0               215.0807000   215.0807357 -0.0000357 -0.0002000 0.0000000
   93:  38  3 35  2 39  4 35  0               214.8999000   214.8997776  0.0001224 -0.0002000 0.0000000
   94:  40  3 37  2 41  4 37  0               214.5379000   214.5379003 -0.0000003 -0.0002000 0.0000000
   95:  41  3 38  2 42  4 38  0               214.3573000   214.3569792  0.0003208 -0.0002000 0.0000000
   96:  42  3 39  2 43  4 39  0               214.1762000   214.1760689  0.0001311 -0.0002000 0.0000000
   97:  43  3 40  2 44  4 40  0               213.9955000   213.9951688  0.0003312 -0.0002000 0.0000000
   98:  44  3 41  2 45  4 41  0               213.8143000   213.8142783  0.0000217 -0.0002000 0.0000000
   99:  45  3 42  2 46  4 42  0               213.6334000   213.6333968  0.0000032 -0.0002000 0.0000000
  100:  46  3 43  2 47  4 43  0               213.4527000   213.4525240  0.0001760 -0.0002000 0.0000000
  101:  47  3 44  2 48  4 44  0               213.2719000   213.2716595  0.0002405 -0.0002000 0.0000000
  102:  48  3 45  2 49  4 45  0               213.0912000   213.0908030  0.0003970 -0.0002000 0.0000000
  103:  49  3 46  2 50  4 46  0               212.9099000   212.9099540 -0.0000540 -0.0002000 0.0000000
  104:  50  3 47  2 51  4 47  0               212.7291000   212.7291124 -0.0000124 -0.0002000 0.0000000
  105:  51  3 48  2 52  4 48  0               212.5484000   212.5482780  0.0001220 -0.0002000 0.0000000
  106:  52  3 49  2 53  4 49  0               212.3669000   212.3674504 -0.0005504 -0.0002000 0.0000000
  107:   6  4  2  2  7  5  2  0               220.5945000   220.5948380 -0.0003380 -0.0002000 0.0000000
  108:   8  4  4  2  9  5  4  0               220.3745000   220.3744786  0.0000214 -0.0002000 0.0000000
  109:   9  4  5  2 10  5  5  0               220.2432000   220.2433367 -0.0001367 -0.0002000 0.0000000
  110:  11  4  7  2 12  5  7  0               219.8986000   219.8988612 -0.0002612 -0.0002000 0.0000000
  111:  12  4  8  2 13  5  8  0               219.6943000   219.6945346 -0.0002346 -0.0002000 0.0000000
  112:  13  4  9  2 14  5  9  0               219.4889000   219.4886214  0.0002786 -0.0002000 0.0000000
  113:  14  4 10  2 15  5 10  0               219.2903000   219.2901362  0.0001638 -0.0002000 0.0000000
  114:  15  4 11  2 16  5 11  0               219.0985000   219.0986327 -0.0001327 -0.0002000 0.0000000
  115:  16  4 12  2 17  5 12  0               218.9111000   218.9112868 -0.0001868 -0.0002000 0.0000000
  116:  17  4 13  2 18  5 13  0               218.7256000   218.7261138 -0.0005138 -0.0002000 0.0000000
  117:  18  4 14  2 19  5 14  0               218.5418000   218.5420906 -0.0002906 -0.0002000 0.0000000
  118:  19  4 15  2 20  5 15  0               218.3586000   218.3587316 -0.0001316 -0.0002000 0.0000000
  119:  20  4 16  2 21  5 16  0               218.1758000   218.1758020 -0.0000020 -0.0002000 0.0000000
  120:  21  4 17  2 22  5 17  0               217.9932000   217.9931781  0.0000219 -0.0002000 0.0000000
  121:  23  4 19  2 24  5 19  0               217.6287000   217.6285800  0.0001200 -0.0002000 0.0000000
  122:  24  4 20  2 25  5 20  0               217.4466000   217.4465232  0.0000768 -0.0002000 0.0000000
  123:  25  4 21  2 26  5 21  0               217.2646000   217.2645908  0.0000092 -0.0002000 0.0000000
  124:  26  4 22  2 27  5 22  0               217.0827000   217.0827630 -0.0000630 -0.0002000 0.0000000
  125:  27  4 23  2 28  5 23  0               216.9008000   216.9010240 -0.0002240 -0.0002000 0.0000000
  126:  28  4 24  2 29  5 24  0               216.7193000   216.7193612 -0.0000612 -0.0002000 0.0000000
  127:  30  4 26  2 31  5 26  0               216.3562000   216.3562253 -0.0000253 -0.0002000 0.0000000
  128:  31  4 27  2 32  5 27  0               216.1746000   216.1747367 -0.0001367 -0.0002000 0.0000000
  129:  32  4 28  2 33  5 28  0               215.9933000   215.9932929  0.0000071 -0.0002000 0.0000000
  130:  33  4 29  2 34  5 29  0               215.8120000   215.8118889  0.0001111 -0.0002000 0.0000000
  131:  34  4 30  2 35  5 30  0               215.6307000   215.6305205  0.0001795 -0.0002000 0.0000000
  132:  35  4 31  2 36  5 31  0               215.4492000   215.4491842  0.0000158 -0.0002000 0.0000000
  133:  36  4 32  2 37  5 32  0               215.2678000   215.2678770 -0.0000770 -0.0002000 0.0000000
  134:  37  4 33  2 38  5 33  0               215.0864000   215.0865961 -0.0001961 -0.0002000 0.0000000
  135:  38  4 34  2 39  5 34  0               214.9051000   214.9053392 -0.0002392 -0.0002000 0.0000000
  136:  39  4 35  2 40  5 35  0               214.7236000   214.7241045 -0.0005045 -0.0002000 0.0000000
  137:  43  4 39  2 44  5 39  0               213.9990000   213.9993540 -0.0003540 -0.0002000 0.0000000
  138:  46  4 42  2 47  5 42  0               213.4560000   213.4559551  0.0000449 -0.0002000 0.0000000
  139:  47  4 43  2 48  5 43  0               213.2751000   213.2748484  0.0002516 -0.0002000 0.0000000
  140:  48  4 44  2 49  5 44  0               213.0935000   213.0937537 -0.0002537 -0.0002000 0.0000000
  141:  49  4 45  2 50  5 45  0               212.9124000   212.9126703 -0.0002703 -0.0002000 0.0000000
  142:  50  4 46  2 51  5 46  0               212.7317000   212.7315978  0.0001022 -0.0002000 0.0000000
  143:  51  4 47  2 52  5 47  0               212.5506000   212.5505356  0.0000644 -0.0002000 0.0000000
  144:  52  4 48  2 53  5 48  0               212.3693000   212.3694833 -0.0001833 -0.0002000 0.0000000
  145:  53  4 49  2 54  5 49  0               212.1886000   212.1884405  0.0001595 -0.0002000 0.0000000
  146:  54  4 50  2 55  5 50  0               212.0069000   212.0074069 -0.0005069 -0.0002000 0.0000000
  147:  56  4 52  2 57  5 52  0               211.6451000   211.6453659 -0.0002659 -0.0002000 0.0000000
  148:  57  4 53  2 58  5 53  0               211.4644000   211.4643580  0.0000420 -0.0002000 0.0000000
  149:  58  4 54  2 59  5 54  0               211.2832000   211.2833582 -0.0001582 -0.0002000 0.0000000
  150:  59  4 55  2 60  5 55  0               211.1022000   211.1023663 -0.0001663 -0.0002000 0.0000000
  151:  60  4 56  2 61  5 56  0               210.9211000   210.9213820 -0.0002820 -0.0002000 0.0000000
  152:  61  4 57  2 62  5 57  0               210.7407000   210.7404053  0.0002947 -0.0002000 0.0000000
  153:  62  4 58  2 63  5 58  0               210.5598000   210.5594359  0.0003641 -0.0002000 0.0000000
  154:  63  4 59  2 64  5 59  0               210.3785000   210.3784738  0.0000262 -0.0002000 0.0000000
  155:  64  4 60  2 65  5 60  0               210.1976000   210.1975187  0.0000813 -0.0002000 0.0000000
  156:   5  5  0  2  6  6  0  0               220.6053000   220.6054924 -0.0001924 -0.0002000 0.0000000
  157:   6  5  1  2  7  6  1  0               220.4815000   220.4815929 -0.0000929 -0.0002000 0.0000000
  158:   7  5  2  2  8  6  2  0               220.3609000   220.3607430  0.0001570 -0.0002000 0.0000000
  159:   8  5  3  2  9  6  3  0               220.2470000   220.2469428  0.0000572 -0.0002000 0.0000000
  160:  11  5  6  2 12  6  6  0               219.9097000   219.9097282 -0.0000282 -0.0002000 0.0000000
  161:  12  5  7  2 13  6  7  0               219.7560000   219.7558845  0.0001155 -0.0002000 0.0000000
  162:  13  5  8  2 14  6  8  0               219.5718000   219.5716392  0.0001608 -0.0002000 0.0000000
  163:  14  5  9  2 15  6  9  0               219.3656000   219.3655955  0.0000045 -0.0002000 0.0000000
  164:  15  5 10  2 16  6 10  0               219.1551000   219.1551567 -0.0000567 -0.0002000 0.0000000
  165:  16  5 11  2 17  6 11  0               218.9519000   218.9520178 -0.0001178 -0.0002000 0.0000000
  166:  17  5 12  2 18  6 12  0               218.7572000   218.7570944  0.0001056 -0.0002000 0.0000000
  167:  18  5 13  2 19  6 13  0               218.5675000   218.5674498  0.0000502 -0.0002000 0.0000000
  168:  19  5 14  2 20  6 14  0               218.3809000   218.3806752  0.0002248 -0.0002000 0.0000000
  169:  21  5 16  2 22  6 16  0               218.0112000   218.0111068  0.0000932 -0.0002000 0.0000000
  170:  22  5 17  2 23  6 17  0               217.8274000   217.8273421  0.0000579 -0.0002000 0.0000000
  171:  23  5 18  2 24  6 18  0               217.6439000   217.6439827 -0.0000827 -0.0002000 0.0000000
  172:  24  5 19  2 25  6 19  0               217.4608000   217.4609304 -0.0001304 -0.0002000 0.0000000
  173:  25  5 20  2 26  6 20  0               217.2781000   217.2781216 -0.0000216 -0.0002000 0.0000000
  174:  27  5 22  2 28  6 22  0               216.9132000   216.9130657  0.0001343 -0.0002000 0.0000000
  175:  28  5 23  2 29  6 23  0               216.7310000   216.7307589  0.0002411 -0.0002000 0.0000000
  176:  29  5 24  2 30  6 24  0               216.5486000   216.5485703  0.0000297 -0.0002000 0.0000000
  177:  30  5 25  2 31  6 25  0               216.3663000   216.3664834 -0.0001834 -0.0002000 0.0000000
  178:  31  5 26  2 32  6 26  0               216.1843000   216.1844847 -0.0001847 -0.0002000 0.0000000
  179:  32  5 27  2 33  6 27  0               216.0026000   216.0025630  0.0000370 -0.0002000 0.0000000
  180:  33  5 28  2 34  6 28  0               215.8208000   215.8207091  0.0000909 -0.0002000 0.0000000
  181:  34  5 29  2 35  6 29  0               215.6391000   215.6389153  0.0001847 -0.0002000 0.0000000
  182:  35  5 30  2 36  6 30  0               215.4570000   215.4571749 -0.0001749 -0.0002000 0.0000000
  183:  36  5 31  2 37  6 31  0               215.2755000   215.2754824  0.0000176 -0.0002000 0.0000000
  184:  37  5 32  2 38  6 32  0               215.0938000   215.0938330 -0.0000330 -0.0002000 0.0000000
  185:  38  5 33  2 39  6 33  0               214.9123000   214.9122225  0.0000775 -0.0002000 0.0000000
  186:  39  5 34  2 40  6 34  0               214.7305000   214.7306475 -0.0001475 -0.0002000 0.0000000
  187:  40  5 35  2 41  6 35  0               214.5492000   214.5491047  0.0000953 -0.0002000 0.0000000
  188:  41  5 36  2 42  6 36  0               214.3677000   214.3675916  0.0001084 -0.0002000 0.0000000
  189:  42  5 37  2 43  6 37  0               214.1860000   214.1861056 -0.0001056 -0.0002000 0.0000000
  190:  43  5 38  2 44  6 38  0               214.0045000   214.0046448 -0.0001448 -0.0002000 0.0000000
  191:  46  5 41  2 47  6 41  0               213.4604000   213.4603955  0.0000045 -0.0002000 0.0000000
  192:  47  5 42  2 48  6 42  0               213.2790000   213.2790185 -0.0000185 -0.0002000 0.0000000
  193:  49  5 44  2 50  6 44  0               212.9161000   212.9163167 -0.0002167 -0.0002000 0.0000000
  194:  50  5 45  2 51  6 45  0               212.7350000   212.7349899  0.0000101 -0.0002000 0.0000000
  195:  52  5 47  2 53  6 47  0               212.3725000   212.3723801  0.0001199 -0.0002000 0.0000000
  196:  53  5 48  2 54  6 48  0               212.1911000   212.1910957  0.0000043 -0.0002000 0.0000000
  197:  54  5 49  2 55  6 49  0               212.0093000   212.0098242 -0.0005242 -0.0002000 0.0000000
  198:  55  5 50  2 56  6 50  0               211.8281000   211.8285649 -0.0004649 -0.0002000 0.0000000
  199:  57  5 52  2 58  6 52  0               211.4662000   211.4660813  0.0001187 -0.0002000 0.0000000
  200:  60  5 55  2 61  6 55  0               210.9222000   210.9224366 -0.0002366 -0.0002000 0.0000000
  201:  61  5 56  2 62  6 56  0               210.7407000   210.7412419 -0.0005419 -0.0002000 0.0000000
  202:  62  5 57  2 63  6 57  0               210.5598000   210.5600568 -0.0002568 -0.0002000 0.0000000
  203:  63  5 58  2 64  6 58  0               210.3785000   210.3788811 -0.0003811 -0.0002000 0.0000000
  204:  64  5 59  2 65  6 59  0               210.1976000   210.1977144 -0.0001144 -0.0002000 0.0000000
  205:  65  5 60  2 66  6 60  0               210.0160000   210.0165567 -0.0005567 -0.0002000 0.0000000
  206:  66  5 61  2 67  6 61  0               209.8350000   209.8354076 -0.0004076 -0.0002000 0.0000000
  207:   6  6  0  2  7  7  0  0               220.3785000   220.3785753 -0.0000753 -0.0002000 0.0000000
  208:   7  6  1  2  8  7  1  0               220.2537000   220.2539936 -0.0002936 -0.0002000 0.0000000
  209:   8  6  2  2  9  7  2  0               220.1305000   220.1306628 -0.0001628 -0.0002000 0.0000000
  210:  10  6  4  2 11  7  4  0               219.8986000   219.8985767  0.0000233 -0.0002000 0.0000000
  211:  13  6  7  2 14  7  7  0               219.5751000   219.5749443  0.0001557 -0.0002000 0.0000000
  212:  14  6  8  2 15  7  8  0               219.4263000   219.4263172 -0.0000172 -0.0002000 0.0000000
  213:  15  6  9  2 16  7  9  0               219.2448000   219.2448865 -0.0000865 -0.0002000 0.0000000
  214:  17  6 11  2 18  7 11  0               218.8235000   218.8234793  0.0000207 -0.0002000 0.0000000
  215:  18  6 12  2 19  7 12  0               218.6155000   218.6155196 -0.0000196 -0.0002000 0.0000000
  216:  19  6 13  2 20  7 13  0               218.4167000   218.4168506 -0.0001506 -0.0002000 0.0000000
  217:  20  6 14  2 21  7 14  0               218.2249000   218.2246472  0.0002528 -0.0002000 0.0000000
  218:  21  6 15  2 22  7 15  0               218.0361000   218.0360985  0.0000015 -0.0002000 0.0000000
  219:  23  6 17  2 24  7 17  0               217.6641000   217.6641496 -0.0000496 -0.0002000 0.0000000
  220:  24  6 18  2 25  7 18  0               217.4795000   217.4794872  0.0000128 -0.0002000 0.0000000
  221:  25  6 19  2 26  7 19  0               217.2955000   217.2953399  0.0001601 -0.0002000 0.0000000
  222:  26  6 20  2 27  7 20  0               217.1116000   217.1115808  0.0000192 -0.0002000 0.0000000
  223:  27  6 21  2 28  7 21  0               216.9284000   216.9281289  0.0002711 -0.0002000 0.0000000
  224:  28  6 22  2 29  7 22  0               216.7447000   216.7449273 -0.0002273 -0.0002000 0.0000000
  225:  29  6 23  2 30  7 23  0               216.5620000   216.5619340  0.0000660 -0.0002000 0.0000000
  226:  30  6 24  2 31  7 24  0               216.3792000   216.3791163  0.0000837 -0.0002000 0.0000000
  227:  31  6 25  2 32  7 25  0               216.1965000   216.1964484  0.0000516 -0.0002000 0.0000000
  228:  32  6 26  2 33  7 26  0               216.0139000   216.0139098 -0.0000098 -0.0002000 0.0000000
  229:  33  6 27  2 34  7 27  0               215.8312000   215.8314832 -0.0002832 -0.0002000 0.0000000
  230:  34  6 28  2 35  7 28  0               215.6492000   215.6491549  0.0000451 -0.0002000 0.0000000
  231:  35  6 29  2 36  7 29  0               215.4669000   215.4669131 -0.0000131 -0.0002000 0.0000000
  232:  36  6 30  2 37  7 30  0               215.2847000   215.2847479 -0.0000479 -0.0002000 0.0000000
  233:  37  6 31  2 38  7 31  0               215.1030000   215.1026511  0.0003489 -0.0002000 0.0000000
  234:  38  6 32  2 39  7 32  0               214.9207000   214.9206155  0.0000845 -0.0002000 0.0000000
  235:  39  6 33  2 40  7 33  0               214.7386000   214.7386352 -0.0000352 -0.0002000 0.0000000
  236:  40  6 34  2 41  7 34  0               214.5567000   214.5567047 -0.0000047 -0.0002000 0.0000000
  237:  42  6 36  2 43  7 36  0               214.1929000   214.1929758 -0.0000758 -0.0002000 0.0000000
  238:  43  6 37  2 44  7 37  0               214.0114000   214.0111699  0.0002301 -0.0002000 0.0000000
  239:  44  6 38  2 45  7 38  0               213.8298000   213.8293988  0.0004012 -0.0002000 0.0000000
  240:  45  6 39  2 46  7 39  0               213.6476000   213.6476599 -0.0000599 -0.0002000 0.0000000
  241:  47  6 41  2 48  7 41  0               213.2841000   213.2842690 -0.0001690 -0.0002000 0.0000000
  242:  48  6 42  2 49  7 42  0               213.1023000   213.1026131 -0.0003131 -0.0002000 0.0000000
  243:  49  6 43  2 50  7 43  0               212.9209000   212.9209812 -0.0000812 -0.0002000 0.0000000
  244:  50  6 44  2 51  7 44  0               212.7393000   212.7393718 -0.0000718 -0.0002000 0.0000000
  245:  52  6 46  2 53  7 46  0               212.3760000   212.3762152 -0.0002152 -0.0002000 0.0000000
  246:  53  6 47  2 54  7 47  0               212.1946000   212.1946657 -0.0000657 -0.0002000 0.0000000
  247:  54  6 48  2 55  7 48  0               212.0135000   212.0131340  0.0003660 -0.0002000 0.0000000
  248:  55  6 49  2 56  7 49  0               211.8313000   211.8316192 -0.0003192 -0.0002000 0.0000000
  249:  56  6 50  2 57  7 50  0               211.6498000   211.6501205 -0.0003205 -0.0002000 0.0000000
  250:  58  6 52  2 59  7 52  0               211.2871000   211.2871685 -0.0000685 -0.0002000 0.0000000
  251:  62  6 56  2 63  7 56  0               210.5613000   210.5614292 -0.0001292 -0.0002000 0.0000000
  252:  65  6 59  2 66  7 59  0               210.0169000   210.0172536 -0.0003536 -0.0002000 0.0000000
  253:   7  7  0  2  8  8  0  0               220.1515000   220.1515619 -0.0000619 -0.0002000 0.0000000
  254:   8  7  1  2  9  8  1  0               220.0267000   220.0266871  0.0000129 -0.0002000 0.0000000
  255:   9  7  2  2 10  8  2  0               219.9020000   219.9023742 -0.0003742 -0.0002000 0.0000000
  256:  10  7  3  2 11  8  3  0               219.7792000   219.7796608 -0.0004608 -0.0002000 0.0000000
  257:  11  7  4  2 12  8  4  0               219.6609000   219.6608075  0.0000925 -0.0002000 0.0000000
  258:  12  7  5  2 13  8  5  0               219.5501000   219.5497073  0.0003927 -0.0002000 0.0000000
  259:  13  7  6  2 14  8  6  0               219.4488000   219.4489728 -0.0001728 -0.0002000 0.0000000
  260:  14  7  7  2 15  8  7  0               219.3511000   219.3513972 -0.0002972 -0.0002000 0.0000000
  261:  15  7  8  2 16  8  8  0               219.2384000   219.2387638 -0.0003638 -0.0002000 0.0000000
  262:  23  7 16  2 24  8 16  0               217.6921000   217.6922912 -0.0001912 -0.0002000 0.0000000
  263:  24  7 17  2 25  8 17  0               217.5045000   217.5043050  0.0001950 -0.0002000 0.0000000
  264:  25  7 18  2 26  8 18  0               217.3175000   217.3177710 -0.0002710 -0.0002000 0.0000000
  265:  26  7 19  2 27  8 19  0               217.1321000   217.1321532 -0.0000532 -0.0002000 0.0000000
  266:  27  7 20  2 28  8 20  0               216.9470000   216.9471712 -0.0001712 -0.0002000 0.0000000
  267:  28  7 21  2 29  8 21  0               216.7625000   216.7626651 -0.0001651 -0.0002000 0.0000000
  268:  29  7 22  2 30  8 22  0               216.5790000   216.5785340  0.0004660 -0.0002000 0.0000000
  269:  30  7 23  2 31  8 23  0               216.3947000   216.3947084 -0.0000084 -0.0002000 0.0000000
  270:  31  7 24  2 32  8 24  0               216.2113000   216.2111371  0.0001629 -0.0002000 0.0000000
  271:  32  7 25  2 33  8 25  0               216.0277000   216.0277805 -0.0000805 -0.0002000 0.0000000
  272:  35  7 28  2 36  8 28  0               215.4788000   215.4787155  0.0000845 -0.0002000 0.0000000
  273:  36  7 29  2 37  8 29  0               215.2960000   215.2959591  0.0000409 -0.0002000 0.0000000
  274:  37  7 30  2 38  8 30  0               215.1133000   215.1133092 -0.0000092 -0.0002000 0.0000000
  275:  38  7 31  2 39  8 31  0               214.9307000   214.9307538 -0.0000538 -0.0002000 0.0000000
  276:  39  7 32  2 40  8 32  0               214.7482000   214.7482827 -0.0000827 -0.0002000 0.0000000
  277:  40  7 33  2 41  8 33  0               214.5657000   214.5658872 -0.0001872 -0.0002000 0.0000000
  278:  41  7 34  2 42  8 34  0               214.3837000   214.3835598  0.0001402 -0.0002000 0.0000000
  279:  42  7 35  2 43  8 35  0               214.2011000   214.2012941 -0.0001941 -0.0002000 0.0000000
  280:  43  7 36  2 44  8 36  0               214.0186000   214.0190845 -0.0004845 -0.0002000 0.0000000
  281:  44  7 37  2 45  8 37  0               213.8369000   213.8369260 -0.0000260 -0.0002000 0.0000000
  282:  45  7 38  2 46  8 38  0               213.6549000   213.6548144  0.0000856 -0.0002000 0.0000000
  283:  46  7 39  2 47  8 39  0               213.4726000   213.4727458 -0.0001458 -0.0002000 0.0000000
  284:  47  7 40  2 48  8 40  0               213.2905000   213.2907169 -0.0002169 -0.0002000 0.0000000
  285:  48  7 41  2 49  8 41  0               213.1086000   213.1087248 -0.0001248 -0.0002000 0.0000000
  286:  49  7 42  2 50  8 42  0               212.9268000   212.9267668  0.0000332 -0.0002000 0.0000000
  287:  50  7 43  2 51  8 43  0               212.7446000   212.7448405 -0.0002405 -0.0002000 0.0000000
  288:  51  7 44  2 52  8 44  0               212.5630000   212.5629438  0.0000562 -0.0002000 0.0000000
  289:  52  7 45  2 53  8 45  0               212.3806000   212.3810748 -0.0004748 -0.0002000 0.0000000
  290:  55  7 48  2 56  8 48  0               211.8358000   211.8356181  0.0001819 -0.0002000 0.0000000
  291:  56  7 49  2 57  8 49  0               211.6539000   211.6538446  0.0000554 -0.0002000 0.0000000
  292:  57  7 50  2 58  8 50  0               211.4720000   211.4720917 -0.0000917 -0.0002000 0.0000000
  293:  59  7 52  2 60  8 52  0               211.1083000   211.1086441 -0.0003441 -0.0002000 0.0000000
  294:  60  7 53  2 61  8 53  0               210.9268000   210.9269475 -0.0001475 -0.0002000 0.0000000
  295:  62  7 55  2 63  8 55  0               210.5633000   210.5636048 -0.0003048 -0.0002000 0.0000000
  296:  63  7 56  2 64  8 56  0               210.3817000   210.3819574 -0.0002574 -0.0002000 0.0000000
  297:  64  7 57  2 65  8 57  0               210.2002000   210.2003250 -0.0001250 -0.0002000 0.0000000
  298:  65  7 58  2 66  8 58  0               210.0187000   210.0187072 -0.0000072 -0.0002000 0.0000000
  299:  66  7 59  2 67  8 59  0               209.8370000   209.8371034 -0.0001034 -0.0002000 0.0000000
  300:  67  7 60  2 68  8 60  0               209.6551000   209.6555133 -0.0004133 -0.0002000 0.0000000
  301:  71  7 64  2 72  8 64  0               208.9290000   208.9292806 -0.0002806 -0.0002000 0.0000000
  302:  72  7 65  2 73  8 65  0               208.7474000   208.7477527 -0.0003527 -0.0002000 0.0000000
  303:   8  8  0  2  9  9  0  0               219.9243000   219.9244169 -0.0001169 -0.0002000 0.0000000
  304:   9  8  1  2 10  9  1  0               219.7993000   219.7993630 -0.0000630 -0.0002000 0.0000000
  305:  10  8  2  2 11  9  2  0               219.6746000   219.6746059 -0.0000059 -0.0002000 0.0000000
  306:  12  8  4  2 13  9  4  0               219.4285000   219.4285391 -0.0000391 -0.0002000 0.0000000
  307:  13  8  5  2 14  9  5  0               219.3103000   219.3104831 -0.0001831 -0.0002000 0.0000000
  308:  14  8  6  2 15  9  6  0               219.2004000   219.2003209  0.0000791 -0.0002000 0.0000000
  309:  16  8  8  2 17  9  8  0               219.0075000   219.0074326  0.0000674 -0.0002000 0.0000000
  310:  17  8  9  2 18  9  9  0               218.9010000   218.9010238 -0.0000238 -0.0002000 0.0000000
  311:  19  8 11  2 20  9 11  0               218.5914000   218.5913765  0.0000235 -0.0002000 0.0000000
  312:  20  8 12  2 21  9 12  0               218.3857000   218.3857852 -0.0000852 -0.0002000 0.0000000
  313:  21  8 13  2 22  9 13  0               218.1645000   218.1647086 -0.0002086 -0.0002000 0.0000000
  314:  22  8 14  2 23  9 14  0               217.9469000   217.9469871 -0.0000871 -0.0002000 0.0000000
  315:  23  8 15  2 24  9 15  0               217.7401000   217.7399389  0.0001611 -0.0002000 0.0000000
  316:  24  8 16  2 25  9 16  0               217.5419000   217.5418187  0.0000813 -0.0002000 0.0000000
  317:  25  8 17  2 26  9 17  0               217.3495000   217.3491835  0.0003165 -0.0002000 0.0000000
  318:  28  8 20  2 29  9 20  0               216.7850000   216.7852700 -0.0002700 -0.0002000 0.0000000
  319:  29  8 21  2 30  9 21  0               216.5994000   216.5994102 -0.0000102 -0.0002000 0.0000000
  320:  30  8 22  2 31  9 22  0               216.4141000   216.4141206 -0.0000206 -0.0002000 0.0000000
  321:  31  8 23  2 32  9 23  0               216.2291000   216.2292783 -0.0001783 -0.0002000 0.0000000
  322:  32  8 24  2 33  9 24  0               216.0448000   216.0447997  0.0000003 -0.0002000 0.0000000
  323:  33  8 25  2 34  9 25  0               215.8606000   215.8606237 -0.0000237 -0.0002000 0.0000000
  324:  34  8 26  2 35  9 26  0               215.6772000   215.6767034  0.0004966 -0.0002000 0.0000000
  325:  35  8 27  2 36  9 27  0               215.4934000   215.4930019  0.0003981 -0.0002000 0.0000000
  326:  36  8 28  2 37  9 28  0               215.3092000   215.3094894 -0.0002894 -0.0002000 0.0000000
  327:  37  8 29  2 38  9 29  0               215.1259000   215.1261416 -0.0002416 -0.0002000 0.0000000
  328:  38  8 30  2 39  9 30  0               214.9429000   214.9429381 -0.0000381 -0.0002000 0.0000000
  329:  39  8 31  2 40  9 31  0               214.7599000   214.7598622  0.0000378 -0.0002000 0.0000000
  330:  40  8 32  2 41  9 32  0               214.5768000   214.5768995 -0.0000995 -0.0002000 0.0000000
  331:  41  8 33  2 42  9 33  0               214.3942000   214.3940380  0.0001620 -0.0002000 0.0000000
  332:  42  8 34  2 43  9 34  0               214.2114000   214.2112674  0.0001326 -0.0002000 0.0000000
  333:  43  8 35  2 44  9 35  0               214.0285000   214.0285786 -0.0000786 -0.0002000 0.0000000
  334:  44  8 36  2 45  9 36  0               213.8460000   213.8459640  0.0000360 -0.0002000 0.0000000
  335:  45  8 37  2 46  9 37  0               213.6633000   213.6634168 -0.0001168 -0.0002000 0.0000000
  336:  46  8 38  2 47  9 38  0               213.4808000   213.4809312 -0.0001312 -0.0002000 0.0000000
  337:  47  8 39  2 48  9 39  0               213.2981000   213.2985020 -0.0004020 -0.0002000 0.0000000
  338:  48  8 40  2 49  9 40  0               213.1162000   213.1161246  0.0000754 -0.0002000 0.0000000
  339:  49  8 41  2 50  9 41  0               212.9339000   212.9337951  0.0001049 -0.0002000 0.0000000
  340:  50  8 42  2 51  9 42  0               212.7514000   212.7515097 -0.0001097 -0.0002000 0.0000000
  341:  51  8 43  2 52  9 43  0               212.5694000   212.5692654  0.0001346 -0.0002000 0.0000000
  342:  52  8 44  2 53  9 44  0               212.3869000   212.3870593 -0.0001593 -0.0002000 0.0000000
  343:  56  8 48  2 57  9 48  0               211.6585000   211.6585693 -0.0000693 -0.0002000 0.0000000
  344:  57  8 49  2 58  9 49  0               211.4763000   211.4765204 -0.0002204 -0.0002000 0.0000000
  345:  58  8 50  2 59  9 50  0               211.2943000   211.2944978 -0.0001978 -0.0002000 0.0000000
  346:  59  8 51  2 60  9 51  0               211.1126000   211.1124999  0.0001001 -0.0002000 0.0000000
  347:  60  8 52  2 61  9 52  0               210.9300000   210.9305254 -0.0005254 -0.0002000 0.0000000
  348:  61  8 53  2 62  9 53  0               210.7484000   210.7485734 -0.0001734 -0.0002000 0.0000000
  349:  62  8 54  2 63  9 54  0               210.5668000   210.5666425  0.0001575 -0.0002000 0.0000000
  350:  63  8 55  2 64  9 55  0               210.3844000   210.3847320 -0.0003320 -0.0002000 0.0000000
  351:  64  8 56  2 65  9 56  0               210.2028000   210.2028410 -0.0000410 -0.0002000 0.0000000
  352:  65  8 57  2 66  9 57  0               210.0206000   210.0209685 -0.0003685 -0.0002000 0.0000000
  353:  66  8 58  2 67  9 58  0               209.8391000   209.8391139 -0.0000139 -0.0002000 0.0000000
  354:  67  8 59  2 68  9 59  0               209.6568000   209.6572766 -0.0004766 -0.0002000 0.0000000
  355:  68  8 60  2 69  9 60  0               209.4749000   209.4754557 -0.0005557 -0.0002000 0.0000000
  356:  69  8 61  2 70  9 61  0               209.2937000   209.2936509  0.0000491 -0.0002000 0.0000000
  357:  70  8 62  2 71  9 62  0               209.1115000   209.1118615 -0.0003615 -0.0002000 0.0000000
  358:   9  9  0  2 10 10  0  0               219.6970000   219.6971327 -0.0001327 -0.0002000 0.0000000
  359:  10  9  1  2 11 10  1  0               219.5718000   219.5719366 -0.0001366 -0.0002000 0.0000000
  360:  11  9  2  2 12 10  2  0               219.4469000   219.4469159 -0.0000159 -0.0002000 0.0000000
  361:  12  9  3  2 13 10  3  0               219.3223000   219.3223656 -0.0000656 -0.0002000 0.0000000
  362:  13  9  4  2 14 10  4  0               219.1984000   219.1987980 -0.0003980 -0.0002000 0.0000000
  363:  14  9  5  2 15 10  5  0               219.0773000   219.0772485  0.0000515 -0.0002000 0.0000000
  364:  15  9  6  2 16 10  6  0               218.9598000   218.9598644 -0.0000644 -0.0002000 0.0000000
  365:  16  9  7  2 17 10  7  0               218.8501000   218.8504157 -0.0003157 -0.0002000 0.0000000
  366:  17  9  8  2 18 10  8  0               218.7522000   218.7524914 -0.0002914 -0.0002000 0.0000000
  367:  18  9  9  2 19 10  9  0               218.6624000   218.6619929  0.0004071 -0.0002000 0.0000000
  368:  19  9 10  2 20 10 10  0               218.5616000   218.5616086 -0.0000086 -0.0002000 0.0000000
  369:  21  9 12  2 22 10 12  0               218.2644000   218.2640144  0.0003856 -0.0002000 0.0000000
  370:  22  9 13  2 23 10 13  0               218.0606000   218.0604954  0.0001046 -0.0002000 0.0000000
  371:  23  9 14  2 24 10 14  0               217.8372000   217.8372489 -0.0000489 -0.0002000 0.0000000
  372:  24  9 15  2 25 10 15  0               217.6147000   217.6148011 -0.0001011 -0.0002000 0.0000000
  373:  25  9 16  2 26 10 16  0               217.4032000   217.4031803  0.0000197 -0.0002000 0.0000000
  374:  26  9 17  2 27 10 17  0               217.2017000   217.2016902  0.0000098 -0.0002000 0.0000000
  375:  27  9 18  2 28 10 18  0               217.0068000   217.0067235  0.0000765 -0.0002000 0.0000000
  376:  28  9 19  2 29 10 19  0               216.8153000   216.8155104 -0.0002104 -0.0002000 0.0000000
  377:  30  9 21  2 31 10 21  0               216.4387000   216.4387787 -0.0000787 -0.0002000 0.0000000
  378:  31  9 22  2 32 10 22  0               216.2519000   216.2520002 -0.0001002 -0.0002000 0.0000000
  379:  32  9 23  2 33 10 23  0               216.0659000   216.0658936  0.0000064 -0.0002000 0.0000000
  380:  33  9 24  2 34 10 24  0               215.8804000   215.8803110  0.0000890 -0.0002000 0.0000000
  381:  34  9 25  2 35 10 25  0               215.6952000   215.6951532  0.0000468 -0.0002000 0.0000000
  382:  36  9 27  2 37 10 27  0               215.3260000   215.3258424  0.0001576 -0.0002000 0.0000000
  383:  37  9 28  2 38 10 28  0               215.1417000   215.1415920  0.0001080 -0.0002000 0.0000000
  384:  38  9 29  2 39 10 29  0               214.9577000   214.9575624  0.0001376 -0.0002000 0.0000000
  385:  40  9 31  2 41 10 31  0               214.5901000   214.5900580  0.0000420 -0.0002000 0.0000000
  386:  41  9 32  2 42 10 32  0               214.4067000   214.4065398  0.0001602 -0.0002000 0.0000000
  387:  43  9 34  2 44 10 34  0               214.0399000   214.0398883  0.0000117 -0.0002000 0.0000000
  388:  44  9 35  2 45 10 35  0               213.8567000   213.8567288 -0.0000288 -0.0002000 0.0000000
  389:  45  9 36  2 46 10 36  0               213.6738000   213.6736655  0.0001345 -0.0002000 0.0000000
  390:  46  9 37  2 47 10 37  0               213.4905000   213.4906896 -0.0001896 -0.0002000 0.0000000
  391:  47  9 38  2 48 10 38  0               213.3077000   213.3077930 -0.0000930 -0.0002000 0.0000000
  392:  48  9 39  2 49 10 39  0               213.1244000   213.1249690 -0.0005690 -0.0002000 0.0000000
  393:  49  9 40  2 50 10 40  0               212.9423000   212.9422114  0.0000886 -0.0002000 0.0000000
  394:  50  9 41  2 51 10 41  0               212.7592000   212.7595150 -0.0003150 -0.0002000 0.0000000
  395:  51  9 42  2 52 10 42  0               212.5768000   212.5768749 -0.0000749 -0.0002000 0.0000000
  396:  52  9 43  2 53 10 43  0               212.3944000   212.3942869  0.0001131 -0.0002000 0.0000000
  397:  53  9 44  2 54 10 44  0               212.2118000   212.2117473  0.0000527 -0.0002000 0.0000000
  398:  54  9 45  2 55 10 45  0               212.0290000   212.0292528 -0.0002528 -0.0002000 0.0000000
  399:  55  9 46  2 56 10 46  0               211.8467000   211.8468002 -0.0001002 -0.0002000 0.0000000
  400:  56  9 47  2 57 10 47  0               211.6641000   211.6643869 -0.0002869 -0.0002000 0.0000000
  401:  57  9 48  2 58 10 48  0               211.4816000   211.4820104 -0.0004104 -0.0002000 0.0000000
  402:  59  9 50  2 60 10 50  0               211.1169000   211.1173591 -0.0004591 -0.0002000 0.0000000
  403:  62  9 53  2 63 10 53  0               210.5704000   210.5706090 -0.0002090 -0.0002000 0.0000000
  404:  65  9 56  2 66 10 56  0               210.0239000   210.0240953 -0.0001953 -0.0002000 0.0000000
  405:  67  9 58  2 68 10 58  0               209.6595000   209.6598682 -0.0003682 -0.0002000 0.0000000
  406:  69  9 60  2 70 10 60  0               209.2955000   209.2957245 -0.0002245 -0.0002000 0.0000000
  407:  70  9 61  2 71 10 61  0               209.1133000   209.1136819 -0.0003819 -0.0002000 0.0000000
  408:  10 10  0  2 11 11  0  0               219.4697000   219.4697078 -0.0000078 -0.0002000 0.0000000
  409:  11 10  1  2 12 11  1  0               219.3444000   219.3443845  0.0000155 -0.0002000 0.0000000
  410:  12 10  2  2 13 11  2  0               219.2189000   219.2191679 -0.0002679 -0.0002000 0.0000000
  411:  13 10  3  2 14 11  3  0               219.0942000   219.0942607 -0.0000607 -0.0002000 0.0000000
  412:  14 10  4  2 15 11  4  0               218.9699000   218.9699615 -0.0000615 -0.0002000 0.0000000
  413:  15 10  5  2 16 11  5  0               218.8467000   218.8467839 -0.0000839 -0.0002000 0.0000000
  414:  16 10  6  2 17 11  6  0               218.7256000   218.7257455 -0.0001455 -0.0002000 0.0000000
  415:  17 10  7  2 18 11  7  0               218.6089000   218.6089218 -0.0000218 -0.0002000 0.0000000
  416:  18 10  8  2 19 11  8  0               218.4999000   218.4999970 -0.0000970 -0.0002000 0.0000000
  417:  19 10  9  2 20 11  9  0               218.4029000   218.4029221 -0.0000221 -0.0002000 0.0000000
  418:  20 10 10  2 21 11 10  0               218.3153000   218.3151241  0.0001759 -0.0002000 0.0000000
  419:  21 10 11  2 22 11 11  0               218.2202000   218.2204442 -0.0002442 -0.0002000 0.0000000
  420:  22 10 12  2 23 11 12  0               218.0977000   218.0978729 -0.0001729 -0.0002000 0.0000000
  421:  23 10 13  2 24 11 13  0               217.9359000   217.9358939  0.0000061 -0.0002000 0.0000000
  422:  24 10 14  2 25 11 14  0               217.7356000   217.7353916  0.0002084 -0.0002000 0.0000000
  423:  25 10 15  2 26 11 15  0               217.5109000   217.5108250  0.0000750 -0.0002000 0.0000000
  424:  26 10 16  2 27 11 16  0               217.2838000   217.2839117 -0.0001117 -0.0002000 0.0000000
  425:  27 10 17  2 28 11 17  0               217.0673000   217.0675206 -0.0002206 -0.0002000 0.0000000
  426:  28 10 18  2 29 11 18  0               216.8626000   216.8623812  0.0002188 -0.0002000 0.0000000
  427:  29 10 19  2 30 11 19  0               216.6649000   216.6648749  0.0000251 -0.0002000 0.0000000
  428:  30 10 20  2 31 11 20  0               216.4720000   216.4718548  0.0001452 -0.0002000 0.0000000
  429:  31 10 21  2 32 11 21  0               216.2818000   216.2814407  0.0003593 -0.0002000 0.0000000
  430:  32 10 22  2 33 11 22  0               216.0924000   216.0926296 -0.0002296 -0.0002000 0.0000000
  431:  33 10 23  2 34 11 23  0               215.9048000   215.9048928 -0.0000928 -0.0002000 0.0000000
  432:  34 10 24  2 35 11 24  0               215.7179000   215.7179375 -0.0000375 -0.0002000 0.0000000
  433:  35 10 25  2 36 11 25  0               215.5316000   215.5315876  0.0000124 -0.0002000 0.0000000
  434:  36 10 26  2 37 11 26  0               215.3457000   215.3457267 -0.0000267 -0.0002000 0.0000000
  435:  37 10 27  2 38 11 27  0               215.1603000   215.1602717  0.0000283 -0.0002000 0.0000000
  436:  38 10 28  2 39 11 28  0               214.9753000   214.9751597  0.0001403 -0.0002000 0.0000000
  437:  39 10 29  2 40 11 29  0               214.7901000   214.7903416 -0.0002416 -0.0002000 0.0000000
  438:  40 10 30  2 41 11 30  0               214.6058000   214.6057776  0.0000224 -0.0002000 0.0000000
  439:  41 10 31  2 42 11 31  0               214.4214000   214.4214354 -0.0000354 -0.0002000 0.0000000
  440:  42 10 32  2 43 11 32  0               214.2374000   214.2372881  0.0001119 -0.0002000 0.0000000
  441:  43 10 33  2 44 11 33  0               214.0532000   214.0533132 -0.0001132 -0.0002000 0.0000000
  442:  44 10 34  2 45 11 34  0               213.8694000   213.8694917 -0.0000917 -0.0002000 0.0000000
  443:  45 10 35  2 46 11 35  0               213.6856000   213.6858074 -0.0002074 -0.0002000 0.0000000
  444:  46 10 36  2 47 11 36  0               213.5021000   213.5022465 -0.0001465 -0.0002000 0.0000000
  445:  47 10 37  2 48 11 37  0               213.3187000   213.3187969 -0.0000969 -0.0002000 0.0000000
  446:  48 10 38  2 49 11 38  0               213.1351000   213.1354482 -0.0003482 -0.0002000 0.0000000
  447:  49 10 39  2 50 11 39  0               212.9522000   212.9521915  0.0000085 -0.0002000 0.0000000
  448:  50 10 40  2 51 11 40  0               212.7692000   212.7690188  0.0001812 -0.0002000 0.0000000
  449:  52 10 42  2 53 11 42  0               212.4027000   212.4028980 -0.0001980 -0.0002000 0.0000000
  450:  53 10 43  2 54 11 43  0               212.2198000   212.2199384 -0.0001384 -0.0002000 0.0000000
  451:  54 10 44  2 55 11 44  0               212.0367000   212.0370391 -0.0003391 -0.0002000 0.0000000
  452:  55 10 45  2 56 11 45  0               211.8537000   211.8541960 -0.0004960 -0.0002000 0.0000000
  453:  56 10 46  2 57 11 46  0               211.6713000   211.6714050 -0.0001050 -0.0002000 0.0000000
  454:  57 10 47  2 58 11 47  0               211.4883000   211.4886627 -0.0003627 -0.0002000 0.0000000
  455:  59 10 49  2 60 11 49  0               211.1231000   211.1233117 -0.0002117 -0.0002000 0.0000000
  456:  61 10 51  2 62 11 51  0               210.7580000   210.7581211 -0.0001211 -0.0002000 0.0000000
  457:  62 10 52  2 63 11 52  0               210.5753000   210.5755803 -0.0002803 -0.0002000 0.0000000
  458:  63 10 53  2 64 11 53  0               210.3927000   210.3930731 -0.0003731 -0.0002000 0.0000000
  459:  64 10 54  2 65 11 54  0               210.2103000   210.2105978 -0.0002978 -0.0002000 0.0000000
  460:  65 10 55  2 66 11 55  0               210.0280000   210.0281527 -0.0001527 -0.0002000 0.0000000
  461:  67 10 57  2 68 11 57  0               209.6629000   209.6633474 -0.0004474 -0.0002000 0.0000000
  462:  68 10 58  2 69 11 58  0               209.4806000   209.4809847 -0.0003847 -0.0002000 0.0000000
  463:  69 10 59  2 70 11 59  0               209.2982000   209.2986469 -0.0004469 -0.0002000 0.0000000
  464:  71 10 61  2 72 11 61  0               208.9336000   208.9340423 -0.0004423 -0.0002000 0.0000000
  465:  11 11  0  2 12 12  0  0               219.2421000   219.2421420 -0.0000420 -0.0002000 0.0000000
  466:  12 11  1  2 13 12  1  0               219.1166000   219.1166996 -0.0000996 -0.0002000 0.0000000
  467:  13 11  2  2 14 12  2  0               218.9912000   218.9913182 -0.0001182 -0.0002000 0.0000000
  468:  14 11  3  2 15 12  3  0               218.8660000   218.8661517 -0.0001517 -0.0002000 0.0000000
  469:  15 11  4  2 16 12  4  0               218.7413000   218.7414039 -0.0001039 -0.0002000 0.0000000
  470:  16 11  5  2 17 12  5  0               218.6174000   218.6173741  0.0000259 -0.0002000 0.0000000
  471:  18 11  7  2 19 12  7  0               218.3740000   218.3739935  0.0000065 -0.0002000 0.0000000
  472:  19 11  8  2 20 12  8  0               218.2577000   218.2576332  0.0000668 -0.0002000 0.0000000
  473:  20 11  9  2 21 12  9  0               218.1492000   218.1490738  0.0001262 -0.0002000 0.0000000
  474:  21 11 10  2 22 12 10  0               218.0525000   218.0525399 -0.0000399 -0.0002000 0.0000000
  475:  25 11 14  2 26 12 14  0               217.6068000   217.6067799  0.0000201 -0.0002000 0.0000000
  476:  26 11 15  2 27 12 15  0               217.4102000   217.4102086 -0.0000086 -0.0002000 0.0000000
  477:  27 11 16  2 28 12 16  0               217.1852000   217.1852413 -0.0000413 -0.0002000 0.0000000
  478:  28 11 17  2 29 12 17  0               216.9542000   216.9542481 -0.0000481 -0.0002000 0.0000000
  479:  29 11 18  2 30 12 18  0               216.7327000   216.7329481 -0.0002481 -0.0002000 0.0000000
  480:  30 11 19  2 31 12 19  0               216.5240000   216.5238811  0.0001189 -0.0002000 0.0000000
  481:  31 11 20  2 32 12 20  0               216.3233000   216.3236136 -0.0003136 -0.0002000 0.0000000
  482:  32 11 21  2 33 12 21  0               216.1288000   216.1286442  0.0001558 -0.0002000 0.0000000
  483:  34 11 23  2 35 12 23  0               215.7465000   215.7467813 -0.0002813 -0.0002000 0.0000000
  484:  35 11 24  2 36 12 24  0               215.5579000   215.5580464 -0.0001464 -0.0002000 0.0000000
  485:  36 11 25  2 37 12 25  0               215.3702000   215.3702119 -0.0000119 -0.0002000 0.0000000
  486:  37 11 26  2 38 12 26  0               215.1830000   215.1830693 -0.0000693 -0.0002000 0.0000000
  487:  38 11 27  2 39 12 27  0               214.9964000   214.9964831 -0.0000831 -0.0002000 0.0000000
  488:  39 11 28  2 40 12 28  0               214.8104000   214.8103577  0.0000423 -0.0002000 0.0000000
  489:  40 11 29  2 41 12 29  0               214.6249000   214.6246215  0.0002785 -0.0002000 0.0000000
  490:  41 11 30  2 42 12 30  0               214.4393000   214.4392187  0.0000813 -0.0002000 0.0000000
  491:  42 11 31  2 43 12 31  0               214.2543000   214.2541044  0.0001956 -0.0002000 0.0000000
  492:  43 11 32  2 44 12 32  0               214.0694000   214.0692419  0.0001581 -0.0002000 0.0000000
  493:  44 11 33  2 45 12 33  0               213.8844000   213.8846009 -0.0002009 -0.0002000 0.0000000
  494:  45 11 34  2 46 12 34  0               213.7001000   213.7001560 -0.0000560 -0.0002000 0.0000000
  495:  46 11 35  2 47 12 35  0               213.5157000   213.5158855 -0.0001855 -0.0002000 0.0000000
  496:  47 11 36  2 48 12 36  0               213.3318000   213.3317713  0.0000287 -0.0002000 0.0000000
  497:  48 11 37  2 49 12 37  0               213.1477000   213.1477976 -0.0000976 -0.0002000 0.0000000
  498:  49 11 38  2 50 12 38  0               212.9637000   212.9639508 -0.0002508 -0.0002000 0.0000000
  499:  50 11 39  2 51 12 39  0               212.7800000   212.7802192 -0.0002192 -0.0002000 0.0000000
  500:  51 11 40  2 52 12 40  0               212.5964000   212.5965924 -0.0001924 -0.0002000 0.0000000
  501:  52 11 41  2 53 12 41  0               212.4128000   212.4130615 -0.0002615 -0.0002000 0.0000000
  502:  53 11 42  2 54 12 42  0               212.2297000   212.2296185  0.0000815 -0.0002000 0.0000000
  503:  55 11 44  2 56 12 44  0               211.8629000   211.8629688 -0.0000688 -0.0002000 0.0000000
  504:  56 11 45  2 57 12 45  0               211.6798000   211.6797504  0.0000496 -0.0002000 0.0000000
  505:  57 11 46  2 58 12 46  0               211.4964000   211.4965960 -0.0001960 -0.0002000 0.0000000
  506:  58 11 47  2 59 12 47  0               211.3132000   211.3135013 -0.0003013 -0.0002000 0.0000000
  507:  59 11 48  2 60 12 48  0               211.1301000   211.1304622 -0.0003622 -0.0002000 0.0000000
  508:  60 11 49  2 61 12 49  0               210.9472000   210.9474751 -0.0002751 -0.0002000 0.0000000
  509:  61 11 50  2 62 12 50  0               210.7642000   210.7645367 -0.0003367 -0.0002000 0.0000000
  510:  62 11 51  2 63 12 51  0               210.5818000   210.5816441  0.0001559 -0.0002000 0.0000000
  511:  63 11 52  2 64 12 52  0               210.3986000   210.3987946 -0.0001946 -0.0002000 0.0000000
  512:  64 11 53  2 65 12 53  0               210.2157000   210.2159857 -0.0002857 -0.0002000 0.0000000
  513:  65 11 54  2 66 12 54  0               210.0329000   210.0332152 -0.0003152 -0.0002000 0.0000000
  514:  68 11 57  2 69 12 57  0               209.4846000   209.4851146 -0.0005146 -0.0002000 0.0000000
  515:  72 11 61  2 73 12 61  0               208.7544000   208.7547457 -0.0003457 -0.0002000 0.0000000
  516:  81 11 70  2 82 12 70  0               207.1123000   207.1128586 -0.0005586 -0.0002000 0.0000000
  517:  12 12  0  2 13 13  0  0               219.0145000   219.0144355  0.0000645 -0.0002000 0.0000000
  518:  13 12  1  2 14 13  1  0               218.8889000   218.8888788  0.0000212 -0.0002000 0.0000000
  519:  14 12  2  2 15 13  2  0               218.7631000   218.7633506 -0.0002506 -0.0002000 0.0000000
  520:  15 12  3  2 16 13  3  0               218.6379000   218.6379732 -0.0000732 -0.0002000 0.0000000
  521:  16 12  4  2 17 13  4  0               218.5127000   218.5129006 -0.0002006 -0.0002000 0.0000000
  522:  17 12  5  2 18 13  5  0               218.3883000   218.3883365 -0.0000365 -0.0002000 0.0000000
  523:  18 12  6  2 19 13  6  0               218.2644000   218.2645794 -0.0001794 -0.0002000 0.0000000
  524:  20 12  8  2 21 13  8  0               218.0220000   218.0219624  0.0000376 -0.0002000 0.0000000
  525:  23 12 11  2 24 13 11  0               217.7014000   217.7014002 -0.0000002 -0.0002000 0.0000000
  526:  24 12 12  2 25 13 12  0               217.6174000   217.6173806  0.0000194 -0.0002000 0.0000000
  527:  25 12 13  2 26 13 13  0               217.5330000   217.5327522  0.0002478 -0.0002000 0.0000000
  528:  26 12 14  2 27 13 14  0               217.4245000   217.4246809 -0.0001809 -0.0002000 0.0000000
  529:  27 12 15  2 28 13 15  0               217.2764000   217.2764586 -0.0000586 -0.0002000 0.0000000
  530:  28 12 16  2 29 13 16  0               217.0846000   217.0846909 -0.0000909 -0.0002000 0.0000000
  531:  29 12 17  2 30 13 17  0               216.8603000   216.8602920  0.0000080 -0.0002000 0.0000000
  532:  30 12 18  2 31 13 18  0               216.6259000   216.6257301  0.0001699 -0.0002000 0.0000000
  533:  31 12 19  2 32 13 19  0               216.3993000   216.3994559 -0.0001559 -0.0002000 0.0000000
  534:  32 12 20  2 33 13 20  0               216.1864000   216.1861901  0.0002099 -0.0002000 0.0000000
  535:  33 12 21  2 34 13 21  0               215.9830000   215.9829268  0.0000732 -0.0002000 0.0000000
  536:  34 12 22  2 35 13 22  0               215.7856000   215.7858537 -0.0002537 -0.0002000 0.0000000
  537:  35 12 23  2 36 13 23  0               215.5923000   215.5924203 -0.0001203 -0.0002000 0.0000000
  538:  36 12 24  2 37 13 24  0               215.4010000   215.4011987 -0.0001987 -0.0002000 0.0000000
  539:  37 12 25  2 38 13 25  0               215.2113000   215.2114253 -0.0001253 -0.0002000 0.0000000
  540:  38 12 26  2 39 13 26  0               215.0225000   215.0226815 -0.0001815 -0.0002000 0.0000000
  541:  39 12 27  2 40 13 27  0               214.8347000   214.8347218 -0.0000218 -0.0002000 0.0000000
  542:  40 12 28  2 41 13 28  0               214.6473000   214.6473894 -0.0000894 -0.0002000 0.0000000
  543:  41 12 29  2 42 13 29  0               214.4605000   214.4605750 -0.0000750 -0.0002000 0.0000000
  544:  42 12 30  2 43 13 30  0               214.2740000   214.2741977 -0.0001977 -0.0002000 0.0000000
  545:  43 12 31  2 44 13 31  0               214.0883000   214.0881946  0.0001054 -0.0002000 0.0000000
  546:  44 12 32  2 45 13 32  0               213.9024000   213.9025153 -0.0001153 -0.0002000 0.0000000
  547:  45 12 33  2 46 13 33  0               213.7172000   213.7171189  0.0000811 -0.0002000 0.0000000
  548:  46 12 34  2 47 13 34  0               213.5318000   213.5319713 -0.0001713 -0.0002000 0.0000000
  549:  47 12 35  2 48 13 35  0               213.3470000   213.3470441 -0.0000441 -0.0002000 0.0000000
  550:  48 12 36  2 49 13 36  0               213.1622000   213.1623132 -0.0001132 -0.0002000 0.0000000
  551:  49 12 37  2 50 13 37  0               212.9778000   212.9777581  0.0000419 -0.0002000 0.0000000
  552:  50 12 38  2 51 13 38  0               212.7930000   212.7933612 -0.0003612 -0.0002000 0.0000000
  553:  51 12 39  2 52 13 39  0               212.6090000   212.6091073 -0.0001073 -0.0002000 0.0000000
  554:  52 12 40  2 53 13 40  0               212.4248000   212.4249832 -0.0001832 -0.0002000 0.0000000
  555:  53 12 41  2 54 13 41  0               212.2409000   212.2409774 -0.0000774 -0.0002000 0.0000000
  556:  54 12 42  2 55 13 42  0               212.0568000   212.0570796 -0.0002796 -0.0002000 0.0000000
  557:  55 12 43  2 56 13 43  0               211.8732000   211.8732811 -0.0000811 -0.0002000 0.0000000
  558:  56 12 44  2 57 13 44  0               211.6894000   211.6895738 -0.0001738 -0.0002000 0.0000000
  559:  60 12 48  2 61 13 48  0               210.9551000   210.9555279 -0.0004279 -0.0002000 0.0000000
  560:  61 12 49  2 62 13 49  0               210.7718000   210.7721855 -0.0003855 -0.0002000 0.0000000
  561:  62 12 50  2 63 13 50  0               210.5886000   210.5889018 -0.0003018 -0.0002000 0.0000000
  562:  63 12 51  2 64 13 51  0               210.4053000   210.4056732 -0.0003732 -0.0002000 0.0000000
  563:  64 12 52  2 65 13 52  0               210.2225000   210.2224963  0.0000037 -0.0002000 0.0000000
  564:  65 12 53  2 66 13 53  0               210.0391000   210.0393681 -0.0002681 -0.0002000 0.0000000
  565:  67 12 55  2 68 13 55  0               209.6727000   209.6732467 -0.0005467 -0.0002000 0.0000000
  566:  68 12 56  2 69 13 56  0               209.4898000   209.4902488 -0.0004488 -0.0002000 0.0000000
  567:  71 12 59  2 72 13 59  0               208.9410000   208.9414809 -0.0004809 -0.0002000 0.0000000
  568:  13 13  0  2 14 14  0  0               218.7866000   218.7865888  0.0000112 -0.0002000 0.0000000
  569:  14 13  1  2 15 14  1  0               218.6609000   218.6609212 -0.0000212 -0.0002000 0.0000000
  570:  15 13  2  2 16 14  2  0               218.5351000   218.5352575 -0.0001575 -0.0002000 0.0000000
  571:  16 13  3  2 17 14  3  0               218.4097000   218.4096981  0.0000019 -0.0002000 0.0000000
  572:  17 13  4  2 18 14  4  0               218.2844000   218.2843653  0.0000347 -0.0002000 0.0000000
  573:  18 13  5  2 19 14  5  0               218.1594000   218.1594126 -0.0000126 -0.0002000 0.0000000
  574:  19 13  6  2 20 14  6  0               218.0348000   218.0350430 -0.0002430 -0.0002000 0.0000000
  575:  20 13  7  2 21 14  7  0               217.9114000   217.9115527 -0.0001527 -0.0002000 0.0000000
  576:  23 13 10  2 24 14 10  0               217.5540000   217.5539552  0.0000448 -0.0002000 0.0000000
  577:  24 13 11  2 25 14 11  0               217.4458000   217.4457558  0.0000442 -0.0002000 0.0000000
  578:  25 13 12  2 26 14 12  0               217.3495000   217.3495560 -0.0000560 -0.0002000 0.0000000
  579:  26 13 13  2 27 14 13  0               217.2666000   217.2666770 -0.0000770 -0.0002000 0.0000000
  580:  27 13 14  2 28 14 14  0               217.1863000   217.1862474  0.0000526 -0.0002000 0.0000000
  581:  29 13 16  2 30 14 16  0               216.9447000   216.9447359 -0.0000359 -0.0002000 0.0000000
  582:  30 13 17  2 31 14 17  0               216.7586000   216.7585942  0.0000058 -0.0002000 0.0000000
  583:  31 13 18  2 32 14 18  0               216.5357000   216.5357613 -0.0000613 -0.0002000 0.0000000
  584:  32 13 19  2 33 14 19  0               216.2982000   216.2982640 -0.0000640 -0.0002000 0.0000000
  585:  33 13 20  2 34 14 20  0               216.0671000   216.0670371  0.0000629 -0.0002000 0.0000000
  586:  34 13 21  2 35 14 21  0               215.8491000   215.8493170 -0.0002170 -0.0002000 0.0000000
  587:  35 13 22  2 36 14 22  0               215.6430000   215.6428111  0.0001889 -0.0002000 0.0000000
  588:  36 13 23  2 37 14 23  0               215.4436000   215.4434669  0.0001331 -0.0002000 0.0000000
  589:  37 13 24  2 38 14 24  0               215.2483000   215.2483733 -0.0000733 -0.0002000 0.0000000
  590:  39 13 26  2 40 14 26  0               214.8650000   214.8649992  0.0000008 -0.0002000 0.0000000
  591:  40 13 27  2 41 14 27  0               214.6753000   214.6753157 -0.0000157 -0.0002000 0.0000000
  592:  41 13 28  2 42 14 28  0               214.4863000   214.4865152 -0.0002152 -0.0002000 0.0000000
  593:  42 13 29  2 43 14 29  0               214.2986000   214.2984165  0.0001835 -0.0002000 0.0000000
  594:  43 13 30  2 44 14 30  0               214.1108000   214.1108956 -0.0000956 -0.0002000 0.0000000
  595:  44 13 31  2 45 14 31  0               213.9239000   213.9238612  0.0000388 -0.0002000 0.0000000
  596:  45 13 32  2 46 14 32  0               213.7373000   213.7372432  0.0000568 -0.0002000 0.0000000
  597:  47 13 34  2 48 14 34  0               213.3650000   213.3650424 -0.0000424 -0.0002000 0.0000000
  598:  48 13 35  2 49 14 35  0               213.1793000   213.1793764 -0.0000764 -0.0002000 0.0000000
  599:  49 13 36  2 50 14 36  0               212.9938000   212.9939557 -0.0001557 -0.0002000 0.0000000
  600:  50 13 37  2 51 14 37  0               212.8087000   212.8087538 -0.0000538 -0.0002000 0.0000000
  601:  51 13 38  2 52 14 38  0               212.6236000   212.6237477 -0.0001477 -0.0002000 0.0000000
  602:  52 13 39  2 53 14 39  0               212.4388000   212.4389181 -0.0001181 -0.0002000 0.0000000
  603:  53 13 40  2 54 14 40  0               212.2538000   212.2542480 -0.0004480 -0.0002000 0.0000000
  604:  54 13 41  2 55 14 41  0               212.0695000   212.0697227 -0.0002227 -0.0002000 0.0000000
  605:  55 13 42  2 56 14 42  0               211.8851000   211.8853294 -0.0002294 -0.0002000 0.0000000
  606:  56 13 43  2 57 14 43  0               211.7008000   211.7010568 -0.0002568 -0.0002000 0.0000000
  607:  57 13 44  2 58 14 44  0               211.5166000   211.5168950 -0.0002950 -0.0002000 0.0000000
  608:  58 13 45  2 59 14 45  0               211.3326000   211.3328353 -0.0002353 -0.0002000 0.0000000
  609:  59 13 46  2 60 14 46  0               211.1484000   211.1488698 -0.0004698 -0.0002000 0.0000000
  610:  60 13 47  2 61 14 47  0               210.9649000   210.9649914 -0.0000914 -0.0002000 0.0000000
  611:  62 13 49  2 63 14 49  0               210.5975000   210.5974720  0.0000280 -0.0002000 0.0000000
  612:  63 13 50  2 64 14 50  0               210.4137000   210.4138202 -0.0001202 -0.0002000 0.0000000
  613:  64 13 51  2 65 14 51  0               210.2299000   210.2302342 -0.0003342 -0.0002000 0.0000000
  614:  66 13 53  2 67 14 53  0               209.8628000   209.8632432 -0.0004432 -0.0002000 0.0000000
  615:  68 13 55  2 69 14 55  0               209.4959000   209.4964702 -0.0005702 -0.0002000 0.0000000
  616:  69 13 56  2 70 14 56  0               209.3128000   209.3131579 -0.0003579 -0.0002000 0.0000000
  617:  70 13 57  2 71 14 57  0               209.1294000   209.1298914 -0.0004914 -0.0002000 0.0000000
  618:  71 13 58  2 72 14 58  0               208.9462000   208.9466685 -0.0004685 -0.0002000 0.0000000
  619:  73 13 60  2 74 14 60  0               208.5798000   208.5803446 -0.0005446 -0.0002000 0.0000000
  620:  14 14  0  2 15 15  0  0               218.5586000   218.5586023 -0.0000023 -0.0002000 0.0000000
  621:  15 14  1  2 16 15  1  0               218.4328000   218.4328262 -0.0000262 -0.0002000 0.0000000
  622:  16 14  2  2 17 15  2  0               218.3070000   218.3070349 -0.0000349 -0.0002000 0.0000000
  623:  17 14  3  2 18 15  3  0               218.1812000   218.1813125 -0.0001125 -0.0002000 0.0000000
  624:  18 14  4  2 19 15  4  0               218.0558000   218.0557593  0.0000407 -0.0002000 0.0000000
  625:  19 14  5  2 20 15  5  0               217.9306000   217.9304972  0.0001028 -0.0002000 0.0000000
  626:  20 14  6  2 21 15  6  0               217.8057000   217.8056787  0.0000213 -0.0002000 0.0000000
  627:  21 14  7  2 22 15  7  0               217.6815000   217.6815055 -0.0000055 -0.0002000 0.0000000
  628:  22 14  8  2 23 15  8  0               217.5582000   217.5582709 -0.0000709 -0.0002000 0.0000000
  629:  23 14  9  2 24 15  9  0               217.4368000   217.4364591  0.0003409 -0.0002000 0.0000000
  630:  25 14 11  2 26 15 11  0               217.2017000   217.2015428  0.0001572 -0.0002000 0.0000000
  631:  26 14 12  2 27 15 12  0               217.0933000   217.0933817 -0.0000817 -0.0002000 0.0000000
  632:  27 14 13  2 28 15 13  0               216.9970000   216.9970559 -0.0000559 -0.0002000 0.0000000
  633:  28 14 14  2 29 15 14  0               216.9147000   216.9148758 -0.0001758 -0.0002000 0.0000000
  634:  29 14 15  2 30 15 15  0               216.8380000   216.8380312 -0.0000312 -0.0002000 0.0000000
  635:  31 14 17  2 32 15 17  0               216.6114000   216.6114374 -0.0000374 -0.0002000 0.0000000
  636:  32 14 18  2 33 15 18  0               216.4317000   216.4316859  0.0000141 -0.0002000 0.0000000
  637:  33 14 19  2 34 15 19  0               216.2113000   216.2114252 -0.0001252 -0.0002000 0.0000000
  638:  34 14 20  2 35 15 20  0               215.9716000   215.9717393 -0.0001393 -0.0002000 0.0000000
  639:  35 14 21  2 36 15 21  0               215.7358000   215.7356817  0.0001183 -0.0002000 0.0000000
  640:  36 14 22  2 37 15 22  0               215.5134000   215.5132770  0.0001230 -0.0002000 0.0000000
  641:  37 14 23  2 38 15 23  0               215.3035000   215.3032714  0.0002286 -0.0002000 0.0000000
  642:  38 14 24  2 39 15 24  0               215.1015000   215.1014745  0.0000255 -0.0002000 0.0000000
  643:  41 14 27  2 42 15 27  0               214.5187000   214.5187418 -0.0000418 -0.0002000 0.0000000
  644:  42 14 28  2 43 15 28  0               214.3279000   214.3280878 -0.0001878 -0.0002000 0.0000000
  645:  43 14 29  2 44 15 29  0               214.1383000   214.1384228 -0.0001228 -0.0002000 0.0000000
  646:  44 14 30  2 45 15 30  0               213.9496000   213.9495385  0.0000615 -0.0002000 0.0000000
  647:  45 14 31  2 46 15 31  0               213.7612000   213.7612942 -0.0000942 -0.0002000 0.0000000
  648:  46 14 32  2 47 15 32  0               213.5734000   213.5735878 -0.0001878 -0.0002000 0.0000000
  649:  47 14 33  2 48 15 33  0               213.3863000   213.3863412 -0.0000412 -0.0002000 0.0000000
  650:  48 14 34  2 49 15 34  0               213.1995000   213.1994924  0.0000076 -0.0002000 0.0000000
  651:  49 14 35  2 50 15 35  0               213.0130000   213.0129910  0.0000090 -0.0002000 0.0000000
  652:  50 14 36  2 51 15 36  0               212.8267000   212.8267954 -0.0000954 -0.0002000 0.0000000
  653:  51 14 37  2 52 15 37  0               212.6412000   212.6408710  0.0003290 -0.0002000 0.0000000
  654:  52 14 38  2 53 15 38  0               212.4551000   212.4551881 -0.0000881 -0.0002000 0.0000000
  655:  53 14 39  2 54 15 39  0               212.2695000   212.2697218 -0.0002218 -0.0002000 0.0000000
  656:  54 14 40  2 55 15 40  0               212.0842000   212.0844505 -0.0002505 -0.0002000 0.0000000
  657:  55 14 41  2 56 15 41  0               211.8994000   211.8993557  0.0000443 -0.0002000 0.0000000
  658:  56 14 42  2 57 15 42  0               211.7141000   211.7144212 -0.0003212 -0.0002000 0.0000000
  659:  57 14 43  2 58 15 43  0               211.5295000   211.5296327 -0.0001327 -0.0002000 0.0000000
  660:  58 14 44  2 59 15 44  0               211.3448000   211.3449780 -0.0001780 -0.0002000 0.0000000
  661:  59 14 45  2 60 15 45  0               211.1600000   211.1604459 -0.0004459 -0.0002000 0.0000000
  662:  60 14 46  2 61 15 46  0               210.9755000   210.9760270 -0.0005270 -0.0002000 0.0000000
  663:  61 14 47  2 62 15 47  0               210.7914000   210.7917123 -0.0003123 -0.0002000 0.0000000
  664:  63 14 49  2 64 15 49  0               210.4230000   210.4233662 -0.0003662 -0.0002000 0.0000000
  665:  64 14 50  2 65 15 50  0               210.2390000   210.2393216 -0.0003216 -0.0002000 0.0000000
  666:  67 14 53  2 68 15 53  0               209.6872000   209.6876357 -0.0004357 -0.0002000 0.0000000
  667:  69 14 55  2 70 15 55  0               209.3197000   209.3201734 -0.0004734 -0.0002000 0.0000000
  668:  71 14 57  2 72 15 57  0               208.9525000   208.9529393 -0.0004393 -0.0002000 0.0000000
  669:  72 14 58  2 73 15 58  0               208.7688000   208.7694000 -0.0006000 -0.0002000 0.0000000
  670:   1  1  0  2  0  0  0  0               222.1005000   222.1003530  0.0001470 -0.0002000 0.0000000
  671:   2  1  1  2  1  0  1  0               222.2498000   222.2499589 -0.0001589 -0.0002000 0.0000000
  672:   3  1  2  2  2  0  2  0               222.4161000   222.4166526 -0.0005526 -0.0002000 0.0000000
  673:   6  1  5  2  5  0  5  0               222.9767000   222.9769596 -0.0002596 -0.0002000 0.0000000
  674:   7  1  6  2  6  0  6  0               223.1604000   223.1600264  0.0003736 -0.0002000 0.0000000
  675:   8  1  7  2  7  0  7  0               223.3415000   223.3413450  0.0001550 -0.0002000 0.0000000
  676:   9  1  8  2  8  0  8  0               223.5219000   223.5219561 -0.0000561 -0.0002000 0.0000000
  677:  11  1 10  2 10  0 10  0               223.8822000   223.8824902 -0.0002902 -0.0002000 0.0000000
  678:  12  1 11  2 11  0 11  0               224.0629000   224.0626291  0.0002709 -0.0002000 0.0000000
  679:  14  1 13  2 13  0 13  0               224.4231000   224.4227957  0.0003043 -0.0002000 0.0000000
  680:  15  1 14  2 14  0 14  0               224.6029000   224.6028427  0.0000573 -0.0002000 0.0000000
  681:  16  1 15  2 15  0 15  0               224.7825000   224.7828726 -0.0003726 -0.0002000 0.0000000
  682:  17  1 16  2 16  0 16  0               224.9630000   224.9628886  0.0001114 -0.0002000 0.0000000
  683:  18  1 17  2 17  0 17  0               225.1429000   225.1428932  0.0000068 -0.0002000 0.0000000
  684:  20  1 19  2 19  0 19  0               225.5032000   225.5028750  0.0003250 -0.0002000 0.0000000
  685:  21  1 20  2 20  0 20  0               225.6829000   225.6828546  0.0000454 -0.0002000 0.0000000
  686:  22  1 21  2 21  0 21  0               225.8631000   225.8628280  0.0002720 -0.0002000 0.0000000
  687:  23  1 22  2 22  0 22  0               226.0430000   226.0427958  0.0002042 -0.0002000 0.0000000
  688:  26  1 25  2 25  0 25  0               226.5827000   226.5826706  0.0000294 -0.0002000 0.0000000
  689:  27  1 26  2 26  0 26  0               226.7625000   226.7626206 -0.0001206 -0.0002000 0.0000000
  690:  28  1 27  2 27  0 27  0               226.9424000   226.9425670 -0.0001670 -0.0002000 0.0000000
  691:  29  1 28  2 28  0 28  0               227.1224000   227.1225099 -0.0001099 -0.0002000 0.0000000
  692:  30  1 29  2 29  0 29  0               227.3027000   227.3024495  0.0002505 -0.0002000 0.0000000
  693:  31  1 30  2 30  0 30  0               227.4824000   227.4823860  0.0000140 -0.0002000 0.0000000
  694:  32  1 31  2 31  0 31  0               227.6622000   227.6623195 -0.0001195 -0.0002000 0.0000000
  695:  33  1 32  2 32  0 32  0               227.8426000   227.8422501  0.0003499 -0.0002000 0.0000000
  696:  34  1 33  2 33  0 33  0               228.0220000   228.0221779 -0.0001779 -0.0002000 0.0000000
  697:  36  1 35  2 35  0 35  0               228.3823000   228.3820254  0.0002746 -0.0002000 0.0000000
  698:  38  1 37  2 37  0 37  0               228.7418000   228.7418625 -0.0000625 -0.0002000 0.0000000
  699:  40  1 39  2 39  0 39  0               229.1015000   229.1016895 -0.0001895 -0.0002000 0.0000000
  700:  46  1 45  2 45  0 45  0               230.1810000   230.1811117 -0.0001117 -0.0002000 0.0000000
  701:  47  1 46  2 46  0 46  0               230.3613000   230.3610071  0.0002929 -0.0002000 0.0000000
  702:  48  1 47  2 47  0 47  0               230.5410000   230.5409000  0.0001000 -0.0002000 0.0000000
  703:  49  1 48  2 48  0 48  0               230.7205000   230.7207906 -0.0002906 -0.0002000 0.0000000
  704:  50  1 49  2 49  0 49  0               230.9006000   230.9006788 -0.0000788 -0.0002000 0.0000000
  705:  53  1 52  2 52  0 52  0               231.4403000   231.4403292 -0.0000292 -0.0002000 0.0000000
  706:  54  1 53  2 53  0 53  0               231.6202000   231.6202079 -0.0000079 -0.0002000 0.0000000
  707:  56  1 55  2 55  0 55  0               231.9800000   231.9799582  0.0000418 -0.0002000 0.0000000
  708:  58  1 57  2 57  0 57  0               232.3398000   232.3396990  0.0001010 -0.0002000 0.0000000
  709:  59  1 58  2 58  0 58  0               232.5199000   232.5195657  0.0003343 -0.0002000 0.0000000
  710:  62  1 61  2 61  0 61  0               233.0591000   233.0591517 -0.0000517 -0.0002000 0.0000000
  711:  63  1 62  2 62  0 62  0               233.2396000   233.2390089  0.0005911 -0.0002000 0.0000000
  712:  65  1 64  2 64  0 64  0               233.5992000   233.5987159  0.0004841 -0.0002000 0.0000000
  713:  66  1 65  2 65  0 65  0               233.7787000   233.7785658  0.0001342 -0.0002000 0.0000000
  714:  67  1 66  2 66  0 66  0               233.9588000   233.9584133  0.0003867 -0.0002000 0.0000000
  715:  69  1 68  2 68  0 68  0               234.3181000   234.3181009 -0.0000009 -0.0002000 0.0000000
  716:   3  2  1  2  2  1  1  0               222.4368000   222.4368169 -0.0000169 -0.0002000 0.0000000
  717:   4  2  2  2  3  1  2  0               222.5824000   222.5822829  0.0001171 -0.0002000 0.0000000
  718:   6  2  4  2  5  1  4  0               222.9331000   222.9332033 -0.0001033 -0.0002000 0.0000000
  719:   7  2  5  2  6  1  5  0               223.1269000   223.1269880 -0.0000880 -0.0002000 0.0000000
  720:   8  2  6  2  7  1  6  0               223.3176000   223.3177607 -0.0001607 -0.0002000 0.0000000
  721:   9  2  7  2  8  1  7  0               223.5035000   223.5035299 -0.0000299 -0.0002000 0.0000000
  722:  13  2 11  2 12  1 11  0               224.2286000   224.2289556 -0.0003556 -0.0002000 0.0000000
  723:  14  2 12  2 13  1 12  0               224.4092000   224.4092710 -0.0000710 -0.0002000 0.0000000
  724:  15  2 13  2 14  1 13  0               224.5893000   224.5894803 -0.0001803 -0.0002000 0.0000000
  725:  16  2 14  2 15  1 14  0               224.7698000   224.7696139  0.0001861 -0.0002000 0.0000000
  726:  17  2 15  2 16  1 15  0               224.9494000   224.9496902 -0.0002902 -0.0002000 0.0000000
  727:  18  2 16  2 17  1 16  0               225.1294000   225.1297212 -0.0003212 -0.0002000 0.0000000
  728:  19  2 17  2 18  1 17  0               225.3101000   225.3097159  0.0003841 -0.0002000 0.0000000
  729:  20  2 18  2 19  1 18  0               225.4898000   225.4896805  0.0001195 -0.0002000 0.0000000
  730:  21  2 19  2 20  1 19  0               225.6697000   225.6696201  0.0000799 -0.0002000 0.0000000
  731:  22  2 20  2 21  1 20  0               225.8493000   225.8495385 -0.0002385 -0.0002000 0.0000000
  732:  23  2 21  2 22  1 21  0               226.0292000   226.0294387 -0.0002387 -0.0002000 0.0000000
  733:  24  2 22  2 23  1 22  0               226.2093000   226.2093232 -0.0000232 -0.0002000 0.0000000
  734:  25  2 23  2 24  1 23  0               226.3894000   226.3891938  0.0002062 -0.0002000 0.0000000
  735:  27  2 25  2 26  1 25  0               226.7491000   226.7488999  0.0002001 -0.0002000 0.0000000
  736:  28  2 26  2 27  1 26  0               226.9289000   226.9287378  0.0001622 -0.0002000 0.0000000
  737:  31  2 29  2 30  1 29  0               227.4688000   227.4682016  0.0005984 -0.0002000 0.0000000
  738:  32  2 30  2 31  1 30  0               227.6482000   227.6480085  0.0001915 -0.0002000 0.0000000
  739:  34  2 32  2 33  1 32  0               228.0077000   228.0076036  0.0000964 -0.0002000 0.0000000
  740:  44  2 42  2 43  1 42  0               229.8052000   229.8052864 -0.0000864 -0.0002000 0.0000000
  741:  45  2 43  2 44  1 43  0               229.9852000   229.9850324  0.0001676 -0.0002000 0.0000000
  742:  47  2 45  2 46  1 45  0               230.3448000   230.3445137  0.0002863 -0.0002000 0.0000000
  743:  48  2 46  2 47  1 46  0               230.5245000   230.5242492  0.0002508 -0.0002000 0.0000000
  744:  49  2 47  2 48  1 47  0               230.7045000   230.7039814  0.0005186 -0.0002000 0.0000000
  745:  50  2 48  2 49  1 48  0               230.8837000   230.8837102 -0.0000102 -0.0002000 0.0000000
  746:  51  2 49  2 50  1 49  0               231.0635000   231.0634358  0.0000642 -0.0002000 0.0000000
  747:  52  2 50  2 51  1 50  0               231.2431000   231.2431582 -0.0000582 -0.0002000 0.0000000
  748:  53  2 51  2 52  1 51  0               231.4230000   231.4228775  0.0001225 -0.0002000 0.0000000
  749:  54  2 52  2 53  1 52  0               231.6025000   231.6025936 -0.0000936 -0.0002000 0.0000000
  750:   6  3  3  2  5  2  3  0               222.9121000   222.9120596  0.0000404 -0.0002000 0.0000000
  751:   7  3  4  2  6  2  4  0               223.0755000   223.0754525  0.0000475 -0.0002000 0.0000000
  752:  10  3  7  2  9  2  7  0               223.6540000   223.6540954 -0.0000954 -0.0002000 0.0000000
  753:  13  3 10  2 12  2 10  0               224.2101000   224.2104672 -0.0003672 -0.0002000 0.0000000
  754:  14  3 11  2 13  2 11  0               224.3920000   224.3919476  0.0000524 -0.0002000 0.0000000
  755:  15  3 12  2 14  2 12  0               224.5732000   224.5728966  0.0003034 -0.0002000 0.0000000
  756:  16  3 13  2 15  2 13  0               224.7537000   224.7535429  0.0001571 -0.0002000 0.0000000
  757:  17  3 14  2 16  2 14  0               224.9344000   224.9339927  0.0004073 -0.0002000 0.0000000
  758:  18  3 15  2 17  2 15  0               225.1145000   225.1143021  0.0001979 -0.0002000 0.0000000
  759:  19  3 16  2 18  2 16  0               225.2944000   225.2945045 -0.0001045 -0.0002000 0.0000000
  760:  20  3 17  2 19  2 17  0               225.4744000   225.4746224 -0.0002224 -0.0002000 0.0000000
  761:  21  3 18  2 20  2 18  0               225.6543000   225.6546719 -0.0003719 -0.0002000 0.0000000
  762:  22  3 19  2 21  2 19  0               225.8345000   225.8346648 -0.0001648 -0.0002000 0.0000000
  763:  23  3 20  2 22  2 20  0               226.0148000   226.0146106  0.0001894 -0.0002000 0.0000000
  764:  24  3 21  2 23  2 21  0               226.1947000   226.1945163  0.0001837 -0.0002000 0.0000000
  765:  25  3 22  2 24  2 22  0               226.3743000   226.3743878 -0.0000878 -0.0002000 0.0000000
  766:  26  3 23  2 25  2 23  0               226.5540000   226.5542296 -0.0002296 -0.0002000 0.0000000
  767:  27  3 24  2 26  2 24  0               226.7342000   226.7340457  0.0001543 -0.0002000 0.0000000
  768:  28  3 25  2 27  2 25  0               226.9140000   226.9138390  0.0001610 -0.0002000 0.0000000
  769:  29  3 26  2 28  2 26  0               227.0937000   227.0936122  0.0000878 -0.0002000 0.0000000
  770:  31  3 28  2 30  2 28  0               227.4531000   227.4531067 -0.0000067 -0.0002000 0.0000000
  771:  32  3 29  2 31  2 29  0               227.6327000   227.6328313 -0.0001313 -0.0002000 0.0000000
  772:  33  3 30  2 32  2 30  0               227.8125000   227.8125426 -0.0000426 -0.0002000 0.0000000
  773:  34  3 31  2 33  2 31  0               227.9925000   227.9922419  0.0002581 -0.0002000 0.0000000
  774:  36  3 33  2 35  2 33  0               228.3518000   228.3516080  0.0001920 -0.0002000 0.0000000
  775:  37  3 34  2 36  2 34  0               228.5318000   228.5312765  0.0005235 -0.0002000 0.0000000
  776:  48  3 45  2 47  2 45  0               230.5073000   230.5071442  0.0001558 -0.0002000 0.0000000
  777:  49  3 46  2 48  2 46  0               230.6869000   230.6867331  0.0001669 -0.0002000 0.0000000
  778:  50  3 47  2 49  2 47  0               230.8661000   230.8663170 -0.0002170 -0.0002000 0.0000000
  779:  51  3 48  2 50  2 48  0               231.0463000   231.0458962  0.0004038 -0.0002000 0.0000000
  780:  52  3 49  2 51  2 49  0               231.2258000   231.2254707  0.0003293 -0.0002000 0.0000000
  781:  53  3 50  2 52  2 50  0               231.4051000   231.4050407  0.0000593 -0.0002000 0.0000000
  782:  54  3 51  2 53  2 51  0               231.5849000   231.5846063  0.0002937 -0.0002000 0.0000000
  783:  55  3 52  2 54  2 52  0               231.7644000   231.7641676  0.0002324 -0.0002000 0.0000000
  784:  56  3 53  2 55  2 53  0               231.9441000   231.9437247  0.0003753 -0.0002000 0.0000000
  785:   7  4  3  2  6  3  3  0               223.1057000   223.1057144 -0.0000144 -0.0002000 0.0000000
  786:   8  4  4  2  7  3  4  0               223.2404000   223.2405131 -0.0001131 -0.0002000 0.0000000
  787:   9  4  5  2  8  3  5  0               223.4005000   223.4006464 -0.0001464 -0.0002000 0.0000000
  788:  10  4  6  2  9  3  6  0               223.5860000   223.5861511 -0.0001511 -0.0002000 0.0000000
  789:  12  4  8  2 11  3  8  0               223.9867000   223.9865631  0.0001369 -0.0002000 0.0000000
  790:  13  4  9  2 12  3  9  0               224.1793000   224.1794397 -0.0001397 -0.0002000 0.0000000
  791:  14  4 10  2 13  3 10  0               224.3670000   224.3665920  0.0004080 -0.0002000 0.0000000
  792:  15  4 11  2 14  3 11  0               224.5507000   224.5505765  0.0001235 -0.0002000 0.0000000
  793:  16  4 12  2 15  3 12  0               224.7333000   224.7329733  0.0003267 -0.0002000 0.0000000
  794:  17  4 13  2 16  3 13  0               224.9148000   224.9145472  0.0002528 -0.0002000 0.0000000
  795:  18  4 14  2 17  3 14  0               225.0958000   225.0956478  0.0001522 -0.0002000 0.0000000
  796:  19  4 15  2 18  3 15  0               225.2765000   225.2764416  0.0000584 -0.0002000 0.0000000
  797:  20  4 16  2 19  3 16  0               225.4574000   225.4570161  0.0003839 -0.0002000 0.0000000
  798:  21  4 17  2 20  3 17  0               225.6373000   225.6374235 -0.0001235 -0.0002000 0.0000000
  799:  22  4 18  2 21  3 18  0               225.8173000   225.8176985 -0.0003985 -0.0002000 0.0000000
  800:  23  4 19  2 22  3 19  0               225.9979000   225.9978660  0.0000340 -0.0002000 0.0000000
  801:  24  4 20  2 23  3 20  0               226.1779000   226.1779445 -0.0000445 -0.0002000 0.0000000
  802:  25  4 21  2 24  3 21  0               226.3579000   226.3579484 -0.0000484 -0.0002000 0.0000000
  803:  26  4 22  2 25  3 22  0               226.5383000   226.5378889  0.0004111 -0.0002000 0.0000000
  804:  27  4 23  2 26  3 23  0               226.7180000   226.7177752  0.0002248 -0.0002000 0.0000000
  805:  28  4 24  2 27  3 24  0               226.8975000   226.8976145 -0.0001145 -0.0002000 0.0000000
  806:  29  4 25  2 28  3 25  0               227.0774000   227.0774129 -0.0000129 -0.0002000 0.0000000
  807:  30  4 26  2 29  3 26  0               227.2571000   227.2571753 -0.0000753 -0.0002000 0.0000000
  808:  31  4 27  2 30  3 27  0               227.4371000   227.4369059  0.0001941 -0.0002000 0.0000000
  809:  32  4 28  2 31  3 28  0               227.6166000   227.6166081 -0.0000081 -0.0002000 0.0000000
  810:  33  4 29  2 32  3 29  0               227.7963000   227.7962849  0.0000151 -0.0002000 0.0000000
  811:  34  4 30  2 33  3 30  0               227.9760000   227.9759388  0.0000612 -0.0002000 0.0000000
  812:  35  4 31  2 34  3 31  0               228.1557000   228.1555720  0.0001280 -0.0002000 0.0000000
  813:  36  4 32  2 35  3 32  0               228.3350000   228.3351864 -0.0001864 -0.0002000 0.0000000
  814:  37  4 33  2 36  3 33  0               228.5148000   228.5147835  0.0000165 -0.0002000 0.0000000
  815:  38  4 34  2 37  3 34  0               228.6940000   228.6943647 -0.0003647 -0.0002000 0.0000000
  816:  39  4 35  2 38  3 35  0               228.8742000   228.8739314  0.0002686 -0.0002000 0.0000000
  817:  42  4 38  2 41  3 38  0               229.4128000   229.4125541  0.0002459 -0.0002000 0.0000000
  818:  43  4 39  2 42  3 39  0               229.5920000   229.5920720 -0.0000720 -0.0002000 0.0000000
  819:  44  4 40  2 43  3 40  0               229.7718000   229.7715796  0.0002204 -0.0002000 0.0000000
  820:  45  4 41  2 44  3 41  0               229.9512000   229.9510775  0.0001225 -0.0002000 0.0000000
  821:  46  4 42  2 45  3 42  0               230.1302000   230.1305663 -0.0003663 -0.0002000 0.0000000
  822:  47  4 43  2 46  3 43  0               230.3102000   230.3100463  0.0001537 -0.0002000 0.0000000
  823:  48  4 44  2 47  3 44  0               230.4896000   230.4895182  0.0000818 -0.0002000 0.0000000
  824:  49  4 45  2 48  3 45  0               230.6688000   230.6689821 -0.0001821 -0.0002000 0.0000000
  825:  52  4 48  2 51  3 48  0               231.2074000   231.2073302  0.0000698 -0.0002000 0.0000000
  826:  53  4 49  2 52  3 49  0               231.3869000   231.3867659  0.0001341 -0.0002000 0.0000000
  827:  56  4 52  2 55  3 52  0               231.9254000   231.9250357  0.0003643 -0.0002000 0.0000000
  828:  57  4 53  2 56  3 53  0               232.1045000   232.1044471  0.0000529 -0.0002000 0.0000000
  829:  58  4 54  2 57  3 54  0               232.2841000   232.2838529  0.0002471 -0.0002000 0.0000000
  830:  59  4 55  2 58  3 55  0               232.4636000   232.4632533  0.0003467 -0.0002000 0.0000000
  831:  60  4 56  2 59  3 56  0               232.6428000   232.6426484  0.0001516 -0.0002000 0.0000000
  832:   6  5  1  2  5  4  1  0               223.1101000   223.1099738  0.0001262 -0.0002000 0.0000000
  833:   7  5  2  2  6  4  2  0               223.2243000   223.2239797  0.0003203 -0.0002000 0.0000000
  834:   8  5  3  2  7  4  3  0               223.3304000   223.3302477  0.0001523 -0.0002000 0.0000000
  835:   9  5  4  2  8  4  4  0               223.4396000   223.4397627 -0.0001627 -0.0002000 0.0000000
  836:  10  5  5  2  9  4  5  0               223.5680000   223.5683016 -0.0003016 -0.0002000 0.0000000
  837:  11  5  6  2 10  4  6  0               223.7244000   223.7242178  0.0001822 -0.0002000 0.0000000
  838:  12  5  7  2 11  4  7  0               223.9082000   223.9083456 -0.0001456 -0.0002000 0.0000000
  839:  13  5  8  2 12  4  8  0               224.1109000   224.1110631 -0.0001631 -0.0002000 0.0000000
  840:  14  5  9  2 13  4  9  0               224.3153000   224.3155523 -0.0002523 -0.0002000 0.0000000
  841:  16  5 11  2 15  4 11  0               224.7026000   224.7025293  0.0000707 -0.0002000 0.0000000
  842:  17  5 12  2 16  4 12  0               224.8877000   224.8882478 -0.0005478 -0.0002000 0.0000000
  843:  18  5 13  2 17  4 13  0               225.0718000   225.0717527  0.0000473 -0.0002000 0.0000000
  844:  19  5 14  2 18  4 14  0               225.2541000   225.2540873  0.0000127 -0.0002000 0.0000000
  845:  20  5 15  2 19  4 15  0               225.4360000   225.4357467  0.0002533 -0.0002000 0.0000000
  846:  21  5 16  2 20  4 16  0               225.6169000   225.6169702 -0.0000702 -0.0002000 0.0000000
  847:  22  5 17  2 21  4 17  0               225.7977000   225.7978838 -0.0001838 -0.0002000 0.0000000
  848:  23  5 18  2 22  4 18  0               225.9786000   225.9785617  0.0000383 -0.0002000 0.0000000
  849:  24  5 19  2 23  4 19  0               226.1589000   226.1590526 -0.0001526 -0.0002000 0.0000000
  850:  25  5 20  2 24  4 20  0               226.3394000   226.3393914  0.0000086 -0.0002000 0.0000000
  851:  26  5 21  2 25  4 21  0               226.5194000   226.5196040 -0.0002040 -0.0002000 0.0000000
  852:  27  5 22  2 26  4 22  0               226.6997000   226.6997105 -0.0000105 -0.0002000 0.0000000
  853:  28  5 23  2 27  4 23  0               226.8797000   226.8797268 -0.0000268 -0.0002000 0.0000000
  854:  29  5 24  2 28  4 24  0               227.0598000   227.0596656  0.0001344 -0.0002000 0.0000000
  855:  31  5 26  2 30  4 26  0               227.4196000   227.4193503  0.0002497 -0.0002000 0.0000000
  856:  32  5 27  2 31  4 27  0               227.5991000   227.5991119 -0.0000119 -0.0002000 0.0000000
  857:  33  5 28  2 32  4 28  0               227.7790000   227.7788279  0.0001721 -0.0002000 0.0000000
  858:  34  5 29  2 33  4 29  0               227.9585000   227.9585032 -0.0000032 -0.0002000 0.0000000
  859:  35  5 30  2 34  4 30  0               228.1381000   228.1381423 -0.0000423 -0.0002000 0.0000000
  860:  36  5 31  2 35  4 31  0               228.3172000   228.3177486 -0.0005486 -0.0002000 0.0000000
  861:  37  5 32  2 36  4 32  0               228.4973000   228.4973253 -0.0000253 -0.0002000 0.0000000
  862:  38  5 33  2 37  4 33  0               228.6768000   228.6768751 -0.0000751 -0.0002000 0.0000000
  863:  39  5 34  2 38  4 34  0               228.8565000   228.8564004  0.0000996 -0.0002000 0.0000000
  864:  40  5 35  2 39  4 35  0               229.0358000   229.0359032 -0.0001032 -0.0002000 0.0000000
  865:  41  5 36  2 40  4 36  0               229.2155000   229.2153853  0.0001147 -0.0002000 0.0000000
  866:  42  5 37  2 41  4 37  0               229.3953000   229.3948484  0.0004516 -0.0002000 0.0000000
  867:  43  5 38  2 42  4 38  0               229.5742000   229.5742938 -0.0000938 -0.0002000 0.0000000
  868:  45  5 40  2 44  4 40  0               229.9333000   229.9331363  0.0001637 -0.0002000 0.0000000
  869:  47  5 42  2 46  4 42  0               230.2923000   230.2919213  0.0003787 -0.0002000 0.0000000
  870:  48  5 43  2 47  4 43  0               230.4715000   230.4712944  0.0002056 -0.0002000 0.0000000
  871:  49  5 44  2 48  4 44  0               230.6508000   230.6506556  0.0001444 -0.0002000 0.0000000
  872:  51  5 46  2 50  4 46  0               231.0094000   231.0093447  0.0000553 -0.0002000 0.0000000
  873:  52  5 47  2 51  4 47  0               231.1887000   231.1886737  0.0000263 -0.0002000 0.0000000
  874:  53  5 48  2 52  4 48  0               231.3683000   231.3679930  0.0003070 -0.0002000 0.0000000
  875:  54  5 49  2 53  4 49  0               231.5477000   231.5473031  0.0003969 -0.0002000 0.0000000
  876:  55  5 50  2 54  4 50  0               231.7271000   231.7266043  0.0004957 -0.0002000 0.0000000
  877:  57  5 52  2 56  4 52  0               232.0856000   232.0851816  0.0004184 -0.0002000 0.0000000
  878:  58  5 53  2 57  4 53  0               232.2648000   232.2644583  0.0003417 -0.0002000 0.0000000
  879:  59  5 54  2 58  4 54  0               232.4443000   232.4437275  0.0005725 -0.0002000 0.0000000
  880:  60  5 55  2 59  4 55  0               232.6229000   232.6229895 -0.0000895 -0.0002000 0.0000000
  881:  61  5 56  2 60  4 56  0               232.8023000   232.8022443  0.0000557 -0.0002000 0.0000000
  882:  62  5 57  2 61  4 57  0               232.9817000   232.9814923  0.0002077 -0.0002000 0.0000000
  883:   8  6  2  2  7  5  2  0               223.4563000   223.4562041  0.0000959 -0.0002000 0.0000000
  884:   9  6  3  2  8  5  3  0               223.5680000   223.5678144  0.0001856 -0.0002000 0.0000000
  885:  10  6  4  2  9  5  4  0               223.6704000   223.6704056 -0.0000056 -0.0002000 0.0000000
  886:  13  6  7  2 12  5  7  0               224.0466000   224.0466878 -0.0000878 -0.0002000 0.0000000
  887:  14  6  8  2 13  5  8  0               224.2286000   224.2284541  0.0001459 -0.0002000 0.0000000
  888:  15  6  9  2 14  5  9  0               224.4327000   224.4325606  0.0001394 -0.0002000 0.0000000
  889:  16  6 10  2 15  5 10  0               224.6414000   224.6413384  0.0000616 -0.0002000 0.0000000
  890:  17  6 11  2 16  5 11  0               224.8425000   224.8427969 -0.0002969 -0.0002000 0.0000000
  891:  18  6 12  2 17  5 12  0               225.0360000   225.0359108  0.0000892 -0.0002000 0.0000000
  892:  19  6 13  2 18  5 13  0               225.2236000   225.2236396 -0.0000396 -0.0002000 0.0000000
  893:  20  6 14  2 19  5 14  0               225.4086000   225.4084366  0.0001634 -0.0002000 0.0000000
  894:  21  6 15  2 20  5 15  0               225.5918000   225.5916571  0.0001429 -0.0002000 0.0000000
  895:  22  6 16  2 21  5 16  0               225.7739000   225.7739676 -0.0000676 -0.0002000 0.0000000
  896:  23  6 17  2 22  5 17  0               225.9556000   225.9556951 -0.0000951 -0.0002000 0.0000000
  897:  25  6 19  2 24  5 19  0               226.3179000   226.3180150 -0.0001150 -0.0002000 0.0000000
  898:  26  6 20  2 25  5 20  0               226.4989000   226.4987721  0.0001279 -0.0002000 0.0000000
  899:  27  6 21  2 26  5 21  0               226.6793000   226.6793278 -0.0000278 -0.0002000 0.0000000
  900:  28  6 22  2 27  5 22  0               226.8599000   226.8597162  0.0001838 -0.0002000 0.0000000
  901:  29  6 23  2 28  5 23  0               227.0395000   227.0399638 -0.0004638 -0.0002000 0.0000000
  902:  30  6 24  2 29  5 24  0               227.2199000   227.2200914 -0.0001914 -0.0002000 0.0000000
  903:  31  6 25  2 30  5 25  0               227.4000000   227.4001156 -0.0001156 -0.0002000 0.0000000
  904:  32  6 26  2 31  5 26  0               227.5802000   227.5800503  0.0001497 -0.0002000 0.0000000
  905:  33  6 27  2 32  5 27  0               227.7599000   227.7599067 -0.0000067 -0.0002000 0.0000000
  906:  34  6 28  2 33  5 28  0               227.9397000   227.9396941  0.0000059 -0.0002000 0.0000000
  907:  35  6 29  2 34  5 29  0               228.1195000   228.1194204  0.0000796 -0.0002000 0.0000000
  908:  36  6 30  2 35  5 30  0               228.2990000   228.2990924 -0.0000924 -0.0002000 0.0000000
  909:  37  6 31  2 36  5 31  0               228.4787000   228.4787157 -0.0000157 -0.0002000 0.0000000
  910:  38  6 32  2 37  5 32  0               228.6583000   228.6582951  0.0000049 -0.0002000 0.0000000
  911:  39  6 33  2 38  5 33  0               228.8378000   228.8378349 -0.0000349 -0.0002000 0.0000000
  912:  40  6 34  2 39  5 34  0               229.0172000   229.0173387 -0.0001387 -0.0002000 0.0000000
  913:  41  6 35  2 40  5 35  0               229.1968000   229.1968096 -0.0000096 -0.0002000 0.0000000
  914:  43  6 37  2 42  5 37  0               229.5557000   229.5556639  0.0000361 -0.0002000 0.0000000
  915:  45  6 39  2 44  5 39  0               229.9146000   229.9144160  0.0001840 -0.0002000 0.0000000
  916:  46  6 40  2 45  5 40  0               230.0938000   230.0937584  0.0000416 -0.0002000 0.0000000
  917:  47  6 41  2 46  5 41  0               230.2730000   230.2730806 -0.0000806 -0.0002000 0.0000000
  918:  48  6 42  2 47  5 42  0               230.4525000   230.4523837  0.0001163 -0.0002000 0.0000000
  919:  49  6 43  2 48  5 43  0               230.6319000   230.6316691  0.0002309 -0.0002000 0.0000000
  920:  51  6 45  2 50  5 45  0               230.9904000   230.9901908  0.0002092 -0.0002000 0.0000000
  921:  53  6 47  2 52  5 47  0               231.3487000   231.3486532  0.0000468 -0.0002000 0.0000000
  922:  55  6 49  2 54  5 49  0               231.7073000   231.7070626  0.0002374 -0.0002000 0.0000000
  923:  60  6 54  2 59  5 54  0               232.6031000   232.6028857  0.0002143 -0.0002000 0.0000000
  924:  61  6 55  2 60  5 55  0               232.7822000   232.7820198  0.0001802 -0.0002000 0.0000000
  925:  62  6 56  2 61  5 56  0               232.9614000   232.9611447  0.0002553 -0.0002000 0.0000000
  926:  65  6 59  2 64  5 59  0               233.4984000   233.4984673 -0.0000673 -0.0002000 0.0000000
  927:  66  6 60  2 65  5 60  0               233.6775000   233.6775585 -0.0000585 -0.0002000 0.0000000
  928:  67  6 61  2 66  5 61  0               233.8566000   233.8566418 -0.0000418 -0.0002000 0.0000000
  929:  68  6 62  2 67  5 62  0               234.0355000   234.0357176 -0.0002176 -0.0002000 0.0000000
  930:  70  6 64  2 69  5 64  0               234.3940000   234.3938475  0.0001525 -0.0002000 0.0000000
  931:  71  6 65  2 70  5 65  0               234.5726000   234.5729020 -0.0003020 -0.0002000 0.0000000
  932:  72  6 66  2 71  5 66  0               234.7519000   234.7519497 -0.0000497 -0.0002000 0.0000000
  933:  73  6 67  2 72  5 67  0               234.9312000   234.9309908  0.0002092 -0.0002000 0.0000000
  934:  74  6 68  2 73  5 68  0               235.1106000   235.1100255  0.0005745 -0.0002000 0.0000000
  935:  75  6 69  2 74  5 69  0               235.2894000   235.2890539  0.0003461 -0.0002000 0.0000000
  936:  76  6 70  2 75  5 70  0               235.4683000   235.4680762  0.0002238 -0.0002000 0.0000000
  937:  15  7  8  2 14  6  8  0               224.3684000   224.3684581 -0.0000581 -0.0002000 0.0000000
  938:  16  7  9  2 15  6  9  0               224.5466000   224.5469049 -0.0003049 -0.0002000 0.0000000
  939:  17  7 10  2 16  6 10  0               224.7512000   224.7514670 -0.0002670 -0.0002000 0.0000000
  940:  24  7 17  2 23  6 17  0               226.1106000   226.1104138  0.0001862 -0.0002000 0.0000000
  941:  25  7 18  2 24  6 18  0               226.2927000   226.2927119 -0.0000119 -0.0002000 0.0000000
  942:  26  7 19  2 25  6 19  0               226.4744000   226.4744856 -0.0000856 -0.0002000 0.0000000
  943:  27  7 20  2 26  6 20  0               226.6558000   226.6558644 -0.0000644 -0.0002000 0.0000000
  944:  28  7 21  2 27  6 21  0               226.8372000   226.8369311  0.0002689 -0.0002000 0.0000000
  945:  29  7 22  2 28  6 22  0               227.0181000   227.0177435  0.0003565 -0.0002000 0.0000000
  946:  30  7 23  2 29  6 23  0               227.1987000   227.1983443  0.0003557 -0.0002000 0.0000000
  947:  31  7 24  2 30  6 24  0               227.3787000   227.3787667 -0.0000667 -0.0002000 0.0000000
  948:  32  7 25  2 31  6 25  0               227.5590000   227.5590367 -0.0000367 -0.0002000 0.0000000
  949:  33  7 26  2 32  6 26  0               227.7393000   227.7391756  0.0001244 -0.0002000 0.0000000
  950:  34  7 27  2 33  6 27  0               227.9193000   227.9192004  0.0000996 -0.0002000 0.0000000
  951:  35  7 28  2 34  6 28  0               228.0992000   228.0991254  0.0000746 -0.0002000 0.0000000
  952:  36  7 29  2 35  6 29  0               228.2790000   228.2789624  0.0000376 -0.0002000 0.0000000
  953:  37  7 30  2 36  6 30  0               228.4590000   228.4587216  0.0002784 -0.0002000 0.0000000
  954:  38  7 31  2 37  6 31  0               228.6385000   228.6384112  0.0000888 -0.0002000 0.0000000
  955:  39  7 32  2 38  6 32  0               228.8181000   228.8180386  0.0000614 -0.0002000 0.0000000
  956:  40  7 33  2 39  6 33  0               228.9977000   228.9976099  0.0000901 -0.0002000 0.0000000
  957:  41  7 34  2 40  6 34  0               229.1773000   229.1771305  0.0001695 -0.0002000 0.0000000
  958:  42  7 35  2 41  6 35  0               229.3568000   229.3566050  0.0001950 -0.0002000 0.0000000
  959:  43  7 36  2 42  6 36  0               229.5361000   229.5360376  0.0000624 -0.0002000 0.0000000
  960:  46  7 39  2 45  6 39  0               230.0742000   230.0741169  0.0000831 -0.0002000 0.0000000
  961:  48  7 41  2 47  6 41  0               230.4327000   230.4326816  0.0000184 -0.0002000 0.0000000
  962:  49  7 42  2 48  6 42  0               230.6119000   230.6119241 -0.0000241 -0.0002000 0.0000000
  963:  50  7 43  2 49  6 43  0               230.7913000   230.7911425  0.0001575 -0.0002000 0.0000000
  964:  51  7 44  2 50  6 44  0               230.9703000   230.9703383 -0.0000383 -0.0002000 0.0000000
  965:  59  7 52  2 58  6 52  0               232.4034000   232.4032377  0.0001623 -0.0002000 0.0000000
  966:  60  7 53  2 59  6 53  0               232.5826000   232.5822808  0.0003192 -0.0002000 0.0000000
  967:  61  7 54  2 60  6 54  0               232.7615000   232.7613109  0.0001891 -0.0002000 0.0000000
  968:  62  7 55  2 61  6 55  0               232.9409000   232.9403286  0.0005714 -0.0002000 0.0000000
  969:  64  7 57  2 63  6 57  0               233.2984000   233.2983288  0.0000712 -0.0002000 0.0000000
  970:  65  7 58  2 64  6 58  0               233.4774000   233.4773123  0.0000877 -0.0002000 0.0000000
  971:  68  7 61  2 67  6 61  0               234.0143000   234.0142009  0.0000991 -0.0002000 0.0000000
  972:  69  7 62  2 68  6 62  0               234.1934000   234.1931444  0.0002556 -0.0002000 0.0000000
  973:  70  7 63  2 69  6 63  0               234.3726000   234.3720787  0.0005213 -0.0002000 0.0000000
  974:  71  7 64  2 70  6 64  0               234.5511000   234.5510042  0.0000958 -0.0002000 0.0000000
  975:  73  7 66  2 72  6 66  0               234.9092000   234.9088296  0.0003704 -0.0002000 0.0000000
  976:  74  7 67  2 73  6 67  0               235.0877000   235.0877300 -0.0000300 -0.0002000 0.0000000
  977:  75  7 68  2 74  6 68  0               235.2665000   235.2666226 -0.0001226 -0.0002000 0.0000000
  978:  76  7 69  2 75  6 69  0               235.4458000   235.4455074  0.0002926 -0.0002000 0.0000000
  979:  19  8 11  2 18  7 11  0               225.0681000   225.0681043 -0.0000043 -0.0002000 0.0000000
  980:  20  8 12  2 19  7 12  0               225.2841000   225.2841295 -0.0000295 -0.0002000 0.0000000
  981:  22  8 14  2 21  7 14  0               225.6956000   225.6954088  0.0001912 -0.0002000 0.0000000
  982:  23  8 15  2 22  7 15  0               225.8878000   225.8880013 -0.0002013 -0.0002000 0.0000000
  983:  24  8 16  2 23  7 16  0               226.0759000   226.0759417 -0.0000417 -0.0002000 0.0000000
  984:  25  8 17  2 24  7 17  0               226.2612000   226.2612997 -0.0000997 -0.0002000 0.0000000
  985:  26  8 18  2 25  7 18  0               226.4453000   226.4451682  0.0001318 -0.0002000 0.0000000
  986:  27  8 19  2 26  7 19  0               226.6283000   226.6280992  0.0002008 -0.0002000 0.0000000
  987:  28  8 20  2 27  7 20  0               226.8104000   226.8103812  0.0000188 -0.0002000 0.0000000
  988:  29  8 21  2 28  7 21  0               226.9923000   226.9921782  0.0001218 -0.0002000 0.0000000
  989:  30  8 22  2 29  7 22  0               227.1735000   227.1735933 -0.0000933 -0.0002000 0.0000000
  990:  31  8 23  2 30  7 23  0               227.3548000   227.3546974  0.0001026 -0.0002000 0.0000000
  991:  32  8 24  2 31  7 24  0               227.5356000   227.5355430  0.0000570 -0.0002000 0.0000000
  992:  33  8 25  2 32  7 25  0               227.7161000   227.7161700 -0.0000700 -0.0002000 0.0000000
  993:  34  8 26  2 33  7 26  0               227.8967000   227.8966104  0.0000896 -0.0002000 0.0000000
  994:  35  8 27  2 34  7 27  0               228.0770000   228.0768897  0.0001103 -0.0002000 0.0000000
  995:  36  8 28  2 35  7 28  0               228.2573000   228.2570289  0.0002711 -0.0002000 0.0000000
  996:  37  8 29  2 36  7 29  0               228.4369000   228.4370453 -0.0001453 -0.0002000 0.0000000
  997:  38  8 30  2 37  7 30  0               228.6171000   228.6169535  0.0001465 -0.0002000 0.0000000
  998:  40  8 32  2 39  7 32  0               228.9767000   228.9764918  0.0002082 -0.0002000 0.0000000
  999:  41  8 33  2 40  7 33  0               229.1563000   229.1561413  0.0001587 -0.0002000 0.0000000
 1000:  42  8 34  2 41  7 34  0               229.3357000   229.3357215 -0.0000215 -0.0002000 0.0000000
 1001:  43  8 35  2 42  7 35  0               229.5154000   229.5152390  0.0001610 -0.0002000 0.0000000
 1002:  44  8 36  2 43  7 36  0               229.6946000   229.6946997 -0.0000997 -0.0002000 0.0000000
 1003:  45  8 37  2 44  7 37  0               229.8740000   229.8741084 -0.0001084 -0.0002000 0.0000000
 1004:  47  8 39  2 46  7 39  0               230.2328000   230.2327872  0.0000128 -0.0002000 0.0000000
 1005:  48  8 40  2 47  7 40  0               230.4123000   230.4120646  0.0002354 -0.0002000 0.0000000
 1006:  49  8 41  2 48  7 41  0               230.5917000   230.5913049  0.0003951 -0.0002000 0.0000000
 1007:  50  8 42  2 49  7 42  0               230.7707000   230.7705108  0.0001892 -0.0002000 0.0000000
 1008:  51  8 43  2 50  7 43  0               230.9498000   230.9496847  0.0001153 -0.0002000 0.0000000
 1009:  52  8 44  2 51  7 44  0               231.1290000   231.1288288  0.0001712 -0.0002000 0.0000000
 1010:  53  8 45  2 52  7 45  0               231.3080000   231.3079452  0.0000548 -0.0002000 0.0000000
 1011:  54  8 46  2 53  7 46  0               231.4873000   231.4870354  0.0002646 -0.0002000 0.0000000
 1012:  56  8 48  2 55  7 48  0               231.8453000   231.8451442  0.0001558 -0.0002000 0.0000000
 1013:  57  8 49  2 56  7 49  0               232.0247000   232.0241654  0.0005346 -0.0002000 0.0000000
 1014:  58  8 50  2 57  7 50  0               232.2035000   232.2031662  0.0003338 -0.0002000 0.0000000
 1015:  59  8 51  2 58  7 51  0               232.3825000   232.3821476  0.0003524 -0.0002000 0.0000000
 1016:  60  8 52  2 59  7 52  0               232.5611000   232.5611108 -0.0000108 -0.0002000 0.0000000
 1017:  61  8 53  2 60  7 53  0               232.7405000   232.7400564  0.0004436 -0.0002000 0.0000000
 1018:  62  8 54  2 61  7 54  0               232.9190000   232.9189856  0.0000144 -0.0002000 0.0000000
 1019:  64  8 56  2 63  7 56  0               233.2765000   233.2767972 -0.0002972 -0.0002000 0.0000000
 1020:  65  8 57  2 64  7 57  0               233.4557000   233.4556810  0.0000190 -0.0002000 0.0000000
 1021:  66  8 58  2 65  7 58  0               233.6345000   233.6345511 -0.0000511 -0.0002000 0.0000000
 1022:  67  8 59  2 66  7 59  0               233.8135000   233.8134080  0.0000920 -0.0002000 0.0000000
 1023:  70  8 62  2 69  7 62  0               234.3501000   234.3499042  0.0001958 -0.0002000 0.0000000
 1024:  71  8 63  2 70  7 63  0               234.5289000   234.5287131  0.0001869 -0.0002000 0.0000000
 1025:  73  8 65  2 72  7 65  0               234.8868000   234.8862983  0.0005017 -0.0002000 0.0000000
 1026:   9  9  0  2  8  8  0  0               223.8892000   223.8891617  0.0000383 -0.0002000 0.0000000
 1027:  10  9  1  2  9  8  1  0               224.0121000   224.0122199 -0.0001199 -0.0002000 0.0000000
 1028:  11  9  2  2 10  8  2  0               224.1347000   224.1347054 -0.0000054 -0.0002000 0.0000000
 1029:  12  9  3  2 11  8  3  0               224.2564000   224.2560855  0.0003145 -0.0002000 0.0000000
 1030:  13  9  4  2 12  8  4  0               224.3755000   224.3752686  0.0002314 -0.0002000 0.0000000
 1031:  14  9  5  2 13  8  5  0               224.4898000   224.4899550 -0.0001550 -0.0002000 0.0000000
 1032:  15  9  6  2 14  8  6  0               224.5963000   224.5961538  0.0001462 -0.0002000 0.0000000
 1033:  16  9  7  2 15  8  7  0               224.6903000   224.6905768 -0.0002768 -0.0002000 0.0000000
 1034:  17  9  8  2 16  8  8  0               224.7788000   224.7789746 -0.0001746 -0.0002000 0.0000000
 1035:  18  9  9  2 17  8  9  0               224.8797000   224.8798361 -0.0001361 -0.0002000 0.0000000
 1036:  19  9 10  2 18  8 10  0               225.0112000   225.0111649  0.0000351 -0.0002000 0.0000000
 1037:  20  9 11  2 19  8 11  0               225.1801000   225.1802560 -0.0001560 -0.0002000 0.0000000
 1038:  21  9 12  2 20  8 12  0               225.3828000   225.3827727  0.0000273 -0.0002000 0.0000000
 1039:  23  9 14  2 22  8 14  0               225.8173000   225.8170031  0.0002969 -0.0002000 0.0000000
 1040:  24  9 15  2 23  8 15  0               226.0216000   226.0216386 -0.0000386 -0.0002000 0.0000000
 1041:  25  9 16  2 24  8 16  0               226.2169000   226.2171003 -0.0002003 -0.0002000 0.0000000
 1042:  26  9 17  2 25  8 17  0               226.4067000   226.4069091 -0.0002091 -0.0002000 0.0000000
 1043:  28  9 19  2 27  8 19  0               226.7785000   226.7782982  0.0002018 -0.0002000 0.0000000
 1044:  29  9 20  2 28  8 20  0               226.9620000   226.9619222  0.0000778 -0.0002000 0.0000000
 1045:  30  9 21  2 29  8 21  0               227.1448000   227.1447598  0.0000402 -0.0002000 0.0000000
 1046:  31  9 22  2 30  8 22  0               227.3270000   227.3270147 -0.0000147 -0.0002000 0.0000000
 1047:  32  9 23  2 31  8 23  0               227.5089000   227.5088132  0.0000868 -0.0002000 0.0000000
 1048:  33  9 24  2 32  8 24  0               227.6901000   227.6902408 -0.0001408 -0.0002000 0.0000000
 1049:  34  9 25  2 33  8 25  0               227.8714000   227.8713600  0.0000400 -0.0002000 0.0000000
 1050:  35  9 26  2 34  8 26  0               228.0522000   228.0522186 -0.0000186 -0.0002000 0.0000000
 1051:  36  9 27  2 35  8 27  0               228.2329000   228.2328543  0.0000457 -0.0002000 0.0000000
 1052:  37  9 28  2 36  8 28  0               228.4133000   228.4132974  0.0000026 -0.0002000 0.0000000
 1053:  38  9 29  2 37  8 29  0               228.5935000   228.5935729 -0.0000729 -0.0002000 0.0000000
 1054:  39  9 30  2 38  8 30  0               228.7738000   228.7737013  0.0000987 -0.0002000 0.0000000
 1055:  40  9 31  2 39  8 31  0               228.9539000   228.9536999  0.0002001 -0.0002000 0.0000000
 1056:  42  9 33  2 41  8 33  0               229.3133000   229.3133635 -0.0000635 -0.0002000 0.0000000
 1057:  44  9 35  2 43  8 35  0               229.6727000   229.6726560  0.0000440 -0.0002000 0.0000000
 1058:  45  9 36  2 44  8 36  0               229.8524000   229.8521853  0.0002147 -0.0002000 0.0000000
 1059:  46  9 37  2 45  8 37  0               230.0314000   230.0316461 -0.0002461 -0.0002000 0.0000000
 1060:  47  9 38  2 46  8 38  0               230.2111000   230.2110443  0.0000557 -0.0002000 0.0000000
 1061:  48  9 39  2 47  8 39  0               230.3906000   230.3903854  0.0002146 -0.0002000 0.0000000
 1062:  49  9 40  2 48  8 40  0               230.5698000   230.5696739  0.0001261 -0.0002000 0.0000000
 1063:  50  9 41  2 49  8 41  0               230.7490000   230.7489141  0.0000859 -0.0002000 0.0000000
 1064:  51  9 42  2 50  8 42  0               230.9286000   230.9281095  0.0004905 -0.0002000 0.0000000
 1065:  54  9 45  2 53  8 45  0               231.4656000   231.4654587  0.0001413 -0.0002000 0.0000000
 1066:  55  9 46  2 54  8 46  0               231.6447000   231.6445049  0.0001951 -0.0002000 0.0000000
 1067:  56  9 47  2 55  8 47  0               231.8237000   231.8235198  0.0001802 -0.0002000 0.0000000
 1068:  57  9 48  2 56  8 48  0               232.0026000   232.0025054  0.0000946 -0.0002000 0.0000000
 1069:  58  9 49  2 57  8 49  0               232.1816000   232.1814634  0.0001366 -0.0002000 0.0000000
 1070:  59  9 50  2 58  8 50  0               232.3603000   232.3603954 -0.0000954 -0.0002000 0.0000000
 1071:  60  9 51  2 59  8 51  0               232.5394000   232.5393030  0.0000970 -0.0002000 0.0000000
 1072:  62  9 53  2 61  8 53  0               232.8971000   232.8970497  0.0000503 -0.0002000 0.0000000
 1073:  63  9 54  2 62  8 54  0               233.0760000   233.0758913  0.0001087 -0.0002000 0.0000000
 1074:  64  9 55  2 63  8 55  0               233.2547000   233.2547132 -0.0000132 -0.0002000 0.0000000
 1075:  65  9 56  2 64  8 56  0               233.4336000   233.4335162  0.0000838 -0.0002000 0.0000000
 1076:  71  9 62  2 70  8 62  0               234.5060000   234.5059838  0.0000162 -0.0002000 0.0000000
 1077:  72  9 63  2 71  8 63  0               234.6847000   234.6846763  0.0000237 -0.0002000 0.0000000
 1078:  73  9 64  2 72  8 64  0               234.8632000   234.8633554 -0.0001554 -0.0002000 0.0000000
 1079:  77  9 68  2 76  8 68  0               235.5779000   235.5779477 -0.0000477 -0.0002000 0.0000000
 1080:  78  9 69  2 77  8 69  0               235.7567000   235.7565667  0.0001333 -0.0002000 0.0000000
 1081:  79  9 70  2 78  8 70  0               235.9349000   235.9351749 -0.0002749 -0.0002000 0.0000000
 1082:  10 10  0  2  9  9  0  0               224.1134000   224.1136845 -0.0002845 -0.0002000 0.0000000
 1083:  11 10  1  2 10  9  1  0               224.2366000   224.2366823 -0.0000823 -0.0002000 0.0000000
 1084:  12 10  2  2 11  9  2  0               224.3592000   224.3592333 -0.0000333 -0.0002000 0.0000000
 1085:  13 10  3  2 12  9  3  0               224.4811000   224.4810215  0.0000785 -0.0002000 0.0000000
 1086:  14 10  4  2 13  9  4  0               224.6016000   224.6015037  0.0000963 -0.0002000 0.0000000
 1087:  15 10  5  2 14  9  5  0               224.7195000   224.7195932 -0.0000932 -0.0002000 0.0000000
 1088:  16 10  6  2 15  9  6  0               224.8333000   224.8330466  0.0002534 -0.0002000 0.0000000
 1089:  17 10  7  2 16  9  7  0               224.9377000   224.9379301 -0.0002301 -0.0002000 0.0000000
 1090:  18 10  8  2 17  9  8  0               225.0304000   225.0304813 -0.0000813 -0.0002000 0.0000000
 1091:  19 10  9  2 18  9  9  0               225.1145000   225.1148577 -0.0003577 -0.0002000 0.0000000
 1092:  20 10 10  2 19  9 10  0               225.2088000   225.2088674 -0.0000674 -0.0002000 0.0000000
 1093:  21 10 11  2 20  9 11  0               225.3327000   225.3326214  0.0000786 -0.0002000 0.0000000
 1094:  22 10 12  2 21  9 12  0               225.4957000   225.4957740 -0.0000740 -0.0002000 0.0000000
 1095:  23 10 13  2 22  9 13  0               225.6956000   225.6957591 -0.0001591 -0.0002000 0.0000000
 1096:  24 10 14  2 23  9 14  0               225.9165000   225.9163927  0.0001073 -0.0002000 0.0000000
 1097:  25 10 15  2 24  9 15  0               226.1364000   226.1364912 -0.0000912 -0.0002000 0.0000000
 1098:  26 10 16  2 25  9 16  0               226.3458000   226.3455576  0.0002424 -0.0002000 0.0000000
 1099:  27 10 17  2 26  9 17  0               226.5444000   226.5441921  0.0002079 -0.0002000 0.0000000
 1100:  28 10 18  2 27  9 18  0               226.7358000   226.7360838 -0.0002838 -0.0002000 0.0000000
 1101:  29 10 19  2 28  9 19  0               226.9238000   226.9240932 -0.0002932 -0.0002000 0.0000000
 1102:  31 10 21  2 30  9 21  0               227.2944000   227.2942350  0.0001650 -0.0002000 0.0000000
 1103:  32 10 22  2 31  9 22  0               227.4777000   227.4776736  0.0000264 -0.0002000 0.0000000
 1104:  33 10 23  2 32  9 23  0               227.6600000   227.6604238 -0.0004238 -0.0002000 0.0000000
 1105:  34 10 24  2 33  9 24  0               227.8426000   227.8426380 -0.0000380 -0.0002000 0.0000000
 1106:  35 10 25  2 34  9 25  0               228.0241000   228.0244180 -0.0003180 -0.0002000 0.0000000
 1107:  36 10 26  2 35  9 26  0               228.2059000   228.2058373  0.0000627 -0.0002000 0.0000000
 1108:  37 10 27  2 36  9 27  0               228.3871000   228.3869519  0.0001481 -0.0002000 0.0000000
 1109:  38 10 28  2 37  9 28  0               228.5680000   228.5678056  0.0001944 -0.0002000 0.0000000
 1110:  39 10 29  2 38  9 29  0               228.7485000   228.7484338  0.0000662 -0.0002000 0.0000000
 1111:  40 10 30  2 39  9 30  0               228.9287000   228.9288654 -0.0001654 -0.0002000 0.0000000
 1112:  41 10 31  2 40  9 31  0               229.1093000   229.1091246  0.0001754 -0.0002000 0.0000000
 1113:  42 10 32  2 41  9 32  0               229.2893000   229.2892313  0.0000687 -0.0002000 0.0000000
 1114:  44 10 34  2 43  9 34  0               229.6491000   229.6490526  0.0000474 -0.0002000 0.0000000
 1115:  48 10 38  2 47  9 38  0               230.3674000   230.3674658 -0.0000658 -0.0002000 0.0000000
 1116:  49 10 39  2 48  9 39  0               230.5470000   230.5468659  0.0001341 -0.0002000 0.0000000
 1117:  51 10 41  2 50  9 41  0               230.9054000   230.9054694 -0.0000694 -0.0002000 0.0000000
 1118:  52 10 42  2 51  9 42  0               231.0849000   231.0846830  0.0002170 -0.0002000 0.0000000
 1119:  53 10 43  2 52  9 43  0               231.2640000   231.2638439  0.0001561 -0.0002000 0.0000000
 1120:  54 10 44  2 53  9 44  0               231.4432000   231.4429559  0.0002441 -0.0002000 0.0000000
 1121:  55 10 45  2 54  9 45  0               231.6222000   231.6220225  0.0001775 -0.0002000 0.0000000
 1122:  56 10 46  2 55  9 46  0               231.8012000   231.8010469  0.0001531 -0.0002000 0.0000000
 1123:  57 10 47  2 56  9 47  0               231.9800000   231.9800318 -0.0000318 -0.0002000 0.0000000
 1124:  58 10 48  2 57  9 48  0               232.1590000   232.1589797  0.0000203 -0.0002000 0.0000000
 1125:  59 10 49  2 58  9 49  0               232.3380000   232.3378932  0.0001068 -0.0002000 0.0000000
 1126:  60 10 50  2 59  9 50  0               232.5168000   232.5167741  0.0000259 -0.0002000 0.0000000
 1127:  61 10 51  2 60  9 51  0               232.6959000   232.6956244  0.0002756 -0.0002000 0.0000000
 1128:  62 10 52  2 61  9 52  0               232.8745000   232.8744459  0.0000541 -0.0002000 0.0000000
 1129:  63 10 53  2 62  9 53  0               233.0535000   233.0532401  0.0002599 -0.0002000 0.0000000
 1130:  64 10 54  2 63  9 54  0               233.2323000   233.2320086  0.0002914 -0.0002000 0.0000000
 1131:  65 10 55  2 64  9 55  0               233.4108000   233.4107526  0.0000474 -0.0002000 0.0000000
 1132:  66 10 56  2 65  9 56  0               233.5895000   233.5894734  0.0000266 -0.0002000 0.0000000
 1133:  67 10 57  2 66  9 57  0               233.7684000   233.7681722  0.0002278 -0.0002000 0.0000000
 1134:  74 10 64  2 73  9 64  0               235.0187000   235.0185245  0.0001755 -0.0002000 0.0000000
 1135:  75 10 65  2 74  9 65  0               235.1972000   235.1970787  0.0001213 -0.0002000 0.0000000
 1136:  76 10 66  2 75  9 66  0               235.3757000   235.3756179  0.0000821 -0.0002000 0.0000000
 1137:  77 10 67  2 76  9 67  0               235.5543000   235.5541427  0.0001573 -0.0002000 0.0000000
 1138:  78 10 68  2 77  9 68  0               235.7328000   235.7326536  0.0001464 -0.0002000 0.0000000
 1139:  79 10 69  2 78  9 69  0               235.9115000   235.9111511  0.0003489 -0.0002000 0.0000000
 1140:  80 10 70  2 79  9 70  0               236.0899000   236.0896357  0.0002643 -0.0002000 0.0000000
 1141:  81 10 71  2 80  9 71  0               236.2684000   236.2681077  0.0002923 -0.0002000 0.0000000
 1142:  83 10 73  2 82  9 73  0               236.6249000   236.6250155 -0.0001155 -0.0002000 0.0000000
 1143:  84 10 74  2 83  9 74  0               236.8034000   236.8034522 -0.0000522 -0.0002000 0.0000000
 1144:  85 10 75  2 84  9 75  0               236.9820000   236.9818777  0.0001223 -0.0002000 0.0000000
 1145:  86 10 76  2 85  9 76  0               237.1604000   237.1602924  0.0001076 -0.0002000 0.0000000
 1146:  87 10 77  2 86  9 77  0               237.3388000   237.3386966  0.0001034 -0.0002000 0.0000000
 1147:  88 10 78  2 87  9 78  0               237.5169000   237.5170907 -0.0001907 -0.0002000 0.0000000
 1148:  11 11  0  2 10 10  0  0               224.3379000   224.3380526 -0.0001526 -0.0002000 0.0000000
 1149:  12 11  1  2 11 10  1  0               224.4608000   224.4609744 -0.0001744 -0.0002000 0.0000000
 1150:  13 11  2  2 12 10  2  0               224.5834000   224.5835215 -0.0001215 -0.0002000 0.0000000
 1151:  14 11  3  2 13 10  3  0               224.7053000   224.7054732 -0.0001732 -0.0002000 0.0000000
 1152:  15 11  4  2 14 10  4  0               224.8266000   224.8265088  0.0000912 -0.0002000 0.0000000
 1153:  17 11  6  2 16 10  6  0               225.0630000   225.0631202 -0.0001202 -0.0002000 0.0000000
 1154:  18 11  7  2 17 10  7  0               225.1754000   225.1754465 -0.0000465 -0.0002000 0.0000000
 1155:  19 11  8  2 18 10  8  0               225.2791000   225.2792024 -0.0001024 -0.0002000 0.0000000
 1156:  20 11  9  2 19 10  9  0               225.3703000   225.3702380  0.0000620 -0.0002000 0.0000000
 1157:  21 11 10  2 20 10 10  0               225.4512000   225.4511485  0.0000515 -0.0002000 0.0000000
 1158:  22 11 11  2 21 10 11  0               225.5389000   225.5385995  0.0003005 -0.0002000 0.0000000
 1159:  23 11 12  2 22 10 12  0               225.6543000   225.6544355 -0.0001355 -0.0002000 0.0000000
 1160:  24 11 13  2 23 10 13  0               225.8108000   225.8108871 -0.0000871 -0.0002000 0.0000000
 1161:  25 11 14  2 24 10 14  0               226.0073000   226.0073419 -0.0000419 -0.0002000 0.0000000
 1162:  26 11 15  2 25 10 15  0               226.2293000   226.2290142  0.0002858 -0.0002000 0.0000000
 1163:  27 11 16  2 26 10 16  0               226.4534000   226.4534476 -0.0000476 -0.0002000 0.0000000
 1164:  28 11 17  2 27 10 17  0               226.6669000   226.6671728 -0.0002728 -0.0002000 0.0000000
 1165:  29 11 18  2 28 10 18  0               226.8692000   226.8692893 -0.0000893 -0.0002000 0.0000000
 1166:  30 11 19  2 29 10 19  0               227.0634000   227.0634938 -0.0000938 -0.0002000 0.0000000
 1167:  31 11 20  2 30 10 20  0               227.2531000   227.2530429  0.0000571 -0.0002000 0.0000000
 1168:  32 11 21  2 31 10 21  0               227.4402000   227.4398911  0.0003089 -0.0002000 0.0000000
 1169:  33 11 22  2 32 10 22  0               227.6251000   227.6250824  0.0000176 -0.0002000 0.0000000
 1170:  34 11 23  2 33 10 23  0               227.8092000   227.8091668  0.0000332 -0.0002000 0.0000000
 1171:  35 11 24  2 34 10 24  0               227.9925000   227.9924480  0.0000520 -0.0002000 0.0000000
 1172:  36 11 25  2 35 10 25  0               228.1751000   228.1751083 -0.0000083 -0.0002000 0.0000000
 1173:  37 11 26  2 36 10 26  0               228.3572000   228.3572677 -0.0000677 -0.0002000 0.0000000
 1174:  38 11 27  2 37 10 27  0               228.5391000   228.5390117  0.0000883 -0.0002000 0.0000000
 1175:  39 11 28  2 38 10 28  0               228.7204000   228.7204047 -0.0000047 -0.0002000 0.0000000
 1176:  40 11 29  2 39 10 29  0               228.9019000   228.9014972  0.0004028 -0.0002000 0.0000000
 1177:  41 11 30  2 40 10 30  0               229.0825000   229.0823300  0.0001700 -0.0002000 0.0000000
 1178:  42 11 31  2 41 10 31  0               229.2630000   229.2629362  0.0000638 -0.0002000 0.0000000
 1179:  43 11 32  2 42 10 32  0               229.4434000   229.4433432  0.0000568 -0.0002000 0.0000000
 1180:  44 11 33  2 43 10 33  0               229.6236000   229.6235743  0.0000257 -0.0002000 0.0000000
 1181:  45 11 34  2 44 10 34  0               229.8038000   229.8036488  0.0001512 -0.0002000 0.0000000
 1182:  46 11 35  2 45 10 35  0               229.9837000   229.9835833  0.0001167 -0.0002000 0.0000000
 1183:  47 11 36  2 46 10 36  0               230.1638000   230.1633920  0.0004080 -0.0002000 0.0000000
 1184:  48 11 37  2 47 10 37  0               230.3431000   230.3430873  0.0000127 -0.0002000 0.0000000
 1185:  49 11 38  2 48 10 38  0               230.5227000   230.5226797  0.0000203 -0.0002000 0.0000000
 1186:  52 11 41  2 51 10 41  0               231.0611000   231.0609273  0.0001727 -0.0002000 0.0000000
 1187:  53 11 42  2 52 10 42  0               231.2400000   231.2401907 -0.0001907 -0.0002000 0.0000000
 1188:  54 11 43  2 53 10 43  0               231.4197000   231.4193879  0.0003121 -0.0002000 0.0000000
 1189:  55 11 44  2 54 10 44  0               231.5985000   231.5985238 -0.0000238 -0.0002000 0.0000000
 1190:  56 11 45  2 55 10 45  0               231.7778000   231.7776031  0.0001969 -0.0002000 0.0000000
 1191:  57 11 46  2 56 10 46  0               231.9564000   231.9566297 -0.0002297 -0.0002000 0.0000000
 1192:  58 11 47  2 57 10 47  0               232.1358000   232.1356072  0.0001928 -0.0002000 0.0000000
 1193:  59 11 48  2 58 10 48  0               232.3147000   232.3145389  0.0001611 -0.0002000 0.0000000
 1194:  60 11 49  2 59 10 49  0               232.4932000   232.4934279 -0.0002279 -0.0002000 0.0000000
 1195:  61 11 50  2 60 10 50  0               232.6725000   232.6722767  0.0002233 -0.0002000 0.0000000
 1196:  62 11 51  2 61 10 51  0               232.8511000   232.8510879  0.0000121 -0.0002000 0.0000000
 1197:  63 11 52  2 62 10 52  0               233.0299000   233.0298636  0.0000364 -0.0002000 0.0000000
 1198:  64 11 53  2 63 10 53  0               233.2088000   233.2086058  0.0001942 -0.0002000 0.0000000
 1199:  65 11 54  2 64 10 54  0               233.3877000   233.3873166  0.0003834 -0.0002000 0.0000000
 1200:  67 11 56  2 66 10 56  0               233.7451000   233.7446500  0.0004500 -0.0002000 0.0000000
 1201:  68 11 57  2 67 10 57  0               233.9234000   233.9232758  0.0001242 -0.0002000 0.0000000
 1202:  69 11 58  2 68 10 58  0               234.1019000   234.1018760  0.0000240 -0.0002000 0.0000000
 1203:  70 11 59  2 69 10 59  0               234.2804000   234.2804520 -0.0000520 -0.0002000 0.0000000
 1204:  71 11 60  2 70 10 60  0               234.4589000   234.4590048 -0.0001048 -0.0002000 0.0000000
 1205:  72 11 61  2 71 10 61  0               234.6376000   234.6375355  0.0000645 -0.0002000 0.0000000
 1206:  73 11 62  2 72 10 62  0               234.8164000   234.8160451  0.0003549 -0.0002000 0.0000000
 1207:  79 11 68  2 78 10 68  0               235.8868000   235.8867062  0.0000938 -0.0002000 0.0000000
 1208:  80 11 69  2 79 10 69  0               236.0654000   236.0650903  0.0003097 -0.0002000 0.0000000
 1209:  81 11 70  2 80 10 70  0               236.2435000   236.2434590  0.0000410 -0.0002000 0.0000000
 1210:  83 11 72  2 82 10 72  0               236.6002000   236.6001525  0.0000475 -0.0002000 0.0000000
 1211:  12 12  0  2 11 11  0  0               224.5622000   224.5622660 -0.0000660 -0.0002000 0.0000000
 1212:  13 12  1  2 12 11  1  0               224.6853000   224.6851037  0.0001963 -0.0002000 0.0000000
 1213:  14 12  2  2 13 11  2  0               224.8076000   224.8076145 -0.0000145 -0.0002000 0.0000000
 1214:  15 12  3  2 14 11  3  0               224.9295000   224.9296293 -0.0001293 -0.0002000 0.0000000
 1215:  16 12  4  2 15 11  4  0               225.0510000   225.0509260  0.0000740 -0.0002000 0.0000000
 1216:  17 12  5  2 16 11  5  0               225.1713000   225.1711815  0.0001185 -0.0002000 0.0000000
 1217:  19 12  7  2 18 11  7  0               225.4061000   225.4058835  0.0002165 -0.0002000 0.0000000
 1218:  20 12  8  2 19 11  8  0               225.5169000   225.5171756 -0.0002756 -0.0002000 0.0000000
 1219:  21 12  9  2 20 11  9  0               225.6197000   225.6199618 -0.0002618 -0.0002000 0.0000000
 1220:  22 12 10  2 21 11 10  0               225.7098000   225.7097934  0.0000066 -0.0002000 0.0000000
 1221:  23 12 11  2 22 11 11  0               225.7878000   225.7877874  0.0000126 -0.0002000 0.0000000
 1222:  24 12 12  2 23 11 12  0               225.8691000   225.8690828  0.0000172 -0.0002000 0.0000000
 1223:  25 12 13  2 24 11 13  0               225.9765000   225.9767864 -0.0002864 -0.0002000 0.0000000
 1224:  26 12 14  2 25 11 14  0               226.1259000   226.1258433  0.0000567 -0.0002000 0.0000000
 1225:  27 12 15  2 26 11 15  0               226.3179000   226.3177918  0.0001082 -0.0002000 0.0000000
 1226:  28 12 16  2 27 11 16  0               226.5397000   226.5395464  0.0001536 -0.0002000 0.0000000
 1227:  29 12 17  2 28 11 17  0               226.7679000   226.7679305 -0.0000305 -0.0002000 0.0000000
 1228:  30 12 18  2 29 11 18  0               226.9865000   226.9864815  0.0000185 -0.0002000 0.0000000
 1229:  31 12 19  2 30 11 19  0               227.1924000   227.1923910  0.0000090 -0.0002000 0.0000000
 1230:  33 12 21  2 32 11 21  0               227.5802000   227.5804016 -0.0002016 -0.0002000 0.0000000
 1231:  34 12 22  2 33 11 22  0               227.7682000   227.7684318 -0.0002318 -0.0002000 0.0000000
 1232:  35 12 23  2 34 11 23  0               227.9548000   227.9545014  0.0002986 -0.0002000 0.0000000
 1233:  36 12 24  2 35 11 24  0               228.1394000   228.1392769  0.0001231 -0.0002000 0.0000000
 1234:  37 12 25  2 36 11 25  0               228.3233000   228.3231242  0.0001758 -0.0002000 0.0000000
 1235:  38 12 26  2 37 11 26  0               228.5065000   228.5062598  0.0002402 -0.0002000 0.0000000
 1236:  39 12 27  2 38 11 27  0               228.6888000   228.6888240 -0.0000240 -0.0002000 0.0000000
 1237:  40 12 28  2 39 11 28  0               228.8712000   228.8709155  0.0002845 -0.0002000 0.0000000
 1238:  41 12 29  2 40 11 29  0               229.0526000   229.0526079 -0.0000079 -0.0002000 0.0000000
 1239:  42 12 30  2 41 11 30  0               229.2342000   229.2339587  0.0002413 -0.0002000 0.0000000
 1240:  43 12 31  2 42 11 31  0               229.4147000   229.4150141 -0.0003141 -0.0002000 0.0000000
 1241:  44 12 32  2 43 11 32  0               229.5959000   229.5958116  0.0000884 -0.0002000 0.0000000
 1242:  45 12 33  2 44 11 33  0               229.7766000   229.7763826  0.0002174 -0.0002000 0.0000000
 1243:  46 12 34  2 45 11 34  0               229.9572000   229.9567530  0.0004470 -0.0002000 0.0000000
 1244:  48 12 36  2 47 11 36  0               230.3171000   230.3169775  0.0001225 -0.0002000 0.0000000
 1245:  49 12 37  2 48 11 37  0               230.4966000   230.4968664 -0.0002664 -0.0002000 0.0000000
 1246:  50 12 38  2 49 11 38  0               230.6762000   230.6766257 -0.0004257 -0.0002000 0.0000000
 1247:  51 12 39  2 50 11 39  0               230.8563000   230.8562676  0.0000324 -0.0002000 0.0000000
 1248:  52 12 40  2 51 11 40  0               231.0357000   231.0358027 -0.0001027 -0.0002000 0.0000000
 1249:  54 12 42  2 53 11 42  0               231.3946000   231.3945881  0.0000119 -0.0002000 0.0000000
 1250:  55 12 43  2 54 11 43  0               231.5735000   231.5738539 -0.0003539 -0.0002000 0.0000000
 1251:  56 12 44  2 55 11 44  0               231.7532000   231.7530440  0.0001560 -0.0002000 0.0000000
 1252:  57 12 45  2 56 11 45  0               231.9324000   231.9321640  0.0002360 -0.0002000 0.0000000
 1253:  58 12 46  2 57 11 46  0               232.1114000   232.1112191  0.0001809 -0.0002000 0.0000000
 1254:  59 12 47  2 58 11 47  0               232.2904000   232.2902139  0.0001861 -0.0002000 0.0000000
 1255:  60 12 48  2 59 11 48  0               232.4697000   232.4691526  0.0005474 -0.0002000 0.0000000
 1256:  61 12 49  2 60 11 49  0               232.6481000   232.6480389  0.0000611 -0.0002000 0.0000000
 1257:  62 12 50  2 61 11 50  0               232.8273000   232.8268762  0.0004238 -0.0002000 0.0000000
 1258:  74 12 62  2 73 11 62  0               234.9702000   234.9699966  0.0002034 -0.0002000 0.0000000
 1259:  75 12 63  2 74 11 63  0               235.1488000   235.1484005  0.0003995 -0.0002000 0.0000000
 1260:  76 12 64  2 75 11 64  0               235.3270000   235.3267813  0.0002187 -0.0002000 0.0000000
 1261:  77 12 65  2 76 11 65  0               235.5053000   235.5051401  0.0001599 -0.0002000 0.0000000
 1262:  78 12 66  2 77 11 66  0               235.6839000   235.6834778  0.0004222 -0.0002000 0.0000000
 1263:  79 12 67  2 78 11 67  0               235.8623000   235.8617952  0.0005048 -0.0002000 0.0000000
 1264:  80 12 68  2 79 11 68  0               236.0402000   236.0400931  0.0001069 -0.0002000 0.0000000
 1265:  81 12 69  2 80 11 69  0               236.2185000   236.2183723  0.0001277 -0.0002000 0.0000000
 1266:  82 12 70  2 81 11 70  0               236.3966000   236.3966334 -0.0000334 -0.0002000 0.0000000
 1267:  83 12 71  2 82 11 71  0               236.5749000   236.5748772  0.0000228 -0.0002000 0.0000000
 1268:  13 13  0  2 12 12  0  0               224.7862000   224.7863245 -0.0001245 -0.0002000 0.0000000
 1269:  14 13  1  2 13 12  1  0               224.9089000   224.9090731 -0.0001731 -0.0002000 0.0000000
 1270:  15 13  2  2 14 12  2  0               225.0314000   225.0315293 -0.0001293 -0.0002000 0.0000000
 1271:  16 13  3  2 15 12  3  0               225.1534000   225.1535570 -0.0001570 -0.0002000 0.0000000
 1272:  17 13  4  2 16 12  4  0               225.2749000   225.2749865 -0.0000865 -0.0002000 0.0000000
 1273:  18 13  5  2 17 12  5  0               225.3956000   225.3955952  0.0000048 -0.0002000 0.0000000
 1274:  19 13  6  2 18 12  6  0               225.5151000   225.5150596  0.0000404 -0.0002000 0.0000000
 1275:  20 13  7  2 19 12  7  0               225.6328000   225.6328397 -0.0000397 -0.0002000 0.0000000
 1276:  21 13  8  2 20 12  8  0               225.7479000   225.7479116 -0.0000116 -0.0002000 0.0000000
 1277:  22 13  9  2 21 12  9  0               225.8582000   225.8582494 -0.0000494 -0.0002000 0.0000000
 1278:  23 13 10  2 22 12 10  0               225.9602000   225.9601973  0.0000027 -0.0002000 0.0000000
 1279:  24 13 11  2 23 12 11  0               226.0491000   226.0490935  0.0000065 -0.0002000 0.0000000
 1280:  25 13 12  2 24 12 12  0               226.1247000   226.1246992  0.0000008 -0.0002000 0.0000000
 1281:  26 13 13  2 25 12 13  0               226.2005000   226.2003337  0.0001663 -0.0002000 0.0000000
 1282:  27 13 14  2 26 12 14  0               226.2998000   226.2998250 -0.0000250 -0.0002000 0.0000000
 1283:  28 13 15  2 27 12 15  0               226.4409000   226.4408716  0.0000284 -0.0002000 0.0000000
 1284:  29 13 16  2 28 12 16  0               226.6275000   226.6273722  0.0001278 -0.0002000 0.0000000
 1285:  30 13 17  2 29 12 17  0               226.8481000   226.8481927 -0.0000927 -0.0002000 0.0000000
 1286:  31 13 18  2 30 12 18  0               227.0802000   227.0800085  0.0001915 -0.0002000 0.0000000
 1287:  32 13 19  2 31 12 19  0               227.3039000   227.3034767  0.0004233 -0.0002000 0.0000000
 1288:  33 13 20  2 32 12 20  0               227.5135000   227.5134845  0.0000155 -0.0002000 0.0000000
 1289:  34 13 21  2 33 12 21  0               227.7134000   227.7130685  0.0003315 -0.0002000 0.0000000
 1290:  35 13 22  2 34 12 22  0               227.9066000   227.9061871  0.0004129 -0.0002000 0.0000000
 1291:  36 13 23  2 35 12 23  0               228.0957000   228.0955062  0.0001938 -0.0002000 0.0000000
 1292:  37 13 24  2 36 12 24  0               228.2829000   228.2825222  0.0003778 -0.0002000 0.0000000
 1293:  38 13 25  2 37 12 25  0               228.4683000   228.4680354  0.0002646 -0.0002000 0.0000000
 1294:  39 13 26  2 38 12 26  0               228.6524000   228.6524838 -0.0000838 -0.0002000 0.0000000
 1295:  40 13 27  2 39 12 27  0               228.8363000   228.8361232  0.0001768 -0.0002000 0.0000000
 1296:  41 13 28  2 40 12 28  0               229.0190000   229.0191167 -0.0001167 -0.0002000 0.0000000
 1297:  42 13 29  2 41 12 29  0               229.2017000   229.2015773  0.0001227 -0.0002000 0.0000000
 1298:  43 13 30  2 42 12 30  0               229.3837000   229.3835889  0.0001111 -0.0002000 0.0000000
 1299:  44 13 31  2 43 12 31  0               229.5653000   229.5652162  0.0000838 -0.0002000 0.0000000
 1300:  45 13 32  2 44 12 32  0               229.7465000   229.7465111 -0.0000111 -0.0002000 0.0000000
 1301:  46 13 33  2 45 12 33  0               229.9275000   229.9275159 -0.0000159 -0.0002000 0.0000000
 1302:  47 13 34  2 46 12 34  0               230.1084000   230.1082655  0.0001345 -0.0002000 0.0000000
 1303:  48 13 35  2 47 12 35  0               230.2889000   230.2887894  0.0001106 -0.0002000 0.0000000
 1304:  49 13 36  2 48 12 36  0               230.4692000   230.4691122  0.0000878 -0.0002000 0.0000000
 1305:  50 13 37  2 49 12 37  0               230.6494000   230.6492551  0.0001449 -0.0002000 0.0000000
 1306:  51 13 38  2 50 12 38  0               230.8295000   230.8292361  0.0002639 -0.0002000 0.0000000
 1307:  52 13 39  2 51 12 39  0               231.0094000   231.0090710  0.0003290 -0.0002000 0.0000000
 1308:  53 13 40  2 52 12 40  0               231.1887000   231.1887733 -0.0000733 -0.0002000 0.0000000
 1309:  54 13 41  2 53 12 41  0               231.3683000   231.3683548 -0.0000548 -0.0002000 0.0000000
 1310:  55 13 42  2 54 12 42  0               231.5477000   231.5478262 -0.0001262 -0.0002000 0.0000000
 1311:  56 13 43  2 55 12 43  0               231.7271000   231.7271964 -0.0000964 -0.0002000 0.0000000
 1312:  58 13 45  2 57 12 45  0               232.0856000   232.0856654 -0.0000654 -0.0002000 0.0000000
 1313:  59 13 46  2 58 12 46  0               232.2648000   232.2647779  0.0000221 -0.0002000 0.0000000
 1314:  61 13 48  2 60 12 48  0               232.6229000   232.6227879  0.0001121 -0.0002000 0.0000000
 1315:  66 13 53  2 65 12 53  0               233.5171000   233.5167686  0.0003314 -0.0002000 0.0000000
 1316:  67 13 54  2 66 12 54  0               233.6955000   233.6954146  0.0000854 -0.0002000 0.0000000
 1317:  68 13 55  2 67 12 55  0               233.8742000   233.8740174  0.0001826 -0.0002000 0.0000000
 1318:  69 13 56  2 68 12 56  0               234.0529000   234.0525793  0.0003207 -0.0002000 0.0000000
 1319:  14 14  0  2 13 13  0  0               225.0101000   225.0102278 -0.0001278 -0.0002000 0.0000000
 1320:  15 14  1  2 14 13  1  0               225.1329000   225.1328838  0.0000162 -0.0002000 0.0000000
 1321:  16 14  2  2 15 13  2  0               225.2553000   225.2552735  0.0000265 -0.0002000 0.0000000
 1322:  17 14  3  2 16 13  3  0               225.3771000   225.3772842 -0.0001842 -0.0002000 0.0000000
 1323:  18 14  4  2 17 13  4  0               225.4989000   225.4987795  0.0001205 -0.0002000 0.0000000
 1324:  19 14  5  2 18 13  5  0               225.6197000   225.6195897  0.0001103 -0.0002000 0.0000000
 1325:  20 14  6  2 19 13  6  0               225.7395000   225.7394920  0.0000080 -0.0002000 0.0000000
 1326:  21 14  7  2 20 13  7  0               225.8582000   225.8581644  0.0000356 -0.0002000 0.0000000
 1327:  22 14  8  2 21 13  8  0               225.9752000   225.9750743  0.0001257 -0.0002000 0.0000000
 1328:  23 14  9  2 22 13  9  0               226.0891000   226.0892276 -0.0001276 -0.0002000 0.0000000
 1329:  24 14 10  2 23 13 10  0               226.1988000   226.1986801  0.0001199 -0.0002000 0.0000000
 1330:  25 14 11  2 24 13 11  0               226.2998000   226.2998983 -0.0000983 -0.0002000 0.0000000
 1331:  26 14 12  2 25 13 12  0               226.3881000   226.3880862  0.0000138 -0.0002000 0.0000000
 1332:  27 14 13  2 26 13 13  0               226.4617000   226.4617987 -0.0000987 -0.0002000 0.0000000
 1333:  28 14 14  2 27 13 14  0               226.5327000   226.5323376  0.0003624 -0.0002000 0.0000000
 1334:  29 14 15  2 28 13 15  0               226.6236000   226.6236735 -0.0000735 -0.0002000 0.0000000
 1335:  30 14 16  2 29 13 16  0               226.7561000   226.7561829 -0.0000829 -0.0002000 0.0000000
 1336:  31 14 17  2 30 13 17  0               226.9363000   226.9363387 -0.0000387 -0.0002000 0.0000000
 1337:  32 14 18  2 31 13 18  0               227.1553000   227.1551698  0.0001302 -0.0002000 0.0000000
 1338:  33 14 19  2 32 13 19  0               227.3897000   227.3897659 -0.0000659 -0.0002000 0.0000000
 1339:  34 14 20  2 33 13 20  0               227.6181000   227.6181509 -0.0000509 -0.0002000 0.0000000
 1340:  35 14 21  2 34 13 21  0               227.8325000   227.8325482 -0.0000482 -0.0002000 0.0000000
 1341:  36 14 22  2 35 13 22  0               228.0352000   228.0352305 -0.0000305 -0.0002000 0.0000000
 1342:  37 14 23  2 36 13 23  0               228.2305000   228.2304087  0.0000913 -0.0002000 0.0000000
 1343:  38 14 24  2 37 13 24  0               228.4211000   228.4211338 -0.0000338 -0.0002000 0.0000000
 1344:  41 14 27  2 40 13 27  0               228.9808000   228.9805540  0.0002460 -0.0002000 0.0000000
 1345:  42 14 28  2 41 13 28  0               229.1651000   229.1647253  0.0003747 -0.0002000 0.0000000
 1346:  43 14 29  2 42 13 29  0               229.3482000   229.3481718  0.0000282 -0.0002000 0.0000000
 1347:  44 14 30  2 43 13 30  0               229.5311000   229.5310226  0.0000774 -0.0002000 0.0000000
 1348:  45 14 31  2 44 13 31  0               229.7136000   229.7133721  0.0002279 -0.0002000 0.0000000
 1349:  46 14 32  2 45 13 32  0               229.8956000   229.8952931  0.0003069 -0.0002000 0.0000000
 1350:  47 14 33  2 46 13 33  0               230.0772000   230.0768435  0.0003565 -0.0002000 0.0000000
 1351:  48 14 34  2 47 13 34  0               230.2582000   230.2580704  0.0001296 -0.0002000 0.0000000
 1352:  49 14 35  2 48 13 35  0               230.4392000   230.4390128  0.0001872 -0.0002000 0.0000000
 1353:  50 14 36  2 49 13 36  0               230.6198000   230.6197033  0.0000967 -0.0002000 0.0000000
 1354:  51 14 37  2 50 13 37  0               230.8001000   230.8001693 -0.0000693 -0.0002000 0.0000000
 1355:  52 14 38  2 51 13 38  0               230.9805000   230.9804344  0.0000656 -0.0002000 0.0000000
 1356:  53 14 39  2 52 13 39  0               231.1608000   231.1605188  0.0002812 -0.0002000 0.0000000
 1357:  54 14 40  2 53 13 40  0               231.3406000   231.3404398  0.0001602 -0.0002000 0.0000000
 1358:  55 14 41  2 54 13 41  0               231.5204000   231.5202127  0.0001873 -0.0002000 0.0000000
 1359:  56 14 42  2 55 13 42  0               231.7004000   231.6998505  0.0005495 -0.0002000 0.0000000
 1360:  57 14 43  2 56 13 43  0               231.8795000   231.8793651  0.0001349 -0.0002000 0.0000000
 1361:  58 14 44  2 57 13 44  0               232.0589000   232.0587665  0.0001335 -0.0002000 0.0000000
 1362:  59 14 45  2 58 13 45  0               232.2382000   232.2380640  0.0001360 -0.0002000 0.0000000
 1363:  60 14 46  2 59 13 46  0               232.4174000   232.4172655  0.0001345 -0.0002000 0.0000000
 1364:  61 14 47  2 60 13 47  0               232.5967000   232.5963784  0.0003216 -0.0002000 0.0000000
 1365:  63 14 49  2 62 13 49  0               232.9546000   232.9543633  0.0002367 -0.0002000 0.0000000
 1366:  64 14 50  2 63 13 50  0               233.1334000   233.1332464  0.0001536 -0.0002000 0.0000000
 1367:  65 14 51  2 64 13 51  0               233.3123000   233.3120631  0.0002369 -0.0002000 0.0000000
 1368:  66 14 52  2 65 13 52  0               233.4908000   233.4908177 -0.0000177 -0.0002000 0.0000000
 1369:  67 14 53  2 66 13 53  0               233.6691000   233.6695140 -0.0004140 -0.0002000 0.0000000
 1370:  68 14 54  2 67 13 54  0               233.8483000   233.8481557  0.0001443 -0.0002000 0.0000000
 1371:  69 14 55  2 68 13 55  0               234.0273000   234.0267459  0.0005541 -0.0002000 0.0000000
 1372:  70 14 56  2 69 13 56  0               234.2056000   234.2052877  0.0003123 -0.0002000 0.0000000
 1373:  71 14 57  2 70 13 57  0               234.3840000   234.3837838  0.0002162 -0.0002000 0.0000000
 1374:  75 14 61  2 74 13 61  0               235.0976000   235.0973579  0.0002421 -0.0002000 0.0000000
 1375:  76 14 62  2 75 13 62  0               235.2757000   235.2756592  0.0000408 -0.0002000 0.0000000
 1376:  77 14 63  2 76 13 63  0               235.4540000   235.4539271  0.0000729 -0.0002000 0.0000000
 1377:  80 14 66  2 79 13 66  0               235.9887000   235.9885456  0.0001544 -0.0002000 0.0000000
 1378:  81 14 67  2 80 13 67  0               236.1666000   236.1666946 -0.0000946 -0.0002000 0.0000000
 1379:  82 14 68  2 81 13 68  0               236.3448000   236.3448170 -0.0000170 -0.0002000 0.0000000
 1380:  83 14 69  2 82 13 69  0               236.5229000   236.5229140 -0.0000140 -0.0002000 0.0000000
 1381:  15 15  0  2 14 14  0  0               225.2340000   225.2339754  0.0000246 -0.0002000 0.0000000
 1382:  16 15  1  2 15 14  1  0               225.3564000   225.3565363 -0.0001363 -0.0002000 0.0000000
 1383:  17 15  2  2 16 14  2  0               225.4788000   225.4788513 -0.0000513 -0.0002000 0.0000000
 1384:  18 15  3  2 17 14  3  0               225.6009000   225.6008251  0.0000749 -0.0002000 0.0000000
 1385:  19 15  4  2 18 14  4  0               225.7223000   225.7223448 -0.0000448 -0.0002000 0.0000000
 1386:  20 15  5  2 19 14  5  0               225.8432000   225.8432741 -0.0000741 -0.0002000 0.0000000
 1387:  21 15  6  2 20 14  6  0               225.9636000   225.9634435  0.0001565 -0.0002000 0.0000000
 1388:  22 15  7  2 21 14  7  0               226.0827000   226.0826310  0.0000690 -0.0002000 0.0000000
 1389:  23 15  8  2 22 14  8  0               226.2005000   226.2005166 -0.0000166 -0.0002000 0.0000000
 1390:  24 15  9  2 23 14  9  0               226.3162000   226.3165773 -0.0003773 -0.0002000 0.0000000
 1391:  25 15 10  2 24 14 10  0               226.4298000   226.4298511 -0.0000511 -0.0002000 0.0000000
 1392:  26 15 11  2 25 14 11  0               226.5383000   226.5384771 -0.0001771 -0.0002000 0.0000000
 1393:  27 15 12  2 26 14 12  0               226.6390000   226.6390545 -0.0000545 -0.0002000 0.0000000
 1394:  28 15 13  2 27 14 13  0               226.7267000   226.7267233 -0.0000233 -0.0002000 0.0000000
 1395:  29 15 14  2 28 14 14  0               226.7989000   226.7989957 -0.0000957 -0.0002000 0.0000000
 1396:  30 15 15  2 29 14 15  0               226.8649000   226.8650524 -0.0001524 -0.0002000 0.0000000
 1397:  31 15 16  2 30 14 16  0               226.9485000   226.9484254  0.0000746 -0.0002000 0.0000000
 1398:  32 15 17  2 31 14 17  0               227.0721000   227.0719702  0.0001298 -0.0002000 0.0000000
 1399:  33 15 18  2 32 14 18  0               227.2452000   227.2449378  0.0002622 -0.0002000 0.0000000
 1400:  34 15 19  2 33 14 19  0               227.4609000   227.4607054  0.0001946 -0.0002000 0.0000000
 1401:  35 15 20  2 34 14 20  0               227.6974000   227.6973058  0.0000942 -0.0002000 0.0000000
 1402:  36 15 21  2 35 14 21  0               227.9306000   227.9305006  0.0000994 -0.0002000 0.0000000
 1403:  37 15 22  2 36 14 22  0               228.1492000   228.1495538 -0.0003538 -0.0002000 0.0000000
 1404:  38 15 23  2 37 14 23  0               228.3557000   228.3556248  0.0000752 -0.0002000 0.0000000
 1405:  39 15 24  2 38 14 24  0               228.5532000   228.5530681  0.0001319 -0.0002000 0.0000000
 1406:  40 15 25  2 39 14 25  0               228.7455000   228.7453272  0.0001728 -0.0002000 0.0000000
 1407:  42 15 27  2 41 14 27  0               229.1219000   229.1215996  0.0003004 -0.0002000 0.0000000
 1408:  43 15 28  2 42 14 28  0               229.3076000   229.3073580  0.0002420 -0.0002000 0.0000000
 1409:  44 15 29  2 43 14 29  0               229.4925000   229.4920896  0.0004104 -0.0002000 0.0000000
 1410:  45 15 30  2 44 14 30  0               229.6758000   229.6760125 -0.0002125 -0.0002000 0.0000000
 1411:  46 15 31  2 45 14 31  0               229.8592000   229.8592736 -0.0000736 -0.0002000 0.0000000
 1412:  47 15 32  2 46 14 32  0               230.0421000   230.0419793  0.0001207 -0.0002000 0.0000000
 1413:  48 15 33  2 47 14 33  0               230.2245000   230.2242105  0.0002895 -0.0002000 0.0000000
 1414:  49 15 34  2 48 14 34  0               230.4062000   230.4060317  0.0001683 -0.0002000 0.0000000
 1415:  50 15 35  2 49 14 35  0               230.5876000   230.5874949  0.0001051 -0.0002000 0.0000000
 1416:  51 15 36  2 50 14 36  0               230.7689000   230.7686432  0.0002568 -0.0002000 0.0000000
 1417:  52 15 37  2 51 14 37  0               230.9498000   230.9495126  0.0002874 -0.0002000 0.0000000
 1418:  53 15 38  2 52 14 38  0               231.1303000   231.1301337  0.0001663 -0.0002000 0.0000000
 1419:  54 15 39  2 53 14 39  0               231.3107000   231.3105322  0.0001678 -0.0002000 0.0000000
 1420:  55 15 40  2 54 14 40  0               231.4908000   231.4907305  0.0000695 -0.0002000 0.0000000
 1421:  56 15 41  2 55 14 41  0               231.6707000   231.6707477 -0.0000477 -0.0002000 0.0000000
 1422:  57 15 42  2 56 14 42  0               231.8506000   231.8506007 -0.0000007 -0.0002000 0.0000000
 1423:  58 15 43  2 57 14 43  0               232.0305000   232.0303040  0.0001960 -0.0002000 0.0000000
 1424:  59 15 44  2 58 14 44  0               232.2098000   232.2098706 -0.0000706 -0.0002000 0.0000000
 1425:  60 15 45  2 59 14 45  0               232.3895000   232.3893116  0.0001884 -0.0002000 0.0000000
 1426:  61 15 46  2 60 14 46  0               232.5684000   232.5686373 -0.0002373 -0.0002000 0.0000000
 1427:  62 15 47  2 61 14 47  0               232.7479000   232.7478565  0.0000435 -0.0002000 0.0000000
 1428:  63 15 48  2 62 14 48  0               232.9273000   232.9269772  0.0003228 -0.0002000 0.0000000
 1429:  64 15 49  2 63 14 49  0               233.1058000   233.1060067 -0.0002067 -0.0002000 0.0000000
 1430:  65 15 50  2 64 14 50  0               233.2850000   233.2849512  0.0000488 -0.0002000 0.0000000
 1431:  66 15 51  2 65 14 51  0               233.4640000   233.4638168  0.0001832 -0.0002000 0.0000000
 1432:  67 15 52  2 66 14 52  0               233.6428000   233.6426085  0.0001915 -0.0002000 0.0000000
 1433:  68 15 53  2 67 14 53  0               233.8214000   233.8213312  0.0000688 -0.0002000 0.0000000
 1434:  69 15 54  2 68 14 54  0               234.0002000   233.9999892  0.0002108 -0.0002000 0.0000000
 1435:  70 15 55  2 69 14 55  0               234.1791000   234.1785865  0.0005135 -0.0002000 0.0000000
 1436:  71 15 56  2 70 14 56  0               234.3573000   234.3571266  0.0001734 -0.0002000 0.0000000
 1437:  72 15 57  2 71 14 57  0               234.5359000   234.5356129  0.0002871 -0.0002000 0.0000000
 1438:  89 15 74  2 88 14 74  0               237.5636000   237.5638480 -0.0002480 -0.0002000 0.0000000
 1439:  90 15 75  2 89 14 75  0               237.7417000   237.7417149 -0.0000149 -0.0002000 0.0000000
 1440:  91 15 76  2 90 14 76  0               237.9195000   237.9195595 -0.0000595 -0.0002000 0.0000000
 1441:  92 15 77  2 91 14 77  0               238.0973000   238.0973825 -0.0000825 -0.0002000 0.0000000
 1442:  93 15 78  2 92 14 78  0               238.2752000   238.2751847  0.0000153 -0.0002000 0.0000000
 1443:  94 15 79  2 93 14 79  0               238.4527000   238.4529668 -0.0002668 -0.0002000 0.0000000
 1444:  95 15 80  2 94 14 80  0               238.6307000   238.6307294 -0.0000294 -0.0002000 0.0000000
 1445:  96 15 81  2 95 14 81  0               238.8086000   238.8084731  0.0001269 -0.0002000 0.0000000
 1446:  97 15 82  2 96 14 82  0               238.9862000   238.9861986  0.0000014 -0.0002000 0.0000000
 1447:  98 15 83  2 97 14 83  0               239.1636000   239.1639064 -0.0003064 -0.0002000 0.0000000
 1448:  16 16  0  2 15 15  0  0               225.4574000   225.4575668 -0.0001668 -0.0002000 0.0000000
 1449:  17 16  1  2 16 15  1  0               225.5800000   225.5800309 -0.0000309 -0.0002000 0.0000000
 1450:  18 16  2  2 17 15  2  0               225.7023000   225.7022651  0.0000349 -0.0002000 0.0000000
 1451:  19 16  3  2 18 15  3  0               225.8241000   225.8241880 -0.0000880 -0.0002000 0.0000000
 1452:  20 16  4  2 19 15  4  0               225.9456000   225.9457040 -0.0001040 -0.0002000 0.0000000
 1453:  21 16  5  2 20 15  5  0               226.0667000   226.0667004 -0.0000004 -0.0002000 0.0000000
 1454:  22 16  6  2 21 15  6  0               226.1870000   226.1870410 -0.0000410 -0.0002000 0.0000000
 1455:  23 16  7  2 22 15  7  0               226.3066000   226.3065570  0.0000430 -0.0002000 0.0000000
 1456:  24 16  8  2 23 15  8  0               226.4250000   226.4250274 -0.0000274 -0.0002000 0.0000000
 1457:  25 16  9  2 24 15  9  0               226.5423000   226.5421352  0.0001648 -0.0002000 0.0000000
 1458:  26 16 10  2 25 15 10  0               226.6573000   226.6573683 -0.0000683 -0.0002000 0.0000000
 1459:  27 16 11  2 26 15 11  0               226.7696000   226.7697982 -0.0001982 -0.0002000 0.0000000
 1460:  28 16 12  2 27 15 12  0               226.8775000   226.8776479 -0.0001479 -0.0002000 0.0000000
 1461:  29 16 13  2 28 15 13  0               226.9777000   226.9776564  0.0000436 -0.0002000 0.0000000
 1462:  30 16 14  2 29 15 14  0               227.0649000   227.0649609 -0.0000609 -0.0002000 0.0000000
 1463:  31 16 15  2 30 15 15  0               227.1364000   227.1361989  0.0002011 -0.0002000 0.0000000
 1464:  32 16 16  2 31 15 16  0               227.1987000   227.1984127  0.0002873 -0.0002000 0.0000000
 1465:  33 16 17  2 32 15 17  0               227.2743000   227.2741445  0.0001555 -0.0002000 0.0000000
 1466:  39 16 23  2 38 15 23  0               228.4646000   228.4644681  0.0001319 -0.0002000 0.0000000
 1467:  40 16 24  2 39 15 24  0               228.6739000   228.6742281 -0.0003281 -0.0002000 0.0000000
 1468:  41 16 25  2 40 15 25  0               228.8742000   228.8741593  0.0000407 -0.0002000 0.0000000
 1469:  42 16 26  2 41 15 26  0               229.0681000   229.0680937  0.0000063 -0.0002000 0.0000000
 1470:  43 16 27  2 42 15 27  0               229.2585000   229.2584136  0.0000864 -0.0002000 0.0000000
 1471:  45 16 29  2 44 15 29  0               229.6332000   229.6329157  0.0002843 -0.0002000 0.0000000
 1472:  46 16 30  2 45 15 30  0               229.8184000   229.8182363  0.0001637 -0.0002000 0.0000000
 1473:  47 16 31  2 46 15 31  0               230.0027000   230.0026590  0.0000410 -0.0002000 0.0000000
 1474:  48 16 32  2 47 15 32  0               230.1865000   230.1863505  0.0001495 -0.0002000 0.0000000
 1475:  49 16 33  2 48 15 33  0               230.3700000   230.3694299  0.0005701 -0.0002000 0.0000000
 1476:  50 16 34  2 49 15 34  0               230.5521000   230.5519873  0.0001127 -0.0002000 0.0000000
 1477:  52 16 36  2 51 15 36  0               230.9158000   230.9158068 -0.0000068 -0.0002000 0.0000000
 1478:  53 16 37  2 52 15 37  0               231.0974000   231.0971737  0.0002263 -0.0002000 0.0000000
 1479:  54 16 38  2 53 15 38  0               231.2784000   231.2782340  0.0001660 -0.0002000 0.0000000
 1480:  55 16 39  2 54 15 39  0               231.4594000   231.4590212  0.0003788 -0.0002000 0.0000000
 1481:  56 16 40  2 55 15 40  0               231.6397000   231.6395637  0.0001363 -0.0002000 0.0000000
 1482:  57 16 41  2 56 15 41  0               231.8200000   231.8198859  0.0001141 -0.0002000 0.0000000
 1483:  58 16 42  2 57 15 42  0               232.0003000   232.0000089  0.0002911 -0.0002000 0.0000000
 1484:  59 16 43  2 58 15 43  0               232.1801000   232.1799511  0.0001489 -0.0002000 0.0000000
 1485:  60 16 44  2 59 15 44  0               232.3603000   232.3597286  0.0005714 -0.0002000 0.0000000
 1486:  61 16 45  2 60 15 45  0               232.5394000   232.5393554  0.0000446 -0.0002000 0.0000000
 1487:  62 16 46  2 61 15 46  0               232.7189000   232.7188441  0.0000559 -0.0002000 0.0000000
 1488:  63 16 47  2 62 15 47  0               232.8986000   232.8982056  0.0003944 -0.0002000 0.0000000
 1489:  64 16 48  2 63 15 48  0               233.0775000   233.0774498  0.0000502 -0.0002000 0.0000000
 1490:  65 16 49  2 64 15 49  0               233.2568000   233.2565854  0.0002146 -0.0002000 0.0000000
 1491:  66 16 50  2 65 15 50  0               233.4362000   233.4356205  0.0005795 -0.0002000 0.0000000
 1492:  67 16 51  2 66 15 51  0               233.6147000   233.6145619  0.0001381 -0.0002000 0.0000000
 1493:  68 16 52  2 67 15 52  0               233.7935000   233.7934162  0.0000838 -0.0002000 0.0000000
 1494:  70 16 54  2 69 15 54  0               234.1510000   234.1508858  0.0001142 -0.0002000 0.0000000
 1495:  71 16 55  2 70 15 55  0               234.3297000   234.3295112  0.0001888 -0.0002000 0.0000000
 1496:  72 16 56  2 71 15 56  0               234.5083000   234.5080696  0.0002304 -0.0002000 0.0000000
 1497:  73 16 57  2 72 15 57  0               234.6864000   234.6865649 -0.0001649 -0.0002000 0.0000000
 1498:  74 16 58  2 73 15 58  0               234.8650000   234.8650008 -0.0000008 -0.0002000 0.0000000
 1499:  75 16 59  2 74 15 59  0               235.0436000   235.0433807  0.0002193 -0.0002000 0.0000000
 1500:  76 16 60  2 75 15 60  0               235.2216000   235.2217076 -0.0001076 -0.0002000 0.0000000
 1501:  77 16 61  2 76 15 61  0               235.3997000   235.3999843 -0.0002843 -0.0002000 0.0000000
 1502:  78 16 62  2 77 15 62  0               235.5779000   235.5782135 -0.0003135 -0.0002000 0.0000000
 1503:   1  1  1  2  2  2  1  0               221.4988000   221.4985929  0.0002071 -0.0002000 0.0000000
 1504:   2  1  2  2  3  2  2  0               221.3487000   221.3486619  0.0000381 -0.0002000 0.0000000
 1505:   3  1  3  2  4  2  3  0               221.1869000   221.1870245 -0.0001245 -0.0002000 0.0000000
 1506:   4  1  4  2  5  2  4  0               221.0159000   221.0162870 -0.0003870 -0.0002000 0.0000000
 1507:   6  1  6  2  7  2  6  0               220.6608000   220.6607540  0.0000460 -0.0002000 0.0000000
 1508:   7  1  7  2  8  2  7  0               220.4803000   220.4805588 -0.0002588 -0.0002000 0.0000000
 1509:  10  1 10  2 11  2 10  0               219.9388000   219.9389964 -0.0001964 -0.0002000 0.0000000
 1510:  13  1 13  2 14  2 13  0               219.3979000   219.3976483  0.0002517 -0.0002000 0.0000000
 1511:  14  1 14  2 15  2 14  0               219.2174000   219.2172477  0.0001523 -0.0002000 0.0000000
 1512:  17  1 17  2 18  2 17  0               218.6765000   218.6761310  0.0003690 -0.0002000 0.0000000
 1513:  18  1 18  2 19  2 18  0               218.4960000   218.4957790  0.0002210 -0.0002000 0.0000000
 1514:  19  1 19  2 20  2 19  0               218.3153000   218.3154345 -0.0001345 -0.0002000 0.0000000
 1515:  20  1 20  2 21  2 20  0               218.1349000   218.1350964 -0.0001964 -0.0002000 0.0000000
 1516:  21  1 21  2 22  2 21  0               217.9549000   217.9547638  0.0001362 -0.0002000 0.0000000
 1517:  22  1 22  2 23  2 22  0               217.7743000   217.7744362 -0.0001362 -0.0002000 0.0000000
 1518:  23  1 23  2 24  2 23  0               217.5944000   217.5941129  0.0002871 -0.0002000 0.0000000
 1519:  24  1 24  2 25  2 24  0               217.4140000   217.4137936  0.0002064 -0.0002000 0.0000000
 1520:  25  1 25  2 26  2 25  0               217.2332000   217.2334779 -0.0002779 -0.0002000 0.0000000
 1521:  26  1 26  2 27  2 26  0               217.0530000   217.0531654 -0.0001654 -0.0002000 0.0000000
 1522:  27  1 27  2 28  2 27  0               216.8732000   216.8728561  0.0003439 -0.0002000 0.0000000
 1523:  29  1 29  2 30  2 29  0               216.5122000   216.5122461 -0.0000461 -0.0002000 0.0000000
 1524:  30  1 30  2 31  2 30  0               216.3319000   216.3319451 -0.0000451 -0.0002000 0.0000000
 1525:  32  1 32  2 33  2 32  0               215.9716000   215.9713506  0.0002494 -0.0002000 0.0000000
 1526:  33  1 33  2 34  2 33  0               215.7907000   215.7910569 -0.0003569 -0.0002000 0.0000000
 1527:  35  1 35  2 36  2 35  0               215.4305000   215.4304768  0.0000232 -0.0002000 0.0000000
 1528:  37  1 37  2 38  2 37  0               215.0699000   215.0699058 -0.0000058 -0.0002000 0.0000000
 1529:  38  1 38  2 39  2 38  0               214.8897000   214.8896237  0.0000763 -0.0002000 0.0000000
 1530:  48  1 48  2 49  2 48  0               213.0872000   213.0869323  0.0002677 -0.0002000 0.0000000
 1531:  50  1 50  2 51  2 50  0               212.7266000   212.7264237  0.0001763 -0.0002000 0.0000000
 1532:  53  1 53  2 54  2 53  0               212.1854000   212.1856809 -0.0002809 -0.0002000 0.0000000
 1533:  56  1 56  2 57  2 56  0               211.6451000   211.6449636  0.0001364 -0.0002000 0.0000000
 1534:  57  1 57  2 58  2 57  0               211.4644000   211.4647303 -0.0003303 -0.0002000 0.0000000
 1535:  58  1 58  2 59  2 58  0               211.2842000   211.2845001 -0.0003001 -0.0002000 0.0000000
 1536:  61  1 61  2 62  2 61  0               210.7434000   210.7438284 -0.0004284 -0.0002000 0.0000000
 1537:  62  1 62  2 63  2 62  0               210.5633000   210.5636110 -0.0003110 -0.0002000 0.0000000
 1538:  64  1 64  2 65  2 64  0               210.2028000   210.2031863 -0.0003863 -0.0002000 0.0000000
 1539:  67  1 67  2 68  2 67  0               209.6629000   209.6625754  0.0003246 -0.0002000 0.0000000
 1540:  72  1 72  2 73  2 72  0               208.7617000   208.7616317  0.0000683 -0.0002000 0.0000000
 1541:   6  2  5  2  7  3  5  0               220.6667000   220.6666639  0.0000361 -0.0002000 0.0000000
 1542:   7  2  6  2  8  3  6  0               220.4910000   220.4910358 -0.0000358 -0.0002000 0.0000000
 1543:  10  2  9  2 11  3  9  0               219.9500000   219.9500519 -0.0000519 -0.0002000 0.0000000
 1544:  11  2 10  2 12  3 10  0               219.7690000   219.7688894  0.0001106 -0.0002000 0.0000000
 1545:  13  2 12  2 14  3 12  0               219.4066000   219.4068278 -0.0002278 -0.0002000 0.0000000
 1546:  14  2 13  2 15  3 13  0               219.2258000   219.2259321 -0.0001321 -0.0002000 0.0000000
 1547:  15  2 14  2 16  3 14  0               219.0453000   219.0451055  0.0001945 -0.0002000 0.0000000
 1548:  16  2 15  2 17  3 15  0               218.8644000   218.8643339  0.0000661 -0.0002000 0.0000000
 1549:  18  2 17  2 19  3 17  0               218.5027000   218.5029135 -0.0002135 -0.0002000 0.0000000
 1550:  20  2 19  2 21  3 19  0               218.1413000   218.1416111 -0.0003111 -0.0002000 0.0000000
 1551:  21  2 20  2 22  3 20  0               217.9608000   217.9609924 -0.0001924 -0.0002000 0.0000000
 1552:  23  2 22  2 24  3 22  0               217.5997000   217.5998049 -0.0001049 -0.0002000 0.0000000
 1553:  24  2 23  2 25  3 23  0               217.4193000   217.4192318  0.0000682 -0.0002000 0.0000000
 1554:  26  2 25  2 27  3 25  0               217.0581000   217.0581188 -0.0000188 -0.0002000 0.0000000
 1555:  29  2 28  2 30  3 28  0               216.5163000   216.5165159 -0.0002159 -0.0002000 0.0000000
 1556:  30  2 29  2 31  3 29  0               216.3361000   216.3359963  0.0001037 -0.0002000 0.0000000
 1557:  31  2 30  2 32  3 30  0               216.1557000   216.1554829  0.0002171 -0.0002000 0.0000000
 1558:  32  2 31  2 33  3 31  0               215.9751000   215.9749754  0.0001246 -0.0002000 0.0000000
 1559:  33  2 32  2 34  3 32  0               215.7941000   215.7944734 -0.0003734 -0.0002000 0.0000000
 1560:  35  2 34  2 36  3 34  0               215.4336000   215.4334845  0.0001155 -0.0002000 0.0000000
 1561:  36  2 35  2 37  3 35  0               215.2530000   215.2529971  0.0000029 -0.0002000 0.0000000
 1562:  38  2 37  2 39  3 37  0               214.8922000   214.8920353  0.0001647 -0.0002000 0.0000000
 1563:  40  2 39  2 41  3 39  0               214.5313000   214.5310899  0.0002101 -0.0002000 0.0000000
 1564:  41  2 40  2 42  3 40  0               214.3505000   214.3506230 -0.0001230 -0.0002000 0.0000000
 1565:  43  2 42  2 44  3 42  0               213.9894000   213.9897005 -0.0003005 -0.0002000 0.0000000
 1566:  44  2 43  2 45  3 43  0               213.8093000   213.8092447  0.0000553 -0.0002000 0.0000000
 1567:  45  2 44  2 46  3 44  0               213.6289000   213.6287925  0.0001075 -0.0002000 0.0000000
 1568:  46  2 45  2 47  3 45  0               213.4482000   213.4483438 -0.0001438 -0.0002000 0.0000000
 1569:  47  2 46  2 48  3 46  0               213.2676000   213.2678986 -0.0002986 -0.0002000 0.0000000
 1570:  48  2 47  2 49  3 47  0               213.0872000   213.0874569 -0.0002569 -0.0002000 0.0000000
 1571:  50  2 49  2 51  3 49  0               212.7266000   212.7265840  0.0000160 -0.0002000 0.0000000
 1572:  53  2 52  2 54  3 52  0               212.1854000   212.1853006  0.0000994 -0.0002000 0.0000000
 1573:  54  2 53  2 55  3 53  0               212.0046000   212.0048798 -0.0002798 -0.0002000 0.0000000
 1574:  56  2 55  2 57  3 55  0               211.6438000   211.6440488 -0.0002488 -0.0002000 0.0000000
 1575:   3  3  1  2  4  4  1  0               221.0573000   221.0575581 -0.0002581 -0.0002000 0.0000000
 1576:   4  3  2  2  5  4  2  0               220.9279000   220.9281097 -0.0002097 -0.0002000 0.0000000
 1577:   6  3  4  2  7  4  4  0               220.6447000   220.6448207 -0.0001207 -0.0002000 0.0000000
 1578:   7  3  5  2  8  4  5  0               220.4871000   220.4871032 -0.0000032 -0.0002000 0.0000000
 1579:   8  3  6  2  9  4  6  0               220.3194000   220.3193805  0.0000195 -0.0002000 0.0000000
 1580:   9  3  7  2 10  4  7  0               220.1440000   220.1443196 -0.0003196 -0.0002000 0.0000000
 1581:  10  3  8  2 11  4  8  0               219.9651000   219.9649737  0.0001263 -0.0002000 0.0000000
 1582:  13  3 11  2 14  4 11  0               219.4199000   219.4198426  0.0000574 -0.0002000 0.0000000
 1583:  14  3 12  2 15  4 12  0               219.2384000   219.2380455  0.0003545 -0.0002000 0.0000000
 1584:  15  3 13  2 16  4 13  0               219.0563000   219.0564230 -0.0001230 -0.0002000 0.0000000
 1585:  16  3 14  2 17  4 14  0               218.8749000   218.8749557 -0.0000557 -0.0002000 0.0000000
 1586:  17  3 15  2 18  4 15  0               218.6937000   218.6936155  0.0000845 -0.0002000 0.0000000
 1587:  18  3 16  2 19  4 16  0               218.5127000   218.5123775  0.0003225 -0.0002000 0.0000000
 1588:  20  3 18  2 21  4 18  0               218.1499000   218.1501331 -0.0002331 -0.0002000 0.0000000
 1589:  21  3 19  2 22  4 19  0               217.9691000   217.9690999  0.0000001 -0.0002000 0.0000000
 1590:  23  3 21  2 24  4 21  0               217.6068000   217.6071650 -0.0003650 -0.0002000 0.0000000
 1591:  24  3 22  2 25  4 22  0               217.4264000   217.4262505  0.0001495 -0.0002000 0.0000000
 1592:  25  3 23  2 26  4 23  0               217.2453000   217.2453649 -0.0000649 -0.0002000 0.0000000
 1593:  26  3 24  2 27  4 24  0               217.0646000   217.0645044  0.0000956 -0.0002000 0.0000000
 1594:  27  3 25  2 28  4 25  0               216.8836000   216.8836658 -0.0000658 -0.0002000 0.0000000
 1595:  28  3 26  2 29  4 26  0               216.7031000   216.7028468  0.0002532 -0.0002000 0.0000000
 1596:  29  3 27  2 30  4 27  0               216.5220000   216.5220450 -0.0000450 -0.0002000 0.0000000
 1597:  30  3 28  2 31  4 28  0               216.3411000   216.3412588 -0.0001588 -0.0002000 0.0000000
 1598:  32  3 30  2 33  4 30  0               215.9796000   215.9797271 -0.0001271 -0.0002000 0.0000000
 1599:  37  3 35  2 38  4 35  0               215.0763000   215.0760867  0.0002133 -0.0002000 0.0000000
 1600:  38  3 36  2 39  4 36  0               214.8955000   214.8953850  0.0001150 -0.0002000 0.0000000
 1601:  40  3 38  2 41  4 38  0               214.5343000   214.5340036  0.0002964 -0.0002000 0.0000000
 1602:  41  3 39  2 42  4 39  0               214.3530000   214.3533232 -0.0003232 -0.0002000 0.0000000
 1603:  43  3 41  2 44  4 41  0               213.9920000   213.9919814  0.0000186 -0.0002000 0.0000000
 1604:  44  3 42  2 45  4 42  0               213.8115000   213.8113195  0.0001805 -0.0002000 0.0000000
 1605:  45  3 43  2 46  4 43  0               213.6304000   213.6306633 -0.0002633 -0.0002000 0.0000000
 1606:  46  3 44  2 47  4 44  0               213.4500000   213.4500126 -0.0000126 -0.0002000 0.0000000
 1607:  47  3 45  2 48  4 45  0               213.2692000   213.2693672 -0.0001672 -0.0002000 0.0000000
 1608:  48  3 46  2 49  4 46  0               213.0887000   213.0887271 -0.0000271 -0.0002000 0.0000000
 1609:  49  3 47  2 50  4 47  0               212.9081000   212.9080921  0.0000079 -0.0002000 0.0000000
 1610:  51  3 49  2 52  4 49  0               212.5470000   212.5468368  0.0001632 -0.0002000 0.0000000
 1611:  53  3 51  2 54  4 51  0               212.1854000   212.1856009 -0.0002009 -0.0002000 0.0000000
 1612:  54  3 52  2 55  4 52  0               212.0046000   212.0049900 -0.0003900 -0.0002000 0.0000000
 1613:   5  4  2  2  6  5  2  0               220.7057000   220.7058898 -0.0001898 -0.0002000 0.0000000
 1614:   6  4  3  2  7  5  3  0               220.5768000   220.5767174  0.0000826 -0.0002000 0.0000000
 1615:   7  4  4  2  8  5  4  0               220.4410000   220.4411428 -0.0001428 -0.0002000 0.0000000
 1616:   8  4  5  2  9  5  5  0               220.2958000   220.2961029 -0.0003029 -0.0002000 0.0000000
 1617:   9  4  6  2 10  5  6  0               220.1403000   220.1400626  0.0002374 -0.0002000 0.0000000
 1618:  11  4  8  2 12  5  8  0               219.7993000   219.7990960  0.0002040 -0.0002000 0.0000000
 1619:  15  4 12  2 16  5 12  0               219.0722000   219.0720776  0.0001224 -0.0002000 0.0000000
 1620:  17  4 14  2 18  5 14  0               218.7073000   218.7070883  0.0002117 -0.0002000 0.0000000
 1621:  18  4 15  2 19  5 15  0               218.5250000   218.5249545  0.0000455 -0.0002000 0.0000000
 1622:  19  4 16  2 20  5 16  0               218.3431000   218.3430154  0.0000846 -0.0002000 0.0000000
 1623:  20  4 17  2 21  5 17  0               218.1610000   218.1612345 -0.0002345 -0.0002000 0.0000000
 1624:  21  4 18  2 22  5 18  0               217.9799000   217.9795823  0.0003177 -0.0002000 0.0000000
 1625:  22  4 19  2 23  5 19  0               217.7980000   217.7980357 -0.0000357 -0.0002000 0.0000000
 1626:  23  4 20  2 24  5 20  0               217.6162000   217.6165765 -0.0003765 -0.0002000 0.0000000
 1627:  24  4 21  2 25  5 21  0               217.4353000   217.4351906  0.0001094 -0.0002000 0.0000000
 1628:  25  4 22  2 26  5 22  0               217.2540000   217.2538670  0.0001330 -0.0002000 0.0000000
 1629:  26  4 23  2 27  5 23  0               217.0725000   217.0725967 -0.0000967 -0.0002000 0.0000000
 1630:  27  4 24  2 28  5 24  0               216.8915000   216.8913725  0.0001275 -0.0002000 0.0000000
 1631:  28  4 25  2 29  5 25  0               216.7102000   216.7101883  0.0000117 -0.0002000 0.0000000
 1632:  29  4 26  2 30  5 26  0               216.5292000   216.5290394  0.0001606 -0.0002000 0.0000000
 1633:  30  4 27  2 31  5 27  0               216.3483000   216.3479216  0.0003784 -0.0002000 0.0000000
 1634:  31  4 28  2 32  5 28  0               216.1669000   216.1668314  0.0000686 -0.0002000 0.0000000
 1635:  33  4 30  2 34  5 30  0               215.8044000   215.8047230 -0.0003230 -0.0002000 0.0000000
 1636:  34  4 31  2 35  5 31  0               215.6237000   215.6237001 -0.0000001 -0.0002000 0.0000000
 1637:  36  4 33  2 37  5 33  0               215.2618000   215.2617079  0.0000921 -0.0002000 0.0000000
 1638:  37  4 34  2 38  5 34  0               215.0807000   215.0807357 -0.0000357 -0.0002000 0.0000000
 1639:  38  4 35  2 39  5 35  0               214.8999000   214.8997776  0.0001224 -0.0002000 0.0000000
 1640:  40  4 37  2 41  5 37  0               214.5379000   214.5379003 -0.0000003 -0.0002000 0.0000000
 1641:  41  4 38  2 42  5 38  0               214.3573000   214.3569792  0.0003208 -0.0002000 0.0000000
 1642:  42  4 39  2 43  5 39  0               214.1762000   214.1760689  0.0001311 -0.0002000 0.0000000
 1643:  43  4 40  2 44  5 40  0               213.9955000   213.9951688  0.0003312 -0.0002000 0.0000000
 1644:  44  4 41  2 45  5 41  0               213.8143000   213.8142783  0.0000217 -0.0002000 0.0000000
 1645:  45  4 42  2 46  5 42  0               213.6334000   213.6333968  0.0000032 -0.0002000 0.0000000
 1646:  46  4 43  2 47  5 43  0               213.4527000   213.4525240  0.0001760 -0.0002000 0.0000000
 1647:  47  4 44  2 48  5 44  0               213.2719000   213.2716595  0.0002405 -0.0002000 0.0000000
 1648:  48  4 45  2 49  5 45  0               213.0912000   213.0908030  0.0003970 -0.0002000 0.0000000
 1649:  49  4 46  2 50  5 46  0               212.9099000   212.9099540 -0.0000540 -0.0002000 0.0000000
 1650:  50  4 47  2 51  5 47  0               212.7291000   212.7291124 -0.0000124 -0.0002000 0.0000000
 1651:  51  4 48  2 52  5 48  0               212.5484000   212.5482780  0.0001220 -0.0002000 0.0000000
 1652:  56  4 53  2 57  5 53  0               211.6438000   211.6442053 -0.0004053 -0.0002000 0.0000000
 1653:  57  4 54  2 58  5 54  0               211.4633000   211.4634097 -0.0001097 -0.0002000 0.0000000
 1654:  60  4 57  2 61  5 57  0               210.9211000   210.9210585  0.0000415 -0.0002000 0.0000000
 1655:  62  4 59  2 63  5 59  0               210.5598000   210.5595201  0.0002799 -0.0002000 0.0000000
 1656:  63  4 60  2 64  5 60  0               210.3785000   210.3787594 -0.0002594 -0.0002000 0.0000000
 1657:  64  4 61  2 65  5 61  0               210.1976000   210.1980044 -0.0004044 -0.0002000 0.0000000
 1658:  65  4 62  2 66  5 62  0               210.0169000   210.0172549 -0.0003549 -0.0002000 0.0000000
 1659:   5  5  1  2  6  6  1  0               220.6053000   220.6053722 -0.0000722 -0.0002000 0.0000000
 1660:   6  5  2  2  7  6  2  0               220.4803000   220.4804009 -0.0001009 -0.0002000 0.0000000
 1661:   8  5  4  2  9  6  4  0               220.2262000   220.2261091  0.0000909 -0.0002000 0.0000000
 1662:   9  5  5  2 10  6  5  0               220.0919000   220.0917518  0.0001482 -0.0002000 0.0000000
 1663:  11  5  7  2 12  6  7  0               219.7940000   219.7939781  0.0000219 -0.0002000 0.0000000
 1664:  12  5  8  2 13  6  8  0               219.6285000   219.6288150 -0.0003150 -0.0002000 0.0000000
 1665:  13  5  9  2 14  6  9  0               219.4549000   219.4549241 -0.0000241 -0.0002000 0.0000000
 1666:  14  5 10  2 15  6 10  0               219.2752000   219.2753187 -0.0001187 -0.0002000 0.0000000
 1667:  15  5 11  2 16  6 11  0               219.0927000   219.0927687 -0.0000687 -0.0002000 0.0000000
 1668:  16  5 12  2 17  6 12  0               218.9091000   218.9091326 -0.0000326 -0.0002000 0.0000000
 1669:  17  5 13  2 18  6 13  0               218.7256000   218.7253659  0.0002341 -0.0002000 0.0000000
 1670:  18  5 14  2 19  6 14  0               218.5418000   218.5418423 -0.0000423 -0.0002000 0.0000000
 1671:  19  5 15  2 20  6 15  0               218.3586000   218.3586522 -0.0000522 -0.0002000 0.0000000
 1672:  20  5 16  2 21  6 16  0               218.1758000   218.1757774  0.0000226 -0.0002000 0.0000000
 1673:  21  5 17  2 22  6 17  0               217.9932000   217.9931707  0.0000293 -0.0002000 0.0000000
 1674:  23  5 19  2 24  6 19  0               217.6287000   217.6285793  0.0001207 -0.0002000 0.0000000
 1675:  24  5 20  2 25  6 20  0               217.4466000   217.4465230  0.0000770 -0.0002000 0.0000000
 1676:  25  5 21  2 26  6 21  0               217.2646000   217.2645908  0.0000092 -0.0002000 0.0000000
 1677:  26  5 22  2 27  6 22  0               217.0827000   217.0827630 -0.0000630 -0.0002000 0.0000000
 1678:  27  5 23  2 28  6 23  0               216.9008000   216.9010240 -0.0002240 -0.0002000 0.0000000
 1679:  28  5 24  2 29  6 24  0               216.7193000   216.7193612 -0.0000612 -0.0002000 0.0000000
 1680:  30  5 26  2 31  6 26  0               216.3562000   216.3562253 -0.0000253 -0.0002000 0.0000000
 1681:  31  5 27  2 32  6 27  0               216.1746000   216.1747367 -0.0001367 -0.0002000 0.0000000
 1682:  32  5 28  2 33  6 28  0               215.9933000   215.9932929  0.0000071 -0.0002000 0.0000000
 1683:  33  5 29  2 34  6 29  0               215.8120000   215.8118889  0.0001111 -0.0002000 0.0000000
 1684:  34  5 30  2 35  6 30  0               215.6307000   215.6305205  0.0001795 -0.0002000 0.0000000
 1685:  35  5 31  2 36  6 31  0               215.4492000   215.4491842  0.0000158 -0.0002000 0.0000000
 1686:  36  5 32  2 37  6 32  0               215.2678000   215.2678770 -0.0000770 -0.0002000 0.0000000
 1687:  37  5 33  2 38  6 33  0               215.0864000   215.0865961 -0.0001961 -0.0002000 0.0000000
 1688:  38  5 34  2 39  6 34  0               214.9051000   214.9053392 -0.0002392 -0.0002000 0.0000000
 1689:  42  5 38  2 43  6 38  0               214.1808000   214.1805160  0.0002840 -0.0002000 0.0000000
 1690:  43  5 39  2 44  6 39  0               213.9990000   213.9993540 -0.0003540 -0.0002000 0.0000000
 1691:  46  5 42  2 47  6 42  0               213.4560000   213.4559551  0.0000449 -0.0002000 0.0000000
 1692:  47  5 43  2 48  6 43  0               213.2751000   213.2748484  0.0002516 -0.0002000 0.0000000
 1693:  48  5 44  2 49  6 44  0               213.0935000   213.0937537 -0.0002537 -0.0002000 0.0000000
 1694:  49  5 45  2 50  6 45  0               212.9124000   212.9126703 -0.0002703 -0.0002000 0.0000000
 1695:  50  5 46  2 51  6 46  0               212.7317000   212.7315978  0.0001022 -0.0002000 0.0000000
 1696:  51  5 47  2 52  6 47  0               212.5506000   212.5505356  0.0000644 -0.0002000 0.0000000
 1697:  52  5 48  2 53  6 48  0               212.3693000   212.3694833 -0.0001833 -0.0002000 0.0000000
 1698:  53  5 49  2 54  6 49  0               212.1886000   212.1884405  0.0001595 -0.0002000 0.0000000
 1699:  54  5 50  2 55  6 50  0               212.0069000   212.0074069 -0.0005069 -0.0002000 0.0000000
 1700:  56  5 52  2 57  6 52  0               211.6451000   211.6453659 -0.0002659 -0.0002000 0.0000000
 1701:  57  5 53  2 58  6 53  0               211.4644000   211.4643580  0.0000420 -0.0002000 0.0000000
 1702:  58  5 54  2 59  6 54  0               211.2832000   211.2833582 -0.0001582 -0.0002000 0.0000000
 1703:  59  5 55  2 60  6 55  0               211.1022000   211.1023663 -0.0001663 -0.0002000 0.0000000
 1704:  60  5 56  2 61  6 56  0               210.9211000   210.9213820 -0.0002820 -0.0002000 0.0000000
 1705:  63  5 59  2 64  6 59  0               210.3785000   210.3784738  0.0000262 -0.0002000 0.0000000
 1706:  64  5 60  2 65  6 60  0               210.1976000   210.1975187  0.0000813 -0.0002000 0.0000000
 1707:  65  5 61  2 66  6 61  0               210.0160000   210.0165707 -0.0005707 -0.0002000 0.0000000
 1708:   6  6  1  2  7  7  1  0               220.3785000   220.3785522 -0.0000522 -0.0002000 0.0000000
 1709:   7  6  2  2  8  7  2  0               220.2537000   220.2537184 -0.0000184 -0.0002000 0.0000000
 1710:   8  6  3  2  9  7  3  0               220.1289000   220.1289501 -0.0000501 -0.0002000 0.0000000
 1711:   9  6  4  2 10  7  4  0               220.0032000   220.0036320 -0.0004320 -0.0002000 0.0000000
 1712:  10  6  5  2 11  7  5  0               219.8760000   219.8759450  0.0000550 -0.0002000 0.0000000
 1713:  11  6  6  2 12  7  6  0               219.7424000   219.7428689 -0.0004689 -0.0002000 0.0000000
 1714:  12  6  7  2 13  7  7  0               219.6008000   219.6011097 -0.0003097 -0.0002000 0.0000000
 1715:  13  6  8  2 14  7  8  0               219.4488000   219.4484496  0.0003504 -0.0002000 0.0000000
 1716:  15  6 10  2 16  7 10  0               219.1115000   219.1114861  0.0000139 -0.0002000 0.0000000
 1717:  16  6 11  2 17  7 11  0               218.9319000   218.9318862  0.0000138 -0.0002000 0.0000000
 1718:  17  6 12  2 18  7 12  0               218.7488000   218.7487772  0.0000228 -0.0002000 0.0000000
 1719:  18  6 13  2 19  7 13  0               218.5643000   218.5642685  0.0000315 -0.0002000 0.0000000
 1720:  19  6 14  2 20  7 14  0               218.3795000   218.3795270 -0.0000270 -0.0002000 0.0000000
 1721:  20  6 15  2 21  7 15  0               218.1951000   218.1950490  0.0000510 -0.0002000 0.0000000
 1722:  21  6 16  2 22  7 16  0               218.0112000   218.0109756  0.0002244 -0.0002000 0.0000000
 1723:  22  6 17  2 23  7 17  0               217.8274000   217.8273000  0.0001000 -0.0002000 0.0000000
 1724:  23  6 18  2 24  7 18  0               217.6439000   217.6439695 -0.0000695 -0.0002000 0.0000000
 1725:  24  6 19  2 25  7 19  0               217.4608000   217.4609264 -0.0001264 -0.0002000 0.0000000
 1726:  25  6 20  2 26  7 20  0               217.2781000   217.2781205 -0.0000205 -0.0002000 0.0000000
 1727:  27  6 22  2 28  7 22  0               216.9132000   216.9130656  0.0001344 -0.0002000 0.0000000
 1728:  28  6 23  2 29  7 23  0               216.7310000   216.7307589  0.0002411 -0.0002000 0.0000000
 1729:  29  6 24  2 30  7 24  0               216.5486000   216.5485703  0.0000297 -0.0002000 0.0000000
 1730:  30  6 25  2 31  7 25  0               216.3663000   216.3664834 -0.0001834 -0.0002000 0.0000000
 1731:  31  6 26  2 32  7 26  0               216.1843000   216.1844847 -0.0001847 -0.0002000 0.0000000
 1732:  32  6 27  2 33  7 27  0               216.0026000   216.0025630  0.0000370 -0.0002000 0.0000000
 1733:  33  6 28  2 34  7 28  0               215.8208000   215.8207091  0.0000909 -0.0002000 0.0000000
 1734:  34  6 29  2 35  7 29  0               215.6391000   215.6389153  0.0001847 -0.0002000 0.0000000
 1735:  35  6 30  2 36  7 30  0               215.4570000   215.4571749 -0.0001749 -0.0002000 0.0000000
 1736:  36  6 31  2 37  7 31  0               215.2755000   215.2754824  0.0000176 -0.0002000 0.0000000
 1737:  37  6 32  2 38  7 32  0               215.0938000   215.0938330 -0.0000330 -0.0002000 0.0000000
 1738:  38  6 33  2 39  7 33  0               214.9123000   214.9122225  0.0000775 -0.0002000 0.0000000
 1739:  39  6 34  2 40  7 34  0               214.7305000   214.7306475 -0.0001475 -0.0002000 0.0000000
 1740:  40  6 35  2 41  7 35  0               214.5492000   214.5491047  0.0000953 -0.0002000 0.0000000
 1741:  41  6 36  2 42  7 36  0               214.3677000   214.3675916  0.0001084 -0.0002000 0.0000000
 1742:  42  6 37  2 43  7 37  0               214.1860000   214.1861056 -0.0001056 -0.0002000 0.0000000
 1743:  43  6 38  2 44  7 38  0               214.0045000   214.0046448 -0.0001448 -0.0002000 0.0000000
 1744:  45  6 40  2 46  7 40  0               213.6421000   213.6417913  0.0003087 -0.0002000 0.0000000
 1745:  46  6 41  2 47  7 41  0               213.4604000   213.4603955  0.0000045 -0.0002000 0.0000000
 1746:  47  6 42  2 48  7 42  0               213.2790000   213.2790185 -0.0000185 -0.0002000 0.0000000
 1747:  49  6 44  2 50  7 44  0               212.9161000   212.9163167 -0.0002167 -0.0002000 0.0000000
 1748:  50  6 45  2 51  7 45  0               212.7350000   212.7349899  0.0000101 -0.0002000 0.0000000
 1749:  52  6 47  2 53  7 47  0               212.3725000   212.3723801  0.0001199 -0.0002000 0.0000000
 1750:  53  6 48  2 54  7 48  0               212.1911000   212.1910957  0.0000043 -0.0002000 0.0000000
 1751:  54  6 49  2 55  7 49  0               212.0093000   212.0098242 -0.0005242 -0.0002000 0.0000000
 1752:  55  6 50  2 56  7 50  0               211.8281000   211.8285649 -0.0004649 -0.0002000 0.0000000
 1753:  57  6 52  2 58  7 52  0               211.4662000   211.4660813  0.0001187 -0.0002000 0.0000000
 1754:  60  6 55  2 61  7 55  0               210.9222000   210.9224366 -0.0002366 -0.0002000 0.0000000
 1755:  61  6 56  2 62  7 56  0               210.7407000   210.7412419 -0.0005419 -0.0002000 0.0000000
 1756:  62  6 57  2 63  7 57  0               210.5598000   210.5600568 -0.0002568 -0.0002000 0.0000000
 1757:  63  6 58  2 64  7 58  0               210.3785000   210.3788811 -0.0003811 -0.0002000 0.0000000
 1758:  64  6 59  2 65  7 59  0               210.1976000   210.1977144 -0.0001144 -0.0002000 0.0000000
 1759:  65  6 60  2 66  7 60  0               210.0160000   210.0165567 -0.0005567 -0.0002000 0.0000000
 1760:  66  6 61  2 67  7 61  0               209.8350000   209.8354076 -0.0004076 -0.0002000 0.0000000
 1761:  69  6 64  2 70  7 64  0               209.2917000   209.2920111 -0.0003111 -0.0002000 0.0000000
 1762:   7  7  1  2  8  8  1  0               220.1515000   220.1515577 -0.0000577 -0.0002000 0.0000000
 1763:   8  7  2  2  9  8  2  0               220.0267000   220.0266283  0.0000717 -0.0002000 0.0000000
 1764:   9  7  3  2 10  8  3  0               219.9020000   219.9019476  0.0000524 -0.0002000 0.0000000
 1765:  10  7  4  2 11  8  4  0               219.7775000   219.7775359 -0.0000359 -0.0002000 0.0000000
 1766:  11  7  5  2 12  8  5  0               219.6527000   219.6527913 -0.0000913 -0.0002000 0.0000000
 1767:  12  7  6  2 13  8  6  0               219.5259000   219.5259912 -0.0000912 -0.0002000 0.0000000
 1768:  13  7  7  2 14  8  7  0               219.3943000   219.3942163  0.0000837 -0.0002000 0.0000000
 1769:  14  7  8  2 15  8  8  0               219.2542000   219.2541153  0.0000847 -0.0002000 0.0000000
 1770:  15  7  9  2 16  8  9  0               219.1032000   219.1032002 -0.0000002 -0.0002000 0.0000000
 1771:  16  7 10  2 17  8 10  0               218.9413000   218.9408585  0.0004415 -0.0002000 0.0000000
 1772:  17  7 11  2 18  8 11  0               218.7688000   218.7685414  0.0002586 -0.0002000 0.0000000
 1773:  18  7 12  2 19  8 12  0               218.5889000   218.5890721 -0.0001721 -0.0002000 0.0000000
 1774:  19  7 13  2 20  8 13  0               218.4054000   218.4054901 -0.0000901 -0.0002000 0.0000000
 1775:  20  7 14  2 21  8 14  0               218.2202000   218.2201419  0.0000581 -0.0002000 0.0000000
 1776:  21  7 15  2 22  8 15  0               218.0348000   218.0344152  0.0003848 -0.0002000 0.0000000
 1777:  22  7 16  2 23  8 16  0               217.8488000   217.8489471 -0.0001471 -0.0002000 0.0000000
 1778:  23  7 17  2 24  8 17  0               217.6641000   217.6639441  0.0001559 -0.0002000 0.0000000
 1779:  24  7 18  2 25  8 18  0               217.4795000   217.4794191  0.0000809 -0.0002000 0.0000000
 1780:  25  7 19  2 26  8 19  0               217.2955000   217.2953179  0.0001821 -0.0002000 0.0000000
 1781:  26  7 20  2 27  8 20  0               217.1116000   217.1115739  0.0000261 -0.0002000 0.0000000
 1782:  27  7 21  2 28  8 21  0               216.9284000   216.9281268  0.0002732 -0.0002000 0.0000000
 1783:  28  7 22  2 29  8 22  0               216.7447000   216.7449267 -0.0002267 -0.0002000 0.0000000
 1784:  29  7 23  2 30  8 23  0               216.5620000   216.5619338  0.0000662 -0.0002000 0.0000000
 1785:  30  7 24  2 31  8 24  0               216.3792000   216.3791162  0.0000838 -0.0002000 0.0000000
 1786:  31  7 25  2 32  8 25  0               216.1965000   216.1964484  0.0000516 -0.0002000 0.0000000
 1787:  32  7 26  2 33  8 26  0               216.0139000   216.0139097 -0.0000097 -0.0002000 0.0000000
 1788:  33  7 27  2 34  8 27  0               215.8312000   215.8314832 -0.0002832 -0.0002000 0.0000000
 1789:  34  7 28  2 35  8 28  0               215.6492000   215.6491549  0.0000451 -0.0002000 0.0000000
 1790:  35  7 29  2 36  8 29  0               215.4669000   215.4669131 -0.0000131 -0.0002000 0.0000000
 1791:  36  7 30  2 37  8 30  0               215.2847000   215.2847479 -0.0000479 -0.0002000 0.0000000
 1792:  37  7 31  2 38  8 31  0               215.1030000   215.1026511  0.0003489 -0.0002000 0.0000000
 1793:  38  7 32  2 39  8 32  0               214.9207000   214.9206155  0.0000845 -0.0002000 0.0000000
 1794:  39  7 33  2 40  8 33  0               214.7386000   214.7386352 -0.0000352 -0.0002000 0.0000000
 1795:  40  7 34  2 41  8 34  0               214.5567000   214.5567047 -0.0000047 -0.0002000 0.0000000
 1796:  42  7 36  2 43  8 36  0               214.1929000   214.1929758 -0.0000758 -0.0002000 0.0000000
 1797:  43  7 37  2 44  8 37  0               214.0114000   214.0111699  0.0002301 -0.0002000 0.0000000
 1798:  45  7 39  2 46  8 39  0               213.6476000   213.6476599 -0.0000599 -0.0002000 0.0000000
 1799:  47  7 41  2 48  8 41  0               213.2841000   213.2842690 -0.0001690 -0.0002000 0.0000000
 1800:  48  7 42  2 49  8 42  0               213.1023000   213.1026131 -0.0003131 -0.0002000 0.0000000
 1801:  49  7 43  2 50  8 43  0               212.9209000   212.9209812 -0.0000812 -0.0002000 0.0000000
 1802:  50  7 44  2 51  8 44  0               212.7393000   212.7393718 -0.0000718 -0.0002000 0.0000000
 1803:  55  7 49  2 56  8 49  0               211.8313000   211.8316192 -0.0003192 -0.0002000 0.0000000
 1804:  56  7 50  2 57  8 50  0               211.6498000   211.6501205 -0.0003205 -0.0002000 0.0000000
 1805:  57  7 51  2 58  8 51  0               211.4689000   211.4686372  0.0002628 -0.0002000 0.0000000
 1806:  58  7 52  2 59  8 52  0               211.2871000   211.2871685 -0.0000685 -0.0002000 0.0000000
 1807:   8  8  1  2  9  9  1  0               219.9243000   219.9244162 -0.0001162 -0.0002000 0.0000000
 1808:   9  8  2  2 10  9  2  0               219.7993000   219.7993511 -0.0000511 -0.0002000 0.0000000
 1809:  10  8  3  2 11  9  3  0               219.6746000   219.6745077  0.0000923 -0.0002000 0.0000000
 1810:  11  8  4  2 12  9  4  0               219.5501000   219.5500911  0.0000089 -0.0002000 0.0000000
 1811:  12  8  5  2 13  9  5  0               219.4263000   219.4261062  0.0001938 -0.0002000 0.0000000
 1812:  13  8  6  2 14  9  6  0               219.3021000   219.3019777  0.0001223 -0.0002000 0.0000000
 1813:  14  8  7  2 15  9  7  0               219.1761000   219.1760813  0.0000187 -0.0002000 0.0000000
 1814:  15  8  8  2 16  9  8  0               219.0453000   219.0456022 -0.0003022 -0.0002000 0.0000000
 1815:  16  8  9  2 17  9  9  0               218.9073000   218.9071590  0.0001410 -0.0002000 0.0000000
 1816:  18  8 11  2 19  9 11  0               218.5973000   218.5972336  0.0000664 -0.0002000 0.0000000
 1817:  19  8 12  2 20  9 12  0               218.4256000   218.4259004 -0.0003004 -0.0002000 0.0000000
 1818:  20  8 13  2 21  9 13  0               218.2465000   218.2467006 -0.0002006 -0.0002000 0.0000000
 1819:  25  8 18  2 26  9 18  0               217.3175000   217.3174624  0.0000376 -0.0002000 0.0000000
 1820:  26  8 19  2 27  9 19  0               217.1321000   217.1320480  0.0000520 -0.0002000 0.0000000
 1821:  27  8 20  2 28  9 20  0               216.9470000   216.9471364 -0.0001364 -0.0002000 0.0000000
 1822:  28  8 21  2 29  9 21  0               216.7625000   216.7626538 -0.0001538 -0.0002000 0.0000000
 1823:  30  8 23  2 31  9 23  0               216.3947000   216.3947073 -0.0000073 -0.0002000 0.0000000
 1824:  31  8 24  2 32  9 24  0               216.2113000   216.2111368  0.0001632 -0.0002000 0.0000000
 1825:  32  8 25  2 33  9 25  0               216.0277000   216.0277804 -0.0000804 -0.0002000 0.0000000
 1826:  35  8 28  2 36  9 28  0               215.4788000   215.4787155  0.0000845 -0.0002000 0.0000000
 1827:  36  8 29  2 37  9 29  0               215.2960000   215.2959591  0.0000409 -0.0002000 0.0000000
 1828:  37  8 30  2 38  9 30  0               215.1133000   215.1133092 -0.0000092 -0.0002000 0.0000000
 1829:  38  8 31  2 39  9 31  0               214.9307000   214.9307538 -0.0000538 -0.0002000 0.0000000
 1830:  39  8 32  2 40  9 32  0               214.7482000   214.7482827 -0.0000827 -0.0002000 0.0000000
 1831:  40  8 33  2 41  9 33  0               214.5657000   214.5658872 -0.0001872 -0.0002000 0.0000000
 1832:  41  8 34  2 42  9 34  0               214.3837000   214.3835598  0.0001402 -0.0002000 0.0000000
 1833:  42  8 35  2 43  9 35  0               214.2011000   214.2012941 -0.0001941 -0.0002000 0.0000000
 1834:  43  8 36  2 44  9 36  0               214.0186000   214.0190845 -0.0004845 -0.0002000 0.0000000
 1835:  44  8 37  2 45  9 37  0               213.8369000   213.8369260 -0.0000260 -0.0002000 0.0000000
 1836:  45  8 38  2 46  9 38  0               213.6549000   213.6548144  0.0000856 -0.0002000 0.0000000
 1837:  46  8 39  2 47  9 39  0               213.4726000   213.4727458 -0.0001458 -0.0002000 0.0000000
 1838:  47  8 40  2 48  9 40  0               213.2905000   213.2907169 -0.0002169 -0.0002000 0.0000000
 1839:  48  8 41  2 49  9 41  0               213.1086000   213.1087248 -0.0001248 -0.0002000 0.0000000
 1840:  49  8 42  2 50  9 42  0               212.9268000   212.9267668  0.0000332 -0.0002000 0.0000000
 1841:  50  8 43  2 51  9 43  0               212.7446000   212.7448405 -0.0002405 -0.0002000 0.0000000
 1842:  51  8 44  2 52  9 44  0               212.5630000   212.5629438  0.0000562 -0.0002000 0.0000000
 1843:  52  8 45  2 53  9 45  0               212.3806000   212.3810748 -0.0004748 -0.0002000 0.0000000
 1844:  55  8 48  2 56  9 48  0               211.8358000   211.8356181  0.0001819 -0.0002000 0.0000000
 1845:  56  8 49  2 57  9 49  0               211.6539000   211.6538446  0.0000554 -0.0002000 0.0000000
 1846:  57  8 50  2 58  9 50  0               211.4720000   211.4720917 -0.0000917 -0.0002000 0.0000000
 1847:  59  8 52  2 60  9 52  0               211.1083000   211.1086441 -0.0003441 -0.0002000 0.0000000
 1848:  60  8 53  2 61  9 53  0               210.9268000   210.9269475 -0.0001475 -0.0002000 0.0000000
 1849:  62  8 55  2 63  9 55  0               210.5633000   210.5636048 -0.0003048 -0.0002000 0.0000000
 1850:  63  8 56  2 64  9 56  0               210.3817000   210.3819574 -0.0002574 -0.0002000 0.0000000
 1851:  64  8 57  2 65  9 57  0               210.2002000   210.2003250 -0.0001250 -0.0002000 0.0000000
 1852:  65  8 58  2 66  9 58  0               210.0187000   210.0187072 -0.0000072 -0.0002000 0.0000000
 1853:  66  8 59  2 67  9 59  0               209.8370000   209.8371034 -0.0001034 -0.0002000 0.0000000
 1854:  67  8 60  2 68  9 60  0               209.6551000   209.6555133 -0.0004133 -0.0002000 0.0000000
 1855:   9  9  1  2 10 10  1  0               219.6970000   219.6971326 -0.0001326 -0.0002000 0.0000000
 1856:  10  9  2  2 11 10  2  0               219.5718000   219.5719343 -0.0001343 -0.0002000 0.0000000
 1857:  11  9  3  2 12 10  3  0               219.4469000   219.4468946  0.0000054 -0.0002000 0.0000000
 1858:  12  9  4  2 13 10  4  0               219.3223000   219.3222295  0.0000705 -0.0002000 0.0000000
 1859:  13  9  5  2 14 10  5  0               219.1984000   219.1981312  0.0002688 -0.0002000 0.0000000
 1860:  14  9  6  2 15 10  6  0               219.0745000   219.0745995 -0.0000995 -0.0002000 0.0000000
 1861:  16  9  8  2 17 10  8  0               218.8261000   218.8260932  0.0000068 -0.0002000 0.0000000
 1862:  17  9  9  2 18 10  9  0               218.6966000   218.6968883 -0.0002883 -0.0002000 0.0000000
 1863:  18  9 10  2 19 10 10  0               218.5600000   218.5600925 -0.0000925 -0.0002000 0.0000000
 1864:  19  9 11  2 20 10 11  0               218.4127000   218.4127772 -0.0000772 -0.0002000 0.0000000
 1865:  20  9 12  2 21 10 12  0               218.2536000   218.2536219 -0.0000219 -0.0002000 0.0000000
 1866:  21  9 13  2 22 10 13  0               218.0834000   218.0834090 -0.0000090 -0.0002000 0.0000000
 1867:  23  9 15  2 24 10 15  0               217.7205000   217.7204265  0.0000735 -0.0002000 0.0000000
 1868:  24  9 16  2 25 10 16  0               217.5338000   217.5335734  0.0002266 -0.0002000 0.0000000
 1869:  25  9 17  2 26 10 17  0               217.3460000   217.3459125  0.0000875 -0.0002000 0.0000000
 1870:  26  9 18  2 27 10 18  0               217.1585000   217.1584105  0.0000895 -0.0002000 0.0000000
 1871:  27  9 19  2 28 10 19  0               216.9711000   216.9714503 -0.0003503 -0.0002000 0.0000000
 1872:  28  9 20  2 29 10 20  0               216.7850000   216.7851133 -0.0001133 -0.0002000 0.0000000
 1873:  29  9 21  2 30 10 21  0               216.5994000   216.5993569  0.0000431 -0.0002000 0.0000000
 1874:  30  9 22  2 31 10 22  0               216.4141000   216.4141030 -0.0000030 -0.0002000 0.0000000
 1875:  31  9 23  2 32 10 23  0               216.2291000   216.2292726 -0.0001726 -0.0002000 0.0000000
 1876:  32  9 24  2 33 10 24  0               216.0448000   216.0447979  0.0000021 -0.0002000 0.0000000
 1877:  33  9 25  2 34 10 25  0               215.8606000   215.8606231 -0.0000231 -0.0002000 0.0000000
 1878:  36  9 28  2 37 10 28  0               215.3092000   215.3094894 -0.0002894 -0.0002000 0.0000000
 1879:  37  9 29  2 38 10 29  0               215.1259000   215.1261416 -0.0002416 -0.0002000 0.0000000
 1880:  38  9 30  2 39 10 30  0               214.9429000   214.9429381 -0.0000381 -0.0002000 0.0000000
 1881:  39  9 31  2 40 10 31  0               214.7599000   214.7598622  0.0000378 -0.0002000 0.0000000
 1882:  40  9 32  2 41 10 32  0               214.5768000   214.5768995 -0.0000995 -0.0002000 0.0000000
 1883:  41  9 33  2 42 10 33  0               214.3942000   214.3940380  0.0001620 -0.0002000 0.0000000
 1884:  42  9 34  2 43 10 34  0               214.2114000   214.2112674  0.0001326 -0.0002000 0.0000000
 1885:  43  9 35  2 44 10 35  0               214.0285000   214.0285786 -0.0000786 -0.0002000 0.0000000
 1886:  44  9 36  2 45 10 36  0               213.8460000   213.8459640  0.0000360 -0.0002000 0.0000000
 1887:  45  9 37  2 46 10 37  0               213.6633000   213.6634168 -0.0001168 -0.0002000 0.0000000
 1888:  46  9 38  2 47 10 38  0               213.4808000   213.4809312 -0.0001312 -0.0002000 0.0000000
 1889:  47  9 39  2 48 10 39  0               213.2981000   213.2985020 -0.0004020 -0.0002000 0.0000000
 1890:  48  9 40  2 49 10 40  0               213.1162000   213.1161246  0.0000754 -0.0002000 0.0000000
 1891:  49  9 41  2 50 10 41  0               212.9339000   212.9337951  0.0001049 -0.0002000 0.0000000
 1892:  50  9 42  2 51 10 42  0               212.7514000   212.7515097 -0.0001097 -0.0002000 0.0000000
 1893:  51  9 43  2 52 10 43  0               212.5694000   212.5692654  0.0001346 -0.0002000 0.0000000
 1894:  52  9 44  2 53 10 44  0               212.3869000   212.3870593 -0.0001593 -0.0002000 0.0000000
 1895:  56  9 48  2 57 10 48  0               211.6585000   211.6585693 -0.0000693 -0.0002000 0.0000000
 1896:  57  9 49  2 58 10 49  0               211.4763000   211.4765204 -0.0002204 -0.0002000 0.0000000
 1897:  58  9 50  2 59 10 50  0               211.2943000   211.2944978 -0.0001978 -0.0002000 0.0000000
 1898:  59  9 51  2 60 10 51  0               211.1126000   211.1124999  0.0001001 -0.0002000 0.0000000
 1899:  61  9 53  2 62 10 53  0               210.7484000   210.7485734 -0.0001734 -0.0002000 0.0000000
 1900:  63  9 55  2 64 10 55  0               210.3844000   210.3847320 -0.0003320 -0.0002000 0.0000000
 1901:  64  9 56  2 65 10 56  0               210.2028000   210.2028410 -0.0000410 -0.0002000 0.0000000
 1902:  65  9 57  2 66 10 57  0               210.0206000   210.0209685 -0.0003685 -0.0002000 0.0000000
 1903:  66  9 58  2 67 10 58  0               209.8391000   209.8391139 -0.0000139 -0.0002000 0.0000000
 1904:  67  9 59  2 68 10 59  0               209.6568000   209.6572766 -0.0004766 -0.0002000 0.0000000
 1905:  68  9 60  2 69 10 60  0               209.4749000   209.4754557 -0.0005557 -0.0002000 0.0000000
 1906:  69  9 61  2 70 10 61  0               209.2937000   209.2936509  0.0000491 -0.0002000 0.0000000
 1907:  70  9 62  2 71 10 62  0               209.1115000   209.1118615 -0.0003615 -0.0002000 0.0000000
 1908:  10 10  1  2 11 11  1  0               219.4697000   219.4697078 -0.0000078 -0.0002000 0.0000000
 1909:  11 10  2  2 12 11  2  0               219.3444000   219.3443841  0.0000159 -0.0002000 0.0000000
 1910:  12 10  3  2 13 11  3  0               219.2189000   219.2191635 -0.0002635 -0.0002000 0.0000000
 1911:  13 10  4  2 14 11  4  0               219.0942000   219.0942295 -0.0000295 -0.0002000 0.0000000
 1912:  14 10  5  2 15 11  5  0               218.9699000   218.9697918  0.0001082 -0.0002000 0.0000000
 1913:  15 10  6  2 16 11  6  0               218.8458000   218.8460341 -0.0002341 -0.0002000 0.0000000
 1914:  16 10  7  2 17 11  7  0               218.7229000   218.7229586 -0.0000586 -0.0002000 0.0000000
 1915:  17 10  8  2 18 11  8  0               218.5999000   218.6000676 -0.0001676 -0.0002000 0.0000000
 1916:  18 10  9  2 19 11  9  0               218.4757000   218.4759351 -0.0002351 -0.0002000 0.0000000
 1917:  19 10 10  2 20 11 10  0               218.3481000   218.3479716  0.0001284 -0.0002000 0.0000000
 1918:  20 10 11  2 21 11 11  0               218.2127000   218.2128041 -0.0001041 -0.0002000 0.0000000
 1919:  21 10 12  2 22 11 12  0               218.0673000   218.0673292 -0.0000292 -0.0002000 0.0000000
 1920:  22 10 13  2 23 11 13  0               217.9098000   217.9098966 -0.0000966 -0.0002000 0.0000000
 1921:  24 10 15  2 25 11 15  0               217.5627000   217.5627246 -0.0000246 -0.0002000 0.0000000
 1922:  25 10 16  2 26 11 16  0               217.3788000   217.3784053  0.0003947 -0.0002000 0.0000000
 1923:  26 10 17  2 27 11 17  0               217.1909000   217.1909169 -0.0000169 -0.0002000 0.0000000
 1924:  27 10 18  2 28 11 18  0               217.0022000   217.0023344 -0.0001344 -0.0002000 0.0000000
 1925:  28 10 19  2 29 11 19  0               216.8140000   216.8138104  0.0001896 -0.0002000 0.0000000
 1926:  29 10 20  2 30 11 20  0               216.6259000   216.6258391  0.0000609 -0.0002000 0.0000000
 1927:  30 10 21  2 31 11 21  0               216.4387000   216.4385520  0.0001480 -0.0002000 0.0000000
 1928:  31 10 22  2 32 11 22  0               216.2519000   216.2519214 -0.0000214 -0.0002000 0.0000000
 1929:  32 10 23  2 33 11 23  0               216.0659000   216.0658669  0.0000331 -0.0002000 0.0000000
 1930:  33 10 24  2 34 11 24  0               215.8804000   215.8803022  0.0000978 -0.0002000 0.0000000
 1931:  34 10 25  2 35 11 25  0               215.6952000   215.6951503  0.0000497 -0.0002000 0.0000000
 1932:  36 10 27  2 37 11 27  0               215.3260000   215.3258422  0.0001578 -0.0002000 0.0000000
 1933:  37 10 28  2 38 11 28  0               215.1417000   215.1415919  0.0001081 -0.0002000 0.0000000
 1934:  38 10 29  2 39 11 29  0               214.9577000   214.9575624  0.0001376 -0.0002000 0.0000000
 1935:  40 10 31  2 41 11 31  0               214.5901000   214.5900579  0.0000421 -0.0002000 0.0000000
 1936:  41 10 32  2 42 11 32  0               214.4067000   214.4065398  0.0001602 -0.0002000 0.0000000
 1937:  43 10 34  2 44 11 34  0               214.0399000   214.0398883  0.0000117 -0.0002000 0.0000000
 1938:  44 10 35  2 45 11 35  0               213.8567000   213.8567288 -0.0000288 -0.0002000 0.0000000
 1939:  45 10 36  2 46 11 36  0               213.6738000   213.6736655  0.0001345 -0.0002000 0.0000000
 1940:  46 10 37  2 47 11 37  0               213.4905000   213.4906896 -0.0001896 -0.0002000 0.0000000
 1941:  47 10 38  2 48 11 38  0               213.3077000   213.3077930 -0.0000930 -0.0002000 0.0000000
 1942:  48 10 39  2 49 11 39  0               213.1244000   213.1249690 -0.0005690 -0.0002000 0.0000000
 1943:  49 10 40  2 50 11 40  0               212.9423000   212.9422114  0.0000886 -0.0002000 0.0000000
 1944:  50 10 41  2 51 11 41  0               212.7592000   212.7595150 -0.0003150 -0.0002000 0.0000000
 1945:  51 10 42  2 52 11 42  0               212.5768000   212.5768749 -0.0000749 -0.0002000 0.0000000
 1946:  52 10 43  2 53 11 43  0               212.3944000   212.3942869  0.0001131 -0.0002000 0.0000000
 1947:  53 10 44  2 54 11 44  0               212.2118000   212.2117473  0.0000527 -0.0002000 0.0000000
 1948:  54 10 45  2 55 11 45  0               212.0290000   212.0292528 -0.0002528 -0.0002000 0.0000000
 1949:  55 10 46  2 56 11 46  0               211.8467000   211.8468002 -0.0001002 -0.0002000 0.0000000
 1950:  56 10 47  2 57 11 47  0               211.6641000   211.6643869 -0.0002869 -0.0002000 0.0000000
 1951:  57 10 48  2 58 11 48  0               211.4816000   211.4820104 -0.0004104 -0.0002000 0.0000000
 1952:  59 10 50  2 60 11 50  0               211.1169000   211.1173591 -0.0004591 -0.0002000 0.0000000
 1953:  62 10 53  2 63 11 53  0               210.5704000   210.5706090 -0.0002090 -0.0002000 0.0000000
 1954:  63 10 54  2 64 11 54  0               210.3883000   210.3884132 -0.0001132 -0.0002000 0.0000000
 1955:  65 10 56  2 66 11 56  0               210.0239000   210.0240953 -0.0001953 -0.0002000 0.0000000
 1956:  67 10 58  2 68 11 58  0               209.6595000   209.6598682 -0.0003682 -0.0002000 0.0000000
 1957:  11 11  1  2 12 12  1  0               219.2421000   219.2421420 -0.0000420 -0.0002000 0.0000000
 1958:  12 11  2  2 13 12  2  0               219.1166000   219.1166995 -0.0000995 -0.0002000 0.0000000
 1959:  13 11  3  2 14 12  3  0               218.9912000   218.9913173 -0.0001173 -0.0002000 0.0000000
 1960:  14 11  4  2 15 12  4  0               218.8660000   218.8661449 -0.0001449 -0.0002000 0.0000000
 1961:  15 11  5  2 16 12  5  0               218.7413000   218.7413631 -0.0000631 -0.0002000 0.0000000
 1962:  16 11  6  2 17 12  6  0               218.6174000   218.6171765  0.0002235 -0.0002000 0.0000000
 1963:  17 11  7  2 18 12  7  0               218.4937000   218.4937634 -0.0000634 -0.0002000 0.0000000
 1964:  18 11  8  2 19 12  8  0               218.3712000   218.3711335  0.0000665 -0.0002000 0.0000000
 1965:  19 11  9  2 20 12  9  0               218.2488000   218.2488336 -0.0000336 -0.0002000 0.0000000
 1966:  20 11 10  2 21 12 10  0               218.1256000   218.1255370  0.0000630 -0.0002000 0.0000000
 1967:  21 11 11  2 22 12 11  0               217.9984000   217.9987740 -0.0003740 -0.0002000 0.0000000
 1968:  24 11 14  2 25 12 14  0               217.5657000   217.5659529 -0.0002529 -0.0002000 0.0000000
 1969:  25 11 15  2 26 12 15  0               217.3984000   217.3983798  0.0000202 -0.0002000 0.0000000
 1970:  26 11 16  2 27 12 16  0               217.2206000   217.2208888 -0.0002888 -0.0002000 0.0000000
 1971:  28 11 18  2 29 12 18  0               216.8487000   216.8485590  0.0001410 -0.0002000 0.0000000
 1972:  29 11 19  2 30 12 19  0               216.6588000   216.6591012 -0.0003012 -0.0002000 0.0000000
 1973:  32 11 22  2 33 12 22  0               216.0924000   216.0923101  0.0000899 -0.0002000 0.0000000
 1974:  33 11 23  2 34 12 23  0               215.9048000   215.9047791  0.0000209 -0.0002000 0.0000000
 1975:  34 11 24  2 35 12 24  0               215.7179000   215.7178982  0.0000018 -0.0002000 0.0000000
 1976:  35 11 25  2 36 12 25  0               215.5316000   215.5315743  0.0000257 -0.0002000 0.0000000
 1977:  36 11 26  2 37 12 26  0               215.3457000   215.3457223 -0.0000223 -0.0002000 0.0000000
 1978:  37 11 27  2 38 12 27  0               215.1603000   215.1602703  0.0000297 -0.0002000 0.0000000
 1979:  38 11 28  2 39 12 28  0               214.9753000   214.9751593  0.0001407 -0.0002000 0.0000000
 1980:  39 11 29  2 40 12 29  0               214.7901000   214.7903415 -0.0002415 -0.0002000 0.0000000
 1981:  40 11 30  2 41 12 30  0               214.6058000   214.6057776  0.0000224 -0.0002000 0.0000000
 1982:  41 11 31  2 42 12 31  0               214.4214000   214.4214354 -0.0000354 -0.0002000 0.0000000
 1983:  42 11 32  2 43 12 32  0               214.2374000   214.2372881  0.0001119 -0.0002000 0.0000000
 1984:  43 11 33  2 44 12 33  0               214.0532000   214.0533132 -0.0001132 -0.0002000 0.0000000
 1985:  44 11 34  2 45 12 34  0               213.8694000   213.8694917 -0.0000917 -0.0002000 0.0000000
 1986:  45 11 35  2 46 12 35  0               213.6856000   213.6858074 -0.0002074 -0.0002000 0.0000000
 1987:  46 11 36  2 47 12 36  0               213.5021000   213.5022465 -0.0001465 -0.0002000 0.0000000
 1988:  47 11 37  2 48 12 37  0               213.3187000   213.3187969 -0.0000969 -0.0002000 0.0000000
 1989:  48 11 38  2 49 12 38  0               213.1351000   213.1354482 -0.0003482 -0.0002000 0.0000000
 1990:  49 11 39  2 50 12 39  0               212.9522000   212.9521915  0.0000085 -0.0002000 0.0000000
 1991:  50 11 40  2 51 12 40  0               212.7692000   212.7690188  0.0001812 -0.0002000 0.0000000
 1992:  52 11 42  2 53 12 42  0               212.4027000   212.4028980 -0.0001980 -0.0002000 0.0000000
 1993:  53 11 43  2 54 12 43  0               212.2198000   212.2199384 -0.0001384 -0.0002000 0.0000000
 1994:  54 11 44  2 55 12 44  0               212.0367000   212.0370391 -0.0003391 -0.0002000 0.0000000
 1995:  55 11 45  2 56 12 45  0               211.8537000   211.8541960 -0.0004960 -0.0002000 0.0000000
 1996:  56 11 46  2 57 12 46  0               211.6713000   211.6714050 -0.0001050 -0.0002000 0.0000000
 1997:  57 11 47  2 58 12 47  0               211.4883000   211.4886627 -0.0003627 -0.0002000 0.0000000
 1998:  59 11 49  2 60 12 49  0               211.1231000   211.1233117 -0.0002117 -0.0002000 0.0000000
 1999:  61 11 51  2 62 12 51  0               210.7580000   210.7581211 -0.0001211 -0.0002000 0.0000000
 2000:  62 11 52  2 63 12 52  0               210.5753000   210.5755803 -0.0002803 -0.0002000 0.0000000
 2001:  63 11 53  2 64 12 53  0               210.3927000   210.3930731 -0.0003731 -0.0002000 0.0000000
 2002:  64 11 54  2 65 12 54  0               210.2103000   210.2105978 -0.0002978 -0.0002000 0.0000000
 2003:  65 11 55  2 66 12 55  0               210.0280000   210.0281527 -0.0001527 -0.0002000 0.0000000
 2004:  67 11 57  2 68 12 57  0               209.6629000   209.6633474 -0.0004474 -0.0002000 0.0000000
 2005:  68 11 58  2 69 12 58  0               209.4806000   209.4809847 -0.0003847 -0.0002000 0.0000000
 2006:  69 11 59  2 70 12 59  0               209.2982000   209.2986469 -0.0004469 -0.0002000 0.0000000
 2007:  71 11 61  2 72 12 61  0               208.9336000   208.9340423 -0.0004423 -0.0002000 0.0000000
 2008:  12 12  1  2 13 13  1  0               219.0145000   219.0144355  0.0000645 -0.0002000 0.0000000
 2009:  13 12  2  2 14 13  2  0               218.8889000   218.8888788  0.0000212 -0.0002000 0.0000000
 2010:  14 12  3  2 15 13  3  0               218.7631000   218.7633504 -0.0002504 -0.0002000 0.0000000
 2011:  15 12  4  2 16 13  4  0               218.6379000   218.6379718 -0.0000718 -0.0002000 0.0000000
 2012:  16 12  5  2 17 13  5  0               218.5127000   218.5128913 -0.0001913 -0.0002000 0.0000000
 2013:  17 12  6  2 18 13  6  0               218.3883000   218.3882872  0.0000128 -0.0002000 0.0000000
 2014:  18 12  7  2 19 13  7  0               218.2644000   218.2643597  0.0000403 -0.0002000 0.0000000
 2015:  19 12  8  2 20 13  8  0               218.1413000   218.1412846  0.0000154 -0.0002000 0.0000000
 2016:  20 12  9  2 21 13  9  0               218.0193000   218.0190821  0.0002179 -0.0002000 0.0000000
 2017:  23 12 12  2 24 13 12  0               217.6493000   217.6492355  0.0000645 -0.0002000 0.0000000
 2018:  24 12 13  2 25 13 13  0               217.5174000   217.5172332  0.0001668 -0.0002000 0.0000000
 2019:  25 12 14  2 26 13 14  0               217.3757000   217.3754735  0.0002265 -0.0002000 0.0000000
 2020:  26 12 15  2 27 13 15  0               217.2218000   217.2217030  0.0000970 -0.0002000 0.0000000
 2021:  27 12 16  2 28 13 16  0               217.0556000   217.0556382 -0.0000382 -0.0002000 0.0000000
 2022:  28 12 17  2 29 13 17  0               216.8792000   216.8790241  0.0001759 -0.0002000 0.0000000
 2023:  29 12 18  2 30 13 18  0               216.6949000   216.6948863  0.0000137 -0.0002000 0.0000000
 2024:  30 12 19  2 31 13 19  0               216.5064000   216.5064220 -0.0000220 -0.0002000 0.0000000
 2025:  31 12 20  2 32 13 20  0               216.3162000   216.3161462  0.0000538 -0.0002000 0.0000000
 2026:  33 12 22  2 34 13 22  0               215.9358000   215.9355910  0.0002090 -0.0002000 0.0000000
 2027:  34 12 23  2 35 13 23  0               215.7465000   215.7463403  0.0001597 -0.0002000 0.0000000
 2028:  35 12 24  2 36 13 24  0               215.5579000   215.5578862  0.0000138 -0.0002000 0.0000000
 2029:  36 12 25  2 37 13 25  0               215.3702000   215.3701553  0.0000447 -0.0002000 0.0000000
 2030:  37 12 26  2 38 13 26  0               215.1830000   215.1830498 -0.0000498 -0.0002000 0.0000000
 2031:  38 12 27  2 39 13 27  0               214.9964000   214.9964765 -0.0000765 -0.0002000 0.0000000
 2032:  39 12 28  2 40 13 28  0               214.8104000   214.8103555  0.0000445 -0.0002000 0.0000000
 2033:  40 12 29  2 41 13 29  0               214.6249000   214.6246208  0.0002792 -0.0002000 0.0000000
 2034:  41 12 30  2 42 13 30  0               214.4393000   214.4392185  0.0000815 -0.0002000 0.0000000
 2035:  42 12 31  2 43 13 31  0               214.2543000   214.2541044  0.0001956 -0.0002000 0.0000000
 2036:  43 12 32  2 44 13 32  0               214.0694000   214.0692419  0.0001581 -0.0002000 0.0000000
 2037:  44 12 33  2 45 13 33  0               213.8844000   213.8846009 -0.0002009 -0.0002000 0.0000000
 2038:  45 12 34  2 46 13 34  0               213.7001000   213.7001560 -0.0000560 -0.0002000 0.0000000
 2039:  46 12 35  2 47 13 35  0               213.5157000   213.5158855 -0.0001855 -0.0002000 0.0000000
 2040:  47 12 36  2 48 13 36  0               213.3318000   213.3317713  0.0000287 -0.0002000 0.0000000
 2041:  48 12 37  2 49 13 37  0               213.1477000   213.1477976 -0.0000976 -0.0002000 0.0000000
 2042:  49 12 38  2 50 13 38  0               212.9637000   212.9639508 -0.0002508 -0.0002000 0.0000000
 2043:  50 12 39  2 51 13 39  0               212.7800000   212.7802192 -0.0002192 -0.0002000 0.0000000
 2044:  51 12 40  2 52 13 40  0               212.5964000   212.5965924 -0.0001924 -0.0002000 0.0000000
 2045:  52 12 41  2 53 13 41  0               212.4128000   212.4130615 -0.0002615 -0.0002000 0.0000000
 2046:  53 12 42  2 54 13 42  0               212.2297000   212.2296185  0.0000815 -0.0002000 0.0000000
 2047:  55 12 44  2 56 13 44  0               211.8629000   211.8629688 -0.0000688 -0.0002000 0.0000000
 2048:  56 12 45  2 57 13 45  0               211.6798000   211.6797504  0.0000496 -0.0002000 0.0000000
 2049:  57 12 46  2 58 13 46  0               211.4964000   211.4965960 -0.0001960 -0.0002000 0.0000000
 2050:  58 12 47  2 59 13 47  0               211.3132000   211.3135013 -0.0003013 -0.0002000 0.0000000
 2051:  59 12 48  2 60 13 48  0               211.1301000   211.1304622 -0.0003622 -0.0002000 0.0000000
 2052:  60 12 49  2 61 13 49  0               210.9472000   210.9474751 -0.0002751 -0.0002000 0.0000000
 2053:  61 12 50  2 62 13 50  0               210.7642000   210.7645367 -0.0003367 -0.0002000 0.0000000
 2054:  63 12 52  2 64 13 52  0               210.3986000   210.3987946 -0.0001946 -0.0002000 0.0000000
 2055:  64 12 53  2 65 13 53  0               210.2157000   210.2159857 -0.0002857 -0.0002000 0.0000000
 2056:  65 12 54  2 66 13 54  0               210.0329000   210.0332152 -0.0003152 -0.0002000 0.0000000
 2057:  68 12 57  2 69 13 57  0               209.4846000   209.4851146 -0.0005146 -0.0002000 0.0000000
 2058:  72 12 61  2 73 13 61  0               208.7544000   208.7547457 -0.0003457 -0.0002000 0.0000000
 2059:  13 13  1  2 14 14  1  0               218.7866000   218.7865888  0.0000112 -0.0002000 0.0000000
 2060:  14 13  2  2 15 14  2  0               218.6609000   218.6609212 -0.0000212 -0.0002000 0.0000000
 2061:  15 13  3  2 16 14  3  0               218.5351000   218.5352575 -0.0001575 -0.0002000 0.0000000
 2062:  16 13  4  2 17 14  4  0               218.4097000   218.4096978  0.0000022 -0.0002000 0.0000000
 2063:  17 13  5  2 18 14  5  0               218.2844000   218.2843633  0.0000367 -0.0002000 0.0000000
 2064:  18 13  6  2 19 14  6  0               218.1594000   218.1594009 -0.0000009 -0.0002000 0.0000000
 2065:  19 13  7  2 20 14  7  0               218.0348000   218.0349865 -0.0001865 -0.0002000 0.0000000
 2066:  20 13  8  2 21 14  8  0               217.9114000   217.9113166  0.0000834 -0.0002000 0.0000000
 2067:  21 13  9  2 22 14  9  0               217.7889000   217.7885665  0.0003335 -0.0002000 0.0000000
 2068:  22 13 10  2 23 14 10  0               217.6668000   217.6667687  0.0000313 -0.0002000 0.0000000
 2069:  23 13 11  2 24 14 11  0               217.5455000   217.5455619 -0.0000619 -0.0002000 0.0000000
 2070:  25 13 13  2 26 14 13  0               217.2993000   217.2993091 -0.0000091 -0.0002000 0.0000000
 2071:  26 13 14  2 27 14 14  0               217.1688000   217.1688295 -0.0000295 -0.0002000 0.0000000
 2072:  27 13 15  2 28 14 15  0               217.0290000   217.0289246  0.0000754 -0.0002000 0.0000000
 2073:  28 13 16  2 29 14 16  0               216.8771000   216.8770725  0.0000275 -0.0002000 0.0000000
 2074:  29 13 17  2 30 14 17  0               216.7126000   216.7126312 -0.0000312 -0.0002000 0.0000000
 2075:  30 13 18  2 31 14 18  0               216.5371000   216.5370456  0.0000544 -0.0002000 0.0000000
 2076:  31 13 19  2 32 14 19  0               216.3534000   216.3532206  0.0001794 -0.0002000 0.0000000
 2077:  32 13 20  2 33 14 20  0               216.1643000   216.1644357 -0.0001357 -0.0002000 0.0000000
 2078:  33 13 21  2 34 14 21  0               215.9735000   215.9734095  0.0000905 -0.0002000 0.0000000
 2079:  34 13 22  2 35 14 22  0               215.7816000   215.7819114 -0.0003114 -0.0002000 0.0000000
 2080:  35 13 23  2 36 14 23  0               215.5906000   215.5908571 -0.0002571 -0.0002000 0.0000000
 2081:  37 13 25  2 38 14 25  0               215.2113000   215.2112041  0.0000959 -0.0002000 0.0000000
 2082:  38 13 26  2 39 14 26  0               215.0225000   215.0226018 -0.0001018 -0.0002000 0.0000000
 2083:  39 13 27  2 40 14 27  0               214.8347000   214.8346938  0.0000062 -0.0002000 0.0000000
 2084:  40 13 28  2 41 14 28  0               214.6473000   214.6473798 -0.0000798 -0.0002000 0.0000000
 2085:  41 13 29  2 42 14 29  0               214.4605000   214.4605718 -0.0000718 -0.0002000 0.0000000
 2086:  42 13 30  2 43 14 30  0               214.2740000   214.2741967 -0.0001967 -0.0002000 0.0000000
 2087:  43 13 31  2 44 14 31  0               214.0883000   214.0881942  0.0001058 -0.0002000 0.0000000
 2088:  44 13 32  2 45 14 32  0               213.9024000   213.9025152 -0.0001152 -0.0002000 0.0000000
 2089:  45 13 33  2 46 14 33  0               213.7172000   213.7171189  0.0000811 -0.0002000 0.0000000
 2090:  46 13 34  2 47 14 34  0               213.5318000   213.5319713 -0.0001713 -0.0002000 0.0000000
 2091:  47 13 35  2 48 14 35  0               213.3470000   213.3470441 -0.0000441 -0.0002000 0.0000000
 2092:  48 13 36  2 49 14 36  0               213.1622000   213.1623132 -0.0001132 -0.0002000 0.0000000
 2093:  49 13 37  2 50 14 37  0               212.9778000   212.9777581  0.0000419 -0.0002000 0.0000000
 2094:  50 13 38  2 51 14 38  0               212.7930000   212.7933612 -0.0003612 -0.0002000 0.0000000
 2095:  51 13 39  2 52 14 39  0               212.6090000   212.6091073 -0.0001073 -0.0002000 0.0000000
 2096:  52 13 40  2 53 14 40  0               212.4248000   212.4249832 -0.0001832 -0.0002000 0.0000000
 2097:  53 13 41  2 54 14 41  0               212.2409000   212.2409774 -0.0000774 -0.0002000 0.0000000
 2098:  54 13 42  2 55 14 42  0               212.0568000   212.0570796 -0.0002796 -0.0002000 0.0000000
 2099:  55 13 43  2 56 14 43  0               211.8732000   211.8732811 -0.0000811 -0.0002000 0.0000000
 2100:  56 13 44  2 57 14 44  0               211.6894000   211.6895738 -0.0001738 -0.0002000 0.0000000
 2101:  60 13 48  2 61 14 48  0               210.9551000   210.9555279 -0.0004279 -0.0002000 0.0000000
 2102:  61 13 49  2 62 14 49  0               210.7718000   210.7721855 -0.0003855 -0.0002000 0.0000000
 2103:  62 13 50  2 63 14 50  0               210.5886000   210.5889018 -0.0003018 -0.0002000 0.0000000
 2104:  63 13 51  2 64 14 51  0               210.4053000   210.4056732 -0.0003732 -0.0002000 0.0000000
 2105:  64 13 52  2 65 14 52  0               210.2225000   210.2224963  0.0000037 -0.0002000 0.0000000
 2106:  65 13 53  2 66 14 53  0               210.0391000   210.0393681 -0.0002681 -0.0002000 0.0000000
 2107:  67 13 55  2 68 14 55  0               209.6727000   209.6732467 -0.0005467 -0.0002000 0.0000000
 2108:  68 13 56  2 69 14 56  0               209.4898000   209.4902488 -0.0004488 -0.0002000 0.0000000
 2109:  71 13 59  2 72 14 59  0               208.9410000   208.9414809 -0.0004809 -0.0002000 0.0000000
 2110:  73 13 61  2 74 14 61  0               208.5754000   208.5758064 -0.0004064 -0.0002000 0.0000000
 2111:  14 14  1  2 15 15  1  0               218.5586000   218.5586023 -0.0000023 -0.0002000 0.0000000
 2112:  15 14  2  2 16 15  2  0               218.4328000   218.4328262 -0.0000262 -0.0002000 0.0000000
 2113:  16 14  3  2 17 15  3  0               218.3070000   218.3070349 -0.0000349 -0.0002000 0.0000000
 2114:  17 14  4  2 18 15  4  0               218.1812000   218.1813124 -0.0001124 -0.0002000 0.0000000
 2115:  18 14  5  2 19 15  5  0               218.0558000   218.0557588  0.0000412 -0.0002000 0.0000000
 2116:  19 14  6  2 20 15  6  0               217.9306000   217.9304945  0.0001055 -0.0002000 0.0000000
 2117:  20 14  7  2 21 15  7  0               217.8057000   217.8056648  0.0000352 -0.0002000 0.0000000
 2118:  21 14  8  2 22 15  8  0               217.6815000   217.6814432  0.0000568 -0.0002000 0.0000000
 2119:  22 14  9  2 23 15  9  0               217.5582000   217.5580237  0.0001763 -0.0002000 0.0000000
 2120:  23 14 10  2 24 15 10  0               217.4353000   217.4355818 -0.0002818 -0.0002000 0.0000000
 2121:  24 14 11  2 25 15 11  0               217.3140000   217.3141637 -0.0001637 -0.0002000 0.0000000
 2122:  25 14 12  2 26 15 12  0               217.1935000   217.1934538  0.0000462 -0.0002000 0.0000000
 2123:  26 14 13  2 27 15 13  0               217.0725000   217.0724159  0.0000841 -0.0002000 0.0000000
 2124:  27 14 14  2 28 15 14  0               216.9489000   216.9489584 -0.0000584 -0.0002000 0.0000000
 2125:  28 14 15  2 29 15 15  0               216.8200000   216.8199533  0.0000467 -0.0002000 0.0000000
 2126:  29 14 16  2 30 15 16  0               216.6819000   216.6818882  0.0000118 -0.0002000 0.0000000
 2127:  32 14 19  2 33 15 19  0               216.1950000   216.1948769  0.0001231 -0.0002000 0.0000000
 2128:  33 14 20  2 34 15 20  0               216.0115000   216.0115177 -0.0000177 -0.0002000 0.0000000
 2129:  34 14 21  2 35 15 21  0               215.8225000   215.8225354 -0.0000354 -0.0002000 0.0000000
 2130:  35 14 22  2 36 15 22  0               215.6307000   215.6308363 -0.0001363 -0.0002000 0.0000000
 2131:  36 14 23  2 37 15 23  0               215.4385000   215.4384058  0.0000942 -0.0002000 0.0000000
 2132:  37 14 24  2 38 15 24  0               215.2462000   215.2463277 -0.0001277 -0.0002000 0.0000000
 2133:  38 14 25  2 39 15 25  0               215.0549000   215.0550565 -0.0001565 -0.0002000 0.0000000
 2134:  39 14 26  2 40 15 26  0               214.8650000   214.8646988  0.0003012 -0.0002000 0.0000000
 2135:  40 14 27  2 41 15 27  0               214.6753000   214.6752055  0.0000945 -0.0002000 0.0000000
 2136:  41 14 28  2 42 15 28  0               214.4863000   214.4864758 -0.0001758 -0.0002000 0.0000000
 2137:  42 14 29  2 43 15 29  0               214.2986000   214.2984028  0.0001972 -0.0002000 0.0000000
 2138:  43 14 30  2 44 15 30  0               214.1108000   214.1108909 -0.0000909 -0.0002000 0.0000000
 2139:  44 14 31  2 45 15 31  0               213.9239000   213.9238597  0.0000403 -0.0002000 0.0000000
 2140:  45 14 32  2 46 15 32  0               213.7373000   213.7372427  0.0000573 -0.0002000 0.0000000
 2141:  47 14 34  2 48 15 34  0               213.3650000   213.3650424 -0.0000424 -0.0002000 0.0000000
 2142:  48 14 35  2 49 15 35  0               213.1793000   213.1793764 -0.0000764 -0.0002000 0.0000000
 2143:  49 14 36  2 50 15 36  0               212.9938000   212.9939557 -0.0001557 -0.0002000 0.0000000
 2144:  50 14 37  2 51 15 37  0               212.8087000   212.8087538 -0.0000538 -0.0002000 0.0000000
 2145:  51 14 38  2 52 15 38  0               212.6236000   212.6237477 -0.0001477 -0.0002000 0.0000000
 2146:  52 14 39  2 53 15 39  0               212.4388000   212.4389181 -0.0001181 -0.0002000 0.0000000
 2147:  53 14 40  2 54 15 40  0               212.2538000   212.2542480 -0.0004480 -0.0002000 0.0000000
 2148:  54 14 41  2 55 15 41  0               212.0695000   212.0697227 -0.0002227 -0.0002000 0.0000000
 2149:  55 14 42  2 56 15 42  0               211.8851000   211.8853294 -0.0002294 -0.0002000 0.0000000
 2150:  56 14 43  2 57 15 43  0               211.7008000   211.7010568 -0.0002568 -0.0002000 0.0000000
 2151:  57 14 44  2 58 15 44  0               211.5166000   211.5168950 -0.0002950 -0.0002000 0.0000000
 2152:  58 14 45  2 59 15 45  0               211.3326000   211.3328353 -0.0002353 -0.0002000 0.0000000
 2153:  59 14 46  2 60 15 46  0               211.1484000   211.1488698 -0.0004698 -0.0002000 0.0000000
 2154:  60 14 47  2 61 15 47  0               210.9649000   210.9649914 -0.0000914 -0.0002000 0.0000000
 2155:  62 14 49  2 63 15 49  0               210.5975000   210.5974720  0.0000280 -0.0002000 0.0000000
 2156:  63 14 50  2 64 15 50  0               210.4137000   210.4138202 -0.0001202 -0.0002000 0.0000000
 2157:  64 14 51  2 65 15 51  0               210.2299000   210.2302342 -0.0003342 -0.0002000 0.0000000
 2158:  66 14 53  2 67 15 53  0               209.8628000   209.8632432 -0.0004432 -0.0002000 0.0000000
 2159:  68 14 55  2 69 15 55  0               209.4959000   209.4964702 -0.0005702 -0.0002000 0.0000000
 2160:  69 14 56  2 70 15 56  0               209.3128000   209.3131579 -0.0003579 -0.0002000 0.0000000
 2161:  70 14 57  2 71 15 57  0               209.1294000   209.1298914 -0.0004914 -0.0002000 0.0000000
 2162:  71 14 58  2 72 15 58  0               208.9462000   208.9466685 -0.0004685 -0.0002000 0.0000000
 2163:   7  2  6  2  6  1  6  0               223.1622000   223.1621500  0.0000500 -0.0002000 0.0000000
 2164:   8  2  7  2  7  1  7  0               223.3415000   223.3419919 -0.0004919 -0.0002000 0.0000000
 2165:   9  2  8  2  8  1  8  0               223.5219000   223.5221420 -0.0002420 -0.0002000 0.0000000
 2166:  10  2  9  2  9  1  9  0               223.7018000   223.7023367 -0.0005367 -0.0002000 0.0000000
 2167:  11  2 10  2 10  1 10  0               223.8822000   223.8825038 -0.0003038 -0.0002000 0.0000000
 2168:  12  2 11  2 11  1 11  0               224.0629000   224.0626326  0.0002674 -0.0002000 0.0000000
 2169:  14  2 13  2 13  1 13  0               224.4231000   224.4227959  0.0003041 -0.0002000 0.0000000
 2170:  15  2 14  2 14  1 14  0               224.6029000   224.6028427  0.0000573 -0.0002000 0.0000000
 2171:  16  2 15  2 15  1 15  0               224.7825000   224.7828726 -0.0003726 -0.0002000 0.0000000
 2172:  17  2 16  2 16  1 16  0               224.9630000   224.9628886  0.0001114 -0.0002000 0.0000000
 2173:  18  2 17  2 17  1 17  0               225.1429000   225.1428932  0.0000068 -0.0002000 0.0000000
 2174:  20  2 19  2 19  1 19  0               225.5032000   225.5028750  0.0003250 -0.0002000 0.0000000
 2175:  21  2 20  2 20  1 20  0               225.6829000   225.6828546  0.0000454 -0.0002000 0.0000000
 2176:  22  2 21  2 21  1 21  0               225.8631000   225.8628280  0.0002720 -0.0002000 0.0000000
 2177:  23  2 22  2 22  1 22  0               226.0430000   226.0427958  0.0002042 -0.0002000 0.0000000
 2178:  26  2 25  2 25  1 25  0               226.5827000   226.5826706  0.0000294 -0.0002000 0.0000000
 2179:  27  2 26  2 26  1 26  0               226.7625000   226.7626206 -0.0001206 -0.0002000 0.0000000
 2180:  28  2 27  2 27  1 27  0               226.9424000   226.9425670 -0.0001670 -0.0002000 0.0000000
 2181:  29  2 28  2 28  1 28  0               227.1224000   227.1225099 -0.0001099 -0.0002000 0.0000000
 2182:  30  2 29  2 29  1 29  0               227.3027000   227.3024495  0.0002505 -0.0002000 0.0000000
 2183:  31  2 30  2 30  1 30  0               227.4824000   227.4823860  0.0000140 -0.0002000 0.0000000
 2184:  32  2 31  2 31  1 31  0               227.6622000   227.6623195 -0.0001195 -0.0002000 0.0000000
 2185:  33  2 32  2 32  1 32  0               227.8426000   227.8422501  0.0003499 -0.0002000 0.0000000
 2186:  34  2 33  2 33  1 33  0               228.0220000   228.0221779 -0.0001779 -0.0002000 0.0000000
 2187:  36  2 35  2 35  1 35  0               228.3823000   228.3820254  0.0002746 -0.0002000 0.0000000
 2188:  38  2 37  2 37  1 37  0               228.7418000   228.7418625 -0.0000625 -0.0002000 0.0000000
 2189:  40  2 39  2 39  1 39  0               229.1015000   229.1016895 -0.0001895 -0.0002000 0.0000000
 2190:  43  2 42  2 42  1 42  0               229.6411000   229.6414114 -0.0003114 -0.0002000 0.0000000
 2191:  46  2 45  2 45  1 45  0               230.1810000   230.1811117 -0.0001117 -0.0002000 0.0000000
 2192:  47  2 46  2 46  1 46  0               230.3613000   230.3610071  0.0002929 -0.0002000 0.0000000
 2193:  48  2 47  2 47  1 47  0               230.5410000   230.5409000  0.0001000 -0.0002000 0.0000000
 2194:  50  2 49  2 49  1 49  0               230.9006000   230.9006788 -0.0000788 -0.0002000 0.0000000
 2195:  53  2 52  2 52  1 52  0               231.4403000   231.4403292 -0.0000292 -0.0002000 0.0000000
 2196:  54  2 53  2 53  1 53  0               231.6202000   231.6202079 -0.0000079 -0.0002000 0.0000000
 2197:  56  2 55  2 55  1 55  0               231.9800000   231.9799582  0.0000418 -0.0002000 0.0000000
 2198:   7  3  5  2  6  2  5  0               223.1542000   223.1543817 -0.0001817 -0.0002000 0.0000000
 2199:   8  3  6  2  7  2  6  0               223.3292000   223.3292645 -0.0000645 -0.0002000 0.0000000
 2200:  10  3  8  2  9  2  8  0               223.6877000   223.6877038 -0.0000038 -0.0002000 0.0000000
 2201:  11  3  9  2 10  2  9  0               223.8681000   223.8681340 -0.0000340 -0.0002000 0.0000000
 2202:  12  3 10  2 11  2 10  0               224.0487000   224.0486045  0.0000955 -0.0002000 0.0000000
 2203:  13  3 11  2 12  2 11  0               224.2286000   224.2289926 -0.0003926 -0.0002000 0.0000000
 2204:  14  3 12  2 13  2 12  0               224.4092000   224.4092813 -0.0000813 -0.0002000 0.0000000
 2205:  15  3 13  2 14  2 13  0               224.5893000   224.5894831 -0.0001831 -0.0002000 0.0000000
 2206:  16  3 14  2 15  2 14  0               224.7698000   224.7696146  0.0001854 -0.0002000 0.0000000
 2207:  17  3 15  2 16  2 15  0               224.9494000   224.9496903 -0.0002903 -0.0002000 0.0000000
 2208:  18  3 16  2 17  2 16  0               225.1294000   225.1297213 -0.0003213 -0.0002000 0.0000000
 2209:  20  3 18  2 19  2 18  0               225.4898000   225.4896805  0.0001195 -0.0002000 0.0000000
 2210:  21  3 19  2 20  2 19  0               225.6697000   225.6696201  0.0000799 -0.0002000 0.0000000
 2211:  22  3 20  2 21  2 20  0               225.8493000   225.8495385 -0.0002385 -0.0002000 0.0000000
 2212:  23  3 21  2 22  2 21  0               226.0292000   226.0294387 -0.0002387 -0.0002000 0.0000000
 2213:  24  3 22  2 23  2 22  0               226.2093000   226.2093232 -0.0000232 -0.0002000 0.0000000
 2214:  25  3 23  2 24  2 23  0               226.3894000   226.3891938  0.0002062 -0.0002000 0.0000000
 2215:  26  3 24  2 25  2 24  0               226.5687000   226.5690523 -0.0003523 -0.0002000 0.0000000
 2216:  27  3 25  2 26  2 25  0               226.7491000   226.7488999  0.0002001 -0.0002000 0.0000000
 2217:  28  3 26  2 27  2 26  0               226.9289000   226.9287378  0.0001622 -0.0002000 0.0000000
 2218:  32  3 30  2 31  2 30  0               227.6482000   227.6480085  0.0001915 -0.0002000 0.0000000
 2219:  34  3 32  2 33  2 32  0               228.0077000   228.0076036  0.0000964 -0.0002000 0.0000000
 2220:  36  3 34  2 35  2 34  0               228.3669000   228.3671766 -0.0002766 -0.0002000 0.0000000
 2221:  38  3 36  2 37  2 36  0               228.7266000   228.7267297 -0.0001297 -0.0002000 0.0000000
 2222:  40  3 38  2 39  2 38  0               229.0864000   229.0862649  0.0001351 -0.0002000 0.0000000
 2223:  41  3 39  2 40  2 39  0               229.2660000   229.2660262 -0.0000262 -0.0002000 0.0000000
 2224:  43  3 41  2 42  2 41  0               229.6252000   229.6255368 -0.0003368 -0.0002000 0.0000000
 2225:  44  3 42  2 43  2 42  0               229.8052000   229.8052864 -0.0000864 -0.0002000 0.0000000
 2226:  45  3 43  2 44  2 43  0               229.9852000   229.9850324  0.0001676 -0.0002000 0.0000000
 2227:  47  3 45  2 46  2 45  0               230.3448000   230.3445137  0.0002863 -0.0002000 0.0000000
 2228:  48  3 46  2 47  2 46  0               230.5245000   230.5242492  0.0002508 -0.0002000 0.0000000
 2229:  49  3 47  2 48  2 47  0               230.7045000   230.7039814  0.0005186 -0.0002000 0.0000000
 2230:  50  3 48  2 49  2 48  0               230.8837000   230.8837102 -0.0000102 -0.0002000 0.0000000
 2231:  51  3 49  2 50  2 49  0               231.0635000   231.0634358  0.0000642 -0.0002000 0.0000000
 2232:  52  3 50  2 51  2 50  0               231.2431000   231.2431582 -0.0000582 -0.0002000 0.0000000
 2233:  53  3 51  2 52  2 51  0               231.4230000   231.4228775  0.0001225 -0.0002000 0.0000000
 2234:  54  3 52  2 53  2 52  0               231.6025000   231.6025936 -0.0000936 -0.0002000 0.0000000
 2235:   5  4  2  2  4  3  2  0               222.8940000   222.8939367  0.0000633 -0.0002000 0.0000000
 2236:   6  4  3  2  5  3  3  0               223.0295000   223.0294890  0.0000110 -0.0002000 0.0000000
 2237:   8  4  5  2  7  3  5  0               223.3315000   223.3314613  0.0000387 -0.0002000 0.0000000
 2238:  10  4  7  2  9  3  7  0               223.6718000   223.6719371 -0.0001371 -0.0002000 0.0000000
 2239:  12  4  9  2 11  3  9  0               224.0303000   224.0304366 -0.0001366 -0.0002000 0.0000000
 2240:  14  4 11  2 13  3 11  0               224.3920000   224.3922113 -0.0002113 -0.0002000 0.0000000
 2241:  15  4 12  2 14  3 12  0               224.5732000   224.5729766  0.0002234 -0.0002000 0.0000000
 2242:  16  4 13  2 15  3 13  0               224.7537000   224.7535663  0.0001337 -0.0002000 0.0000000
 2243:  18  4 15  2 17  3 15  0               225.1145000   225.1143040  0.0001960 -0.0002000 0.0000000
 2244:  19  4 16  2 18  3 16  0               225.2944000   225.2945050 -0.0001050 -0.0002000 0.0000000
 2245:  20  4 17  2 19  3 17  0               225.4744000   225.4746226 -0.0002226 -0.0002000 0.0000000
 2246:  21  4 18  2 20  3 18  0               225.6543000   225.6546719 -0.0003719 -0.0002000 0.0000000
 2247:  22  4 19  2 21  3 19  0               225.8345000   225.8346648 -0.0001648 -0.0002000 0.0000000
 2248:  23  4 20  2 22  3 20  0               226.0148000   226.0146106  0.0001894 -0.0002000 0.0000000
 2249:  24  4 21  2 23  3 21  0               226.1947000   226.1945163  0.0001837 -0.0002000 0.0000000
 2250:  25  4 22  2 24  3 22  0               226.3743000   226.3743878 -0.0000878 -0.0002000 0.0000000
 2251:  26  4 23  2 25  3 23  0               226.5540000   226.5542296 -0.0002296 -0.0002000 0.0000000
 2252:  27  4 24  2 26  3 24  0               226.7342000   226.7340457  0.0001543 -0.0002000 0.0000000
 2253:  28  4 25  2 27  3 25  0               226.9140000   226.9138390  0.0001610 -0.0002000 0.0000000
 2254:  29  4 26  2 28  3 26  0               227.0937000   227.0936122  0.0000878 -0.0002000 0.0000000
 2255:  31  4 28  2 30  3 28  0               227.4531000   227.4531067 -0.0000067 -0.0002000 0.0000000
 2256:  32  4 29  2 31  3 29  0               227.6327000   227.6328313 -0.0001313 -0.0002000 0.0000000
 2257:  33  4 30  2 32  3 30  0               227.8125000   227.8125426 -0.0000426 -0.0002000 0.0000000
 2258:  34  4 31  2 33  3 31  0               227.9925000   227.9922419  0.0002581 -0.0002000 0.0000000
 2259:  36  4 33  2 35  3 33  0               228.3518000   228.3516080  0.0001920 -0.0002000 0.0000000
 2260:  38  4 35  2 37  3 35  0               228.7109000   228.7109360 -0.0000360 -0.0002000 0.0000000
 2261:  39  4 36  2 38  3 36  0               228.8909000   228.8905873  0.0003127 -0.0002000 0.0000000
 2262:  42  4 39  2 41  3 39  0               229.4296000   229.4294964  0.0001036 -0.0002000 0.0000000
 2263:  44  4 41  2 43  3 41  0               229.7892000   229.7887356  0.0004644 -0.0002000 0.0000000
 2264:  46  4 43  2 45  3 43  0               230.1478000   230.1479509 -0.0001509 -0.0002000 0.0000000
 2265:  48  4 45  2 47  3 45  0               230.5073000   230.5071442  0.0001558 -0.0002000 0.0000000
 2266:  49  4 46  2 48  3 46  0               230.6869000   230.6867331  0.0001669 -0.0002000 0.0000000
 2267:  50  4 47  2 49  3 47  0               230.8661000   230.8663170 -0.0002170 -0.0002000 0.0000000
 2268:  51  4 48  2 50  3 48  0               231.0463000   231.0458962  0.0004038 -0.0002000 0.0000000
 2269:  52  4 49  2 51  3 49  0               231.2258000   231.2254707  0.0003293 -0.0002000 0.0000000
 2270:  53  4 50  2 52  3 50  0               231.4051000   231.4050407  0.0000593 -0.0002000 0.0000000
 2271:  54  4 51  2 53  3 51  0               231.5849000   231.5846063  0.0002937 -0.0002000 0.0000000
 2272:  55  4 52  2 54  3 52  0               231.7644000   231.7641676  0.0002324 -0.0002000 0.0000000
 2273:  56  4 53  2 55  3 53  0               231.9441000   231.9437247  0.0003753 -0.0002000 0.0000000
 2274:  59  4 56  2 58  3 56  0               232.4828000   232.4823715  0.0004285 -0.0002000 0.0000000
 2275:  60  4 57  2 59  3 57  0               232.6619000   232.6619125 -0.0000125 -0.0002000 0.0000000
 2276:  63  4 60  2 62  3 60  0               233.2008000   233.2005127  0.0002873 -0.0002000 0.0000000
 2277:  64  4 61  2 63  3 61  0               233.3801000   233.3800387  0.0000613 -0.0002000 0.0000000
 2278:  67  4 64  2 66  3 64  0               233.9188000   233.9185948  0.0002052 -0.0002000 0.0000000
 2279:  69  4 66  2 68  3 66  0               234.2779000   234.2776146  0.0002854 -0.0002000 0.0000000
 2280:   5  5  1  2  4  4  1  0               222.9898000   222.9897876  0.0000124 -0.0002000 0.0000000
 2281:   8  5  4  2  7  4  4  0               223.3765000   223.3764156  0.0000844 -0.0002000 0.0000000
 2282:  10  5  6  2  9  4  6  0               223.6744000   223.6741850  0.0002150 -0.0002000 0.0000000
 2283:  12  5  8  2 11  4  8  0               224.0121000   224.0120291  0.0000709 -0.0002000 0.0000000
 2284:  13  5  9  2 12  4  9  0               224.1900000   224.1900877 -0.0000877 -0.0002000 0.0000000
 2285:  14  5 10  2 13  4 10  0               224.3707000   224.3706146  0.0000854 -0.0002000 0.0000000
 2286:  15  5 11  2 14  4 11  0               224.5521000   224.5519908  0.0001092 -0.0002000 0.0000000
 2287:  16  5 12  2 15  4 12  0               224.7333000   224.7334441 -0.0001441 -0.0002000 0.0000000
 2288:  17  5 13  2 16  4 13  0               224.9148000   224.9146972  0.0001028 -0.0002000 0.0000000
 2289:  18  5 14  2 17  4 14  0               225.0958000   225.0956940  0.0001060 -0.0002000 0.0000000
 2290:  19  5 15  2 18  4 15  0               225.2765000   225.2764554  0.0000446 -0.0002000 0.0000000
 2291:  20  5 16  2 19  4 16  0               225.4574000   225.4570201  0.0003799 -0.0002000 0.0000000
 2292:  21  5 17  2 20  4 17  0               225.6373000   225.6374246 -0.0001246 -0.0002000 0.0000000
 2293:  22  5 18  2 21  4 18  0               225.8173000   225.8176988 -0.0003988 -0.0002000 0.0000000
 2294:  23  5 19  2 22  4 19  0               225.9979000   225.9978661  0.0000339 -0.0002000 0.0000000
 2295:  24  5 20  2 23  4 20  0               226.1779000   226.1779445 -0.0000445 -0.0002000 0.0000000
 2296:  25  5 21  2 24  4 21  0               226.3579000   226.3579484 -0.0000484 -0.0002000 0.0000000
 2297:  26  5 22  2 25  4 22  0               226.5383000   226.5378889  0.0004111 -0.0002000 0.0000000
 2298:  27  5 23  2 26  4 23  0               226.7180000   226.7177752  0.0002248 -0.0002000 0.0000000
 2299:  28  5 24  2 27  4 24  0               226.8975000   226.8976145 -0.0001145 -0.0002000 0.0000000
 2300:  29  5 25  2 28  4 25  0               227.0774000   227.0774129 -0.0000129 -0.0002000 0.0000000
 2301:  30  5 26  2 29  4 26  0               227.2571000   227.2571753 -0.0000753 -0.0002000 0.0000000
 2302:  31  5 27  2 30  4 27  0               227.4371000   227.4369059  0.0001941 -0.0002000 0.0000000
 2303:  32  5 28  2 31  4 28  0               227.6166000   227.6166081 -0.0000081 -0.0002000 0.0000000
 2304:  33  5 29  2 32  4 29  0               227.7963000   227.7962849  0.0000151 -0.0002000 0.0000000
 2305:  34  5 30  2 33  4 30  0               227.9760000   227.9759388  0.0000612 -0.0002000 0.0000000
 2306:  35  5 31  2 34  4 31  0               228.1557000   228.1555720  0.0001280 -0.0002000 0.0000000
 2307:  36  5 32  2 35  4 32  0               228.3350000   228.3351864 -0.0001864 -0.0002000 0.0000000
 2308:  37  5 33  2 36  4 33  0               228.5148000   228.5147835  0.0000165 -0.0002000 0.0000000
 2309:  38  5 34  2 37  4 34  0               228.6940000   228.6943647 -0.0003647 -0.0002000 0.0000000
 2310:  39  5 35  2 38  4 35  0               228.8742000   228.8739314  0.0002686 -0.0002000 0.0000000
 2311:  42  5 38  2 41  4 38  0               229.4128000   229.4125541  0.0002459 -0.0002000 0.0000000
 2312:  43  5 39  2 42  4 39  0               229.5920000   229.5920720 -0.0000720 -0.0002000 0.0000000
 2313:  44  5 40  2 43  4 40  0               229.7718000   229.7715796  0.0002204 -0.0002000 0.0000000
 2314:  45  5 41  2 44  4 41  0               229.9512000   229.9510775  0.0001225 -0.0002000 0.0000000
 2315:  47  5 43  2 46  4 43  0               230.3102000   230.3100463  0.0001537 -0.0002000 0.0000000
 2316:  48  5 44  2 47  4 44  0               230.4896000   230.4895182  0.0000818 -0.0002000 0.0000000
 2317:  49  5 45  2 48  4 45  0               230.6688000   230.6689821 -0.0001821 -0.0002000 0.0000000
 2318:  52  5 48  2 51  4 48  0               231.2074000   231.2073302  0.0000698 -0.0002000 0.0000000
 2319:  53  5 49  2 52  4 49  0               231.3869000   231.3867659  0.0001341 -0.0002000 0.0000000
 2320:  54  5 50  2 53  4 50  0               231.5661000   231.5661953 -0.0000953 -0.0002000 0.0000000
 2321:  56  5 52  2 55  4 52  0               231.9254000   231.9250357  0.0003643 -0.0002000 0.0000000
 2322:  57  5 53  2 56  4 53  0               232.1045000   232.1044471  0.0000529 -0.0002000 0.0000000
 2323:  58  5 54  2 57  4 54  0               232.2841000   232.2838529  0.0002471 -0.0002000 0.0000000
 2324:  59  5 55  2 58  4 55  0               232.4636000   232.4632533  0.0003467 -0.0002000 0.0000000
 2325:  60  5 56  2 59  4 56  0               232.6428000   232.6426484  0.0001516 -0.0002000 0.0000000
 2326:  63  5 59  2 62  4 59  0               233.1810000   233.1808030  0.0001970 -0.0002000 0.0000000
 2327:  64  5 60  2 63  4 60  0               233.3606000   233.3601780  0.0004220 -0.0002000 0.0000000
 2328:  66  5 62  2 65  4 62  0               233.7191000   233.7189140  0.0001860 -0.0002000 0.0000000
 2329:  71  5 67  2 70  4 67  0               234.6162000   234.6156753  0.0005247 -0.0002000 0.0000000
 2330:   6  6  1  2  5  5  1  0               223.2145000   223.2147180 -0.0002180 -0.0002000 0.0000000
 2331:   7  6  2  2  6  5  2  0               223.3385000   223.3383074  0.0001926 -0.0002000 0.0000000
 2332:   8  6  3  2  7  5  3  0               223.4626000   223.4624464  0.0001536 -0.0002000 0.0000000
 2333:   9  6  4  2  8  5  4  0               223.5892000   223.5890750  0.0001250 -0.0002000 0.0000000
 2334:  10  6  5  2  9  5  5  0               223.7215000   223.7213754  0.0001246 -0.0002000 0.0000000
 2335:  11  6  6  2 10  5  6  0               223.8624000   223.8626442 -0.0002442 -0.0002000 0.0000000
 2336:  13  6  8  2 12  5  8  0               224.1781000   224.1780098  0.0000902 -0.0002000 0.0000000
 2337:  14  6  9  2 13  5  9  0               224.3502000   224.3499757  0.0002243 -0.0002000 0.0000000
 2338:  15  6 10  2 14  5 10  0               224.5277000   224.5277564 -0.0000564 -0.0002000 0.0000000
 2339:  16  6 11  2 15  5 11  0               224.7084000   224.7085493 -0.0001493 -0.0002000 0.0000000
 2340:  17  6 12  2 16  5 12  0               224.8905000   224.8904642  0.0000358 -0.0002000 0.0000000
 2341:  19  6 14  2 18  5 14  0               225.2541000   225.2543438 -0.0002438 -0.0002000 0.0000000
 2342:  20  6 15  2 19  5 15  0               225.4360000   225.4358289  0.0001711 -0.0002000 0.0000000
 2343:  21  6 16  2 20  5 16  0               225.6169000   225.6169957 -0.0000957 -0.0002000 0.0000000
 2344:  22  6 17  2 21  5 17  0               225.7977000   225.7978915 -0.0001915 -0.0002000 0.0000000
 2345:  23  6 18  2 22  5 18  0               225.9786000   225.9785639  0.0000361 -0.0002000 0.0000000
 2346:  24  6 19  2 23  5 19  0               226.1589000   226.1590533 -0.0001533 -0.0002000 0.0000000
 2347:  25  6 20  2 24  5 20  0               226.3394000   226.3393916  0.0000084 -0.0002000 0.0000000
 2348:  26  6 21  2 25  5 21  0               226.5194000   226.5196041 -0.0002041 -0.0002000 0.0000000
 2349:  27  6 22  2 26  5 22  0               226.6997000   226.6997105 -0.0000105 -0.0002000 0.0000000
 2350:  28  6 23  2 27  5 23  0               226.8797000   226.8797268 -0.0000268 -0.0002000 0.0000000
 2351:  29  6 24  2 28  5 24  0               227.0598000   227.0596656  0.0001344 -0.0002000 0.0000000
 2352:  30  6 25  2 29  5 25  0               227.2393000   227.2395372 -0.0002372 -0.0002000 0.0000000
 2353:  31  6 26  2 30  5 26  0               227.4196000   227.4193503  0.0002497 -0.0002000 0.0000000
 2354:  32  6 27  2 31  5 27  0               227.5991000   227.5991119 -0.0000119 -0.0002000 0.0000000
 2355:  33  6 28  2 32  5 28  0               227.7790000   227.7788279  0.0001721 -0.0002000 0.0000000
 2356:  34  6 29  2 33  5 29  0               227.9585000   227.9585032 -0.0000032 -0.0002000 0.0000000
 2357:  35  6 30  2 34  5 30  0               228.1381000   228.1381423 -0.0000423 -0.0002000 0.0000000
 2358:  37  6 32  2 36  5 32  0               228.4973000   228.4973253 -0.0000253 -0.0002000 0.0000000
 2359:  38  6 33  2 37  5 33  0               228.6768000   228.6768751 -0.0000751 -0.0002000 0.0000000
 2360:  39  6 34  2 38  5 34  0               228.8565000   228.8564004  0.0000996 -0.0002000 0.0000000
 2361:  40  6 35  2 39  5 35  0               229.0358000   229.0359032 -0.0001032 -0.0002000 0.0000000
 2362:  41  6 36  2 40  5 36  0               229.2155000   229.2153853  0.0001147 -0.0002000 0.0000000
 2363:  42  6 37  2 41  5 37  0               229.3953000   229.3948484  0.0004516 -0.0002000 0.0000000
 2364:  43  6 38  2 42  5 38  0               229.5742000   229.5742938 -0.0000938 -0.0002000 0.0000000
 2365:  45  6 40  2 44  5 40  0               229.9333000   229.9331363  0.0001637 -0.0002000 0.0000000
 2366:  47  6 42  2 46  5 42  0               230.2923000   230.2919213  0.0003787 -0.0002000 0.0000000
 2367:  48  6 43  2 47  5 43  0               230.4715000   230.4712944  0.0002056 -0.0002000 0.0000000
 2368:  49  6 44  2 48  5 44  0               230.6508000   230.6506556  0.0001444 -0.0002000 0.0000000
 2369:  51  6 46  2 50  5 46  0               231.0094000   231.0093447  0.0000553 -0.0002000 0.0000000
 2370:  52  6 47  2 51  5 47  0               231.1887000   231.1886737  0.0000263 -0.0002000 0.0000000
 2371:  53  6 48  2 52  5 48  0               231.3683000   231.3679930  0.0003070 -0.0002000 0.0000000
 2372:  54  6 49  2 53  5 49  0               231.5477000   231.5473031  0.0003969 -0.0002000 0.0000000
 2373:  55  6 50  2 54  5 50  0               231.7271000   231.7266043  0.0004957 -0.0002000 0.0000000
 2374:  57  6 52  2 56  5 52  0               232.0856000   232.0851816  0.0004184 -0.0002000 0.0000000
 2375:  58  6 53  2 57  5 53  0               232.2648000   232.2644583  0.0003417 -0.0002000 0.0000000
 2376:  60  6 55  2 59  5 55  0               232.6229000   232.6229895 -0.0000895 -0.0002000 0.0000000
 2377:  61  6 56  2 60  5 56  0               232.8023000   232.8022443  0.0000557 -0.0002000 0.0000000
 2378:  62  6 57  2 61  5 57  0               232.9817000   232.9814923  0.0002077 -0.0002000 0.0000000
 2379:   7  7  1  2  6  6  1  0               223.4396000   223.4396626 -0.0000626 -0.0002000 0.0000000
 2380:   8  7  2  2  7  6  2  0               223.5628000   223.5629074 -0.0001074 -0.0002000 0.0000000
 2381:   9  7  3  2  8  6  3  0               223.6857000   223.6858122 -0.0001122 -0.0002000 0.0000000
 2382:  10  7  4  2  9  6  4  0               223.8091000   223.8089891  0.0001109 -0.0002000 0.0000000
 2383:  11  7  5  2 10  6  5  0               223.9343000   223.9342853  0.0000147 -0.0002000 0.0000000
 2384:  13  7  7  2 12  6  7  0               224.2037000   224.2039065 -0.0002065 -0.0002000 0.0000000
 2385:  17  7 11  2 16  6 11  0               224.8637000   224.8634828  0.0002172 -0.0002000 0.0000000
 2386:  18  7 12  2 17  6 12  0               225.0443000   225.0444779 -0.0001779 -0.0002000 0.0000000
 2387:  19  7 13  2 18  6 13  0               225.2272000   225.2269240  0.0002760 -0.0002000 0.0000000
 2388:  21  7 15  2 20  6 15  0               225.5918000   225.5920674 -0.0002674 -0.0002000 0.0000000
 2389:  22  7 16  2 21  6 16  0               225.7739000   225.7741040 -0.0002040 -0.0002000 0.0000000
 2390:  23  7 17  2 22  6 17  0               225.9556000   225.9557390 -0.0001390 -0.0002000 0.0000000
 2391:  25  7 19  2 24  6 19  0               226.3179000   226.3180192 -0.0001192 -0.0002000 0.0000000
 2392:  26  7 20  2 25  6 20  0               226.4989000   226.4987733  0.0001267 -0.0002000 0.0000000
 2393:  27  7 21  2 26  6 21  0               226.6793000   226.6793281 -0.0000281 -0.0002000 0.0000000
 2394:  28  7 22  2 27  6 22  0               226.8599000   226.8597164  0.0001836 -0.0002000 0.0000000
 2395:  29  7 23  2 28  6 23  0               227.0395000   227.0399639 -0.0004639 -0.0002000 0.0000000
 2396:  30  7 24  2 29  6 24  0               227.2199000   227.2200914 -0.0001914 -0.0002000 0.0000000
 2397:  31  7 25  2 30  6 25  0               227.4000000   227.4001156 -0.0001156 -0.0002000 0.0000000
 2398:  32  7 26  2 31  6 26  0               227.5802000   227.5800503  0.0001497 -0.0002000 0.0000000
 2399:  33  7 27  2 32  6 27  0               227.7599000   227.7599067 -0.0000067 -0.0002000 0.0000000
 2400:  34  7 28  2 33  6 28  0               227.9397000   227.9396941  0.0000059 -0.0002000 0.0000000
 2401:  35  7 29  2 34  6 29  0               228.1195000   228.1194204  0.0000796 -0.0002000 0.0000000
 2402:  36  7 30  2 35  6 30  0               228.2990000   228.2990924 -0.0000924 -0.0002000 0.0000000
 2403:  37  7 31  2 36  6 31  0               228.4787000   228.4787157 -0.0000157 -0.0002000 0.0000000
 2404:  38  7 32  2 37  6 32  0               228.6583000   228.6582951  0.0000049 -0.0002000 0.0000000
 2405:  39  7 33  2 38  6 33  0               228.8378000   228.8378349 -0.0000349 -0.0002000 0.0000000
 2406:  40  7 34  2 39  6 34  0               229.0172000   229.0173387 -0.0001387 -0.0002000 0.0000000
 2407:  41  7 35  2 40  6 35  0               229.1968000   229.1968096 -0.0000096 -0.0002000 0.0000000
 2408:  43  7 37  2 42  6 37  0               229.5557000   229.5556639  0.0000361 -0.0002000 0.0000000
 2409:  45  7 39  2 44  6 39  0               229.9146000   229.9144160  0.0001840 -0.0002000 0.0000000
 2410:  46  7 40  2 45  6 40  0               230.0938000   230.0937584  0.0000416 -0.0002000 0.0000000
 2411:  47  7 41  2 46  6 41  0               230.2730000   230.2730806 -0.0000806 -0.0002000 0.0000000
 2412:  48  7 42  2 47  6 42  0               230.4525000   230.4523837  0.0001163 -0.0002000 0.0000000
 2413:  49  7 43  2 48  6 43  0               230.6319000   230.6316691  0.0002309 -0.0002000 0.0000000
 2414:  51  7 45  2 50  6 45  0               230.9904000   230.9901908  0.0002092 -0.0002000 0.0000000
 2415:  52  7 46  2 51  6 46  0               231.1699000   231.1694290  0.0004710 -0.0002000 0.0000000
 2416:  53  7 47  2 52  6 47  0               231.3487000   231.3486532  0.0000468 -0.0002000 0.0000000
 2417:  55  7 49  2 54  6 49  0               231.7073000   231.7070626  0.0002374 -0.0002000 0.0000000
 2418:  57  7 51  2 56  6 51  0               232.0653000   232.0654241 -0.0001241 -0.0002000 0.0000000
 2419:  59  7 53  2 58  6 53  0               232.4243000   232.4237420  0.0005580 -0.0002000 0.0000000
 2420:  60  7 54  2 59  6 54  0               232.6031000   232.6028857  0.0002143 -0.0002000 0.0000000
 2421:  61  7 55  2 60  6 55  0               232.7822000   232.7820198  0.0001802 -0.0002000 0.0000000
 2422:  62  7 56  2 61  6 56  0               232.9614000   232.9611447  0.0002553 -0.0002000 0.0000000
 2423:  63  7 57  2 62  6 57  0               233.1400000   233.1402608 -0.0002608 -0.0002000 0.0000000
 2424:  65  7 59  2 64  6 59  0               233.4984000   233.4984673 -0.0000673 -0.0002000 0.0000000
 2425:  66  7 60  2 65  6 60  0               233.6775000   233.6775585 -0.0000585 -0.0002000 0.0000000
 2426:  67  7 61  2 66  6 61  0               233.8566000   233.8566418 -0.0000418 -0.0002000 0.0000000
 2427:  68  7 62  2 67  6 62  0               234.0355000   234.0357176 -0.0002176 -0.0002000 0.0000000
 2428:  70  7 64  2 69  6 64  0               234.3940000   234.3938475  0.0001525 -0.0002000 0.0000000
 2429:  72  7 66  2 71  6 66  0               234.7519000   234.7519497 -0.0000497 -0.0002000 0.0000000
 2430:  73  7 67  2 72  6 67  0               234.9312000   234.9309908  0.0002092 -0.0002000 0.0000000
 2431:   8  8  1  2  7  7  1  0               223.6642000   223.6644868 -0.0002868 -0.0002000 0.0000000
 2432:   9  8  2  2  8  7  2  0               223.7875000   223.7876235 -0.0001235 -0.0002000 0.0000000
 2433:  10  8  3  2  9  7  3  0               223.9102000   223.9102357 -0.0000357 -0.0002000 0.0000000
 2434:  11  8  4  2 10  7  4  0               224.0321000   224.0322864 -0.0001864 -0.0002000 0.0000000
 2435:  12  8  5  2 11  7  5  0               224.1542000   224.1543769 -0.0001769 -0.0002000 0.0000000
 2436:  14  8  7  2 13  7  7  0               224.4068000   224.4069386 -0.0001386 -0.0002000 0.0000000
 2437:  17  8 10  2 16  7 10  0               224.8512000   224.8510629  0.0001371 -0.0002000 0.0000000
 2438:  18  8 11  2 17  7 11  0               225.0205000   225.0206097 -0.0001097 -0.0002000 0.0000000
 2439:  19  8 12  2 18  7 12  0               225.1975000   225.1974809  0.0000191 -0.0002000 0.0000000
 2440:  20  8 13  2 19  7 13  0               225.3786000   225.3785879  0.0000121 -0.0002000 0.0000000
 2441:  21  8 14  2 20  7 14  0               225.5613000   225.5615319 -0.0002319 -0.0002000 0.0000000
 2442:  22  8 15  2 21  7 15  0               225.7448000   225.7448857 -0.0000857 -0.0002000 0.0000000
 2443:  23  8 16  2 22  7 16  0               225.9280000   225.9279901  0.0000099 -0.0002000 0.0000000
 2444:  24  8 17  2 23  7 17  0               226.1106000   226.1106280 -0.0000280 -0.0002000 0.0000000
 2445:  25  8 18  2 24  7 18  0               226.2927000   226.2927830 -0.0000830 -0.0002000 0.0000000
 2446:  26  8 19  2 25  7 19  0               226.4744000   226.4745085 -0.0001085 -0.0002000 0.0000000
 2447:  27  8 20  2 26  7 20  0               226.6558000   226.6558716 -0.0000716 -0.0002000 0.0000000
 2448:  28  8 21  2 27  7 21  0               226.8372000   226.8369333  0.0002667 -0.0002000 0.0000000
 2449:  29  8 22  2 28  7 22  0               227.0181000   227.0177441  0.0003559 -0.0002000 0.0000000
 2450:  30  8 23  2 29  7 23  0               227.1987000   227.1983445  0.0003555 -0.0002000 0.0000000
 2451:  31  8 24  2 30  7 24  0               227.3787000   227.3787667 -0.0000667 -0.0002000 0.0000000
 2452:  32  8 25  2 31  7 25  0               227.5590000   227.5590367 -0.0000367 -0.0002000 0.0000000
 2453:  33  8 26  2 32  7 26  0               227.7393000   227.7391756  0.0001244 -0.0002000 0.0000000
 2454:  34  8 27  2 33  7 27  0               227.9193000   227.9192004  0.0000996 -0.0002000 0.0000000
 2455:  35  8 28  2 34  7 28  0               228.0992000   228.0991254  0.0000746 -0.0002000 0.0000000
 2456:  36  8 29  2 35  7 29  0               228.2790000   228.2789624  0.0000376 -0.0002000 0.0000000
 2457:  37  8 30  2 36  7 30  0               228.4590000   228.4587216  0.0002784 -0.0002000 0.0000000
 2458:  38  8 31  2 37  7 31  0               228.6385000   228.6384112  0.0000888 -0.0002000 0.0000000
 2459:  39  8 32  2 38  7 32  0               228.8181000   228.8180386  0.0000614 -0.0002000 0.0000000
 2460:  40  8 33  2 39  7 33  0               228.9977000   228.9976099  0.0000901 -0.0002000 0.0000000
 2461:  41  8 34  2 40  7 34  0               229.1773000   229.1771305  0.0001695 -0.0002000 0.0000000
 2462:  42  8 35  2 41  7 35  0               229.3568000   229.3566050  0.0001950 -0.0002000 0.0000000
 2463:  43  8 36  2 42  7 36  0               229.5361000   229.5360376  0.0000624 -0.0002000 0.0000000
 2464:  46  8 39  2 45  7 39  0               230.0742000   230.0741169  0.0000831 -0.0002000 0.0000000
 2465:  48  8 41  2 47  7 41  0               230.4327000   230.4326816  0.0000184 -0.0002000 0.0000000
 2466:  49  8 42  2 48  7 42  0               230.6119000   230.6119241 -0.0000241 -0.0002000 0.0000000
 2467:  50  8 43  2 49  7 43  0               230.7913000   230.7911425  0.0001575 -0.0002000 0.0000000
 2468:  51  8 44  2 50  7 44  0               230.9703000   230.9703383 -0.0000383 -0.0002000 0.0000000
 2469:  52  8 45  2 51  7 45  0               231.1500000   231.1495129  0.0004871 -0.0002000 0.0000000
 2470:  55  8 48  2 54  7 48  0               231.6873000   231.6869223  0.0003777 -0.0002000 0.0000000
 2471:  57  8 50  2 56  7 50  0               232.0452000   232.0451100  0.0000900 -0.0002000 0.0000000
 2472:  59  8 52  2 58  7 52  0               232.4034000   232.4032377  0.0001623 -0.0002000 0.0000000
 2473:  60  8 53  2 59  7 53  0               232.5826000   232.5822808  0.0003192 -0.0002000 0.0000000
 2474:  61  8 54  2 60  7 54  0               232.7615000   232.7613109  0.0001891 -0.0002000 0.0000000
 2475:  64  8 57  2 63  7 57  0               233.2984000   233.2983288  0.0000712 -0.0002000 0.0000000
 2476:  65  8 58  2 64  7 58  0               233.4774000   233.4773123  0.0000877 -0.0002000 0.0000000
 2477:  68  8 61  2 67  7 61  0               234.0143000   234.0142009  0.0000991 -0.0002000 0.0000000
 2478:  69  8 62  2 68  7 62  0               234.1934000   234.1931444  0.0002556 -0.0002000 0.0000000
 2479:  70  8 63  2 69  7 63  0               234.3726000   234.3720787  0.0005213 -0.0002000 0.0000000
 2480:  71  8 64  2 70  7 64  0               234.5511000   234.5510042  0.0000958 -0.0002000 0.0000000
 2481:   9  9  1  2  8  8  1  0               223.8892000   223.8891624  0.0000376 -0.0002000 0.0000000
 2482:  10  9  2  2  9  8  2  0               224.0121000   224.0122321 -0.0001321 -0.0002000 0.0000000
 2483:  11  9  3  2 10  8  3  0               224.1347000   224.1348064 -0.0001064 -0.0002000 0.0000000
 2484:  12  9  4  2 11  8  4  0               224.2564000   224.2566605 -0.0002605 -0.0002000 0.0000000
 2485:  13  9  5  2 12  8  5  0               224.3777000   224.3777742 -0.0000742 -0.0002000 0.0000000
 2486:  15  9  7  2 14  8  7  0               224.6212000   224.6211678  0.0000322 -0.0002000 0.0000000
 2487:  16  9  8  2 15  8  8  0               224.7480000   224.7480066 -0.0000066 -0.0002000 0.0000000
 2488:  17  9  9  2 16  8  9  0               224.8826000   224.8827475 -0.0001475 -0.0002000 0.0000000
 2489:  20  9 12  2 19  8 12  0               225.3536000   225.3537223 -0.0001223 -0.0002000 0.0000000
 2490:  21  9 13  2 20  8 13  0               225.5300000   225.5299229  0.0000771 -0.0002000 0.0000000
 2491:  22  9 14  2 21  8 14  0               225.7112000   225.7110320  0.0001680 -0.0002000 0.0000000
 2492:  23  9 15  2 22  8 15  0               225.8941000   225.8944200 -0.0003200 -0.0002000 0.0000000
 2493:  24  9 16  2 23  8 16  0               226.0782000   226.0784216 -0.0002216 -0.0002000 0.0000000
 2494:  26  9 18  2 25  8 18  0               226.4453000   226.4454910 -0.0001910 -0.0002000 0.0000000
 2495:  27  9 19  2 26  8 19  0               226.6283000   226.6282095  0.0000905 -0.0002000 0.0000000
 2496:  28  9 20  2 27  8 20  0               226.8104000   226.8104178 -0.0000178 -0.0002000 0.0000000
 2497:  29  9 21  2 28  8 21  0               226.9923000   226.9921900  0.0001100 -0.0002000 0.0000000
 2498:  30  9 22  2 29  8 22  0               227.1735000   227.1735970 -0.0000970 -0.0002000 0.0000000
 2499:  31  9 23  2 30  8 23  0               227.3548000   227.3546986  0.0001014 -0.0002000 0.0000000
 2500:  32  9 24  2 31  8 24  0               227.5356000   227.5355433  0.0000567 -0.0002000 0.0000000
 2501:  33  9 25  2 32  8 25  0               227.7161000   227.7161701 -0.0000701 -0.0002000 0.0000000
 2502:  34  9 26  2 33  8 26  0               227.8967000   227.8966104  0.0000896 -0.0002000 0.0000000
 2503:  35  9 27  2 34  8 27  0               228.0770000   228.0768897  0.0001103 -0.0002000 0.0000000
 2504:  36  9 28  2 35  8 28  0               228.2573000   228.2570289  0.0002711 -0.0002000 0.0000000
 2505:  37  9 29  2 36  8 29  0               228.4369000   228.4370453 -0.0001453 -0.0002000 0.0000000
 2506:  38  9 30  2 37  8 30  0               228.6171000   228.6169535  0.0001465 -0.0002000 0.0000000
 2507:  40  9 32  2 39  8 32  0               228.9767000   228.9764918  0.0002082 -0.0002000 0.0000000
 2508:  41  9 33  2 40  8 33  0               229.1563000   229.1561413  0.0001587 -0.0002000 0.0000000
 2509:  42  9 34  2 41  8 34  0               229.3357000   229.3357215 -0.0000215 -0.0002000 0.0000000
 2510:  43  9 35  2 42  8 35  0               229.5154000   229.5152390  0.0001610 -0.0002000 0.0000000
 2511:  44  9 36  2 43  8 36  0               229.6946000   229.6946997 -0.0000997 -0.0002000 0.0000000
 2512:  45  9 37  2 44  8 37  0               229.8740000   229.8741084 -0.0001084 -0.0002000 0.0000000
 2513:  47  9 39  2 46  8 39  0               230.2328000   230.2327872  0.0000128 -0.0002000 0.0000000
 2514:  48  9 40  2 47  8 40  0               230.4123000   230.4120646  0.0002354 -0.0002000 0.0000000
 2515:  49  9 41  2 48  8 41  0               230.5917000   230.5913049  0.0003951 -0.0002000 0.0000000
 2516:  50  9 42  2 49  8 42  0               230.7707000   230.7705108  0.0001892 -0.0002000 0.0000000
 2517:  51  9 43  2 50  8 43  0               230.9498000   230.9496847  0.0001153 -0.0002000 0.0000000
 2518:  52  9 44  2 51  8 44  0               231.1290000   231.1288288  0.0001712 -0.0002000 0.0000000
 2519:  53  9 45  2 52  8 45  0               231.3080000   231.3079452  0.0000548 -0.0002000 0.0000000
 2520:  54  9 46  2 53  8 46  0               231.4873000   231.4870354  0.0002646 -0.0002000 0.0000000
 2521:  56  9 48  2 55  8 48  0               231.8453000   231.8451442  0.0001558 -0.0002000 0.0000000
 2522:  58  9 50  2 57  8 50  0               232.2035000   232.2031662  0.0003338 -0.0002000 0.0000000
 2523:  59  9 51  2 58  8 51  0               232.3825000   232.3821476  0.0003524 -0.0002000 0.0000000
 2524:  60  9 52  2 59  8 52  0               232.5611000   232.5611108 -0.0000108 -0.0002000 0.0000000
 2525:  61  9 53  2 60  8 53  0               232.7405000   232.7400564  0.0004436 -0.0002000 0.0000000
 2526:  62  9 54  2 61  8 54  0               232.9190000   232.9189856  0.0000144 -0.0002000 0.0000000
 2527:  65  9 57  2 64  8 57  0               233.4557000   233.4556810  0.0000190 -0.0002000 0.0000000
 2528:  66  9 58  2 65  8 58  0               233.6345000   233.6345511 -0.0000511 -0.0002000 0.0000000
 2529:  67  9 59  2 66  8 59  0               233.8135000   233.8134080  0.0000920 -0.0002000 0.0000000
 2530:  10 10  1  2  9  9  1  0               224.1134000   224.1136847 -0.0002847 -0.0002000 0.0000000
 2531:  11 10  2  2 10  9  2  0               224.2366000   224.2366847 -0.0000847 -0.0002000 0.0000000
 2532:  12 10  3  2 11  9  3  0               224.3592000   224.3592553 -0.0000553 -0.0002000 0.0000000
 2533:  13 10  4  2 12  9  4  0               224.4811000   224.4811619 -0.0000619 -0.0002000 0.0000000
 2534:  15 10  6  2 14  9  6  0               224.7223000   224.7223316 -0.0000316 -0.0002000 0.0000000
 2535:  16 10  7  2 15  9  7  0               224.8425000   224.8421207  0.0003793 -0.0002000 0.0000000
 2536:  17 10  8  2 16  9  8  0               224.9630000   224.9631231 -0.0001231 -0.0002000 0.0000000
 2537:  18 10  9  2 17  9  9  0               225.0880000   225.0881331 -0.0001331 -0.0002000 0.0000000
 2538:  19 10 10  2 18  9 10  0               225.2206000   225.2206750 -0.0000750 -0.0002000 0.0000000
 2539:  20 10 11  2 19  9 11  0               225.3636000   225.3638295 -0.0002295 -0.0002000 0.0000000
 2540:  21 10 12  2 20  9 12  0               225.5192000   225.5190395  0.0001605 -0.0002000 0.0000000
 2541:  22 10 13  2 21  9 13  0               225.6856000   225.6855808  0.0000192 -0.0002000 0.0000000
 2542:  23 10 14  2 22  9 14  0               225.8607000   225.8609524 -0.0002524 -0.0002000 0.0000000
 2543:  24 10 15  2 23  9 15  0               226.0419000   226.0419383 -0.0000383 -0.0002000 0.0000000
 2544:  25 10 16  2 24  9 16  0               226.2258000   226.2256995  0.0001005 -0.0002000 0.0000000
 2545:  26 10 17  2 25  9 17  0               226.4103000   226.4103283 -0.0000283 -0.0002000 0.0000000
 2546:  28 10 19  2 27  9 19  0               226.7785000   226.7787682 -0.0002682 -0.0002000 0.0000000
 2547:  29 10 20  2 28  9 20  0               226.9620000   226.9620871 -0.0000871 -0.0002000 0.0000000
 2548:  30 10 21  2 29  9 21  0               227.1448000   227.1448159 -0.0000159 -0.0002000 0.0000000
 2549:  31 10 22  2 30  9 22  0               227.3270000   227.3270334 -0.0000334 -0.0002000 0.0000000
 2550:  32 10 23  2 31  9 23  0               227.5089000   227.5088192  0.0000808 -0.0002000 0.0000000
 2551:  33 10 24  2 32  9 24  0               227.6901000   227.6902427 -0.0001427 -0.0002000 0.0000000
 2552:  34 10 25  2 33  9 25  0               227.8714000   227.8713606  0.0000394 -0.0002000 0.0000000
 2553:  35 10 26  2 34  9 26  0               228.0522000   228.0522188 -0.0000188 -0.0002000 0.0000000
 2554:  36 10 27  2 35  9 27  0               228.2329000   228.2328543  0.0000457 -0.0002000 0.0000000
 2555:  37 10 28  2 36  9 28  0               228.4133000   228.4132974  0.0000026 -0.0002000 0.0000000
 2556:  38 10 29  2 37  9 29  0               228.5935000   228.5935729 -0.0000729 -0.0002000 0.0000000
 2557:  39 10 30  2 38  9 30  0               228.7738000   228.7737013  0.0000987 -0.0002000 0.0000000
 2558:  40 10 31  2 39  9 31  0               228.9539000   228.9536999  0.0002001 -0.0002000 0.0000000
 2559:  42 10 33  2 41  9 33  0               229.3133000   229.3133635 -0.0000635 -0.0002000 0.0000000
 2560:  44 10 35  2 43  9 35  0               229.6727000   229.6726560  0.0000440 -0.0002000 0.0000000
 2561:  45 10 36  2 44  9 36  0               229.8524000   229.8521853  0.0002147 -0.0002000 0.0000000
 2562:  46 10 37  2 45  9 37  0               230.0314000   230.0316461 -0.0002461 -0.0002000 0.0000000
 2563:  47 10 38  2 46  9 38  0               230.2111000   230.2110443  0.0000557 -0.0002000 0.0000000
 2564:  48 10 39  2 47  9 39  0               230.3906000   230.3903854  0.0002146 -0.0002000 0.0000000
 2565:  49 10 40  2 48  9 40  0               230.5698000   230.5696739  0.0001261 -0.0002000 0.0000000
 2566:  50 10 41  2 49  9 41  0               230.7490000   230.7489141  0.0000859 -0.0002000 0.0000000
 2567:  53 10 44  2 52  9 44  0               231.2868000   231.2863790  0.0004210 -0.0002000 0.0000000
 2568:  54 10 45  2 53  9 45  0               231.4656000   231.4654587  0.0001413 -0.0002000 0.0000000
 2569:  55 10 46  2 54  9 46  0               231.6447000   231.6445049  0.0001951 -0.0002000 0.0000000
 2570:  56 10 47  2 55  9 47  0               231.8237000   231.8235198  0.0001802 -0.0002000 0.0000000
 2571:  57 10 48  2 56  9 48  0               232.0026000   232.0025054  0.0000946 -0.0002000 0.0000000
 2572:  58 10 49  2 57  9 49  0               232.1816000   232.1814634  0.0001366 -0.0002000 0.0000000
 2573:  59 10 50  2 58  9 50  0               232.3603000   232.3603954 -0.0000954 -0.0002000 0.0000000
 2574:  60 10 51  2 59  9 51  0               232.5394000   232.5393030  0.0000970 -0.0002000 0.0000000
 2575:  62 10 53  2 61  9 53  0               232.8971000   232.8970497  0.0000503 -0.0002000 0.0000000
 2576:  63 10 54  2 62  9 54  0               233.0760000   233.0758913  0.0001087 -0.0002000 0.0000000
 2577:  64 10 55  2 63  9 55  0               233.2547000   233.2547132 -0.0000132 -0.0002000 0.0000000
 2578:  65 10 56  2 64  9 56  0               233.4336000   233.4335162  0.0000838 -0.0002000 0.0000000
 2579:  67 10 58  2 66  9 58  0               233.7908000   233.7910691 -0.0002691 -0.0002000 0.0000000
 2580:  71 10 62  2 70  9 62  0               234.5060000   234.5059838  0.0000162 -0.0002000 0.0000000
 2581:  72 10 63  2 71  9 63  0               234.6847000   234.6846763  0.0000237 -0.0002000 0.0000000
 2582:  11 11  1  2 10 10  1  0               224.3379000   224.3380526 -0.0001526 -0.0002000 0.0000000
 2583:  12 11  2  2 11 10  2  0               224.4608000   224.4609749 -0.0001749 -0.0002000 0.0000000
 2584:  13 11  3  2 12 10  3  0               224.5834000   224.5835260 -0.0001260 -0.0002000 0.0000000
 2585:  14 11  4  2 13 10  4  0               224.7053000   224.7055056 -0.0002056 -0.0002000 0.0000000
 2586:  15 11  5  2 14 10  5  0               224.8266000   224.8266846 -0.0000846 -0.0002000 0.0000000
 2587:  16 11  6  2 15 10  6  0               224.9466000   224.9468592 -0.0002592 -0.0002000 0.0000000
 2588:  17 11  7  2 16 10  7  0               225.0658000   225.0660120 -0.0002120 -0.0002000 0.0000000
 2589:  18 11  8  2 17 10  8  0               225.1848000   225.1846432  0.0001568 -0.0002000 0.0000000
 2590:  19 11  9  2 18 10  9  0               225.3043000   225.3042184  0.0000816 -0.0002000 0.0000000
 2591:  20 11 10  2 19 10 10  0               225.4274000   225.4274208 -0.0000208 -0.0002000 0.0000000
 2592:  22 11 12  2 21 10 12  0               225.6985000   225.6985329 -0.0000329 -0.0002000 0.0000000
 2593:  23 11 13  2 22 10 13  0               225.8516000   225.8515015  0.0000985 -0.0002000 0.0000000
 2594:  24 11 14  2 23 10 14  0               226.0164000   226.0163138  0.0000862 -0.0002000 0.0000000
 2595:  25 11 15  2 24 10 15  0               226.1906000   226.1906916 -0.0000916 -0.0002000 0.0000000
 2596:  26 11 16  2 25 10 16  0               226.3715000   226.3714168  0.0000832 -0.0002000 0.0000000
 2597:  27 11 17  2 26 10 17  0               226.5555000   226.5554655  0.0000345 -0.0002000 0.0000000
 2598:  28 11 18  2 27 10 18  0               226.7406000   226.7406875 -0.0000875 -0.0002000 0.0000000
 2599:  29 11 19  2 28 10 19  0               226.9259000   226.9258804  0.0000196 -0.0002000 0.0000000
 2600:  30 11 20  2 29 10 20  0               227.1103000   227.1105236 -0.0002236 -0.0002000 0.0000000
 2601:  31 11 21  2 30 10 21  0               227.2944000   227.2944743 -0.0000743 -0.0002000 0.0000000
 2602:  32 11 22  2 31 10 22  0               227.4777000   227.4777570 -0.0000570 -0.0002000 0.0000000
 2603:  34 11 24  2 33 10 24  0               227.8426000   227.8426473 -0.0000473 -0.0002000 0.0000000
 2604:  36 11 26  2 35 10 26  0               228.2059000   228.2058383  0.0000617 -0.0002000 0.0000000
 2605:  37 11 27  2 36 10 27  0               228.3871000   228.3869522  0.0001478 -0.0002000 0.0000000
 2606:  38 11 28  2 37 10 28  0               228.5680000   228.5678056  0.0001944 -0.0002000 0.0000000
 2607:  39 11 29  2 38 10 29  0               228.7485000   228.7484338  0.0000662 -0.0002000 0.0000000
 2608:  40 11 30  2 39 10 30  0               228.9287000   228.9288654 -0.0001654 -0.0002000 0.0000000
 2609:  41 11 31  2 40 10 31  0               229.1093000   229.1091246  0.0001754 -0.0002000 0.0000000
 2610:  42 11 32  2 41 10 32  0               229.2893000   229.2892313  0.0000687 -0.0002000 0.0000000
 2611:  44 11 34  2 43 10 34  0               229.6491000   229.6490526  0.0000474 -0.0002000 0.0000000
 2612:  46 11 36  2 45 10 36  0               230.0083000   230.0084374 -0.0001374 -0.0002000 0.0000000
 2613:  47 11 37  2 46 10 37  0               230.1881000   230.1879920  0.0001080 -0.0002000 0.0000000
 2614:  48 11 38  2 47 10 38  0               230.3674000   230.3674658 -0.0000658 -0.0002000 0.0000000
 2615:  49 11 39  2 48 10 39  0               230.5470000   230.5468659  0.0001341 -0.0002000 0.0000000
 2616:  51 11 41  2 50 10 41  0               230.9054000   230.9054694 -0.0000694 -0.0002000 0.0000000
 2617:  52 11 42  2 51 10 42  0               231.0849000   231.0846830  0.0002170 -0.0002000 0.0000000
 2618:  53 11 43  2 52 10 43  0               231.2640000   231.2638439  0.0001561 -0.0002000 0.0000000
 2619:  54 11 44  2 53 10 44  0               231.4432000   231.4429559  0.0002441 -0.0002000 0.0000000
 2620:  55 11 45  2 54 10 45  0               231.6222000   231.6220225  0.0001775 -0.0002000 0.0000000
 2621:  56 11 46  2 55 10 46  0               231.8012000   231.8010469  0.0001531 -0.0002000 0.0000000
 2622:  57 11 47  2 56 10 47  0               231.9800000   231.9800318 -0.0000318 -0.0002000 0.0000000
 2623:  58 11 48  2 57 10 48  0               232.1590000   232.1589797  0.0000203 -0.0002000 0.0000000
 2624:  59 11 49  2 58 10 49  0               232.3380000   232.3378932  0.0001068 -0.0002000 0.0000000
 2625:  60 11 50  2 59 10 50  0               232.5168000   232.5167741  0.0000259 -0.0002000 0.0000000
 2626:  61 11 51  2 60 10 51  0               232.6959000   232.6956244  0.0002756 -0.0002000 0.0000000
 2627:  62 11 52  2 61 10 52  0               232.8745000   232.8744459  0.0000541 -0.0002000 0.0000000
 2628:  63 11 53  2 62 10 53  0               233.0535000   233.0532401  0.0002599 -0.0002000 0.0000000
 2629:  64 11 54  2 63 10 54  0               233.2323000   233.2320086  0.0002914 -0.0002000 0.0000000
 2630:  65 11 55  2 64 10 55  0               233.4108000   233.4107526  0.0000474 -0.0002000 0.0000000
 2631:  66 11 56  2 65 10 56  0               233.5895000   233.5894734  0.0000266 -0.0002000 0.0000000
 2632:  67 11 57  2 66 10 57  0               233.7684000   233.7681722  0.0002278 -0.0002000 0.0000000
 2633:  69 11 59  2 68 10 59  0               234.1254000   234.1255076 -0.0001076 -0.0002000 0.0000000
 2634:  71 11 61  2 70 10 61  0               234.4827000   234.4827663 -0.0000663 -0.0002000 0.0000000
 2635:  74 11 64  2 73 10 64  0               235.0187000   235.0185245  0.0001755 -0.0002000 0.0000000
 2636:  75 11 65  2 74 10 65  0               235.1972000   235.1970787  0.0001213 -0.0002000 0.0000000
 2637:  76 11 66  2 75 10 66  0               235.3757000   235.3756179  0.0000821 -0.0002000 0.0000000
 2638:  77 11 67  2 76 10 67  0               235.5543000   235.5541427  0.0001573 -0.0002000 0.0000000
 2639:  78 11 68  2 77 10 68  0               235.7328000   235.7326536  0.0001464 -0.0002000 0.0000000
 2640:  79 11 69  2 78 10 69  0               235.9115000   235.9111511  0.0003489 -0.0002000 0.0000000
 2641:  80 11 70  2 79 10 70  0               236.0899000   236.0896357  0.0002643 -0.0002000 0.0000000
 2642:  81 11 71  2 80 10 71  0               236.2684000   236.2681077  0.0002923 -0.0002000 0.0000000
 2643:  83 11 73  2 82 10 73  0               236.6249000   236.6250155 -0.0001155 -0.0002000 0.0000000
 2644:  12 12  1  2 11 11  1  0               224.5622000   224.5622660 -0.0000660 -0.0002000 0.0000000
 2645:  13 12  2  2 12 11  2  0               224.6853000   224.6851038  0.0001962 -0.0002000 0.0000000
 2646:  14 12  3  2 13 11  3  0               224.8076000   224.8076154 -0.0000154 -0.0002000 0.0000000
 2647:  15 12  4  2 14 11  4  0               224.9295000   224.9296365 -0.0001365 -0.0002000 0.0000000
 2648:  16 12  5  2 15 11  5  0               225.0510000   225.0509683  0.0000317 -0.0002000 0.0000000
 2649:  17 12  6  2 16 11  6  0               225.1713000   225.1713870 -0.0000870 -0.0002000 0.0000000
 2650:  18 12  7  2 17 11  7  0               225.2906000   225.2906934 -0.0000934 -0.0002000 0.0000000
 2651:  19 12  8  2 18 11  8  0               225.4086000   225.4088624 -0.0002624 -0.0002000 0.0000000
 2652:  20 12  9  2 19 11  9  0               225.5265000   225.5263499  0.0001501 -0.0002000 0.0000000
 2653:  21 12 10  2 20 11 10  0               225.6445000   225.6445229 -0.0000229 -0.0002000 0.0000000
 2654:  22 12 11  2 21 11 11  0               225.7656000   225.7659484 -0.0003484 -0.0002000 0.0000000
 2655:  23 12 12  2 22 11 12  0               225.8941000   225.8941179 -0.0000179 -0.0002000 0.0000000
 2656:  24 12 13  2 23 11 13  0               226.0326000   226.0324605  0.0001395 -0.0002000 0.0000000
 2657:  25 12 14  2 24 11 14  0               226.1833000   226.1830946  0.0002054 -0.0002000 0.0000000
 2658:  26 12 15  2 25 11 15  0               226.3458000   226.3460310 -0.0002310 -0.0002000 0.0000000
 2659:  27 12 16  2 26 11 16  0               226.5194000   226.5192472  0.0001528 -0.0002000 0.0000000
 2660:  28 12 17  2 27 11 17  0               226.6997000   226.6995644  0.0001356 -0.0002000 0.0000000
 2661:  30 12 19  2 29 11 19  0               227.0693000   227.0695705 -0.0002705 -0.0002000 0.0000000
 2662:  31 12 20  2 30 11 20  0               227.2555000   227.2554586  0.0000414 -0.0002000 0.0000000
 2663:  34 12 23  2 33 11 23  0               227.8092000   227.8092875 -0.0000875 -0.0002000 0.0000000
 2664:  35 12 24  2 34 11 24  0               227.9925000   227.9924899  0.0000101 -0.0002000 0.0000000
 2665:  36 12 25  2 35 11 25  0               228.1751000   228.1751225 -0.0000225 -0.0002000 0.0000000
 2666:  37 12 26  2 36 11 26  0               228.3572000   228.3572724 -0.0000724 -0.0002000 0.0000000
 2667:  38 12 27  2 37 11 27  0               228.5391000   228.5390132  0.0000868 -0.0002000 0.0000000
 2668:  39 12 28  2 38 11 28  0               228.7204000   228.7204052 -0.0000052 -0.0002000 0.0000000
 2669:  40 12 29  2 39 11 29  0               228.9019000   228.9014974  0.0004026 -0.0002000 0.0000000
 2670:  41 12 30  2 40 11 30  0               229.0825000   229.0823300  0.0001700 -0.0002000 0.0000000
 2671:  42 12 31  2 41 11 31  0               229.2630000   229.2629362  0.0000638 -0.0002000 0.0000000
 2672:  43 12 32  2 42 11 32  0               229.4434000   229.4433432  0.0000568 -0.0002000 0.0000000
 2673:  44 12 33  2 43 11 33  0               229.6236000   229.6235743  0.0000257 -0.0002000 0.0000000
 2674:  45 12 34  2 44 11 34  0               229.8038000   229.8036488  0.0001512 -0.0002000 0.0000000
 2675:  46 12 35  2 45 11 35  0               229.9837000   229.9835833  0.0001167 -0.0002000 0.0000000
 2676:  47 12 36  2 46 11 36  0               230.1638000   230.1633920  0.0004080 -0.0002000 0.0000000
 2677:  48 12 37  2 47 11 37  0               230.3431000   230.3430873  0.0000127 -0.0002000 0.0000000
 2678:  49 12 38  2 48 11 38  0               230.5227000   230.5226797  0.0000203 -0.0002000 0.0000000
 2679:  52 12 41  2 51 11 41  0               231.0611000   231.0609273  0.0001727 -0.0002000 0.0000000
 2680:  54 12 43  2 53 11 43  0               231.4197000   231.4193879  0.0003121 -0.0002000 0.0000000
 2681:  55 12 44  2 54 11 44  0               231.5985000   231.5985238 -0.0000238 -0.0002000 0.0000000
 2682:  56 12 45  2 55 11 45  0               231.7778000   231.7776031  0.0001969 -0.0002000 0.0000000
 2683:  57 12 46  2 56 11 46  0               231.9564000   231.9566297 -0.0002297 -0.0002000 0.0000000
 2684:  58 12 47  2 57 11 47  0               232.1358000   232.1356072  0.0001928 -0.0002000 0.0000000
 2685:  59 12 48  2 58 11 48  0               232.3147000   232.3145389  0.0001611 -0.0002000 0.0000000
 2686:  60 12 49  2 59 11 49  0               232.4932000   232.4934279 -0.0002279 -0.0002000 0.0000000
 2687:  61 12 50  2 60 11 50  0               232.6725000   232.6722767  0.0002233 -0.0002000 0.0000000
 2688:  62 12 51  2 61 11 51  0               232.8511000   232.8510879  0.0000121 -0.0002000 0.0000000
 2689:  63 12 52  2 62 11 52  0               233.0299000   233.0298636  0.0000364 -0.0002000 0.0000000
 2690:  64 12 53  2 63 11 53  0               233.2088000   233.2086058  0.0001942 -0.0002000 0.0000000
 2691:  65 12 54  2 64 11 54  0               233.3877000   233.3873166  0.0003834 -0.0002000 0.0000000
 2692:  66 12 55  2 65 11 55  0               233.5658000   233.5659974 -0.0001974 -0.0002000 0.0000000
 2693:  67 12 56  2 66 11 56  0               233.7451000   233.7446500  0.0004500 -0.0002000 0.0000000
 2694:  68 12 57  2 67 11 57  0               233.9234000   233.9232758  0.0001242 -0.0002000 0.0000000
 2695:  69 12 58  2 68 11 58  0               234.1019000   234.1018760  0.0000240 -0.0002000 0.0000000
 2696:  70 12 59  2 69 11 59  0               234.2804000   234.2804520 -0.0000520 -0.0002000 0.0000000
 2697:  71 12 60  2 70 11 60  0               234.4589000   234.4590048 -0.0001048 -0.0002000 0.0000000
 2698:  72 12 61  2 71 11 61  0               234.6376000   234.6375355  0.0000645 -0.0002000 0.0000000
 2699:  73 12 62  2 72 11 62  0               234.8164000   234.8160451  0.0003549 -0.0002000 0.0000000
 2700:  13 13  1  2 12 12  1  0               224.7862000   224.7863245 -0.0001245 -0.0002000 0.0000000
 2701:  14 13  2  2 13 12  2  0               224.9089000   224.9090731 -0.0001731 -0.0002000 0.0000000
 2702:  15 13  3  2 14 12  3  0               225.0314000   225.0315295 -0.0001295 -0.0002000 0.0000000
 2703:  16 13  4  2 15 12  4  0               225.1534000   225.1535585 -0.0001585 -0.0002000 0.0000000
 2704:  17 13  5  2 16 12  5  0               225.2749000   225.2749963 -0.0000963 -0.0002000 0.0000000
 2705:  18 13  6  2 17 12  6  0               225.3956000   225.3956465 -0.0000465 -0.0002000 0.0000000
 2706:  19 13  7  2 18 12  7  0               225.5151000   225.5152889 -0.0001889 -0.0002000 0.0000000
 2707:  20 13  8  2 19 12  8  0               225.6337000   225.6337264 -0.0000264 -0.0002000 0.0000000
 2708:  21 13  9  2 20 12  9  0               225.7507000   225.7509230 -0.0002230 -0.0002000 0.0000000
 2709:  22 13 10  2 21 12 10  0               225.8673000   225.8672882  0.0000118 -0.0002000 0.0000000
 2710:  23 13 11  2 22 12 11  0               225.9841000   225.9840908  0.0000092 -0.0002000 0.0000000
 2711:  24 13 12  2 23 12 12  0               226.1036000   226.1037766 -0.0001766 -0.0002000 0.0000000
 2712:  25 13 13  2 24 12 13  0               226.2293000   226.2297907 -0.0004907 -0.0002000 0.0000000
 2713:  26 13 14  2 25 12 14  0               226.3657000   226.3656920  0.0000080 -0.0002000 0.0000000
 2714:  27 13 15  2 26 12 15  0               226.5141000   226.5139088  0.0001912 -0.0002000 0.0000000
 2715:  28 13 16  2 27 12 16  0               226.6746000   226.6748283 -0.0002283 -0.0002000 0.0000000
 2716:  29 13 17  2 28 12 17  0               226.8467000   226.8467138 -0.0000138 -0.0002000 0.0000000
 2717:  30 13 18  2 29 12 18  0               227.0264000   227.0264676 -0.0000676 -0.0002000 0.0000000
 2718:  31 13 19  2 30 12 19  0               227.2110000   227.2107829  0.0002171 -0.0002000 0.0000000
 2719:  32 13 20  2 31 12 20  0               227.3970000   227.3970401 -0.0000401 -0.0002000 0.0000000
 2720:  34 13 22  2 33 12 22  0               227.7696000   227.7696802 -0.0000802 -0.0002000 0.0000000
 2721:  35 13 23  2 34 12 23  0               227.9548000   227.9549702 -0.0001702 -0.0002000 0.0000000
 2722:  36 13 24  2 35 12 24  0               228.1394000   228.1394475 -0.0000475 -0.0002000 0.0000000
 2723:  37 13 25  2 36 12 25  0               228.3233000   228.3231846  0.0001154 -0.0002000 0.0000000
 2724:  38 13 26  2 37 12 26  0               228.5065000   228.5062807  0.0002193 -0.0002000 0.0000000
 2725:  39 13 27  2 38 12 27  0               228.6888000   228.6888311 -0.0000311 -0.0002000 0.0000000
 2726:  40 13 28  2 39 12 28  0               228.8712000   228.8709178  0.0002822 -0.0002000 0.0000000
 2727:  41 13 29  2 40 12 29  0               229.0526000   229.0526086 -0.0000086 -0.0002000 0.0000000
 2728:  42 13 30  2 41 12 30  0               229.2342000   229.2339589  0.0002411 -0.0002000 0.0000000
 2729:  43 13 31  2 42 12 31  0               229.4147000   229.4150142 -0.0003142 -0.0002000 0.0000000
 2730:  44 13 32  2 43 12 32  0               229.5959000   229.5958117  0.0000883 -0.0002000 0.0000000
 2731:  45 13 33  2 44 12 33  0               229.7766000   229.7763826  0.0002174 -0.0002000 0.0000000
 2732:  46 13 34  2 45 12 34  0               229.9572000   229.9567530  0.0004470 -0.0002000 0.0000000
 2733:  47 13 35  2 46 12 35  0               230.1368000   230.1369451 -0.0001451 -0.0002000 0.0000000
 2734:  48 13 36  2 47 12 36  0               230.3171000   230.3169775  0.0001225 -0.0002000 0.0000000
 2735:  49 13 37  2 48 12 37  0               230.4966000   230.4968664 -0.0002664 -0.0002000 0.0000000
 2736:  51 13 39  2 50 12 39  0               230.8563000   230.8562676  0.0000324 -0.0002000 0.0000000
 2737:  52 13 40  2 51 12 40  0               231.0357000   231.0358027 -0.0001027 -0.0002000 0.0000000
 2738:  54 13 42  2 53 12 42  0               231.3946000   231.3945881  0.0000119 -0.0002000 0.0000000
 2739:  56 13 44  2 55 12 44  0               231.7532000   231.7530440  0.0001560 -0.0002000 0.0000000
 2740:  57 13 45  2 56 12 45  0               231.9324000   231.9321640  0.0002360 -0.0002000 0.0000000
 2741:  58 13 46  2 57 12 46  0               232.1114000   232.1112191  0.0001809 -0.0002000 0.0000000
 2742:  59 13 47  2 58 12 47  0               232.2904000   232.2902139  0.0001861 -0.0002000 0.0000000
 2743:  61 13 49  2 60 12 49  0               232.6481000   232.6480389  0.0000611 -0.0002000 0.0000000
 2744:  62 13 50  2 61 12 50  0               232.8273000   232.8268762  0.0004238 -0.0002000 0.0000000
 2745:  64 13 52  2 63 12 52  0               233.1844000   233.1844159 -0.0000159 -0.0002000 0.0000000
 2746:  68 13 56  2 67 12 56  0               233.8991000   233.8990258  0.0000742 -0.0002000 0.0000000
 2747:  14 14  1  2 13 13  1  0               225.0101000   225.0102278 -0.0001278 -0.0002000 0.0000000
 2748:  15 14  2  2 14 13  2  0               225.1329000   225.1328838  0.0000162 -0.0002000 0.0000000
 2749:  16 14  3  2 15 13  3  0               225.2553000   225.2552735  0.0000265 -0.0002000 0.0000000
 2750:  17 14  4  2 16 13  4  0               225.3771000   225.3772845 -0.0001845 -0.0002000 0.0000000
 2751:  18 14  5  2 17 13  5  0               225.4989000   225.4987816  0.0001184 -0.0002000 0.0000000
 2752:  19 14  6  2 18 13  6  0               225.6197000   225.6196019  0.0000981 -0.0002000 0.0000000
 2753:  20 14  7  2 19 13  7  0               225.7395000   225.7395511 -0.0000511 -0.0002000 0.0000000
 2754:  21 14  8  2 20 13  8  0               225.8582000   225.8584117 -0.0002117 -0.0002000 0.0000000
 2755:  22 14  9  2 21 13  9  0               225.9765000   225.9759869  0.0005131 -0.0002000 0.0000000
 2756:  23 14 10  2 22 13 10  0               226.0921000   226.0922276 -0.0001276 -0.0002000 0.0000000
 2757:  24 14 11  2 23 13 11  0               226.2077000   226.2074964  0.0002036 -0.0002000 0.0000000
 2758:  25 14 12  2 24 13 12  0               226.3229000   226.3229646 -0.0000646 -0.0002000 0.0000000
 2759:  26 14 13  2 25 13 13  0               226.4409000   226.4409532 -0.0000532 -0.0002000 0.0000000
 2760:  27 14 14  2 26 13 14  0               226.5649000   226.5648428  0.0000572 -0.0002000 0.0000000
 2761:  28 14 15  2 27 13 15  0               226.6983000   226.6982935  0.0000065 -0.0002000 0.0000000
 2762:  29 14 16  2 28 13 16  0               226.8439000   226.8440210 -0.0001210 -0.0002000 0.0000000
 2763:  30 14 17  2 29 13 17  0               227.0030000   227.0027901  0.0002099 -0.0002000 0.0000000
 2764:  31 14 18  2 30 13 18  0               227.1735000   227.1731769  0.0003231 -0.0002000 0.0000000
 2765:  32 14 19  2 31 13 19  0               227.3520000   227.3522055 -0.0002055 -0.0002000 0.0000000
 2766:  34 14 21  2 33 13 21  0               227.7231000   227.7231532 -0.0000532 -0.0002000 0.0000000
 2767:  35 14 22  2 34 13 22  0               227.9105000   227.9103743  0.0001257 -0.0002000 0.0000000
 2768:  36 14 23  2 35 13 23  0               228.0972000   228.0971703  0.0000297 -0.0002000 0.0000000
 2769:  37 14 24  2 36 13 24  0               228.2829000   228.2831596 -0.0002596 -0.0002000 0.0000000
 2770:  38 14 25  2 37 13 25  0               228.4683000   228.4682720  0.0000280 -0.0002000 0.0000000
 2771:  39 14 26  2 38 13 26  0               228.6524000   228.6525692 -0.0001692 -0.0002000 0.0000000
 2772:  40 14 27  2 39 13 27  0               228.8363000   228.8361532  0.0001468 -0.0002000 0.0000000
 2773:  41 14 28  2 40 13 28  0               229.0190000   229.0191270 -0.0001270 -0.0002000 0.0000000
 2774:  42 14 29  2 41 13 29  0               229.2017000   229.2015808  0.0001192 -0.0002000 0.0000000
 2775:  43 14 30  2 42 13 30  0               229.3837000   229.3835900  0.0001100 -0.0002000 0.0000000
 2776:  44 14 31  2 43 13 31  0               229.5653000   229.5652165  0.0000835 -0.0002000 0.0000000
 2777:  45 14 32  2 44 13 32  0               229.7465000   229.7465112 -0.0000112 -0.0002000 0.0000000
 2778:  46 14 33  2 45 13 33  0               229.9275000   229.9275159 -0.0000159 -0.0002000 0.0000000
 2779:  47 14 34  2 46 13 34  0               230.1084000   230.1082656  0.0001344 -0.0002000 0.0000000
 2780:  48 14 35  2 47 13 35  0               230.2889000   230.2887894  0.0001106 -0.0002000 0.0000000
 2781:  49 14 36  2 48 13 36  0               230.4692000   230.4691122  0.0000878 -0.0002000 0.0000000
 2782:  50 14 37  2 49 13 37  0               230.6494000   230.6492551  0.0001449 -0.0002000 0.0000000
 2783:  51 14 38  2 50 13 38  0               230.8295000   230.8292361  0.0002639 -0.0002000 0.0000000
 2784:  52 14 39  2 51 13 39  0               231.0094000   231.0090710  0.0003290 -0.0002000 0.0000000
 2785:  53 14 40  2 52 13 40  0               231.1887000   231.1887733 -0.0000733 -0.0002000 0.0000000
 2786:  54 14 41  2 53 13 41  0               231.3683000   231.3683548 -0.0000548 -0.0002000 0.0000000
 2787:  55 14 42  2 54 13 42  0               231.5477000   231.5478262 -0.0001262 -0.0002000 0.0000000
 2788:  56 14 43  2 55 13 43  0               231.7271000   231.7271964 -0.0000964 -0.0002000 0.0000000
 2789:  58 14 45  2 57 13 45  0               232.0856000   232.0856654 -0.0000654 -0.0002000 0.0000000
 2790:  59 14 46  2 58 13 46  0               232.2648000   232.2647779  0.0000221 -0.0002000 0.0000000
 2791:  60 14 47  2 59 13 47  0               232.4443000   232.4438170  0.0004830 -0.0002000 0.0000000
 2792:  61 14 48  2 60 13 48  0               232.6229000   232.6227879  0.0001121 -0.0002000 0.0000000
 2793:  63 14 50  2 62 13 50  0               232.9804000   232.9805434 -0.0001434 -0.0002000 0.0000000
 2794:  64 14 51  2 63 13 51  0               233.1592000   233.1593360 -0.0001360 -0.0002000 0.0000000
 2795:  66 14 53  2 65 13 53  0               233.5171000   233.5167686  0.0003314 -0.0002000 0.0000000
 2796:  67 14 54  2 66 13 54  0               233.6955000   233.6954146  0.0000854 -0.0002000 0.0000000
 2797:  68 14 55  2 67 13 55  0               233.8742000   233.8740174  0.0001826 -0.0002000 0.0000000
 2798:  69 14 56  2 68 13 56  0               234.0529000   234.0525793  0.0003207 -0.0002000 0.0000000
 2799:  70 14 57  2 69 13 57  0               234.2310000   234.2311027 -0.0001027 -0.0002000 0.0000000
 2800:  71 14 58  2 70 13 58  0               234.4101000   234.4095895  0.0005105 -0.0002000 0.0000000
 2801:  72 14 59  2 71 13 59  0               234.5880000   234.5880417 -0.0000417 -0.0002000 0.0000000
 2802:  15 15  1  2 14 14  1  0               225.2340000   225.2339754  0.0000246 -0.0002000 0.0000000
 2803:  16 15  2  2 15 14  2  0               225.3564000   225.3565363 -0.0001363 -0.0002000 0.0000000
 2804:  17 15  3  2 16 14  3  0               225.4788000   225.4788513 -0.0000513 -0.0002000 0.0000000
 2805:  18 15  4  2 17 14  4  0               225.6009000   225.6008252  0.0000748 -0.0002000 0.0000000
 2806:  19 15  5  2 18 14  5  0               225.7223000   225.7223453 -0.0000453 -0.0002000 0.0000000
 2807:  20 15  6  2 19 14  6  0               225.8432000   225.8432769 -0.0000769 -0.0002000 0.0000000
 2808:  21 15  7  2 20 14  7  0               225.9636000   225.9634581  0.0001419 -0.0002000 0.0000000
 2809:  22 15  8  2 21 14  8  0               226.0827000   226.0826964  0.0000036 -0.0002000 0.0000000
 2810:  23 15  9  2 22 14  9  0               226.2005000   226.2007765 -0.0002765 -0.0002000 0.0000000
 2811:  24 15 10  2 23 14 10  0               226.3179000   226.3175005  0.0003995 -0.0002000 0.0000000
 2812:  25 15 11  2 24 14 11  0               226.4326000   226.4328048 -0.0002048 -0.0002000 0.0000000
 2813:  26 15 12  2 25 14 12  0               226.5469000   226.5470056 -0.0001056 -0.0002000 0.0000000
 2814:  27 15 13  2 26 14 13  0               226.6610000   226.6611782 -0.0001782 -0.0002000 0.0000000
 2815:  28 15 14  2 27 14 14  0               226.7774000   226.7775159 -0.0001159 -0.0002000 0.0000000
 2816:  29 15 15  2 28 14 15  0               226.8994000   226.8993190  0.0000810 -0.0002000 0.0000000
 2817:  30 15 16  2 29 14 16  0               227.0304000   227.0303199  0.0000801 -0.0002000 0.0000000
 2818:  31 15 17  2 30 14 17  0               227.1735000   227.1734976  0.0000024 -0.0002000 0.0000000
 2819:  32 15 18  2 31 14 18  0               227.3300000   227.3299917  0.0000083 -0.0002000 0.0000000
 2820:  33 15 19  2 32 14 19  0               227.4986000   227.4987143 -0.0001143 -0.0002000 0.0000000
 2821:  34 15 20  2 33 14 20  0               227.6768000   227.6768511 -0.0000511 -0.0002000 0.0000000
 2822:  35 15 21  2 34 14 21  0               227.8609000   227.8609474 -0.0000474 -0.0002000 0.0000000
 2823:  37 15 23  2 36 14 23  0               228.2360000   228.2358026  0.0001974 -0.0002000 0.0000000
 2824:  38 15 24  2 37 14 24  0               228.4234000   228.4233189  0.0000811 -0.0002000 0.0000000
 2825:  41 15 27  2 40 14 27  0               228.9808000   228.9806724  0.0001276 -0.0002000 0.0000000
 2826:  42 15 28  2 41 14 28  0               229.1651000   229.1647677  0.0003323 -0.0002000 0.0000000
 2827:  43 15 29  2 42 14 29  0               229.3482000   229.3481867  0.0000133 -0.0002000 0.0000000
 2828:  44 15 30  2 43 14 30  0               229.5311000   229.5310277  0.0000723 -0.0002000 0.0000000
 2829:  45 15 31  2 44 14 31  0               229.7136000   229.7133738  0.0002262 -0.0002000 0.0000000
 2830:  46 15 32  2 45 14 32  0               229.8956000   229.8952937  0.0003063 -0.0002000 0.0000000
 2831:  47 15 33  2 46 14 33  0               230.0772000   230.0768437  0.0003563 -0.0002000 0.0000000
 2832:  48 15 34  2 47 14 34  0               230.2582000   230.2580705  0.0001295 -0.0002000 0.0000000
 2833:  49 15 35  2 48 14 35  0               230.4392000   230.4390128  0.0001872 -0.0002000 0.0000000
 2834:  50 15 36  2 49 14 36  0               230.6198000   230.6197033  0.0000967 -0.0002000 0.0000000
 2835:  51 15 37  2 50 14 37  0               230.8001000   230.8001693 -0.0000693 -0.0002000 0.0000000
 2836:  52 15 38  2 51 14 38  0               230.9805000   230.9804344  0.0000656 -0.0002000 0.0000000
 2837:  53 15 39  2 52 14 39  0               231.1608000   231.1605188  0.0002812 -0.0002000 0.0000000
 2838:  54 15 40  2 53 14 40  0               231.3406000   231.3404398  0.0001602 -0.0002000 0.0000000
 2839:  55 15 41  2 54 14 41  0               231.5204000   231.5202127  0.0001873 -0.0002000 0.0000000
 2840:  57 15 43  2 56 14 43  0               231.8795000   231.8793651  0.0001349 -0.0002000 0.0000000
 2841:  58 15 44  2 57 14 44  0               232.0589000   232.0587665  0.0001335 -0.0002000 0.0000000
 2842:  59 15 45  2 58 14 45  0               232.2382000   232.2380640  0.0001360 -0.0002000 0.0000000
 2843:  60 15 46  2 59 14 46  0               232.4174000   232.4172655  0.0001345 -0.0002000 0.0000000
 2844:  61 15 47  2 60 14 47  0               232.5967000   232.5963784  0.0003216 -0.0002000 0.0000000
 2845:  62 15 48  2 61 14 48  0               232.7754000   232.7754091 -0.0000091 -0.0002000 0.0000000
 2846:  63 15 49  2 62 14 49  0               232.9546000   232.9543633  0.0002367 -0.0002000 0.0000000
 2847:  64 15 50  2 63 14 50  0               233.1334000   233.1332464  0.0001536 -0.0002000 0.0000000
 2848:  65 15 51  2 64 14 51  0               233.3123000   233.3120631  0.0002369 -0.0002000 0.0000000
 2849:  66 15 52  2 65 14 52  0               233.4908000   233.4908177 -0.0000177 -0.0002000 0.0000000
 2850:  68 15 54  2 67 14 54  0               233.8483000   233.8481557  0.0001443 -0.0002000 0.0000000
 2851:  70 15 56  2 69 14 56  0               234.2056000   234.2052877  0.0003123 -0.0002000 0.0000000
 2852:  71 15 57  2 70 14 57  0               234.3840000   234.3837838  0.0002162 -0.0002000 0.0000000
 2853:  16 16  1  2 15 15  1  0               225.4574000   225.4575668 -0.0001668 -0.0002000 0.0000000
 2854:  17 16  2  2 16 15  2  0               225.5800000   225.5800309 -0.0000309 -0.0002000 0.0000000
 2855:  18 16  3  2 17 15  3  0               225.7023000   225.7022651  0.0000349 -0.0002000 0.0000000
 2856:  19 16  4  2 18 15  4  0               225.8241000   225.8241880 -0.0000880 -0.0002000 0.0000000
 2857:  20 16  5  2 19 15  5  0               225.9456000   225.9457041 -0.0001041 -0.0002000 0.0000000
 2858:  21 16  6  2 20 15  6  0               226.0667000   226.0667010 -0.0000010 -0.0002000 0.0000000
 2859:  22 16  7  2 21 15  7  0               226.1870000   226.1870444 -0.0000444 -0.0002000 0.0000000
 2860:  23 16  8  2 22 15  8  0               226.3066000   226.3065736  0.0000264 -0.0002000 0.0000000
 2861:  24 16  9  2 23 15  9  0               226.4250000   226.4250977 -0.0000977 -0.0002000 0.0000000
 2862:  25 16 10  2 24 15 10  0               226.5423000   226.5424029 -0.0001029 -0.0002000 0.0000000
 2863:  26 16 11  2 25 15 11  0               226.6584000   226.6582894  0.0001106 -0.0002000 0.0000000
 2864:  27 16 12  2 26 15 12  0               226.7725000   226.7726786 -0.0001786 -0.0002000 0.0000000
 2865:  28 16 13  2 27 15 13  0               226.8862000   226.8858410  0.0003590 -0.0002000 0.0000000
 2866:  29 16 14  2 28 15 14  0               226.9985000   226.9987585 -0.0002585 -0.0002000 0.0000000
 2867:  30 16 15  2 29 15 15  0               227.1135000   227.1134945  0.0000055 -0.0002000 0.0000000
 2868:  31 16 16  2 30 15 16  0               227.2334000   227.2332548  0.0001452 -0.0002000 0.0000000
 2869:  32 16 17  2 31 15 17  0               227.3620000   227.3618168  0.0001832 -0.0002000 0.0000000
 2870:  33 16 18  2 32 15 18  0               227.5025000   227.5023961  0.0001039 -0.0002000 0.0000000
 2871:  34 16 19  2 33 15 19  0               227.6566000   227.6565004  0.0000996 -0.0002000 0.0000000
 2872:  36 16 21  2 35 15 21  0               228.0006000   228.0004724  0.0001276 -0.0002000 0.0000000
 2873:  37 16 22  2 36 15 22  0               228.1845000   228.1842531  0.0002469 -0.0002000 0.0000000
 2874:  39 16 24  2 38 15 24  0               228.5600000   228.5599315  0.0000685 -0.0002000 0.0000000
 2875:  40 16 25  2 39 15 25  0               228.7485000   228.7481591  0.0003409 -0.0002000 0.0000000
 2876:  42 16 27  2 41 15 27  0               229.1219000   229.1220322 -0.0001322 -0.0002000 0.0000000
 2877:  43 16 28  2 42 15 28  0               229.3076000   229.3075197  0.0000803 -0.0002000 0.0000000
 2878:  44 16 29  2 43 15 29  0               229.4925000   229.4921485  0.0003515 -0.0002000 0.0000000
 2879:  45 16 30  2 44 15 30  0               229.6758000   229.6760335 -0.0002335 -0.0002000 0.0000000
 2880:  46 16 31  2 45 15 31  0               229.8592000   229.8592810 -0.0000810 -0.0002000 0.0000000
 2881:  47 16 32  2 46 15 32  0               230.0421000   230.0419818  0.0001182 -0.0002000 0.0000000
 2882:  48 16 33  2 47 15 33  0               230.2245000   230.2242114  0.0002886 -0.0002000 0.0000000
 2883:  49 16 34  2 48 15 34  0               230.4062000   230.4060319  0.0001681 -0.0002000 0.0000000
 2884:  50 16 35  2 49 15 35  0               230.5876000   230.5874950  0.0001050 -0.0002000 0.0000000
 2885:  51 16 36  2 50 15 36  0               230.7689000   230.7686432  0.0002568 -0.0002000 0.0000000
 2886:  52 16 37  2 51 15 37  0               230.9498000   230.9495127  0.0002873 -0.0002000 0.0000000
 2887:  53 16 38  2 52 15 38  0               231.1303000   231.1301337  0.0001663 -0.0002000 0.0000000
 2888:  54 16 39  2 53 15 39  0               231.3107000   231.3105322  0.0001678 -0.0002000 0.0000000
 2889:  55 16 40  2 54 15 40  0               231.4908000   231.4907305  0.0000695 -0.0002000 0.0000000
 2890:  56 16 41  2 55 15 41  0               231.6707000   231.6707477 -0.0000477 -0.0002000 0.0000000
 2891:  57 16 42  2 56 15 42  0               231.8506000   231.8506007 -0.0000007 -0.0002000 0.0000000
 2892:  58 16 43  2 57 15 43  0               232.0305000   232.0303040  0.0001960 -0.0002000 0.0000000
 2893:  59 16 44  2 58 15 44  0               232.2098000   232.2098706 -0.0000706 -0.0002000 0.0000000
 2894:  60 16 45  2 59 15 45  0               232.3895000   232.3893116  0.0001884 -0.0002000 0.0000000
 2895:  61 16 46  2 60 15 46  0               232.5684000   232.5686373 -0.0002373 -0.0002000 0.0000000
 2896:  62 16 47  2 61 15 47  0               232.7479000   232.7478565  0.0000435 -0.0002000 0.0000000
 2897:  63 16 48  2 62 15 48  0               232.9273000   232.9269772  0.0003228 -0.0002000 0.0000000
 2898:  64 16 49  2 63 15 49  0               233.1058000   233.1060067 -0.0002067 -0.0002000 0.0000000
 2899:  65 16 50  2 64 15 50  0               233.2850000   233.2849512  0.0000488 -0.0002000 0.0000000
 2900:  66 16 51  2 65 15 51  0               233.4640000   233.4638168  0.0001832 -0.0002000 0.0000000
 2901:  67 16 52  2 66 15 52  0               233.6428000   233.6426085  0.0001915 -0.0002000 0.0000000
 2902:  68 16 53  2 67 15 53  0               233.8214000   233.8213312  0.0000688 -0.0002000 0.0000000
 2903:  69 16 54  2 68 15 54  0               234.0002000   233.9999892  0.0002108 -0.0002000 0.0000000
 2904:  70 16 55  2 69 15 55  0               234.1791000   234.1785865  0.0005135 -0.0002000 0.0000000
 2905:  71 16 56  2 70 15 56  0               234.3573000   234.3571266  0.0001734 -0.0002000 0.0000000
 2906:  72 16 57  2 71 15 57  0               234.5359000   234.5356129  0.0002871 -0.0002000 0.0000000
 2907:  17 17  1  2 16 16  1  0               225.6808000   225.6810014 -0.0002014 -0.0002000 0.0000000
 2908:  18 17  2  2 17 16  2  0               225.8034000   225.8033673  0.0000327 -0.0002000 0.0000000
 2909:  19 17  3  2 18 16  3  0               225.9255000   225.9255164 -0.0000164 -0.0002000 0.0000000
 2910:  20 17  4  2 19 16  4  0               226.0474000   226.0473779  0.0000221 -0.0002000 0.0000000
 2911:  21 17  5  2 20 16  5  0               226.1689000   226.1688702  0.0000298 -0.0002000 0.0000000
 2912:  22 17  6  2 21 16  6  0               226.2899000   226.2898978  0.0000022 -0.0002000 0.0000000
 2913:  23 17  7  2 22 16  7  0               226.4103000   226.4103486 -0.0000486 -0.0002000 0.0000000
 2914:  24 17  8  2 23 16  8  0               226.5300000   226.5300890 -0.0000890 -0.0002000 0.0000000
 2915:  25 17  9  2 24 16  9  0               226.6490000   226.6489592  0.0000408 -0.0002000 0.0000000
 2916:  26 17 10  2 25 16 10  0               226.7667000   226.7667701 -0.0000701 -0.0002000 0.0000000
 2917:  27 17 11  2 26 16 11  0               226.8832000   226.8833088 -0.0001088 -0.0002000 0.0000000
 2918:  28 17 12  2 27 16 12  0               226.9985000   226.9983730  0.0001270 -0.0002000 0.0000000
 2919:  29 17 13  2 28 16 13  0               227.1120000   227.1118692  0.0001308 -0.0002000 0.0000000
 2920:  31 17 15  2 30 16 15  0               227.3358000   227.3357269  0.0000731 -0.0002000 0.0000000
 2921:  32 17 16  2 31 16 16  0               227.4489000   227.4489126 -0.0000126 -0.0002000 0.0000000
 2922:  33 17 17  2 32 16 17  0               227.5666000   227.5666791 -0.0000791 -0.0002000 0.0000000
 2923:  34 17 18  2 33 16 18  0               227.6927000   227.6928222 -0.0001222 -0.0002000 0.0000000
 2924:  35 17 19  2 34 16 19  0               227.8308000   227.8307668  0.0000332 -0.0002000 0.0000000
 2925:  36 17 20  2 35 16 20  0               227.9824000   227.9823773  0.0000227 -0.0002000 0.0000000
 2926:  37 17 21  2 36 16 21  0               228.1471000   228.1472926 -0.0001926 -0.0002000 0.0000000
 2927:  38 17 22  2 37 16 22  0               228.3233000   228.3231339  0.0001661 -0.0002000 0.0000000
 2928:  39 17 23  2 38 16 23  0               228.5065000   228.5064504  0.0000496 -0.0002000 0.0000000
 2929:  40 17 24  2 39 16 24  0               228.6940000   228.6938577  0.0001423 -0.0002000 0.0000000
 2930:  41 17 25  2 40 16 25  0               228.8828000   228.8827979  0.0000021 -0.0002000 0.0000000
 2931:  43 17 27  2 42 16 27  0               229.2600000   229.2598791  0.0001209 -0.0002000 0.0000000
 2932:  44 17 28  2 43 16 28  0               229.4469000   229.4470185 -0.0001185 -0.0002000 0.0000000
 2933:  45 17 29  2 44 16 29  0               229.6332000   229.6331333  0.0000667 -0.0002000 0.0000000
 2934:  46 17 30  2 45 16 30  0               229.8184000   229.8183168  0.0000832 -0.0002000 0.0000000
 2935:  47 17 31  2 46 16 31  0               230.0027000   230.0026882  0.0000118 -0.0002000 0.0000000
 2936:  48 17 32  2 47 16 32  0               230.1865000   230.1863608  0.0001392 -0.0002000 0.0000000
 2937:  50 17 34  2 49 16 34  0               230.5521000   230.5519885  0.0001115 -0.0002000 0.0000000
 2938:  52 17 36  2 51 16 36  0               230.9158000   230.9158070 -0.0000070 -0.0002000 0.0000000
 2939:  53 17 37  2 52 16 37  0               231.0974000   231.0971737  0.0002263 -0.0002000 0.0000000
 2940:  54 17 38  2 53 16 38  0               231.2784000   231.2782340  0.0001660 -0.0002000 0.0000000
 2941:  55 17 39  2 54 16 39  0               231.4594000   231.4590212  0.0003788 -0.0002000 0.0000000
 2942:  56 17 40  2 55 16 40  0               231.6397000   231.6395637  0.0001363 -0.0002000 0.0000000
 2943:  57 17 41  2 56 16 41  0               231.8200000   231.8198859  0.0001141 -0.0002000 0.0000000
 2944:  58 17 42  2 57 16 42  0               232.0003000   232.0000089  0.0002911 -0.0002000 0.0000000
 2945:  59 17 43  2 58 16 43  0               232.1801000   232.1799511  0.0001489 -0.0002000 0.0000000
 2946:  61 17 45  2 60 16 45  0               232.5394000   232.5393554  0.0000446 -0.0002000 0.0000000
 2947:  62 17 46  2 61 16 46  0               232.7189000   232.7188441  0.0000559 -0.0002000 0.0000000
 2948:  63 17 47  2 62 16 47  0               232.8986000   232.8982056  0.0003944 -0.0002000 0.0000000
 2949:  64 17 48  2 63 16 48  0               233.0775000   233.0774498  0.0000502 -0.0002000 0.0000000
 2950:  65 17 49  2 64 16 49  0               233.2568000   233.2565854  0.0002146 -0.0002000 0.0000000
 2951:  67 17 51  2 66 16 51  0               233.6147000   233.6145619  0.0001381 -0.0002000 0.0000000
 2952:  68 17 52  2 67 16 52  0               233.7935000   233.7934162  0.0000838 -0.0002000 0.0000000
 2953:  70 17 54  2 69 16 54  0               234.1510000   234.1508858  0.0001142 -0.0002000 0.0000000
 2954:  71 17 55  2 70 16 55  0               234.3297000   234.3295112  0.0001888 -0.0002000 0.0000000
 2955:  72 17 56  2 71 16 56  0               234.5083000   234.5080696  0.0002304 -0.0002000 0.0000000
 2956:  15 15  0  2 16 16  0  0               218.3305000   218.3304764  0.0000236 -0.0002000 0.0000000
 2957:  16 15  1  2 17 16  1  0               218.2046000   218.2045936  0.0000064 -0.0002000 0.0000000
 2958:  17 15  2  2 18 16  2  0               218.0785000   218.0786806 -0.0001806 -0.0002000 0.0000000
 2959:  18 15  3  2 19 16  3  0               217.9528000   217.9528087 -0.0000087 -0.0002000 0.0000000
 2960:  19 15  4  2 20 16  4  0               217.8274000   217.8270618  0.0003382 -0.0002000 0.0000000
 2961:  20 15  5  2 21 16  5  0               217.7014000   217.7015399 -0.0001399 -0.0002000 0.0000000
 2962:  21 15  6  2 22 16  6  0               217.5764000   217.5763643  0.0000357 -0.0002000 0.0000000
 2963:  22 15  7  2 23 16  7  0               217.4518000   217.4516864  0.0001136 -0.0002000 0.0000000
 2964:  23 15  8  2 24 16  8  0               217.3276000   217.3277062 -0.0001062 -0.0002000 0.0000000
 2965:  24 15  9  2 25 16  9  0               217.2046000   217.2047129 -0.0001129 -0.0002000 0.0000000
 2966:  25 15 10  2 26 16 10  0               217.0827000   217.0831788 -0.0004788 -0.0002000 0.0000000
 2967:  26 15 11  2 27 16 11  0               216.9639000   216.9639667 -0.0000667 -0.0002000 0.0000000
 2968:  27 15 12  2 28 16 12  0               216.8487000   216.8487368 -0.0000368 -0.0002000 0.0000000
 2969:  28 15 13  2 29 16 13  0               216.7407000   216.7405431  0.0001569 -0.0002000 0.0000000
 2970:  29 15 14  2 30 16 14  0               216.6440000   216.6439437  0.0000563 -0.0002000 0.0000000
 2971:  30 15 15  2 31 16 15  0               216.5620000   216.5620705 -0.0000705 -0.0002000 0.0000000
 2972:  31 15 16  2 32 16 16  0               216.4882000   216.4881781  0.0000219 -0.0002000 0.0000000
 2973:  32 15 17  2 33 16 17  0               216.4009000   216.4008186  0.0000814 -0.0002000 0.0000000
 2974:  33 15 18  2 34 16 18  0               216.2765000   216.2764085  0.0000915 -0.0002000 0.0000000
 2975:  34 15 19  2 35 16 19  0               216.1039000   216.1037457  0.0001543 -0.0002000 0.0000000
 2976:  35 15 20  2 36 16 20  0               215.8870000   215.8870541 -0.0000541 -0.0002000 0.0000000
 2977:  36 15 21  2 37 16 21  0               215.6460000   215.6460267 -0.0000267 -0.0002000 0.0000000
 2978:  37 15 22  2 38 16 22  0               215.4052000   215.4053719 -0.0001719 -0.0002000 0.0000000
 2979:  38 15 23  2 39 16 23  0               215.1780000   215.1780893 -0.0000893 -0.0002000 0.0000000
 2980:  40 15 25  2 41 16 25  0               214.7599000   214.7598743  0.0000257 -0.0002000 0.0000000
 2981:  41 15 26  2 42 16 26  0               214.5610000   214.5611122 -0.0001122 -0.0002000 0.0000000
 2982:  42 15 27  2 43 16 27  0               214.3657000   214.3657818 -0.0000818 -0.0002000 0.0000000
 2983:  43 15 28  2 44 16 28  0               214.1722000   214.1726312 -0.0004312 -0.0002000 0.0000000
 2984:  44 15 29  2 45 16 29  0               213.9809000   213.9809746 -0.0000746 -0.0002000 0.0000000
 2985:  45 15 30  2 46 16 30  0               213.7904000   213.7904213 -0.0000213 -0.0002000 0.0000000
 2986:  46 15 31  2 47 16 31  0               213.6006000   213.6007323 -0.0001323 -0.0002000 0.0000000
 2987:  47 15 32  2 48 16 32  0               213.4117000   213.4117484 -0.0000484 -0.0002000 0.0000000
 2988:  48 15 33  2 49 16 33  0               213.2232000   213.2233556 -0.0001556 -0.0002000 0.0000000
 2989:  49 15 34  2 50 16 34  0               213.0355000   213.0354674  0.0000326 -0.0002000 0.0000000
 2990:  50 15 35  2 51 16 35  0               212.8478000   212.8480156 -0.0002156 -0.0002000 0.0000000
 2991:  51 15 36  2 52 16 36  0               212.6612000   212.6609448  0.0002552 -0.0002000 0.0000000
 2992:  52 15 37  2 53 16 37  0               212.4739000   212.4742095 -0.0003095 -0.0002000 0.0000000
 2993:  53 15 38  2 54 16 38  0               212.2877000   212.2877715 -0.0000715 -0.0002000 0.0000000
 2994:  54 15 39  2 55 16 39  0               212.1015000   212.1015986 -0.0000986 -0.0002000 0.0000000
 2995:  55 15 40  2 56 16 40  0               211.9152000   211.9156634 -0.0004634 -0.0002000 0.0000000
 2996:  56 15 41  2 57 16 41  0               211.7297000   211.7299423 -0.0002423 -0.0002000 0.0000000
 2997:  57 15 42  2 58 16 42  0               211.5442000   211.5444149 -0.0002149 -0.0002000 0.0000000
 2998:  58 15 43  2 59 16 43  0               211.3589000   211.3590637 -0.0001637 -0.0002000 0.0000000
 2999:  59 15 44  2 60 16 44  0               211.1737000   211.1738729 -0.0001729 -0.0002000 0.0000000
 3000:  60 15 45  2 61 16 45  0               210.9884000   210.9888291 -0.0004291 -0.0002000 0.0000000
 3001:  61 15 46  2 62 16 46  0               210.8036000   210.8039203 -0.0003203 -0.0002000 0.0000000
 3002:  62 15 47  2 63 16 47  0               210.6189000   210.6191358 -0.0002358 -0.0002000 0.0000000
 3003:  63 15 48  2 64 16 48  0               210.4341000   210.4344660 -0.0003660 -0.0002000 0.0000000
 3004:  64 15 49  2 65 16 49  0               210.2495000   210.2499027 -0.0004027 -0.0002000 0.0000000
 3005:  65 15 50  2 66 16 50  0               210.0652000   210.0654381 -0.0002381 -0.0002000 0.0000000
 3006:  66 15 51  2 67 16 51  0               209.8805000   209.8810655 -0.0005655 -0.0002000 0.0000000
 3007:  16 16  0  2 17 17  0  0               218.1022000   218.1022117 -0.0000117 -0.0002000 0.0000000
 3008:  17 16  1  2 18 17  1  0               217.9761000   217.9762235 -0.0001235 -0.0002000 0.0000000
 3009:  18 16  2  2 19 17  2  0               217.8502000   217.8501931  0.0000069 -0.0002000 0.0000000
 3010:  19 16  3  2 20 17  3  0               217.7241000   217.7241816 -0.0000816 -0.0002000 0.0000000
 3011:  20 16  4  2 21 17  4  0               217.5982000   217.5982604 -0.0000604 -0.0002000 0.0000000
 3012:  21 16  5  2 22 17  5  0               217.4725000   217.4725130 -0.0000130 -0.0002000 0.0000000
 3013:  22 16  6  2 23 17  6  0               217.3471000   217.3470390  0.0000610 -0.0002000 0.0000000
 3014:  23 16  7  2 24 17  7  0               217.2218000   217.2219586 -0.0001586 -0.0002000 0.0000000
 3015:  24 16  8  2 25 17  8  0               217.0973000   217.0974222 -0.0001222 -0.0002000 0.0000000
 3016:  25 16  9  2 26 17  9  0               216.9736000   216.9736277 -0.0000277 -0.0002000 0.0000000
 3017:  26 16 10  2 27 17 10  0               216.8507000   216.8508598 -0.0001598 -0.0002000 0.0000000
 3018:  27 16 11  2 28 17 11  0               216.7297000   216.7295780  0.0001220 -0.0002000 0.0000000
 3019:  31 16 15  2 32 17 15  0               216.2901000   216.2902577 -0.0001577 -0.0002000 0.0000000
 3020:  32 16 16  2 33 17 16  0               216.2084000   216.2083514  0.0000486 -0.0002000 0.0000000
 3021:  33 16 17  2 34 17 17  0               216.1368000   216.1367795  0.0000205 -0.0002000 0.0000000
 3022:  34 16 18  2 35 17 18  0               216.0553000   216.0555599 -0.0002599 -0.0002000 0.0000000
 3023:  35 16 19  2 36 17 19  0               215.9398000   215.9395154  0.0002846 -0.0002000 0.0000000
 3024:  36 16 20  2 37 17 20  0               215.7744000   215.7745671 -0.0001671 -0.0002000 0.0000000
 3025:  37 16 21  2 38 17 21  0               215.5626000   215.5624153  0.0001847 -0.0002000 0.0000000
 3026:  39 16 23  2 40 17 23  0               215.0763000   215.0760788  0.0002212 -0.0002000 0.0000000
 3027:  42 16 26  2 43 17 26  0               214.4188000   214.4186703  0.0001297 -0.0002000 0.0000000
 3028:  43 16 27  2 44 17 27  0               214.2177000   214.2178771 -0.0001771 -0.0002000 0.0000000
 3029:  44 16 28  2 45 17 28  0               214.0209000   214.0210222 -0.0001222 -0.0002000 0.0000000
 3030:  45 16 29  2 46 17 29  0               213.8264000   213.8266489 -0.0002489 -0.0002000 0.0000000
 3031:  47 16 31  2 48 17 31  0               213.4427000   213.4424901  0.0002099 -0.0002000 0.0000000
 3032:  48 16 32  2 49 17 32  0               213.2523000   213.2519772  0.0003228 -0.0002000 0.0000000
 3033:  49 16 33  2 50 17 33  0               213.0623000   213.0622378  0.0000622 -0.0002000 0.0000000
 3034:  50 16 34  2 51 17 34  0               212.8732000   212.8731449  0.0000551 -0.0002000 0.0000000
 3035:  51 16 35  2 52 17 35  0               212.6845000   212.6846028 -0.0001028 -0.0002000 0.0000000
 3036:  52 16 36  2 53 17 36  0               212.4966000   212.4965367  0.0000633 -0.0002000 0.0000000
 3037:  53 16 37  2 54 17 37  0               212.3088000   212.3088861 -0.0000861 -0.0002000 0.0000000
 3038:  54 16 38  2 55 17 38  0               212.1216000   212.1216012 -0.0000012 -0.0002000 0.0000000
 3039:  55 16 39  2 56 17 39  0               211.9344000   211.9346406 -0.0002406 -0.0002000 0.0000000
 3040:  56 16 40  2 57 17 40  0               211.7476000   211.7479691 -0.0003691 -0.0002000 0.0000000
 3041:  57 16 41  2 58 17 41  0               211.5613000   211.5615569 -0.0002569 -0.0002000 0.0000000
 3042:  59 16 43  2 60 17 43  0               211.1892000   211.1894112 -0.0002112 -0.0002000 0.0000000
 3043:  60 16 44  2 61 17 44  0               211.0032000   211.0036362 -0.0004362 -0.0002000 0.0000000
 3044:  61 16 45  2 62 17 45  0               210.8178000   210.8180365 -0.0002365 -0.0002000 0.0000000
 3045:  62 16 46  2 63 17 46  0               210.6324000   210.6325973 -0.0001973 -0.0002000 0.0000000
 3046:  64 16 48  2 65 17 48  0               210.2621000   210.2621496 -0.0000496 -0.0002000 0.0000000
 3047:  65 16 49  2 66 17 49  0               210.0769000   210.0771192 -0.0002192 -0.0002000 0.0000000
 3048:  66 16 50  2 67 17 50  0               209.8920000   209.8922050 -0.0002050 -0.0002000 0.0000000
 3049:  67 16 51  2 68 17 51  0               209.7070000   209.7073988 -0.0003988 -0.0002000 0.0000000
 3050:  68 16 52  2 69 17 52  0               209.5225000   209.5226932 -0.0001932 -0.0002000 0.0000000
 3051:  70 16 54  2 71 17 54  0               209.1534000   209.1535575 -0.0001575 -0.0002000 0.0000000
 3052:  73 16 57  2 74 17 57  0               208.6000000   208.6004599 -0.0004599 -0.0002000 0.0000000
 3053:  17 17  0  2 18 18  0  0               217.8738000   217.8738088 -0.0000088 -0.0002000 0.0000000
 3054:  18 17  1  2 19 18  1  0               217.7479000   217.7477162  0.0001838 -0.0002000 0.0000000
 3055:  19 17  2  2 20 18  2  0               217.6215000   217.6215716 -0.0000716 -0.0002000 0.0000000
 3056:  20 17  3  2 21 18  3  0               217.4955000   217.4954281  0.0000719 -0.0002000 0.0000000
 3057:  21 17  4  2 22 18  4  0               217.3692000   217.3693468 -0.0001468 -0.0002000 0.0000000
 3058:  22 17  5  2 23 18  5  0               217.2435000   217.2433988  0.0001012 -0.0002000 0.0000000
 3059:  23 17  6  2 24 18  6  0               217.1178000   217.1176674  0.0001326 -0.0002000 0.0000000
 3060:  24 17  7  2 25 18  7  0               216.9923000   216.9922514  0.0000486 -0.0002000 0.0000000
 3061:  25 17  8  2 26 18  8  0               216.8673000   216.8672700  0.0000300 -0.0002000 0.0000000
 3062:  26 17  9  2 27 18  9  0               216.7428000   216.7428724 -0.0000724 -0.0002000 0.0000000
 3063:  27 17 10  2 28 18 10  0               216.6194000   216.6192542  0.0001458 -0.0002000 0.0000000
 3064:  28 17 11  2 29 18 11  0               216.4966000   216.4966951 -0.0000951 -0.0002000 0.0000000
 3065:  30 17 13  2 31 18 13  0               216.2570000   216.2568845  0.0001155 -0.0002000 0.0000000
 3066:  31 17 14  2 32 18 14  0               216.1420000   216.1419185  0.0000815 -0.0002000 0.0000000
 3067:  33 17 16  2 34 18 16  0               215.9358000   215.9360310 -0.0002310 -0.0002000 0.0000000
 3068:  34 17 17  2 35 18 17  0               215.8541000   215.8538034  0.0002966 -0.0002000 0.0000000
 3069:  35 17 18  2 36 18 18  0               215.7843000   215.7839399  0.0003601 -0.0002000 0.0000000
 3070:  36 17 19  2 37 18 19  0               215.7084000   215.7083084  0.0000916 -0.0002000 0.0000000
 3071:  37 17 20  2 38 18 20  0               215.6006000   215.6006454 -0.0000454 -0.0002000 0.0000000
 3072:  38 17 21  2 39 18 21  0               215.4436000   215.4439576 -0.0003576 -0.0002000 0.0000000
 3073:  39 17 22  2 40 18 22  0               215.2373000   215.2372764  0.0000236 -0.0002000 0.0000000
 3074:  40 17 23  2 41 18 23  0               214.9964000   214.9964241 -0.0000241 -0.0002000 0.0000000
 3075:  45 17 28  2 46 18 28  0               213.8745000   213.8749002 -0.0004002 -0.0002000 0.0000000
 3076:  47 17 30  2 48 18 30  0               213.4808000   213.4807795  0.0000205 -0.0002000 0.0000000
 3077:  48 17 31  2 49 18 31  0               213.2867000   213.2870145 -0.0003145 -0.0002000 0.0000000
 3078:  49 17 32  2 50 18 32  0               213.0944000   213.0946109 -0.0002109 -0.0002000 0.0000000
 3079:  50 17 33  2 51 18 33  0               212.9030000   212.9032551 -0.0002551 -0.0002000 0.0000000
 3080:  51 17 34  2 52 18 34  0               212.7126000   212.7127445 -0.0001445 -0.0002000 0.0000000
 3081:  52 17 35  2 53 18 35  0               212.5228000   212.5229378 -0.0001378 -0.0002000 0.0000000
 3082:  53 17 36  2 54 18 36  0               212.3337000   212.3337299 -0.0000299 -0.0002000 0.0000000
 3083:  54 17 37  2 55 18 37  0               212.1449000   212.1450386 -0.0001386 -0.0002000 0.0000000
 3084:  55 17 38  2 56 18 38  0               211.9565000   211.9567983 -0.0002983 -0.0002000 0.0000000
 3085:  56 17 39  2 57 18 39  0               211.7688000   211.7689548 -0.0001548 -0.0002000 0.0000000
 3086:  57 17 40  2 58 18 40  0               211.5814000   211.5814630 -0.0000630 -0.0002000 0.0000000
 3087:  58 17 41  2 59 18 41  0               211.3941000   211.3942849 -0.0001849 -0.0002000 0.0000000
 3088:  59 17 42  2 60 18 42  0               211.2073000   211.2073881 -0.0000881 -0.0002000 0.0000000
 3089:  60 17 43  2 61 18 43  0               211.0203000   211.0207448 -0.0004448 -0.0002000 0.0000000
 3090:  61 17 44  2 62 18 44  0               210.8342000   210.8343310 -0.0001310 -0.0002000 0.0000000
 3091:  62 17 45  2 63 18 45  0               210.6479000   210.6481258 -0.0002258 -0.0002000 0.0000000
 3092:  65 17 48  2 66 18 48  0               210.0902000   210.0905901 -0.0003901 -0.0002000 0.0000000
 3093:  66 17 49  2 67 18 49  0               209.9045000   209.9050574 -0.0005574 -0.0002000 0.0000000
 3094:  67 17 50  2 68 18 50  0               209.7191000   209.7196609 -0.0005609 -0.0002000 0.0000000
 3095:  68 17 51  2 69 18 51  0               209.5340000   209.5343909 -0.0003909 -0.0002000 0.0000000
 3096:  69 17 52  2 70 18 52  0               209.3490000   209.3492383 -0.0002383 -0.0002000 0.0000000
 3097:  70 17 53  2 71 18 53  0               209.1639000   209.1641950 -0.0002950 -0.0002000 0.0000000
 3098:  18 18  0  2 19 19  0  0               217.6454000   217.6452680  0.0001320 -0.0002000 0.0000000
 3099:  19 18  1  2 20 19  1  0               217.5192000   217.5190720  0.0001280 -0.0002000 0.0000000
 3100:  20 18  2  2 21 19  2  0               217.3928000   217.3928158 -0.0000158 -0.0002000 0.0000000
 3101:  21 18  3  2 22 19  3  0               217.2666000   217.2665460  0.0000540 -0.0002000 0.0000000
 3102:  22 18  4  2 23 19  4  0               217.1402000   217.1403156 -0.0001156 -0.0002000 0.0000000
 3103:  23 18  5  2 24 19  5  0               217.0141000   217.0141858 -0.0000858 -0.0002000 0.0000000
 3104:  24 18  6  2 25 19  6  0               216.8882000   216.8882272 -0.0000272 -0.0002000 0.0000000
 3105:  25 18  7  2 26 19  7  0               216.7625000   216.7625226 -0.0000226 -0.0002000 0.0000000
 3106:  26 18  8  2 27 19  8  0               216.6372000   216.6371701  0.0000299 -0.0002000 0.0000000
 3107:  27 18  9  2 28 19  9  0               216.5122000   216.5122880 -0.0000880 -0.0002000 0.0000000
 3108:  28 18 10  2 29 19 10  0               216.3879000   216.3880240 -0.0001240 -0.0002000 0.0000000
 3109:  29 18 11  2 30 19 11  0               216.2645000   216.2645712 -0.0000712 -0.0002000 0.0000000
 3110:  30 18 12  2 31 19 12  0               216.1420000   216.1422041 -0.0002041 -0.0002000 0.0000000
 3111:  31 18 13  2 32 19 13  0               216.0210000   216.0213550 -0.0003550 -0.0002000 0.0000000
 3112:  32 18 14  2 33 19 14  0               215.9028000   215.9027812  0.0000188 -0.0002000 0.0000000
 3113:  33 18 15  2 34 19 15  0               215.7876000   215.7878961 -0.0002961 -0.0002000 0.0000000
 3114:  34 18 16  2 35 19 16  0               215.6792000   215.6793115 -0.0001115 -0.0002000 0.0000000
 3115:  36 18 18  2 37 19 18  0               215.4985000   215.4985040 -0.0000040 -0.0002000 0.0000000
 3116:  39 18 21  2 40 19 21  0               215.2598000   215.2597091  0.0000909 -0.0002000 0.0000000
 3117:  40 18 22  2 41 19 22  0               215.1118000   215.1117398  0.0000602 -0.0002000 0.0000000
 3118:  42 18 24  2 43 19 24  0               214.6720000   214.6721806 -0.0001806 -0.0002000 0.0000000
 3119:  43 18 25  2 44 19 25  0               214.4203000   214.4203531 -0.0000531 -0.0002000 0.0000000
 3120:  44 18 26  2 45 19 26  0               214.1778000   214.1778464 -0.0000464 -0.0002000 0.0000000
 3121:  45 18 27  2 46 19 27  0               213.9513000   213.9512094  0.0000906 -0.0002000 0.0000000
 3122:  46 18 28  2 47 19 28  0               213.7373000   213.7374962 -0.0001962 -0.0002000 0.0000000
 3123:  47 18 29  2 48 19 29  0               213.5318000   213.5321833 -0.0003833 -0.0002000 0.0000000
 3124:  48 18 30  2 49 19 30  0               213.3318000   213.3320002 -0.0002002 -0.0002000 0.0000000
 3125:  49 18 31  2 50 19 31  0               213.1351000   213.1350108  0.0000892 -0.0002000 0.0000000
 3126:  50 18 32  2 51 19 32  0               212.9402000   212.9401355  0.0000645 -0.0002000 0.0000000
 3127:  51 18 33  2 52 19 33  0               212.7466000   212.7467680 -0.0001680 -0.0002000 0.0000000
 3128:  52 18 34  2 53 19 34  0               212.5542000   212.5545495 -0.0003495 -0.0002000 0.0000000
 3129:  53 18 35  2 54 19 35  0               212.3631000   212.3632521 -0.0001521 -0.0002000 0.0000000
 3130:  54 18 36  2 55 19 36  0               212.1726000   212.1727184 -0.0001184 -0.0002000 0.0000000
 3131:  55 18 37  2 56 19 37  0               211.9826000   211.9828330 -0.0002330 -0.0002000 0.0000000
 3132:  56 18 38  2 57 19 38  0               211.7933000   211.7935062 -0.0002062 -0.0002000 0.0000000
 3133:  57 18 39  2 58 19 39  0               211.6042000   211.6046667 -0.0004667 -0.0002000 0.0000000
 3134:  58 18 40  2 59 19 40  0               211.4162000   211.4162558 -0.0000558 -0.0002000 0.0000000
 3135:  59 18 41  2 60 19 41  0               211.2279000   211.2282247 -0.0003247 -0.0002000 0.0000000
 3136:  60 18 42  2 61 19 42  0               211.0400000   211.0405323 -0.0005323 -0.0002000 0.0000000
 3137:  61 18 43  2 62 19 43  0               210.8529000   210.8531437 -0.0002437 -0.0002000 0.0000000
 3138:  62 18 44  2 63 19 44  0               210.6657000   210.6660289 -0.0003289 -0.0002000 0.0000000
 3139:  63 18 45  2 64 19 45  0               210.4790000   210.4791621 -0.0001621 -0.0002000 0.0000000
 3140:  64 18 46  2 65 19 46  0               210.2921000   210.2925206 -0.0004206 -0.0002000 0.0000000
 3141:  65 18 47  2 66 19 47  0               210.1055000   210.1060849 -0.0005849 -0.0002000 0.0000000
 3142:  67 18 49  2 68 19 49  0               209.7335000   209.7337632 -0.0002632 -0.0002000 0.0000000
 3143:  68 18 50  2 69 19 50  0               209.5474000   209.5478484 -0.0004484 -0.0002000 0.0000000
 3144:  70 18 52  2 71 19 52  0               209.1760000   209.1764506 -0.0004506 -0.0002000 0.0000000
 3145:  19 19  0  2 20 20  0  0               217.4165000   217.4165901 -0.0000901 -0.0002000 0.0000000
 3146:  20 19  1  2 21 20  1  0               217.2903000   217.2902912  0.0000088 -0.0002000 0.0000000
 3147:  21 19  2  2 22 20  2  0               217.1639000   217.1639256 -0.0000256 -0.0002000 0.0000000
 3148:  22 19  3  2 23 20  3  0               217.0375000   217.0375340 -0.0000340 -0.0002000 0.0000000
 3149:  23 19  4  2 24 20  4  0               216.9113000   216.9111630  0.0001370 -0.0002000 0.0000000
 3150:  24 19  5  2 25 20  5  0               216.7850000   216.7848657  0.0001343 -0.0002000 0.0000000
 3151:  25 19  6  2 26 20  6  0               216.6588000   216.6587029  0.0000971 -0.0002000 0.0000000
 3152:  26 19  7  2 27 20  7  0               216.5326000   216.5327449 -0.0001449 -0.0002000 0.0000000
 3153:  27 19  8  2 28 20  8  0               216.4071000   216.4070738  0.0000262 -0.0002000 0.0000000
 3154:  28 19  9  2 29 20  9  0               216.2818000   216.2817871  0.0000129 -0.0002000 0.0000000
 3155:  29 19 10  2 30 20 10  0               216.1570000   216.1570020 -0.0000020 -0.0002000 0.0000000
 3156:  30 19 11  2 31 20 11  0               216.0330000   216.0328646  0.0001354 -0.0002000 0.0000000
 3157:  31 19 12  2 32 20 12  0               215.9096000   215.9095657  0.0000343 -0.0002000 0.0000000
 3158:  32 19 13  2 33 20 13  0               215.7876000   215.7873739  0.0002261 -0.0002000 0.0000000
 3159:  33 19 14  2 34 20 14  0               215.6665000   215.6667078 -0.0002078 -0.0002000 0.0000000
 3160:  34 19 15  2 35 20 15  0               215.5484000   215.5482909  0.0001091 -0.0002000 0.0000000
 3161:  35 19 16  2 36 20 16  0               215.4336000   215.4334593  0.0001407 -0.0002000 0.0000000
 3162:  36 19 17  2 37 20 17  0               215.3247000   215.3246800  0.0000200 -0.0002000 0.0000000
 3163:  39 19 20  2 40 20 20  0               215.0747000   215.0743900  0.0003100 -0.0002000 0.0000000
 3164:  40 19 21  2 41 20 21  0               215.0080000   215.0079989  0.0000011 -0.0002000 0.0000000
 3165:  41 19 22  2 42 20 22  0               214.9167000   214.9166410  0.0000590 -0.0002000 0.0000000
 3166:  42 19 23  2 43 20 23  0               214.7778000   214.7777523  0.0000477 -0.0002000 0.0000000
 3167:  43 19 24  2 44 20 24  0               214.5846000   214.5845878  0.0000122 -0.0002000 0.0000000
 3168:  44 19 25  2 45 20 25  0               214.3481000   214.3480464  0.0000536 -0.0002000 0.0000000
 3169:  45 19 26  2 46 20 26  0               214.0939000   214.0937793  0.0001207 -0.0002000 0.0000000
 3170:  46 19 27  2 47 20 27  0               213.8460000   213.8462613 -0.0002613 -0.0002000 0.0000000
 3171:  48 19 29  2 49 20 29  0               213.3977000   213.3975620  0.0001380 -0.0002000 0.0000000
 3172:  49 19 30  2 50 20 30  0               213.1897000   213.1897327 -0.0000327 -0.0002000 0.0000000
 3173:  50 19 31  2 51 20 31  0               212.9876000   212.9877270 -0.0001270 -0.0002000 0.0000000
 3174:  51 19 32  2 52 20 32  0               212.7896000   212.7893334  0.0002666 -0.0002000 0.0000000
 3175:  53 19 34  2 54 20 34  0               212.3987000   212.3989472 -0.0002472 -0.0002000 0.0000000
 3176:  55 19 36  2 56 20 36  0               212.0135000   212.0137459 -0.0002459 -0.0002000 0.0000000
 3177:  56 19 37  2 57 20 37  0               211.8224000   211.8224721 -0.0000721 -0.0002000 0.0000000
 3178:  58 19 39  2 59 20 39  0               211.4418000   211.4419254 -0.0001254 -0.0002000 0.0000000
 3179:  59 19 40  2 60 20 40  0               211.2522000   211.2524775 -0.0002775 -0.0002000 0.0000000
 3180:  60 19 41  2 61 20 41  0               211.0634000   211.0634907 -0.0000907 -0.0002000 0.0000000
 3181:  61 19 42  2 62 20 42  0               210.8745000   210.8749125 -0.0004125 -0.0002000 0.0000000
 3182:  62 19 43  2 63 20 43  0               210.6867000   210.6866987  0.0000013 -0.0002000 0.0000000
 3183:  64 19 45  2 65 20 45  0               210.3108000   210.3112189 -0.0004189 -0.0002000 0.0000000
 3184:  65 19 46  2 66 20 46  0               210.1236000   210.1238930 -0.0002930 -0.0002000 0.0000000
 3185:  66 19 47  2 67 20 47  0               209.9363000   209.9368095 -0.0005095 -0.0002000 0.0000000
 3186:  67 19 48  2 68 20 48  0               209.7498000   209.7499473 -0.0001473 -0.0002000 0.0000000
 3187:  71 19 52  2 72 20 52  0               209.0038000   209.0043704 -0.0005704 -0.0002000 0.0000000
 3188:  72 19 53  2 73 20 53  0               208.8178000   208.8183749 -0.0005749 -0.0002000 0.0000000
 3189:  20 20  0  2 21 21  0  0               217.1878000   217.1877755  0.0000245 -0.0002000 0.0000000
 3190:  21 20  1  2 22 21  1  0               217.0614000   217.0613744  0.0000256 -0.0002000 0.0000000
 3191:  22 20  2  2 23 21  2  0               216.9350000   216.9349009  0.0000991 -0.0002000 0.0000000
 3192:  23 20  3  2 24 21  3  0               216.8083000   216.8083911 -0.0000911 -0.0002000 0.0000000
 3193:  24 20  4  2 25 21  4  0               216.6819000   216.6818863  0.0000137 -0.0002000 0.0000000
 3194:  25 20  5  2 26 21  5  0               216.5554000   216.5554327 -0.0000327 -0.0002000 0.0000000
 3195:  26 20  6  2 27 21  6  0               216.4291000   216.4290834  0.0000166 -0.0002000 0.0000000
 3196:  27 20  7  2 28 21  7  0               216.3029000   216.3028988  0.0000012 -0.0002000 0.0000000
 3197:  28 20  8  2 29 21  8  0               216.1770000   216.1769489  0.0000511 -0.0002000 0.0000000
 3198:  29 20  9  2 30 21  9  0               216.0514000   216.0513150  0.0000850 -0.0002000 0.0000000
 3199:  30 20 10  2 31 21 10  0               215.9261000   215.9260939  0.0000061 -0.0002000 0.0000000
 3200:  31 20 11  2 32 21 11  0               215.8013000   215.8014017 -0.0001017 -0.0002000 0.0000000
 3201:  32 20 12  2 33 21 12  0               215.6772000   215.6773831 -0.0001831 -0.0002000 0.0000000
 3202:  33 20 13  2 34 21 13  0               215.5542000   215.5542260 -0.0000260 -0.0002000 0.0000000
 3203:  34 20 14  2 35 21 14  0               215.4320000   215.4321932 -0.0001932 -0.0002000 0.0000000
 3204:  35 20 15  2 36 21 15  0               215.3114000   215.3116898 -0.0002898 -0.0002000 0.0000000
 3205:  36 20 16  2 37 21 16  0               215.1931000   215.1934063 -0.0003063 -0.0002000 0.0000000
 3206:  37 20 17  2 38 21 17  0               215.0784000   215.0786046 -0.0002046 -0.0002000 0.0000000
 3207:  39 20 19  2 40 21 19  0               214.8705000   214.8703640  0.0001360 -0.0002000 0.0000000
 3208:  40 20 20  2 41 21 20  0               214.7860000   214.7859209  0.0000791 -0.0002000 0.0000000
 3209:  41 20 21  2 42 21 21  0               214.7179000   214.7179112 -0.0000112 -0.0002000 0.0000000
 3210:  42 20 22  2 43 21 22  0               214.6549000   214.6550859 -0.0001859 -0.0002000 0.0000000
 3211:  43 20 23  2 44 21 23  0               214.5715000   214.5714008  0.0000992 -0.0002000 0.0000000
 3212:  44 20 24  2 45 21 24  0               214.4419000   214.4418505  0.0000495 -0.0002000 0.0000000
 3213:  45 20 25  2 46 21 25  0               214.2565000   214.2566010 -0.0001010 -0.0002000 0.0000000
 3214:  46 20 26  2 47 21 26  0               214.0236000   214.0238085 -0.0002085 -0.0002000 0.0000000
 3215:  47 20 27  2 48 21 27  0               213.7678000   213.7679361 -0.0001361 -0.0002000 0.0000000
 3216:  48 20 28  2 49 21 28  0               213.5157000   213.5156025  0.0000975 -0.0002000 0.0000000
 3217:  49 20 29  2 50 21 29  0               213.2790000   213.2792116 -0.0002116 -0.0002000 0.0000000
 3218:  50 20 30  2 51 21 30  0               213.0581000   213.0580954  0.0000046 -0.0002000 0.0000000
 3219:  51 20 31  2 52 21 31  0               212.8478000   212.8475591  0.0002409 -0.0002000 0.0000000
 3220:  52 20 32  2 53 21 32  0               212.6434000   212.6436108 -0.0002108 -0.0002000 0.0000000
 3221:  53 20 33  2 54 21 33  0               212.4435000   212.4437405 -0.0002405 -0.0002000 0.0000000
 3222:  55 20 35  2 56 21 35  0               212.0509000   212.0511367 -0.0002367 -0.0002000 0.0000000
 3223:  56 20 36  2 57 21 36  0               211.8569000   211.8571318 -0.0002318 -0.0002000 0.0000000
 3224:  57 20 37  2 58 21 37  0               211.6641000   211.6642128 -0.0001128 -0.0002000 0.0000000
 3225:  58 20 38  2 59 21 38  0               211.4720000   211.4721858 -0.0001858 -0.0002000 0.0000000
 3226:  59 20 39  2 60 21 39  0               211.2806000   211.2809113 -0.0003113 -0.0002000 0.0000000
 3227:  63 20 43  2 64 21 43  0               210.5214000   210.5215148 -0.0001148 -0.0002000 0.0000000
 3228:  64 20 44  2 65 21 44  0               210.3323000   210.3327725 -0.0004725 -0.0002000 0.0000000
 3229:  65 20 45  2 66 21 45  0               210.1438000   210.1443803 -0.0005803 -0.0002000 0.0000000
 3230:  67 20 47  2 68 21 47  0               209.7684000   209.7685130 -0.0001130 -0.0002000 0.0000000
 3231:  68 20 48  2 69 21 48  0               209.5807000   209.5809820 -0.0002820 -0.0002000 0.0000000
 3232:  69 20 49  2 70 21 49  0               209.3932000   209.3936883 -0.0004883 -0.0002000 0.0000000
 3233:  71 20 51  2 72 21 51  0               209.0192000   209.0197350 -0.0005350 -0.0002000 0.0000000
 3234:  21 21  0  2 22 22  0  0               216.9588000   216.9588247 -0.0000247 -0.0002000 0.0000000
 3235:  22 21  1  2 23 22  1  0               216.8323000   216.8323220 -0.0000220 -0.0002000 0.0000000
 3236:  23 21  2  2 24 22  2  0               216.7056000   216.7057419 -0.0001419 -0.0002000 0.0000000
 3237:  24 21  3  2 25 22  3  0               216.5790000   216.5791170 -0.0001170 -0.0002000 0.0000000
 3238:  25 21  4  2 26 22  4  0               216.4524000   216.4524836 -0.0000836 -0.0002000 0.0000000
 3239:  26 21  5  2 27 22  5  0               216.3258000   216.3258829 -0.0000829 -0.0002000 0.0000000
 3240:  27 21  6  2 28 22  6  0               216.1994000   216.1993611  0.0000389 -0.0002000 0.0000000
 3241:  28 21  7  2 29 22  7  0               216.0732000   216.0729708  0.0002292 -0.0002000 0.0000000
 3242:  29 21  8  2 30 22  8  0               215.9466000   215.9467723 -0.0001723 -0.0002000 0.0000000
 3243:  30 21  9  2 31 22  9  0               215.8208000   215.8208349 -0.0000349 -0.0002000 0.0000000
 3244:  31 21 10  2 32 22 10  0               215.6952000   215.6952396 -0.0000396 -0.0002000 0.0000000
 3245:  32 21 11  2 33 22 11  0               215.5701000   215.5700821  0.0000179 -0.0002000 0.0000000
 3246:  33 21 12  2 34 22 12  0               215.4455000   215.4454776  0.0000224 -0.0002000 0.0000000
 3247:  34 21 13  2 35 22 13  0               215.3214000   215.3215690 -0.0001690 -0.0002000 0.0000000
 3248:  35 21 14  2 36 22 14  0               215.1984000   215.1985415 -0.0001415 -0.0002000 0.0000000
 3249:  36 21 15  2 37 22 15  0               215.0763000   215.0766521 -0.0003521 -0.0002000 0.0000000
 3250:  38 21 17  2 39 22 17  0               214.8380000   214.8381208 -0.0001208 -0.0002000 0.0000000
 3251:  39 21 18  2 40 22 18  0               214.7236000   214.7233290  0.0002710 -0.0002000 0.0000000
 3252:  40 21 19  2 41 22 19  0               214.6142000   214.6141061  0.0000939 -0.0002000 0.0000000
 3253:  41 21 20  2 42 22 20  0               214.5143000   214.5142103  0.0000897 -0.0002000 0.0000000
 3254:  42 21 21  2 43 22 21  0               214.4287000   214.4287510 -0.0000510 -0.0002000 0.0000000
 3255:  43 21 22  2 44 22 22  0               214.3605000   214.3604467  0.0000533 -0.0002000 0.0000000
 3256:  44 21 23  2 45 22 23  0               214.3004000   214.3004638 -0.0000638 -0.0002000 0.0000000
 3257:  45 21 24  2 46 22 24  0               214.2238000   214.2239746 -0.0001746 -0.0002000 0.0000000
 3258:  46 21 25  2 47 22 25  0               214.1039000   214.1039079 -0.0000079 -0.0002000 0.0000000
 3259:  47 21 26  2 48 22 26  0               213.9272000   213.9272438 -0.0000438 -0.0002000 0.0000000
 3260:  49 21 28  2 50 22 28  0               213.4427000   213.4426994  0.0000006 -0.0002000 0.0000000
 3261:  50 21 29  2 51 22 29  0               213.1854000   213.1858611 -0.0004611 -0.0002000 0.0000000
 3262:  51 21 30  2 52 22 30  0               212.9443000   212.9443348 -0.0000348 -0.0002000 0.0000000
 3263:  52 21 31  2 53 22 31  0               212.7191000   212.7191261 -0.0000261 -0.0002000 0.0000000
 3264:  53 21 32  2 54 22 32  0               212.5057000   212.5056775  0.0000225 -0.0002000 0.0000000
 3265:  55 21 34  2 56 22 34  0               212.0983000   212.0982281  0.0000719 -0.0002000 0.0000000
 3266:  56 21 35  2 57 22 35  0               211.8994000   211.8997592 -0.0003592 -0.0002000 0.0000000
 3267:  57 21 36  2 58 22 36  0               211.7028000   211.7033260 -0.0005260 -0.0002000 0.0000000
 3268:  58 21 37  2 59 22 37  0               211.5078000   211.5083954 -0.0005954 -0.0002000 0.0000000
 3269:  59 21 38  2 60 22 38  0               211.3144000   211.3146411 -0.0002411 -0.0002000 0.0000000
 3270:  60 21 39  2 61 22 39  0               211.1215000   211.1218475 -0.0003475 -0.0002000 0.0000000
 3271:  62 21 41  2 63 22 41  0               210.7381000   210.7385686 -0.0004686 -0.0002000 0.0000000
 3272:  64 21 43  2 65 22 43  0               210.3572000   210.3577149 -0.0005149 -0.0002000 0.0000000
 3273:  69 21 48  2 70 22 48  0               209.4126000   209.4130124 -0.0004124 -0.0002000 0.0000000
 3274:  70 21 49  2 71 22 49  0               209.2247000   209.2250288 -0.0003288 -0.0002000 0.0000000
 3275:  71 21 50  2 72 22 50  0               209.0367000   209.0372986 -0.0005986 -0.0002000 0.0000000
 3276:  22 22  0  2 23 23  0  0               216.7297000   216.7297384 -0.0000384 -0.0002000 0.0000000
 3277:  23 22  1  2 24 23  1  0               216.6031000   216.6031344 -0.0000344 -0.0002000 0.0000000
 3278:  24 22  2  2 25 23  2  0               216.4764000   216.4764489 -0.0000489 -0.0002000 0.0000000
 3279:  25 22  3  2 26 23  3  0               216.3497000   216.3497112 -0.0000112 -0.0002000 0.0000000
 3280:  26 22  4  2 27 23  4  0               216.2229000   216.2229537 -0.0000537 -0.0002000 0.0000000
 3281:  28 22  6  2 29 23  6  0               215.9695000   215.9695299 -0.0000299 -0.0002000 0.0000000
 3282:  29 22  7  2 30 23  7  0               215.8430000   215.8429507  0.0000493 -0.0002000 0.0000000
 3283:  30 22  8  2 31 23  8  0               215.7164000   215.7165276 -0.0001276 -0.0002000 0.0000000
 3284:  31 22  9  2 32 23  9  0               215.5906000   215.5903204  0.0002796 -0.0002000 0.0000000
 3285:  32 22 10  2 33 23 10  0               215.4644000   215.4643980  0.0000020 -0.0002000 0.0000000
 3286:  33 22 11  2 34 23 11  0               215.3388000   215.3388408 -0.0000408 -0.0002000 0.0000000
 3287:  34 22 12  2 35 23 12  0               215.2137000   215.2137436 -0.0000436 -0.0002000 0.0000000
 3288:  35 22 13  2 36 23 13  0               215.0892000   215.0892206 -0.0000206 -0.0002000 0.0000000
 3289:  36 22 14  2 37 23 14  0               214.9654000   214.9654130 -0.0000130 -0.0002000 0.0000000
 3290:  37 22 15  2 38 23 15  0               214.8428000   214.8425031  0.0002969 -0.0002000 0.0000000
 3291:  38 22 16  2 39 23 16  0               214.7205000   214.7207418 -0.0002418 -0.0002000 0.0000000
 3292:  39 22 17  2 40 23 17  0               214.6005000   214.6005077 -0.0000077 -0.0002000 0.0000000
 3293:  40 22 18  2 41 23 18  0               214.4825000   214.4824290  0.0000710 -0.0002000 0.0000000
 3294:  41 22 19  2 42 23 19  0               214.3677000   214.3676297  0.0000703 -0.0002000 0.0000000
 3295:  42 22 20  2 43 23 20  0               214.2583000   214.2581678  0.0001322 -0.0002000 0.0000000
 3296:  43 22 21  2 44 23 21  0               214.1575000   214.1576139 -0.0001139 -0.0002000 0.0000000
 3297:  44 22 22  2 45 23 22  0               214.0710000   214.0710577 -0.0000577 -0.0002000 0.0000000
 3298:  45 22 23  2 46 23 23  0               214.0019000   214.0021018 -0.0002018 -0.0002000 0.0000000
 3299:  46 22 24  2 47 23 24  0               213.9442000   213.9442486 -0.0000486 -0.0002000 0.0000000
 3300:  47 22 25  2 48 23 25  0               213.8745000   213.8743747  0.0001253 -0.0002000 0.0000000
 3301:  48 22 26  2 49 23 26  0               213.7638000   213.7638172 -0.0000172 -0.0002000 0.0000000
 3302:  49 22 27  2 50 23 27  0               213.5961000   213.5963252 -0.0002252 -0.0002000 0.0000000
 3303:  50 22 28  2 51 23 28  0               213.3743000   213.3741302  0.0001698 -0.0002000 0.0000000
 3304:  51 22 29  2 52 23 29  0               213.1178000   213.1179227 -0.0001227 -0.0002000 0.0000000
 3305:  52 22 30  2 53 23 30  0               212.8568000   212.8570136 -0.0002136 -0.0002000 0.0000000
 3306:  54 22 32  2 55 23 32  0               212.3806000   212.3806875 -0.0000875 -0.0002000 0.0000000
 3307:  55 22 33  2 56 23 33  0               212.1639000   212.1641071 -0.0002071 -0.0002000 0.0000000
 3308:  57 22 35  2 58 23 35  0               211.7527000   211.7527944 -0.0000944 -0.0002000 0.0000000
 3309:  59 22 37  2 60 23 37  0               211.3552000   211.3555065 -0.0003065 -0.0002000 0.0000000
 3310:  61 22 39  2 62 23 39  0               210.9649000   210.9650203 -0.0001203 -0.0002000 0.0000000
 3311:  63 22 41  2 64 23 41  0               210.5784000   210.5787384 -0.0003384 -0.0002000 0.0000000
 3312:  64 22 42  2 65 23 42  0               210.3865000   210.3867703 -0.0002703 -0.0002000 0.0000000
 3313:  65 22 43  2 66 23 43  0               210.1951000   210.1954446 -0.0003446 -0.0002000 0.0000000
 3314:  66 22 44  2 67 23 44  0               210.0041000   210.0046826 -0.0005826 -0.0002000 0.0000000
 3315:  67 22 45  2 68 23 45  0               209.8139000   209.8144194 -0.0005194 -0.0002000 0.0000000
 3316:  68 22 46  2 69 23 46  0               209.6242000   209.6246006 -0.0004006 -0.0002000 0.0000000
 3317:  74 22 52  2 75 23 52  0               208.4923000   208.4928454 -0.0005454 -0.0002000 0.0000000
 3318:  23 23  0  2 24 24  0  0               216.5005000   216.5005170 -0.0000170 -0.0002000 0.0000000
 3319:  24 23  1  2 25 24  1  0               216.3738000   216.3738122 -0.0000122 -0.0002000 0.0000000
 3320:  25 23  2  2 26 24  2  0               216.2470000   216.2470223 -0.0000223 -0.0002000 0.0000000
 3321:  26 23  3  2 27 24  3  0               216.1203000   216.1201737  0.0001263 -0.0002000 0.0000000
 3322:  27 23  4  2 28 24  4  0               215.9933000   215.9932957  0.0000043 -0.0002000 0.0000000
 3323:  28 23  5  2 29 24  5  0               215.8661000   215.8664210 -0.0003210 -0.0002000 0.0000000
 3324:  29 23  6  2 30 24  6  0               215.7395000   215.7395858 -0.0000858 -0.0002000 0.0000000
 3325:  30 23  7  2 31 24  7  0               215.6129000   215.6128309  0.0000691 -0.0002000 0.0000000
 3326:  31 23  8  2 32 24  8  0               215.4863000   215.4862023  0.0000977 -0.0002000 0.0000000
 3327:  32 23  9  2 33 24  9  0               215.3595000   215.3597520 -0.0002520 -0.0002000 0.0000000
 3328:  33 23 10  2 34 24 10  0               215.2335000   215.2335393 -0.0000393 -0.0002000 0.0000000
 3329:  34 23 11  2 35 24 11  0               215.1076000   215.1076327 -0.0000327 -0.0002000 0.0000000
 3330:  35 23 12  2 36 24 12  0               214.9821000   214.9821118 -0.0000118 -0.0002000 0.0000000
 3331:  36 23 13  2 37 24 13  0               214.8571000   214.8570708  0.0000292 -0.0002000 0.0000000
 3332:  37 23 14  2 38 24 14  0               214.7327000   214.7326226  0.0000774 -0.0002000 0.0000000
 3333:  38 23 15  2 39 24 15  0               214.6089000   214.6089067 -0.0000067 -0.0002000 0.0000000
 3334:  39 23 16  2 40 24 16  0               214.4863000   214.4861024  0.0001976 -0.0002000 0.0000000
 3335:  40 23 17  2 41 24 17  0               214.3643000   214.3644549 -0.0001549 -0.0002000 0.0000000
 3336:  41 23 18  2 42 24 18  0               214.2439000   214.2443297 -0.0004297 -0.0002000 0.0000000
 3337:  42 23 19  2 43 24 19  0               214.1264000   214.1263262  0.0000738 -0.0002000 0.0000000
 3338:  43 23 20  2 44 24 20  0               214.0114000   214.0115044 -0.0001044 -0.0002000 0.0000000
 3339:  45 23 22  2 46 24 22  0               213.8005000   213.8005843 -0.0000843 -0.0002000 0.0000000
 3340:  46 23 23  2 47 24 23  0               213.7128000   213.7128780 -0.0000780 -0.0002000 0.0000000
 3341:  48 23 25  2 49 24 25  0               213.5865000   213.5865663 -0.0000663 -0.0002000 0.0000000
 3342:  49 23 26  2 50 24 26  0               213.5226000   213.5226396 -0.0000396 -0.0002000 0.0000000
 3343:  50 23 27  2 51 24 27  0               213.4213000   213.4214920 -0.0001920 -0.0002000 0.0000000
 3344:  51 23 28  2 52 24 28  0               213.2634000   213.2636676 -0.0002676 -0.0002000 0.0000000
 3345:  52 23 29  2 53 24 29  0               213.0480000   213.0482361 -0.0002361 -0.0002000 0.0000000
 3346:  54 23 31  2 55 24 31  0               212.5289000   212.5290189 -0.0001189 -0.0002000 0.0000000
 3347:  55 23 32  2 56 24 32  0               212.2770000   212.2769868  0.0000132 -0.0002000 0.0000000
 3348:  58 23 35  2 59 24 35  0               211.6121000   211.6122533 -0.0001533 -0.0002000 0.0000000
 3349:  59 23 36  2 60 24 36  0               211.4072000   211.4074405 -0.0002405 -0.0002000 0.0000000
 3350:  61 23 38  2 62 24 38  0               211.0071000   211.0076711 -0.0005711 -0.0002000 0.0000000
 3351:  62 23 39  2 63 24 39  0               210.8103000   210.8108180 -0.0005180 -0.0002000 0.0000000
 3352:  63 23 40  2 64 24 40  0               210.6152000   210.6153410 -0.0001410 -0.0002000 0.0000000
 3353:  64 23 41  2 65 24 41  0               210.4205000   210.4209735 -0.0004735 -0.0002000 0.0000000
 3354:  65 23 42  2 66 24 42  0               210.2272000   210.2275314 -0.0003314 -0.0002000 0.0000000
 3355:  66 23 43  2 67 24 43  0               210.0343000   210.0348788 -0.0005788 -0.0002000 0.0000000
 3356:  70 23 47  2 71 24 47  0               209.2698000   209.2703359 -0.0005359 -0.0002000 0.0000000
 3357:  24 24  0  2 25 25  0  0               216.2711000   216.2711612 -0.0000612 -0.0002000 0.0000000
 3358:  25 24  1  2 26 25  1  0               216.1444000   216.1443558  0.0000442 -0.0002000 0.0000000
 3359:  26 24  2  2 27 25  2  0               216.0174000   216.0174623 -0.0000623 -0.0002000 0.0000000
 3360:  27 24  3  2 28 25  3  0               215.8905000   215.8905046 -0.0000046 -0.0002000 0.0000000
 3361:  28 24  4  2 29 25  4  0               215.7635000   215.7635091 -0.0000091 -0.0002000 0.0000000
 3362:  29 24  5  2 30 25  5  0               215.6366000   215.6365052  0.0000948 -0.0002000 0.0000000
 3363:  30 24  6  2 31 25  6  0               215.5097000   215.5095253  0.0001747 -0.0002000 0.0000000
 3364:  31 24  7  2 32 25  7  0               215.3827000   215.3826058  0.0000942 -0.0002000 0.0000000
 3365:  32 24  8  2 33 25  8  0               215.2560000   215.2557872  0.0002128 -0.0002000 0.0000000
 3366:  33 24  9  2 34 25  9  0               215.1286000   215.1291151 -0.0005151 -0.0002000 0.0000000
 3367:  34 24 10  2 35 25 10  0               215.0026000   215.0026413 -0.0000413 -0.0002000 0.0000000
 3368:  35 24 11  2 36 25 11  0               214.8763000   214.8764248 -0.0001248 -0.0002000 0.0000000
 3369:  36 24 12  2 37 25 12  0               214.7507000   214.7505334  0.0001666 -0.0002000 0.0000000
 3370:  37 24 13  2 38 25 13  0               214.6249000   214.6250462 -0.0001462 -0.0002000 0.0000000
 3371:  38 24 14  2 39 25 14  0               214.5000000   214.5000564 -0.0000564 -0.0002000 0.0000000
 3372:  39 24 15  2 40 25 15  0               214.3754000   214.3756759 -0.0002759 -0.0002000 0.0000000
 3373:  40 24 16  2 41 25 16  0               214.2521000   214.2520424  0.0000576 -0.0002000 0.0000000
 3374:  41 24 17  2 42 25 17  0               214.1293000   214.1293321 -0.0000321 -0.0002000 0.0000000
 3375:  42 24 18  2 43 25 18  0               214.0075000   214.0077845 -0.0002845 -0.0002000 0.0000000
 3376:  43 24 19  2 44 25 19  0               213.8873000   213.8877527 -0.0004527 -0.0002000 0.0000000
 3377:  44 24 20  2 45 25 20  0               213.7701000   213.7698082  0.0002918 -0.0002000 0.0000000
 3378:  45 24 21  2 46 25 21  0               213.6549000   213.6549509 -0.0000509 -0.0002000 0.0000000
 3379:  46 24 22  2 47 25 22  0               213.5448000   213.5449937 -0.0001937 -0.0002000 0.0000000
 3380:  47 24 23  2 48 25 23  0               213.4427000   213.4431286 -0.0004286 -0.0002000 0.0000000
 3381:  48 24 24  2 49 25 24  0               213.3542000   213.3542422 -0.0000422 -0.0002000 0.0000000
 3382:  50 24 26  2 51 25 26  0               213.2273000   213.2275485 -0.0002485 -0.0002000 0.0000000
 3383:  51 24 27  2 52 25 27  0               213.1686000   213.1688324 -0.0002324 -0.0002000 0.0000000
 3384:  52 24 28  2 53 25 28  0               213.0767000   213.0768680 -0.0001680 -0.0002000 0.0000000
 3385:  53 24 29  2 54 25 29  0               212.9288000   212.9291086 -0.0003086 -0.0002000 0.0000000
 3386:  54 24 30  2 55 25 30  0               212.7212000   212.7213384 -0.0001384 -0.0002000 0.0000000
 3387:  56 24 32  2 57 25 32  0               212.2017000   212.2018162 -0.0001162 -0.0002000 0.0000000
 3388:  58 24 34  2 59 25 34  0               211.7054000   211.7055521 -0.0001521 -0.0002000 0.0000000
 3389:  59 24 35  2 60 25 35  0               211.4816000   211.4819968 -0.0003968 -0.0002000 0.0000000
 3390:  60 24 36  2 61 25 36  0               211.2686000   211.2688307 -0.0002307 -0.0002000 0.0000000
 3391:  61 24 37  2 62 25 37  0               211.0617000   211.0621697 -0.0004697 -0.0002000 0.0000000
 3392:  62 24 38  2 63 25 38  0               210.8596000   210.8596217 -0.0000217 -0.0002000 0.0000000
 3393:  63 24 39  2 64 25 39  0               210.6595000   210.6598141 -0.0003141 -0.0002000 0.0000000
 3394:  64 24 40  2 65 25 40  0               210.4615000   210.4619610 -0.0004610 -0.0002000 0.0000000
 3395:  66 24 42  2 67 25 42  0               210.0699000   210.0704195 -0.0005195 -0.0002000 0.0000000
 3396:  25 25  0  2 26 26  0  0               216.0417000   216.0416715  0.0000285 -0.0002000 0.0000000
 3397:  26 25  1  2 27 26  1  0               215.9148000   215.9147659  0.0000341 -0.0002000 0.0000000
 3398:  27 25  2  2 28 26  2  0               215.7876000   215.7877695 -0.0001695 -0.0002000 0.0000000
 3399:  28 25  3  2 29 26  3  0               215.6608000   215.6607040  0.0000960 -0.0002000 0.0000000
 3400:  29 25  4  2 30 26  4  0               215.5337000   215.5335936  0.0001064 -0.0002000 0.0000000
 3401:  30 25  5  2 31 26  5  0               215.4064000   215.4064645 -0.0000645 -0.0002000 0.0000000
 3402:  31 25  6  2 32 26  6  0               215.2794000   215.2793462  0.0000538 -0.0002000 0.0000000
 3403:  32 25  7  2 33 26  7  0               215.1523000   215.1522710  0.0000290 -0.0002000 0.0000000
 3404:  33 25  8  2 34 26  8  0               215.0253000   215.0252751  0.0000249 -0.0002000 0.0000000
 3405:  34 25  9  2 35 26  9  0               214.8983000   214.8983987 -0.0000987 -0.0002000 0.0000000
 3406:  35 25 10  2 36 26 10  0               214.7718000   214.7716874  0.0001126 -0.0002000 0.0000000
 3407:  36 25 11  2 37 26 11  0               214.6453000   214.6451924  0.0001076 -0.0002000 0.0000000
 3408:  37 25 12  2 38 26 12  0               214.5187000   214.5189724 -0.0002724 -0.0002000 0.0000000
 3409:  38 25 13  2 39 26 13  0               214.3931000   214.3930946  0.0000054 -0.0002000 0.0000000
 3410:  39 25 14  2 40 26 14  0               214.2677000   214.2676376  0.0000624 -0.0002000 0.0000000
 3411:  40 25 15  2 41 26 15  0               214.1429000   214.1426937  0.0002063 -0.0002000 0.0000000
 3412:  41 25 16  2 42 26 16  0               214.0186000   214.0183736  0.0002264 -0.0002000 0.0000000
 3413:  43 25 18  2 44 26 18  0               213.7720000   213.7721857 -0.0001857 -0.0002000 0.0000000
 3414:  44 25 19  2 45 26 19  0               213.6506000   213.6507249 -0.0001249 -0.0002000 0.0000000
 3415:  45 25 20  2 46 26 20  0               213.5305000   213.5307718 -0.0002718 -0.0002000 0.0000000
 3416:  47 25 22  2 48 26 22  0               213.2981000   213.2979673  0.0001327 -0.0002000 0.0000000
 3417:  48 25 23  2 49 26 23  0               213.1878000   213.1877588  0.0000412 -0.0002000 0.0000000
 3418:  49 25 24  2 50 26 24  0               213.0854000   213.0852521  0.0001479 -0.0002000 0.0000000
 3419:  51 25 26  2 52 26 26  0               212.9224000   212.9227065 -0.0003065 -0.0002000 0.0000000
 3420:  52 25 27  2 53 26 27  0               212.8675000   212.8673280  0.0001720 -0.0002000 0.0000000
 3421:  55 25 30  2 56 26 30  0               212.5927000   212.5925021  0.0001979 -0.0002000 0.0000000
 3422:  56 25 31  2 57 26 31  0               212.3929000   212.3932186 -0.0003186 -0.0002000 0.0000000
 3423:  57 25 32  2 58 26 32  0               212.1449000   212.1445853  0.0003147 -0.0002000 0.0000000
 3424:  60 25 35  2 61 26 35  0               211.3685000   211.3689346 -0.0004346 -0.0002000 0.0000000
 3425:  61 25 36  2 62 26 36  0               211.1411000   211.1415152 -0.0004152 -0.0002000 0.0000000
 3426:  63 25 38  2 64 26 38  0               210.7164000   210.7169880 -0.0005880 -0.0002000 0.0000000
 3427:  64 25 39  2 65 26 39  0               210.5126000   210.5129465 -0.0003465 -0.0002000 0.0000000
 3428:  65 25 40  2 66 26 40  0               210.3116000   210.3119312 -0.0003312 -0.0002000 0.0000000
 3429:  67 25 42  2 68 26 42  0               209.9155000   209.9157750 -0.0002750 -0.0002000 0.0000000
 3430:  70 25 45  2 71 26 45  0               209.3302000   209.3307816 -0.0005816 -0.0002000 0.0000000
 3431:  26 26  0  2 27 27  0  0               215.8120000   215.8120484 -0.0000484 -0.0002000 0.0000000
 3432:  27 26  1  2 28 27  1  0               215.6851000   215.6850429  0.0000571 -0.0002000 0.0000000
 3433:  28 26  2  2 29 27  2  0               215.5579000   215.5579442 -0.0000442 -0.0002000 0.0000000
 3434:  29 26  3  2 30 27  3  0               215.4305000   215.4307723 -0.0002723 -0.0002000 0.0000000
 3435:  30 26  4  2 31 27  4  0               215.3035000   215.3035489 -0.0000489 -0.0002000 0.0000000
 3436:  31 26  5  2 32 27  5  0               215.1762000   215.1762982 -0.0000982 -0.0002000 0.0000000
 3437:  32 26  6  2 33 27  6  0               215.0490000   215.0490466 -0.0000466 -0.0002000 0.0000000
 3438:  33 26  7  2 34 27  7  0               214.9218000   214.9218233 -0.0000233 -0.0002000 0.0000000
 3439:  34 26  8  2 35 27  8  0               214.7946000   214.7946605 -0.0000605 -0.0002000 0.0000000
 3440:  35 26  9  2 36 27  9  0               214.6677000   214.6675942  0.0001058 -0.0002000 0.0000000
 3441:  36 26 10  2 37 27 10  0               214.5406000   214.5406646 -0.0000646 -0.0002000 0.0000000
 3442:  37 26 11  2 38 27 11  0               214.4140000   214.4139167  0.0000833 -0.0002000 0.0000000
 3443:  38 26 12  2 39 27 12  0               214.2875000   214.2874016  0.0000984 -0.0002000 0.0000000
 3444:  39 26 13  2 40 27 13  0               214.1612000   214.1611775  0.0000225 -0.0002000 0.0000000
 3445:  40 26 14  2 41 27 14  0               214.0353000   214.0353111 -0.0000111 -0.0002000 0.0000000
 3446:  41 26 15  2 42 27 15  0               213.9098000   213.9098804 -0.0000804 -0.0002000 0.0000000
 3447:  42 26 16  2 43 27 16  0               213.7850000   213.7849767  0.0000233 -0.0002000 0.0000000
 3448:  43 26 17  2 44 27 17  0               213.6603000   213.6607095 -0.0004095 -0.0002000 0.0000000
 3449:  44 26 18  2 45 27 18  0               213.5369000   213.5372130 -0.0003130 -0.0002000 0.0000000
 3450:  45 26 19  2 46 27 19  0               213.4147000   213.4146575  0.0000425 -0.0002000 0.0000000
 3451:  46 26 20  2 47 27 20  0               213.2933000   213.2932709  0.0000291 -0.0002000 0.0000000
 3452:  48 26 22  2 49 27 22  0               213.0554000   213.0555133 -0.0001133 -0.0002000 0.0000000
 3453:  49 26 23  2 50 27 23  0               212.9402000   212.9405520 -0.0003520 -0.0002000 0.0000000
 3454:  50 26 24  2 51 27 24  0               212.8300000   212.8300920 -0.0000920 -0.0002000 0.0000000
 3455:  51 26 25  2 52 27 25  0               212.7266000   212.7269583 -0.0003583 -0.0002000 0.0000000
 3456:  54 26 28  2 55 27 28  0               212.5057000   212.5060350 -0.0003350 -0.0002000 0.0000000
 3457:  55 26 29  2 56 27 29  0               212.4551000   212.4553666 -0.0002666 -0.0002000 0.0000000
 3458:  56 26 30  2 57 27 30  0               212.3806000   212.3805858  0.0000142 -0.0002000 0.0000000
 3459:  57 26 31  2 58 27 31  0               212.2538000   212.2537195  0.0000805 -0.0002000 0.0000000
 3460:  59 26 33  2 60 27 33  0               211.8194000   211.8197980 -0.0003980 -0.0002000 0.0000000
 3461:  60 26 34  2 61 27 34  0               211.5491000   211.5494324 -0.0003324 -0.0002000 0.0000000
 3462:  61 26 35  2 62 27 35  0               211.2820000   211.2823143 -0.0003143 -0.0002000 0.0000000
 3463:  63 26 37  2 64 27 37  0               210.8011000   210.8014609 -0.0003609 -0.0002000 0.0000000
 3464:  66 26 40  2 67 27 40  0               210.1657000   210.1662905 -0.0005905 -0.0002000 0.0000000
 3465:  69 26 43  2 70 27 43  0               209.5653000   209.5658748 -0.0005748 -0.0002000 0.0000000
 3466:  71 26 45  2 72 27 45  0               209.1728000   209.1733252 -0.0005252 -0.0002000 0.0000000
 3467:  72 26 46  2 73 27 46  0               208.9782000   208.9785606 -0.0003606 -0.0002000 0.0000000
 3468:  27 27  0  2 28 28  0  0               215.5821000   215.5822925 -0.0001925 -0.0002000 0.0000000
 3469:  28 27  1  2 29 28  1  0               215.4552000   215.4551873  0.0000127 -0.0002000 0.0000000
 3470:  29 27  2  2 30 28  2  0               215.3278000   215.3279869 -0.0001869 -0.0002000 0.0000000
 3471:  30 27  3  2 31 28  3  0               215.2007000   215.2007095 -0.0000095 -0.0002000 0.0000000
 3472:  31 27  4  2 32 28  4  0               215.0733000   215.0733752 -0.0000752 -0.0002000 0.0000000
 3473:  32 27  5  2 33 28  5  0               214.9460000   214.9460058 -0.0000058 -0.0002000 0.0000000
 3474:  33 27  6  2 34 28  6  0               214.8186000   214.8186252 -0.0000252 -0.0002000 0.0000000
 3475:  34 27  7  2 35 28  7  0               214.6912000   214.6912600 -0.0000600 -0.0002000 0.0000000
 3476:  35 27  8  2 36 28  8  0               214.5639000   214.5639392 -0.0000392 -0.0002000 0.0000000
 3477:  36 27  9  2 37 28  9  0               214.4368000   214.4366949  0.0001051 -0.0002000 0.0000000
 3478:  37 27 10  2 38 28 10  0               214.3095000   214.3095629 -0.0000629 -0.0002000 0.0000000
 3479:  38 27 11  2 39 28 11  0               214.1826000   214.1825831  0.0000169 -0.0002000 0.0000000
 3480:  39 27 12  2 40 28 12  0               214.0557000   214.0558003 -0.0001003 -0.0002000 0.0000000
 3481:  40 27 13  2 41 28 13  0               213.9291000   213.9292653 -0.0001653 -0.0002000 0.0000000
 3482:  41 27 14  2 42 28 14  0               213.8030000   213.8030356 -0.0000356 -0.0002000 0.0000000
 3483:  42 27 15  2 43 28 15  0               213.6770000   213.6771778 -0.0001778 -0.0002000 0.0000000
 3484:  43 27 16  2 44 28 16  0               213.5516000   213.5517689 -0.0001689 -0.0002000 0.0000000
 3485:  44 27 17  2 45 28 17  0               213.4269000   213.4268996  0.0000004 -0.0002000 0.0000000
 3486:  45 27 18  2 46 28 18  0               213.3028000   213.3026780  0.0001220 -0.0002000 0.0000000
 3487:  46 27 19  2 47 28 19  0               213.1793000   213.1792365  0.0000635 -0.0002000 0.0000000
 3488:  47 27 20  2 48 28 20  0               213.0566000   213.0567423 -0.0001423 -0.0002000 0.0000000
 3489:  48 27 21  2 49 28 21  0               212.9352000   212.9354180 -0.0002180 -0.0002000 0.0000000
 3490:  49 27 22  2 50 28 22  0               212.8150000   212.8155820 -0.0005820 -0.0002000 0.0000000
 3491:  52 27 25  2 53 28 25  0               212.4715000   212.4719932 -0.0004932 -0.0002000 0.0000000
 3492:  54 27 27  2 55 28 27  0               212.2757000   212.2758146 -0.0001146 -0.0002000 0.0000000
 3493:  55 27 28  2 56 28 28  0               212.2004000   212.2002192  0.0001808 -0.0002000 0.0000000
 3494:  56 27 29  2 57 28 29  0               212.1434000   212.1437942 -0.0003942 -0.0002000 0.0000000
 3495:  58 27 31  2 59 28 31  0               212.0290000   212.0289213  0.0000787 -0.0002000 0.0000000
 3496:  59 27 32  2 60 28 32  0               211.9124000   211.9126507 -0.0002507 -0.0002000 0.0000000
 3497:  65 27 38  2 66 28 38  0               210.4615000   210.4618717 -0.0003717 -0.0002000 0.0000000
 3498:  28 28  0  2 29 29  0  0               215.3523000   215.3524044 -0.0001044 -0.0002000 0.0000000
 3499:  29 28  1  2 30 29  1  0               215.2253000   215.2251998  0.0001002 -0.0002000 0.0000000
 3500:  30 28  2  2 31 29  2  0               215.0978000   215.0978981 -0.0000981 -0.0002000 0.0000000
 3501:  31 28  3  2 32 29  3  0               214.9703000   214.9705162 -0.0002162 -0.0002000 0.0000000
 3502:  32 28  4  2 33 29  4  0               214.8428000   214.8430725 -0.0002725 -0.0002000 0.0000000
 3503:  33 28  5  2 34 29  5  0               214.7154000   214.7155868 -0.0001868 -0.0002000 0.0000000
 3504:  34 28  6  2 35 29  6  0               214.5880000   214.5880811 -0.0000811 -0.0002000 0.0000000
 3505:  35 28  7  2 36 29  7  0               214.4605000   214.4605794 -0.0000794 -0.0002000 0.0000000
 3506:  36 28  8  2 37 29  8  0               214.3331000   214.3331079 -0.0000079 -0.0002000 0.0000000
 3507:  37 28  9  2 38 29  9  0               214.2056000   214.2056956 -0.0000956 -0.0002000 0.0000000
 3508:  38 28 10  2 39 29 10  0               214.0783000   214.0783745 -0.0000745 -0.0002000 0.0000000
 3509:  39 28 11  2 40 29 11  0               213.9513000   213.9511801  0.0001199 -0.0002000 0.0000000
 3510:  40 28 12  2 41 29 12  0               213.8241000   213.8241522 -0.0000522 -0.0002000 0.0000000
 3511:  41 28 13  2 42 29 13  0               213.6972000   213.6973352 -0.0001352 -0.0002000 0.0000000
 3512:  42 28 14  2 43 29 14  0               213.5707000   213.5707795 -0.0000795 -0.0002000 0.0000000
 3513:  43 28 15  2 44 29 15  0               213.4445000   213.4445425 -0.0000425 -0.0002000 0.0000000
 3514:  44 28 16  2 45 29 16  0               213.3187000   213.3186899  0.0000101 -0.0002000 0.0000000
 3515:  45 28 17  2 46 29 17  0               213.1932000   213.1932983 -0.0000983 -0.0002000 0.0000000
 3516:  46 28 18  2 47 29 18  0               213.0685000   213.0684572  0.0000428 -0.0002000 0.0000000
 3517:  47 28 19  2 48 29 19  0               212.9443000   212.9442738  0.0000262 -0.0002000 0.0000000
 3518:  48 28 20  2 49 29 20  0               212.8208000   212.8208785 -0.0000785 -0.0002000 0.0000000
 3519:  49 28 21  2 50 29 21  0               212.6983000   212.6984356 -0.0001356 -0.0002000 0.0000000
 3520:  50 28 22  2 51 29 22  0               212.5768000   212.5771623 -0.0003623 -0.0002000 0.0000000
 3521:  51 28 23  2 52 29 23  0               212.4572000   212.4573663 -0.0001663 -0.0002000 0.0000000
 3522:  52 28 24  2 53 29 24  0               212.3395000   212.3395216 -0.0000216 -0.0002000 0.0000000
 3523:  54 28 26  2 55 29 26  0               212.1133000   212.1134620 -0.0001620 -0.0002000 0.0000000
 3524:  55 28 27  2 56 29 27  0               212.0093000   212.0091280  0.0001720 -0.0002000 0.0000000
 3525:  56 28 28  2 57 29 28  0               211.9152000   211.9155475 -0.0003475 -0.0002000 0.0000000
 3526:  63 28 35  2 64 29 35  0               211.1681000   211.1683851 -0.0002851 -0.0002000 0.0000000
 3527:  64 28 36  2 65 29 36  0               210.8984000   210.8989220 -0.0005220 -0.0002000 0.0000000
 3528:  65 28 37  2 66 29 37  0               210.6235000   210.6234609  0.0000391 -0.0002000 0.0000000
 3529:  66 28 38  2 67 29 38  0               210.3633000   210.3633619 -0.0000619 -0.0002000 0.0000000
 3530:  67 28 39  2 68 29 39  0               210.1222000   210.1227881 -0.0005881 -0.0002000 0.0000000
 3531:  69 28 41  2 70 29 41  0               209.6818000   209.6820760 -0.0002760 -0.0002000 0.0000000
 3532:  29 29  0  2 30 30  0  0               215.1224000   215.1223846  0.0000154 -0.0002000 0.0000000
 3533:  30 29  1  2 31 30  1  0               214.9950000   214.9950808 -0.0000808 -0.0002000 0.0000000
 3534:  31 29  2  2 32 30  2  0               214.8677000   214.8676783  0.0000217 -0.0002000 0.0000000
 3535:  32 29  3  2 33 30  3  0               214.7401000   214.7401928 -0.0000928 -0.0002000 0.0000000
 3536:  33 29  4  2 34 30  4  0               214.6126000   214.6126409 -0.0000409 -0.0002000 0.0000000
 3537:  35 29  6  2 36 30  6  0               214.3573000   214.3574135 -0.0001135 -0.0002000 0.0000000
 3538:  36 29  7  2 37 30  7  0               214.2297000   214.2297798 -0.0000798 -0.0002000 0.0000000
 3539:  37 29  8  2 38 30  8  0               214.1022000   214.1021639  0.0000361 -0.0002000 0.0000000
 3540:  38 29  9  2 39 30  9  0               213.9746000   213.9745920  0.0000080 -0.0002000 0.0000000
 3541:  39 29 10  2 40 30 10  0               213.8472000   213.8470930  0.0001070 -0.0002000 0.0000000
 3542:  40 29 11  2 41 30 11  0               213.7196000   213.7196986 -0.0000986 -0.0002000 0.0000000
 3543:  41 29 12  2 42 30 12  0               213.5925000   213.5924443  0.0000557 -0.0002000 0.0000000
 3544:  42 29 13  2 43 30 13  0               213.4653000   213.4653694 -0.0000694 -0.0002000 0.0000000
 3545:  43 29 14  2 44 30 14  0               213.3385000   213.3385183 -0.0000183 -0.0002000 0.0000000
 3546:  44 29 15  2 45 30 15  0               213.2120000   213.2119408  0.0000592 -0.0002000 0.0000000
 3547:  45 29 16  2 46 30 16  0               213.0854000   213.0856939 -0.0002939 -0.0002000 0.0000000
 3548:  46 29 17  2 47 30 17  0               212.9595000   212.9598430 -0.0003430 -0.0002000 0.0000000
 3549:  47 29 18  2 48 30 18  0               212.8344000   212.8344637 -0.0000637 -0.0002000 0.0000000
 3550:  48 29 19  2 49 30 19  0               212.7096000   212.7096450 -0.0000450 -0.0002000 0.0000000
 3551:  50 29 21  2 51 30 21  0               212.4621000   212.4621349 -0.0000349 -0.0002000 0.0000000
 3552:  51 29 22  2 52 30 22  0               212.3395000   212.3397336 -0.0002336 -0.0002000 0.0000000
 3553:  52 29 23  2 53 30 23  0               212.2181000   212.2185005 -0.0004005 -0.0002000 0.0000000
 3554:  53 29 24  2 54 30 24  0               212.0983000   212.0987330 -0.0004330 -0.0002000 0.0000000
 3555:  54 29 25  2 55 30 25  0               211.9805000   211.9808843 -0.0003843 -0.0002000 0.0000000
 3556:  55 29 26  2 56 30 26  0               211.8657000   211.8657027 -0.0000027 -0.0002000 0.0000000
 3557:  56 29 27  2 57 30 27  0               211.7544000   211.7544979 -0.0000979 -0.0002000 0.0000000
 3558:  57 29 28  2 58 30 28  0               211.6498000   211.6495934  0.0002066 -0.0002000 0.0000000
 3559:  61 29 32  2 62 30 32  0               211.3719000   211.3723556 -0.0004556 -0.0002000 0.0000000
 3560:  63 29 34  2 64 30 34  0               211.2229000   211.2233162 -0.0004162 -0.0002000 0.0000000
 3561:  30 30  0  2 31 31  0  0               214.8922000   214.8922336 -0.0000336 -0.0002000 0.0000000
 3562:  31 30  1  2 32 31  1  0               214.7647000   214.7648309 -0.0001309 -0.0002000 0.0000000
 3563:  32 30  2  2 33 31  2  0               214.6373000   214.6373280 -0.0000280 -0.0002000 0.0000000
 3564:  33 30  3  2 34 31  3  0               214.5099000   214.5097395  0.0001605 -0.0002000 0.0000000
 3565:  34 30  4  2 35 31  4  0               214.3820000   214.3820808 -0.0000808 -0.0002000 0.0000000
 3566:  35 30  5  2 36 31  5  0               214.2543000   214.2543688 -0.0000688 -0.0002000 0.0000000
 3567:  36 30  6  2 37 31  6  0               214.1264000   214.1266220 -0.0002220 -0.0002000 0.0000000
 3568:  37 30  7  2 38 31  7  0               213.9990000   213.9988602  0.0001398 -0.0002000 0.0000000
 3569:  38 30  8  2 39 31  8  0               213.8710000   213.8711053 -0.0001053 -0.0002000 0.0000000
 3570:  39 30  9  2 40 31  9  0               213.7434000   213.7433811  0.0000189 -0.0002000 0.0000000
 3571:  40 30 10  2 41 31 10  0               213.6157000   213.6157136 -0.0000136 -0.0002000 0.0000000
 3572:  41 30 11  2 42 31 11  0               213.4881000   213.4881315 -0.0000315 -0.0002000 0.0000000
 3573:  42 30 12  2 43 31 12  0               213.3607000   213.3606665  0.0000335 -0.0002000 0.0000000
 3574:  43 30 13  2 44 31 13  0               213.2333000   213.2333537 -0.0000537 -0.0002000 0.0000000
 3575:  44 30 14  2 45 31 14  0               213.1061000   213.1062324 -0.0001324 -0.0002000 0.0000000
 3576:  45 30 15  2 46 31 15  0               212.9792000   212.9793464 -0.0001464 -0.0002000 0.0000000
 3577:  46 30 16  2 47 31 16  0               212.8527000   212.8527454 -0.0000454 -0.0002000 0.0000000
 3578:  47 30 17  2 48 31 17  0               212.7266000   212.7264860  0.0001140 -0.0002000 0.0000000
 3579:  48 30 18  2 49 31 18  0               212.6007000   212.6006329  0.0000671 -0.0002000 0.0000000
 3580:  49 30 19  2 50 31 19  0               212.4753000   212.4752611  0.0000389 -0.0002000 0.0000000
 3581:  50 30 20  2 51 31 20  0               212.3506000   212.3504585  0.0001415 -0.0002000 0.0000000
 3582:  51 30 21  2 52 31 21  0               212.2261000   212.2263298 -0.0002298 -0.0002000 0.0000000
 3583:  52 30 22  2 53 31 22  0               212.1030000   212.1030017 -0.0000017 -0.0002000 0.0000000
 3584:  53 30 23  2 54 31 23  0               211.9805000   211.9806327 -0.0001327 -0.0002000 0.0000000
 3585:  54 30 24  2 55 31 24  0               211.8592000   211.8594295 -0.0002295 -0.0002000 0.0000000
 3586:  55 30 25  2 56 31 25  0               211.7394000   211.7396799 -0.0002799 -0.0002000 0.0000000
 3587:  57 30 27  2 58 31 27  0               211.5065000   211.5065484 -0.0000484 -0.0002000 0.0000000
 3588:  58 30 28  2 59 31 28  0               211.3952000   211.3951006  0.0000994 -0.0002000 0.0000000
 3589:  59 30 29  2 60 31 29  0               211.2895000   211.2896461 -0.0001461 -0.0002000 0.0000000
 3590:  61 30 31  2 62 31 31  0               211.1126000   211.1131921 -0.0005921 -0.0002000 0.0000000
 3591:  64 30 34  2 65 31 34  0               210.9599000   210.9603309 -0.0004309 -0.0002000 0.0000000
 3592:  65 30 35  2 66 31 35  0               210.8745000   210.8749359 -0.0004359 -0.0002000 0.0000000
 3593:  66 30 36  2 67 31 36  0               210.7271000   210.7273805 -0.0002805 -0.0002000 0.0000000
 3594:  67 30 37  2 68 31 37  0               210.5126000   210.5129968 -0.0003968 -0.0002000 0.0000000
 3595:  17 17  0  2 16 16  0  0               225.6808000   225.6810014 -0.0002014 -0.0002000 0.0000000
 3596:  18 17  1  2 17 16  1  0               225.8034000   225.8033673  0.0000327 -0.0002000 0.0000000
 3597:  19 17  2  2 18 16  2  0               225.9255000   225.9255164 -0.0000164 -0.0002000 0.0000000
 3598:  20 17  3  2 19 16  3  0               226.0474000   226.0473779  0.0000221 -0.0002000 0.0000000
 3599:  21 17  4  2 20 16  4  0               226.1689000   226.1688702  0.0000298 -0.0002000 0.0000000
 3600:  22 17  5  2 21 16  5  0               226.2899000   226.2898977  0.0000023 -0.0002000 0.0000000
 3601:  23 17  6  2 22 16  6  0               226.4103000   226.4103478 -0.0000478 -0.0002000 0.0000000
 3602:  24 17  7  2 23 16  7  0               226.5300000   226.5300849 -0.0000849 -0.0002000 0.0000000
 3603:  25 17  8  2 24 16  8  0               226.6490000   226.6489410  0.0000590 -0.0002000 0.0000000
 3604:  26 17  9  2 25 16  9  0               226.7667000   226.7666962  0.0000038 -0.0002000 0.0000000
 3605:  27 17 10  2 26 16 10  0               226.8832000   226.8830375  0.0001625 -0.0002000 0.0000000
 3606:  28 17 11  2 27 16 11  0               226.9975000   226.9974643  0.0000357 -0.0002000 0.0000000
 3607:  29 17 12  2 28 16 12  0               227.1092000   227.1090827  0.0001173 -0.0002000 0.0000000
 3608:  30 17 13  2 29 16 13  0               227.2163000   227.2161988  0.0001012 -0.0002000 0.0000000
 3609:  31 17 14  2 30 16 14  0               227.3160000   227.3156961  0.0003039 -0.0002000 0.0000000
 3610:  32 17 15  2 31 16 15  0               227.4029000   227.4027602  0.0001398 -0.0002000 0.0000000
 3611:  33 17 16  2 32 16 16  0               227.4733000   227.4733192 -0.0000192 -0.0002000 0.0000000
 3612:  34 17 17  2 33 16 17  0               227.5325000   227.5323341  0.0001659 -0.0002000 0.0000000
 3613:  35 17 18  2 34 16 18  0               227.6008000   227.6008651 -0.0000651 -0.0002000 0.0000000
 3614:  36 17 19  2 35 16 19  0               227.7056000   227.7056495 -0.0000495 -0.0002000 0.0000000
 3615:  37 17 20  2 36 16 20  0               227.8623000   227.8619678  0.0003322 -0.0002000 0.0000000
 3616:  38 17 21  2 37 16 21  0               228.0685000   228.0684057  0.0000943 -0.0002000 0.0000000
 3617:  39 17 22  2 38 16 22  0               228.3064000   228.3062524  0.0001476 -0.0002000 0.0000000
 3618:  40 17 23  2 39 16 23  0               228.5480000   228.5482574 -0.0002574 -0.0002000 0.0000000
 3619:  41 17 24  2 40 16 24  0               228.7775000   228.7772559  0.0002441 -0.0002000 0.0000000
 3620:  42 17 25  2 41 16 25  0               228.9907000   228.9910100 -0.0003100 -0.0002000 0.0000000
 3621:  43 17 26  2 42 16 26  0               229.1938000   229.1936697  0.0001303 -0.0002000 0.0000000
 3622:  44 17 27  2 43 16 27  0               229.3896000   229.3894346  0.0001654 -0.0002000 0.0000000
 3623:  45 17 28  2 44 16 28  0               229.5809000   229.5810356 -0.0001356 -0.0002000 0.0000000
 3624:  46 17 29  2 45 16 29  0               229.7704000   229.7700215  0.0003785 -0.0002000 0.0000000
 3625:  47 17 30  2 46 16 30  0               229.9572000   229.9572437 -0.0000437 -0.0002000 0.0000000
 3626:  48 17 31  2 47 16 31  0               230.1436000   230.1431832  0.0004168 -0.0002000 0.0000000
 3627:  49 17 32  2 48 16 32  0               230.3283000   230.3281292  0.0001708 -0.0002000 0.0000000
 3628:  50 17 33  2 49 16 33  0               230.5124000   230.5122709  0.0001291 -0.0002000 0.0000000
 3629:  51 17 34  2 50 16 34  0               230.6961000   230.6957413  0.0003587 -0.0002000 0.0000000
 3630:  52 17 35  2 51 16 35  0               230.8789000   230.8786405  0.0002595 -0.0002000 0.0000000
 3631:  53 17 36  2 52 16 36  0               231.0611000   231.0610464  0.0000536 -0.0002000 0.0000000
 3632:  54 17 37  2 53 16 37  0               231.2431000   231.2430223  0.0000777 -0.0002000 0.0000000
 3633:  55 17 38  2 54 16 38  0               231.4246000   231.4246199 -0.0000199 -0.0002000 0.0000000
 3634:  56 17 39  2 55 16 39  0               231.6061000   231.6058824  0.0002176 -0.0002000 0.0000000
 3635:  57 17 40  2 56 16 40  0               231.7870000   231.7868464  0.0001536 -0.0002000 0.0000000
 3636:  58 17 41  2 57 16 41  0               231.9678000   231.9675429  0.0002571 -0.0002000 0.0000000
 3637:  60 17 43  2 59 16 43  0               232.3287000   232.3282365  0.0004635 -0.0002000 0.0000000
 3638:  61 17 44  2 60 16 44  0               232.5085000   232.5082766  0.0002234 -0.0002000 0.0000000
 3639:  62 17 45  2 61 16 45  0               232.6884000   232.6881365  0.0002635 -0.0002000 0.0000000
 3640:  63 17 46  2 62 16 46  0               232.8681000   232.8678315  0.0002685 -0.0002000 0.0000000
 3641:  64 17 47  2 63 16 47  0               233.0475000   233.0473753  0.0001247 -0.0002000 0.0000000
 3642:  65 17 48  2 64 16 48  0               233.2270000   233.2267799  0.0002201 -0.0002000 0.0000000
 3643:  66 17 49  2 65 16 49  0               233.4062000   233.4060561  0.0001439 -0.0002000 0.0000000
 3644:  67 17 50  2 66 16 50  0               233.5850000   233.5852134 -0.0002134 -0.0002000 0.0000000
 3645:  68 17 51  2 67 16 51  0               233.7643000   233.7642604  0.0000396 -0.0002000 0.0000000
 3646:  69 17 52  2 68 16 52  0               233.9435000   233.9432050  0.0002950 -0.0002000 0.0000000
 3647:  70 17 53  2 69 16 53  0               234.1221000   234.1220540  0.0000460 -0.0002000 0.0000000
 3648:  71 17 54  2 70 16 54  0               234.3009000   234.3008139  0.0000861 -0.0002000 0.0000000
 3649:  72 17 55  2 71 16 55  0               234.4794000   234.4794903 -0.0000903 -0.0002000 0.0000000
 3650:  73 17 56  2 72 16 56  0               234.6580000   234.6580885 -0.0000885 -0.0002000 0.0000000
 3651:  74 17 57  2 73 16 57  0               234.8364000   234.8366133 -0.0002133 -0.0002000 0.0000000
 3652:  75 17 58  2 74 16 58  0               235.0152000   235.0150689  0.0001311 -0.0002000 0.0000000
 3653:  76 17 59  2 75 16 59  0               235.1937000   235.1934594  0.0002406 -0.0002000 0.0000000
 3654:  77 17 60  2 76 16 60  0               235.3718000   235.3717885  0.0000115 -0.0002000 0.0000000
 3655:  18 18  0  2 17 17  0  0               225.9042000   225.9042789 -0.0000789 -0.0002000 0.0000000
 3656:  19 18  1  2 18 17  1  0               226.0266000   226.0265455  0.0000545 -0.0002000 0.0000000
 3657:  20 18  2  2 19 17  2  0               226.1487000   226.1486059  0.0000941 -0.0002000 0.0000000
 3658:  22 18  4  2 21 17  4  0               226.3918000   226.3918517 -0.0000517 -0.0002000 0.0000000
 3659:  23 18  5  2 22 17  5  0               226.5128000   226.5128842 -0.0000842 -0.0002000 0.0000000
 3660:  24 18  6  2 23 17  6  0               226.6335000   226.6334006  0.0000994 -0.0002000 0.0000000
 3661:  25 18  7  2 24 17  7  0               226.7530000   226.7532886 -0.0002886 -0.0002000 0.0000000
 3662:  26 18  8  2 25 17  8  0               226.8725000   226.8724131  0.0000869 -0.0002000 0.0000000
 3663:  27 18  9  2 26 17  9  0               226.9906000   226.9906068 -0.0000068 -0.0002000 0.0000000
 3664:  28 18 10  2 27 17 10  0               227.1077000   227.1076516  0.0000484 -0.0002000 0.0000000
 3665:  29 18 11  2 28 17 11  0               227.2234000   227.2232387  0.0001613 -0.0002000 0.0000000
 3666:  31 18 13  2 30 17 13  0               227.4479000   227.4477162  0.0001838 -0.0002000 0.0000000
 3667:  33 18 15  2 32 17 15  0               227.6532000   227.6531669  0.0000331 -0.0002000 0.0000000
 3668:  35 18 17  2 34 17 17  0               227.8101000   227.8102720 -0.0001720 -0.0002000 0.0000000
 3669:  36 18 18  2 35 17 18  0               227.8668000   227.8667179  0.0000821 -0.0002000 0.0000000
 3670:  37 18 19  2 36 17 19  0               227.9288000   227.9285918  0.0002082 -0.0002000 0.0000000
 3671:  38 18 20  2 37 17 20  0               228.0241000   228.0238293  0.0002707 -0.0002000 0.0000000
 3672:  39 18 21  2 38 17 21  0               228.1712000   228.1708368  0.0003632 -0.0002000 0.0000000
 3673:  40 18 22  2 39 17 22  0               228.3709000   228.3710589 -0.0001589 -0.0002000 0.0000000
 3674:  41 18 23  2 40 17 23  0               228.6080000   228.6079742  0.0000258 -0.0002000 0.0000000
 3675:  42 18 24  2 41 17 24  0               228.8539000   228.8537143  0.0001857 -0.0002000 0.0000000
 3676:  43 18 25  2 42 17 25  0               229.0884000   229.0878823  0.0005177 -0.0002000 0.0000000
 3677:  44 18 26  2 43 17 26  0               229.3060000   229.3059340  0.0000660 -0.0002000 0.0000000
 3678:  45 18 27  2 44 17 27  0               229.5120000   229.5115805  0.0004195 -0.0002000 0.0000000
 3679:  46 18 28  2 45 17 28  0               229.7095000   229.7093463  0.0001537 -0.0002000 0.0000000
 3680:  49 18 31  2 48 17 31  0               230.2806000   230.2803562  0.0002438 -0.0002000 0.0000000
 3681:  50 18 32  2 49 17 32  0               230.4672000   230.4669454  0.0002546 -0.0002000 0.0000000
 3682:  51 18 33  2 50 17 33  0               230.6525000   230.6524388  0.0000612 -0.0002000 0.0000000
 3683:  53 18 35  2 52 17 35  0               231.0211000   231.0209291  0.0001709 -0.0002000 0.0000000
 3684:  54 18 36  2 53 17 36  0               231.2045000   231.2041852  0.0003148 -0.0002000 0.0000000
 3685:  55 18 37  2 54 17 37  0               231.3869000   231.3869045 -0.0000045 -0.0002000 0.0000000
 3686:  56 18 38  2 55 17 38  0               231.5694000   231.5691559  0.0002441 -0.0002000 0.0000000
 3687:  57 18 39  2 56 17 39  0               231.7509000   231.7509959 -0.0000959 -0.0002000 0.0000000
 3688:  58 18 40  2 57 17 40  0               231.9324000   231.9324716 -0.0000716 -0.0002000 0.0000000
 3689:  59 18 41  2 58 17 41  0               232.1138000   232.1136226  0.0001774 -0.0002000 0.0000000
 3690:  60 18 42  2 59 17 42  0               232.2947000   232.2944828  0.0002172 -0.0002000 0.0000000
 3691:  61 18 43  2 60 17 43  0               232.4754000   232.4750811  0.0003189 -0.0002000 0.0000000
 3692:  63 18 45  2 62 17 45  0               232.8357000   232.8355888  0.0001112 -0.0002000 0.0000000
 3693:  64 18 46  2 63 17 46  0               233.0159000   233.0155389  0.0003611 -0.0002000 0.0000000
 3694:  65 18 47  2 64 17 47  0               233.1955000   233.1953097  0.0001903 -0.0002000 0.0000000
 3695:  67 18 49  2 66 17 49  0               233.5546000   233.5543705  0.0002295 -0.0002000 0.0000000
 3696:  68 18 50  2 67 17 50  0               233.7342000   233.7336853  0.0005147 -0.0002000 0.0000000
 3697:  69 18 51  2 68 17 51  0               233.9126000   233.9128706 -0.0002706 -0.0002000 0.0000000
 3698:  70 18 52  2 69 17 52  0               234.0921000   234.0919359  0.0001641 -0.0002000 0.0000000
 3699:  72 18 54  2 71 17 54  0               234.4497000   234.4497391 -0.0000391 -0.0002000 0.0000000
 3700:  73 18 55  2 72 17 55  0               234.6287000   234.6284915  0.0002085 -0.0002000 0.0000000
 3701:  74 18 56  2 73 17 56  0               234.8073000   234.8071529  0.0001471 -0.0002000 0.0000000
 3702:  75 18 57  2 74 17 57  0               234.9858000   234.9857291  0.0000709 -0.0002000 0.0000000
 3703:  19 19  0  2 18 18  0  0               226.1274000   226.1273986  0.0000014 -0.0002000 0.0000000
 3704:  20 19  1  2 19 18  1  0               226.2495000   226.2495651 -0.0000651 -0.0002000 0.0000000
 3705:  21 19  2  2 20 18  2  0               226.3715000   226.3715342 -0.0000342 -0.0002000 0.0000000
 3706:  22 19  3  2 21 18  3  0               226.4933000   226.4932514  0.0000486 -0.0002000 0.0000000
 3707:  23 19  4  2 22 18  4  0               226.6147000   226.6146544  0.0000456 -0.0002000 0.0000000
 3708:  24 19  5  2 23 18  5  0               226.7358000   226.7356722  0.0001278 -0.0002000 0.0000000
 3709:  25 19  6  2 24 18  6  0               226.8562000   226.8562230 -0.0000230 -0.0002000 0.0000000
 3710:  26 19  7  2 25 18  7  0               226.9763000   226.9762119  0.0000881 -0.0002000 0.0000000
 3711:  27 19  8  2 26 18  8  0               227.0955000   227.0955269 -0.0000269 -0.0002000 0.0000000
 3712:  28 19  9  2 27 18  9  0               227.2140000   227.2140336 -0.0000336 -0.0002000 0.0000000
 3713:  29 19 10  2 28 18 10  0               227.3315000   227.3315657 -0.0000657 -0.0002000 0.0000000
 3714:  30 19 11  2 29 18 11  0               227.4479000   227.4479067 -0.0000067 -0.0002000 0.0000000
 3715:  31 19 12  2 30 18 12  0               227.5629000   227.5627527  0.0001473 -0.0002000 0.0000000
 3716:  32 19 13  2 31 18 13  0               227.6756000   227.6756284 -0.0000284 -0.0002000 0.0000000
 3717:  33 19 14  2 32 18 14  0               227.7860000   227.7857085  0.0002915 -0.0002000 0.0000000
 3718:  34 19 15  2 33 18 15  0               227.8914000   227.8914609 -0.0000609 -0.0002000 0.0000000
 3719:  35 19 16  2 34 18 16  0               227.9900000   227.9900632 -0.0000632 -0.0002000 0.0000000
 3720:  36 19 17  2 35 18 17  0               228.0770000   228.0769149  0.0000851 -0.0002000 0.0000000
 3721:  37 19 18  2 36 18 18  0               228.1471000   228.1469793  0.0001207 -0.0002000 0.0000000
 3722:  38 19 19  2 37 18 19  0               228.2015000   228.2014556  0.0000444 -0.0002000 0.0000000
 3723:  39 19 20  2 38 18 20  0               228.2573000   228.2573008 -0.0000008 -0.0002000 0.0000000
 3724:  40 19 21  2 39 18 21  0               228.3432000   228.3430574  0.0001426 -0.0002000 0.0000000
 3725:  41 19 22  2 40 18 22  0               228.4802000   228.4802121 -0.0000121 -0.0002000 0.0000000
 3726:  46 19 27  2 45 18 27  0               229.6190000   229.6189587  0.0000413 -0.0002000 0.0000000
 3727:  47 19 28  2 46 18 28  0               229.8281000   229.8278663  0.0002337 -0.0002000 0.0000000
 3728:  48 19 29  2 47 18 29  0               230.0280000   230.0278199  0.0001801 -0.0002000 0.0000000
 3729:  49 19 30  2 48 18 30  0               230.2225000   230.2223086  0.0001914 -0.0002000 0.0000000
 3730:  50 19 31  2 49 18 31  0               230.4133000   230.4134048 -0.0001048 -0.0002000 0.0000000
 3731:  51 19 32  2 50 18 32  0               230.6025000   230.6022644  0.0002356 -0.0002000 0.0000000
 3732:  52 19 33  2 51 18 33  0               230.7898000   230.7895360  0.0002640 -0.0002000 0.0000000
 3733:  53 19 34  2 52 18 34  0               230.9758000   230.9756015  0.0001985 -0.0002000 0.0000000
 3734:  54 19 35  2 53 18 35  0               231.1608000   231.1607032  0.0000968 -0.0002000 0.0000000
 3735:  55 19 36  2 54 18 36  0               231.3452000   231.3450072  0.0001928 -0.0002000 0.0000000
 3736:  56 19 37  2 55 18 37  0               231.5286000   231.5286353 -0.0000353 -0.0002000 0.0000000
 3737:  57 19 38  2 56 18 38  0               231.7121000   231.7116814  0.0004186 -0.0002000 0.0000000
 3738:  58 19 39  2 57 18 39  0               231.8943000   231.8942207  0.0000793 -0.0002000 0.0000000
 3739:  59 19 40  2 58 18 40  0               232.0765000   232.0763145  0.0001855 -0.0002000 0.0000000
 3740:  60 19 41  2 59 18 41  0               232.2583000   232.2580140  0.0002860 -0.0002000 0.0000000
 3741:  61 19 42  2 60 18 42  0               232.4395000   232.4393621  0.0001379 -0.0002000 0.0000000
 3742:  62 19 43  2 61 18 43  0               232.6204000   232.6203953  0.0000047 -0.0002000 0.0000000
 3743:  64 19 45  2 63 18 45  0               232.9817000   232.9816382  0.0000618 -0.0002000 0.0000000
 3744:  65 19 46  2 64 18 46  0               233.1621000   233.1618986  0.0002014 -0.0002000 0.0000000
 3745:  66 19 47  2 65 18 47  0               233.3422000   233.3419465  0.0002535 -0.0002000 0.0000000
 3746:  67 19 48  2 66 18 48  0               233.5218000   233.5218003 -0.0000003 -0.0002000 0.0000000
 3747:  68 19 49  2 67 18 49  0               233.7017000   233.7014757  0.0002243 -0.0002000 0.0000000
 3748:  69 19 50  2 68 18 50  0               233.8811000   233.8809870  0.0001130 -0.0002000 0.0000000
 3749:  70 19 51  2 69 18 51  0               234.0602000   234.0603468 -0.0001468 -0.0002000 0.0000000
 3750:  71 19 52  2 70 18 52  0               234.2398000   234.2395663  0.0002337 -0.0002000 0.0000000
 3751:  72 19 53  2 71 18 53  0               234.4189000   234.4186556  0.0002444 -0.0002000 0.0000000
 3752:  73 19 54  2 72 18 54  0               234.5979000   234.5976240  0.0002760 -0.0002000 0.0000000
 3753:  75 19 56  2 74 18 56  0               234.9556000   234.9552297  0.0003703 -0.0002000 0.0000000
 3754:  20 20  0  2 19 19  0  0               226.3503000   226.3503599 -0.0000599 -0.0002000 0.0000000
 3755:  21 20  1  2 20 19  1  0               226.4724000   226.4724256 -0.0000256 -0.0002000 0.0000000
 3756:  22 20  2  2 21 19  2  0               226.5943000   226.5943014 -0.0000014 -0.0002000 0.0000000
 3757:  23 20  3  2 22 19  3  0               226.7159000   226.7159387 -0.0000387 -0.0002000 0.0000000
 3758:  24 20  4  2 23 19  4  0               226.8372000   226.8372824 -0.0000824 -0.0002000 0.0000000
 3759:  25 20  5  2 24 19  5  0               226.9583000   226.9582702  0.0000298 -0.0002000 0.0000000
 3760:  26 20  6  2 25 19  6  0               227.0789000   227.0788313  0.0000687 -0.0002000 0.0000000
 3761:  27 20  7  2 26 19  7  0               227.1987000   227.1988839 -0.0001839 -0.0002000 0.0000000
 3762:  28 20  8  2 27 19  8  0               227.3185000   227.3183335  0.0001665 -0.0002000 0.0000000
 3763:  29 20  9  2 28 19  9  0               227.4371000   227.4370686  0.0000314 -0.0002000 0.0000000
 3764:  30 20 10  2 29 19 10  0               227.5549000   227.5549553 -0.0000553 -0.0002000 0.0000000
 3765:  31 20 11  2 30 19 11  0               227.6720000   227.6718283  0.0001717 -0.0002000 0.0000000
 3766:  32 20 12  2 31 19 12  0               227.7876000   227.7874734  0.0001266 -0.0002000 0.0000000
 3767:  33 20 13  2 32 19 13  0               227.9017000   227.9015915  0.0001085 -0.0002000 0.0000000
 3768:  34 20 14  2 33 19 14  0               228.0140000   228.0137204  0.0002796 -0.0002000 0.0000000
 3769:  35 20 15  2 34 19 15  0               228.1233000   228.1230682  0.0002318 -0.0002000 0.0000000
 3770:  36 20 16  2 35 19 16  0               228.2281000   228.2281806 -0.0000806 -0.0002000 0.0000000
 3771:  37 20 17  2 36 19 17  0               228.3263000   228.3263808 -0.0000808 -0.0002000 0.0000000
 3772:  38 20 18  2 37 19 18  0               228.4133000   228.4132174  0.0000826 -0.0002000 0.0000000
 3773:  39 20 19  2 38 19 19  0               228.4835000   228.4833706  0.0001294 -0.0002000 0.0000000
 3774:  40 20 20  2 39 19 20  0               228.5365000   228.5364337  0.0000663 -0.0002000 0.0000000
 3775:  41 20 21  2 40 19 21  0               228.5871000   228.5869417  0.0001583 -0.0002000 0.0000000
 3776:  42 20 22  2 41 19 22  0               228.6635000   228.6634197  0.0000803 -0.0002000 0.0000000
 3777:  43 20 23  2 42 19 23  0               228.7904000   228.7902787  0.0001213 -0.0002000 0.0000000
 3778:  44 20 24  2 43 19 24  0               228.9754000   228.9751950  0.0002050 -0.0002000 0.0000000
 3779:  45 20 25  2 44 19 25  0               229.2070000   229.2068609  0.0001391 -0.0002000 0.0000000
 3780:  46 20 26  2 45 19 26  0               229.4581000   229.4580482  0.0000518 -0.0002000 0.0000000
 3781:  47 20 27  2 46 19 27  0               229.7024000   229.7025304 -0.0001304 -0.0002000 0.0000000
 3782:  48 20 28  2 47 19 28  0               229.9301000   229.9300385  0.0000615 -0.0002000 0.0000000
 3783:  49 20 29  2 48 19 29  0               230.1427000   230.1424962  0.0002038 -0.0002000 0.0000000
 3784:  50 20 30  2 49 19 30  0               230.3448000   230.3448417 -0.0000417 -0.0002000 0.0000000
 3785:  51 20 31  2 50 19 31  0               230.5410000   230.5409600  0.0000400 -0.0002000 0.0000000
 3786:  52 20 32  2 51 19 32  0               230.7336000   230.7332257  0.0003743 -0.0002000 0.0000000
 3787:  54 20 34  2 53 19 34  0               231.1112000   231.1109659  0.0002341 -0.0002000 0.0000000
 3788:  55 20 35  2 54 19 35  0               231.2978000   231.2976292  0.0001708 -0.0002000 0.0000000
 3789:  56 20 36  2 55 19 36  0               231.4837000   231.4832415  0.0004585 -0.0002000 0.0000000
 3790:  57 20 37  2 56 19 37  0               231.6680000   231.6679880  0.0000120 -0.0002000 0.0000000
 3791:  58 20 38  2 57 19 38  0               231.8522000   231.8520030  0.0001970 -0.0002000 0.0000000
 3792:  59 20 39  2 58 19 39  0               232.0356000   232.0353894  0.0002106 -0.0002000 0.0000000
 3793:  61 20 41  2 60 19 41  0               232.4007000   232.4005876  0.0001124 -0.0002000 0.0000000
 3794:  62 20 42  2 61 19 42  0               232.5826000   232.5825212  0.0000788 -0.0002000 0.0000000
 3795:  64 20 44  2 63 19 44  0               232.9457000   232.9452911  0.0004089 -0.0002000 0.0000000
 3796:  65 20 45  2 64 19 45  0               233.1264000   233.1262008  0.0001992 -0.0002000 0.0000000
 3797:  66 20 46  2 65 19 46  0               233.3070000   233.3068339  0.0001661 -0.0002000 0.0000000
 3798:  67 20 47  2 66 19 47  0               233.4874000   233.4872160  0.0001840 -0.0002000 0.0000000
 3799:  68 20 48  2 67 19 48  0               233.6674000   233.6673691  0.0000309 -0.0002000 0.0000000
 3800:  70 20 50  2 69 19 50  0               234.0273000   234.0270640  0.0002360 -0.0002000 0.0000000
 3801:  73 20 53  2 72 19 53  0               234.5652000   234.5653087 -0.0001087 -0.0002000 0.0000000
 3802:  74 20 54  2 73 19 54  0               234.7445000   234.7444278  0.0000722 -0.0002000 0.0000000
 3803:  75 20 55  2 74 19 55  0               234.9235000   234.9234164  0.0000836 -0.0002000 0.0000000
 3804:  76 20 56  2 75 19 56  0               235.1024000   235.1022832  0.0001168 -0.0002000 0.0000000
 3805:  77 20 57  2 76 19 57  0               235.2814000   235.2810362  0.0003638 -0.0002000 0.0000000
 3806:  78 20 58  2 77 19 58  0               235.4599000   235.4596829  0.0002171 -0.0002000 0.0000000
 3807:  79 20 59  2 78 19 59  0               235.6379000   235.6382297 -0.0003297 -0.0002000 0.0000000
 3808:  80 20 60  2 79 19 60  0               235.8170000   235.8166828  0.0003172 -0.0002000 0.0000000
 3809:  21 21  0  2 20 20  0  0               226.5732000   226.5731624  0.0000376 -0.0002000 0.0000000
 3810:  22 21  1  2 21 20  1  0               226.6951000   226.6951267 -0.0000267 -0.0002000 0.0000000
 3811:  23 21  2  2 22 20  2  0               226.8168000   226.8169075 -0.0001075 -0.0002000 0.0000000
 3812:  24 21  3  2 23 20  3  0               226.9384000   226.9384610 -0.0000610 -0.0002000 0.0000000
 3813:  25 21  4  2 24 20  4  0               227.0598000   227.0597383  0.0000617 -0.0002000 0.0000000
 3814:  26 21  5  2 25 20  5  0               227.1807000   227.1806843  0.0000157 -0.0002000 0.0000000
 3815:  27 21  6  2 26 20  6  0               227.3013000   227.3012367  0.0000633 -0.0002000 0.0000000
 3816:  28 21  7  2 27 20  7  0               227.4213000   227.4213247 -0.0000247 -0.0002000 0.0000000
 3817:  29 21  8  2 28 20  8  0               227.5409000   227.5408669  0.0000331 -0.0002000 0.0000000
 3818:  30 21  9  2 29 20  9  0               227.6600000   227.6597690  0.0002310 -0.0002000 0.0000000
 3819:  31 21 10  2 30 20 10  0               227.7778000   227.7779199 -0.0001199 -0.0002000 0.0000000
 3820:  32 21 11  2 31 20 11  0               227.8951000   227.8951866 -0.0000866 -0.0002000 0.0000000
[truncated: 330,920 more chars]
