# Supplementary material for: Intramolecular H-Bond Dynamics of Catechol Investigated by THz High-Resolution Spectroscopy of Its Low-Frequency Modes
Source: Molecules. 2021 Jun 15;26(12):3645. doi: 10.3390/molecules26123645 (PMC8232127; doi:10.3390/molecules26123645)
Supplement: Supplementary file 1 [file molecules-26-03645-s001.zip › supp-mat/nu35.lin]

  5  1  4  2  6  2  4  0                   220.887900 -0.0002
  6  1  5  2  7  2  5  0                   220.693500 -0.0002
  7  1  6  2  8  2  6  0                   220.502100 -0.0002
  8  1  7  2  9  2  7  0                   220.315700 -0.0002
 10  1  9  2 11  2  9  0                   219.950000 -0.0002
 11  1 10  2 12  2 10  0                   219.769000 -0.0002
 13  1 12  2 14  2 12  0                   219.406600 -0.0002
 14  1 13  2 15  2 13  0                   219.225800 -0.0002
 15  1 14  2 16  2 14  0                   219.045300 -0.0002
 16  1 15  2 17  2 15  0                   218.864400 -0.0002
 18  1 17  2 19  2 17  0                   218.502700 -0.0002
 20  1 19  2 21  2 19  0                   218.141300 -0.0002
 21  1 20  2 22  2 20  0                   217.960800 -0.0002
 23  1 22  2 24  2 22  0                   217.599700 -0.0002
 24  1 23  2 25  2 23  0                   217.419300 -0.0002
 26  1 25  2 27  2 25  0                   217.058100 -0.0002
 27  1 26  2 28  2 26  0                   216.877100 -0.0002
 29  1 28  2 30  2 28  0                   216.516300 -0.0002
 30  1 29  2 31  2 29  0                   216.336100 -0.0002
 31  1 30  2 32  2 30  0                   216.155700 -0.0002
 32  1 31  2 33  2 31  0                   215.975100 -0.0002
 35  1 34  2 36  2 34  0                   215.433600 -0.0002
 36  1 35  2 37  2 35  0                   215.253000 -0.0002
 38  1 37  2 39  2 37  0                   214.892200 -0.0002
 40  1 39  2 41  2 39  0                   214.531300 -0.0002
 41  1 40  2 42  2 40  0                   214.350500 -0.0002
 43  1 42  2 44  2 42  0                   213.989400 -0.0002
 44  1 43  2 45  2 43  0                   213.809300 -0.0002
 45  1 44  2 46  2 44  0                   213.628900 -0.0002
 46  1 45  2 47  2 45  0                   213.448200 -0.0002
 47  1 46  2 48  2 46  0                   213.267600 -0.0002
 48  1 47  2 49  2 47  0                   213.087200 -0.0002
  7  2  5  2  8  3  5  0                   220.556100 -0.0002
  8  2  6  2  9  3  6  0                   220.358000 -0.0002
  9  2  7  2 10  3  7  0                   220.161800 -0.0002
 10  2  8  2 11  3  8  0                   219.972100 -0.0002
 11  2  9  2 12  3  9  0                   219.785900 -0.0002
 12  2 10  2 13  3 10  0                   219.602900 -0.0002
 13  2 11  2 14  3 11  0                   219.419900 -0.0002
 14  2 12  2 15  3 12  0                   219.238400 -0.0002
 15  2 13  2 16  3 13  0                   219.056300 -0.0002
 16  2 14  2 17  3 14  0                   218.874900 -0.0002
 17  2 15  2 18  3 15  0                   218.693700 -0.0002
 18  2 16  2 19  3 16  0                   218.512700 -0.0002
 20  2 18  2 21  3 18  0                   218.149900 -0.0002
 21  2 19  2 22  3 19  0                   217.969100 -0.0002
 24  2 22  2 25  3 22  0                   217.426400 -0.0002
 25  2 23  2 26  3 23  0                   217.245300 -0.0002
 26  2 24  2 27  3 24  0                   217.064600 -0.0002
 27  2 25  2 28  3 25  0                   216.883600 -0.0002
 28  2 26  2 29  3 26  0                   216.703100 -0.0002
 29  2 27  2 30  3 27  0                   216.522000 -0.0002
 30  2 28  2 31  3 28  0                   216.341100 -0.0002
 32  2 30  2 33  3 30  0                   215.979600 -0.0002
 33  2 31  2 34  3 31  0                   215.798900 -0.0002
 37  2 35  2 38  3 35  0                   215.076300 -0.0002
 38  2 36  2 39  3 36  0                   214.895500 -0.0002
 40  2 38  2 41  3 38  0                   214.534300 -0.0002
 41  2 39  2 42  3 39  0                   214.353000 -0.0002
 42  2 40  2 43  3 40  0                   214.172200 -0.0002
 43  2 41  2 44  3 41  0                   213.992000 -0.0002
 44  2 42  2 45  3 42  0                   213.811500 -0.0002
 45  2 43  2 46  3 43  0                   213.630400 -0.0002
 46  2 44  2 47  3 44  0                   213.450000 -0.0002
 47  2 45  2 48  3 45  0                   213.269200 -0.0002
 48  2 46  2 49  3 46  0                   213.088700 -0.0002
 49  2 47  2 50  3 47  0                   212.908100 -0.0002
  4  3  1  2  5  4  1  0                   220.942500 -0.0002
  5  3  2  2  6  4  2  0                   220.830400 -0.0002
  6  3  3  2  7  4  3  0                   220.712800 -0.0002
  8  3  5  2  9  4  5  0                   220.413700 -0.0002
 10  3  7  2 11  4  7  0                   220.025100 -0.0002
 11  3  8  2 12  4  8  0                   219.824100 -0.0002
 12  3  9  2 13  4  9  0                   219.629900 -0.0002
 13  3 10  2 14  4 10  0                   219.441600 -0.0002
 14  3 11  2 15  4 11  0                   219.256400 -0.0002
 17  3 14  2 18  4 14  0                   218.707300 -0.0002
 18  3 15  2 19  4 15  0                   218.525000 -0.0002
 19  3 16  2 20  4 16  0                   218.343100 -0.0002
 20  3 17  2 21  4 17  0                   218.161000 -0.0002
 21  3 18  2 22  4 18  0                   217.979900 -0.0002
 22  3 19  2 23  4 19  0                   217.798000 -0.0002
 24  3 21  2 25  4 21  0                   217.435300 -0.0002
 25  3 22  2 26  4 22  0                   217.254000 -0.0002
 26  3 23  2 27  4 23  0                   217.072500 -0.0002
 27  3 24  2 28  4 24  0                   216.891500 -0.0002
 28  3 25  2 29  4 25  0                   216.710200 -0.0002
 29  3 26  2 30  4 26  0                   216.529200 -0.0002
 30  3 27  2 31  4 27  0                   216.348300 -0.0002
 32  3 29  2 33  4 29  0                   215.986200 -0.0002
 36  3 33  2 37  4 33  0                   215.261800 -0.0002
 37  3 34  2 38  4 34  0                   215.080700 -0.0002
 38  3 35  2 39  4 35  0                   214.899900 -0.0002
 40  3 37  2 41  4 37  0                   214.537900 -0.0002
 41  3 38  2 42  4 38  0                   214.357300 -0.0002
 42  3 39  2 43  4 39  0                   214.176200 -0.0002
 43  3 40  2 44  4 40  0                   213.995500 -0.0002
 44  3 41  2 45  4 41  0                   213.814300 -0.0002
 45  3 42  2 46  4 42  0                   213.633400 -0.0002
 46  3 43  2 47  4 43  0                   213.452700 -0.0002
 47  3 44  2 48  4 44  0                   213.271900 -0.0002
 48  3 45  2 49  4 45  0                   213.091200 -0.0002
 49  3 46  2 50  4 46  0                   212.909900 -0.0002
 50  3 47  2 51  4 47  0                   212.729100 -0.0002
 51  3 48  2 52  4 48  0                   212.548400 -0.0002
 52  3 49  2 53  4 49  0                   212.366900 -0.0002
  6  4  2  2  7  5  2  0                   220.594500 -0.0002
  8  4  4  2  9  5  4  0                   220.374500 -0.0002
  9  4  5  2 10  5  5  0                   220.243200 -0.0002
 11  4  7  2 12  5  7  0                   219.898600 -0.0002
 12  4  8  2 13  5  8  0                   219.694300 -0.0002
 13  4  9  2 14  5  9  0                   219.488900 -0.0002
 14  4 10  2 15  5 10  0                   219.290300 -0.0002
 15  4 11  2 16  5 11  0                   219.098500 -0.0002
 16  4 12  2 17  5 12  0                   218.911100 -0.0002
 17  4 13  2 18  5 13  0                   218.725600 -0.0002
 18  4 14  2 19  5 14  0                   218.541800 -0.0002
 19  4 15  2 20  5 15  0                   218.358600 -0.0002
 20  4 16  2 21  5 16  0                   218.175800 -0.0002
 21  4 17  2 22  5 17  0                   217.993200 -0.0002
 23  4 19  2 24  5 19  0                   217.628700 -0.0002
 24  4 20  2 25  5 20  0                   217.446600 -0.0002
 25  4 21  2 26  5 21  0                   217.264600 -0.0002
 26  4 22  2 27  5 22  0                   217.082700 -0.0002
 27  4 23  2 28  5 23  0                   216.900800 -0.0002
 28  4 24  2 29  5 24  0                   216.719300 -0.0002
 30  4 26  2 31  5 26  0                   216.356200 -0.0002
 31  4 27  2 32  5 27  0                   216.174600 -0.0002
 32  4 28  2 33  5 28  0                   215.993300 -0.0002
 33  4 29  2 34  5 29  0                   215.812000 -0.0002
 34  4 30  2 35  5 30  0                   215.630700 -0.0002
 35  4 31  2 36  5 31  0                   215.449200 -0.0002
 36  4 32  2 37  5 32  0                   215.267800 -0.0002
 37  4 33  2 38  5 33  0                   215.086400 -0.0002
 38  4 34  2 39  5 34  0                   214.905100 -0.0002
 39  4 35  2 40  5 35  0                   214.723600 -0.0002
 43  4 39  2 44  5 39  0                   213.999000 -0.0002
 46  4 42  2 47  5 42  0                   213.456000 -0.0002
 47  4 43  2 48  5 43  0                   213.275100 -0.0002
 48  4 44  2 49  5 44  0                   213.093500 -0.0002
 49  4 45  2 50  5 45  0                   212.912400 -0.0002
 50  4 46  2 51  5 46  0                   212.731700 -0.0002
 51  4 47  2 52  5 47  0                   212.550600 -0.0002
 52  4 48  2 53  5 48  0                   212.369300 -0.0002
 53  4 49  2 54  5 49  0                   212.188600 -0.0002
 54  4 50  2 55  5 50  0                   212.006900 -0.0002
 56  4 52  2 57  5 52  0                   211.645100 -0.0002
 57  4 53  2 58  5 53  0                   211.464400 -0.0002
 58  4 54  2 59  5 54  0                   211.283200 -0.0002
 59  4 55  2 60  5 55  0                   211.102200 -0.0002
 60  4 56  2 61  5 56  0                   210.921100 -0.0002
 61  4 57  2 62  5 57  0                   210.740700 -0.0002
 62  4 58  2 63  5 58  0                   210.559800 -0.0002
 63  4 59  2 64  5 59  0                   210.378500 -0.0002
 64  4 60  2 65  5 60  0                   210.197600 -0.0002
  5  5  0  2  6  6  0  0                   220.605300 -0.0002
  6  5  1  2  7  6  1  0                   220.481500 -0.0002
  7  5  2  2  8  6  2  0                   220.360900 -0.0002
  8  5  3  2  9  6  3  0                   220.247000 -0.0002
 11  5  6  2 12  6  6  0                   219.909700 -0.0002
 12  5  7  2 13  6  7  0                   219.756000 -0.0002
 13  5  8  2 14  6  8  0                   219.571800 -0.0002
 14  5  9  2 15  6  9  0                   219.365600 -0.0002
 15  5 10  2 16  6 10  0                   219.155100 -0.0002
 16  5 11  2 17  6 11  0                   218.951900 -0.0002
 17  5 12  2 18  6 12  0                   218.757200 -0.0002
 18  5 13  2 19  6 13  0                   218.567500 -0.0002
 19  5 14  2 20  6 14  0                   218.380900 -0.0002
 21  5 16  2 22  6 16  0                   218.011200 -0.0002
 22  5 17  2 23  6 17  0                   217.827400 -0.0002
 23  5 18  2 24  6 18  0                   217.643900 -0.0002
 24  5 19  2 25  6 19  0                   217.460800 -0.0002
 25  5 20  2 26  6 20  0                   217.278100 -0.0002
 27  5 22  2 28  6 22  0                   216.913200 -0.0002
 28  5 23  2 29  6 23  0                   216.731000 -0.0002
 29  5 24  2 30  6 24  0                   216.548600 -0.0002
 30  5 25  2 31  6 25  0                   216.366300 -0.0002
 31  5 26  2 32  6 26  0                   216.184300 -0.0002
 32  5 27  2 33  6 27  0                   216.002600 -0.0002
 33  5 28  2 34  6 28  0                   215.820800 -0.0002
 34  5 29  2 35  6 29  0                   215.639100 -0.0002
 35  5 30  2 36  6 30  0                   215.457000 -0.0002
 36  5 31  2 37  6 31  0                   215.275500 -0.0002
 37  5 32  2 38  6 32  0                   215.093800 -0.0002
 38  5 33  2 39  6 33  0                   214.912300 -0.0002
 39  5 34  2 40  6 34  0                   214.730500 -0.0002
 40  5 35  2 41  6 35  0                   214.549200 -0.0002
 41  5 36  2 42  6 36  0                   214.367700 -0.0002
 42  5 37  2 43  6 37  0                   214.186000 -0.0002
 43  5 38  2 44  6 38  0                   214.004500 -0.0002
 46  5 41  2 47  6 41  0                   213.460400 -0.0002
 47  5 42  2 48  6 42  0                   213.279000 -0.0002
 49  5 44  2 50  6 44  0                   212.916100 -0.0002
 50  5 45  2 51  6 45  0                   212.735000 -0.0002
 52  5 47  2 53  6 47  0                   212.372500 -0.0002
 53  5 48  2 54  6 48  0                   212.191100 -0.0002
 54  5 49  2 55  6 49  0                   212.009300 -0.0002
 55  5 50  2 56  6 50  0                   211.828100 -0.0002
 57  5 52  2 58  6 52  0                   211.466200 -0.0002
 60  5 55  2 61  6 55  0                   210.922200 -0.0002
 61  5 56  2 62  6 56  0                   210.740700 -0.0002
 62  5 57  2 63  6 57  0                   210.559800 -0.0002
 63  5 58  2 64  6 58  0                   210.378500 -0.0002
 64  5 59  2 65  6 59  0                   210.197600 -0.0002
 65  5 60  2 66  6 60  0                   210.016000 -0.0002
 66  5 61  2 67  6 61  0                   209.835000 -0.0002
  6  6  0  2  7  7  0  0                   220.378500 -0.0002
  7  6  1  2  8  7  1  0                   220.253700 -0.0002
  8  6  2  2  9  7  2  0                   220.130500 -0.0002
 10  6  4  2 11  7  4  0                   219.898600 -0.0002
 13  6  7  2 14  7  7  0                   219.575100 -0.0002
 14  6  8  2 15  7  8  0                   219.426300 -0.0002
 15  6  9  2 16  7  9  0                   219.244800 -0.0002
 17  6 11  2 18  7 11  0                   218.823500 -0.0002
 18  6 12  2 19  7 12  0                   218.615500 -0.0002
 19  6 13  2 20  7 13  0                   218.416700 -0.0002
 20  6 14  2 21  7 14  0                   218.224900 -0.0002
 21  6 15  2 22  7 15  0                   218.036100 -0.0002
 23  6 17  2 24  7 17  0                   217.664100 -0.0002
 24  6 18  2 25  7 18  0                   217.479500 -0.0002
 25  6 19  2 26  7 19  0                   217.295500 -0.0002
 26  6 20  2 27  7 20  0                   217.111600 -0.0002
 27  6 21  2 28  7 21  0                   216.928400 -0.0002
 28  6 22  2 29  7 22  0                   216.744700 -0.0002
 29  6 23  2 30  7 23  0                   216.562000 -0.0002
 30  6 24  2 31  7 24  0                   216.379200 -0.0002
 31  6 25  2 32  7 25  0                   216.196500 -0.0002
 32  6 26  2 33  7 26  0                   216.013900 -0.0002
 33  6 27  2 34  7 27  0                   215.831200 -0.0002
 34  6 28  2 35  7 28  0                   215.649200 -0.0002
 35  6 29  2 36  7 29  0                   215.466900 -0.0002
 36  6 30  2 37  7 30  0                   215.284700 -0.0002
 37  6 31  2 38  7 31  0                   215.103000 -0.0002
 38  6 32  2 39  7 32  0                   214.920700 -0.0002
 39  6 33  2 40  7 33  0                   214.738600 -0.0002
 40  6 34  2 41  7 34  0                   214.556700 -0.0002
 42  6 36  2 43  7 36  0                   214.192900 -0.0002
 43  6 37  2 44  7 37  0                   214.011400 -0.0002
 44  6 38  2 45  7 38  0                   213.829800 -0.0002
 45  6 39  2 46  7 39  0                   213.647600 -0.0002
 47  6 41  2 48  7 41  0                   213.284100 -0.0002
 48  6 42  2 49  7 42  0                   213.102300 -0.0002
 49  6 43  2 50  7 43  0                   212.920900 -0.0002
 50  6 44  2 51  7 44  0                   212.739300 -0.0002
 52  6 46  2 53  7 46  0                   212.376000 -0.0002
 53  6 47  2 54  7 47  0                   212.194600 -0.0002
 54  6 48  2 55  7 48  0                   212.013500 -0.0002
 55  6 49  2 56  7 49  0                   211.831300 -0.0002
 56  6 50  2 57  7 50  0                   211.649800 -0.0002
 58  6 52  2 59  7 52  0                   211.287100 -0.0002
 62  6 56  2 63  7 56  0                   210.561300 -0.0002
 65  6 59  2 66  7 59  0                   210.016900 -0.0002
  7  7  0  2  8  8  0  0                   220.151500 -0.0002
  8  7  1  2  9  8  1  0                   220.026700 -0.0002
  9  7  2  2 10  8  2  0                   219.902000 -0.0002
 10  7  3  2 11  8  3  0                   219.779200 -0.0002
 11  7  4  2 12  8  4  0                   219.660900 -0.0002
 12  7  5  2 13  8  5  0                   219.550100 -0.0002
 13  7  6  2 14  8  6  0                   219.448800 -0.0002
 14  7  7  2 15  8  7  0                   219.351100 -0.0002
 15  7  8  2 16  8  8  0                   219.238400 -0.0002
 23  7 16  2 24  8 16  0                   217.692100 -0.0002
 24  7 17  2 25  8 17  0                   217.504500 -0.0002
 25  7 18  2 26  8 18  0                   217.317500 -0.0002
 26  7 19  2 27  8 19  0                   217.132100 -0.0002
 27  7 20  2 28  8 20  0                   216.947000 -0.0002
 28  7 21  2 29  8 21  0                   216.762500 -0.0002
 29  7 22  2 30  8 22  0                   216.579000 -0.0002
 30  7 23  2 31  8 23  0                   216.394700 -0.0002
 31  7 24  2 32  8 24  0                   216.211300 -0.0002
 32  7 25  2 33  8 25  0                   216.027700 -0.0002
 35  7 28  2 36  8 28  0                   215.478800 -0.0002
 36  7 29  2 37  8 29  0                   215.296000 -0.0002
 37  7 30  2 38  8 30  0                   215.113300 -0.0002
 38  7 31  2 39  8 31  0                   214.930700 -0.0002
 39  7 32  2 40  8 32  0                   214.748200 -0.0002
 40  7 33  2 41  8 33  0                   214.565700 -0.0002
 41  7 34  2 42  8 34  0                   214.383700 -0.0002
 42  7 35  2 43  8 35  0                   214.201100 -0.0002
 43  7 36  2 44  8 36  0                   214.018600 -0.0002
 44  7 37  2 45  8 37  0                   213.836900 -0.0002
 45  7 38  2 46  8 38  0                   213.654900 -0.0002
 46  7 39  2 47  8 39  0                   213.472600 -0.0002
 47  7 40  2 48  8 40  0                   213.290500 -0.0002
 48  7 41  2 49  8 41  0                   213.108600 -0.0002
 49  7 42  2 50  8 42  0                   212.926800 -0.0002
 50  7 43  2 51  8 43  0                   212.744600 -0.0002
 51  7 44  2 52  8 44  0                   212.563000 -0.0002
 52  7 45  2 53  8 45  0                   212.380600 -0.0002
 55  7 48  2 56  8 48  0                   211.835800 -0.0002
 56  7 49  2 57  8 49  0                   211.653900 -0.0002
 57  7 50  2 58  8 50  0                   211.472000 -0.0002
 59  7 52  2 60  8 52  0                   211.108300 -0.0002
 60  7 53  2 61  8 53  0                   210.926800 -0.0002
 62  7 55  2 63  8 55  0                   210.563300 -0.0002
 63  7 56  2 64  8 56  0                   210.381700 -0.0002
 64  7 57  2 65  8 57  0                   210.200200 -0.0002
 65  7 58  2 66  8 58  0                   210.018700 -0.0002
 66  7 59  2 67  8 59  0                   209.837000 -0.0002
 67  7 60  2 68  8 60  0                   209.655100 -0.0002
 71  7 64  2 72  8 64  0                   208.929000 -0.0002
 72  7 65  2 73  8 65  0                   208.747400 -0.0002
  8  8  0  2  9  9  0  0                   219.924300 -0.0002
  9  8  1  2 10  9  1  0                   219.799300 -0.0002
 10  8  2  2 11  9  2  0                   219.674600 -0.0002
 12  8  4  2 13  9  4  0                   219.428500 -0.0002
 13  8  5  2 14  9  5  0                   219.310300 -0.0002
 14  8  6  2 15  9  6  0                   219.200400 -0.0002
 16  8  8  2 17  9  8  0                   219.007500 -0.0002
 17  8  9  2 18  9  9  0                   218.901000 -0.0002
 19  8 11  2 20  9 11  0                   218.591400 -0.0002
 20  8 12  2 21  9 12  0                   218.385700 -0.0002
 21  8 13  2 22  9 13  0                   218.164500 -0.0002
 22  8 14  2 23  9 14  0                   217.946900 -0.0002
 23  8 15  2 24  9 15  0                   217.740100 -0.0002
 24  8 16  2 25  9 16  0                   217.541900 -0.0002
 25  8 17  2 26  9 17  0                   217.349500 -0.0002
 28  8 20  2 29  9 20  0                   216.785000 -0.0002
 29  8 21  2 30  9 21  0                   216.599400 -0.0002
 30  8 22  2 31  9 22  0                   216.414100 -0.0002
 31  8 23  2 32  9 23  0                   216.229100 -0.0002
 32  8 24  2 33  9 24  0                   216.044800 -0.0002
 33  8 25  2 34  9 25  0                   215.860600 -0.0002
 34  8 26  2 35  9 26  0                   215.677200 -0.0002
 35  8 27  2 36  9 27  0                   215.493400 -0.0002
 36  8 28  2 37  9 28  0                   215.309200 -0.0002
 37  8 29  2 38  9 29  0                   215.125900 -0.0002
 38  8 30  2 39  9 30  0                   214.942900 -0.0002
 39  8 31  2 40  9 31  0                   214.759900 -0.0002
 40  8 32  2 41  9 32  0                   214.576800 -0.0002
 41  8 33  2 42  9 33  0                   214.394200 -0.0002
 42  8 34  2 43  9 34  0                   214.211400 -0.0002
 43  8 35  2 44  9 35  0                   214.028500 -0.0002
 44  8 36  2 45  9 36  0                   213.846000 -0.0002
 45  8 37  2 46  9 37  0                   213.663300 -0.0002
 46  8 38  2 47  9 38  0                   213.480800 -0.0002
 47  8 39  2 48  9 39  0                   213.298100 -0.0002
 48  8 40  2 49  9 40  0                   213.116200 -0.0002
 49  8 41  2 50  9 41  0                   212.933900 -0.0002
 50  8 42  2 51  9 42  0                   212.751400 -0.0002
 51  8 43  2 52  9 43  0                   212.569400 -0.0002
 52  8 44  2 53  9 44  0                   212.386900 -0.0002
 56  8 48  2 57  9 48  0                   211.658500 -0.0002
 57  8 49  2 58  9 49  0                   211.476300 -0.0002
 58  8 50  2 59  9 50  0                   211.294300 -0.0002
 59  8 51  2 60  9 51  0                   211.112600 -0.0002
 60  8 52  2 61  9 52  0                   210.930000 -0.0002
 61  8 53  2 62  9 53  0                   210.748400 -0.0002
 62  8 54  2 63  9 54  0                   210.566800 -0.0002
 63  8 55  2 64  9 55  0                   210.384400 -0.0002
 64  8 56  2 65  9 56  0                   210.202800 -0.0002
 65  8 57  2 66  9 57  0                   210.020600 -0.0002
 66  8 58  2 67  9 58  0                   209.839100 -0.0002
 67  8 59  2 68  9 59  0                   209.656800 -0.0002
 68  8 60  2 69  9 60  0                   209.474900 -0.0002
 69  8 61  2 70  9 61  0                   209.293700 -0.0002
 70  8 62  2 71  9 62  0                   209.111500 -0.0002
  9  9  0  2 10 10  0  0                   219.697000 -0.0002
 10  9  1  2 11 10  1  0                   219.571800 -0.0002
 11  9  2  2 12 10  2  0                   219.446900 -0.0002
 12  9  3  2 13 10  3  0                   219.322300 -0.0002
 13  9  4  2 14 10  4  0                   219.198400 -0.0002
 14  9  5  2 15 10  5  0                   219.077300 -0.0002
 15  9  6  2 16 10  6  0                   218.959800 -0.0002
 16  9  7  2 17 10  7  0                   218.850100 -0.0002
 17  9  8  2 18 10  8  0                   218.752200 -0.0002
 18  9  9  2 19 10  9  0                   218.662400 -0.0002
 19  9 10  2 20 10 10  0                   218.561600 -0.0002
 21  9 12  2 22 10 12  0                   218.264400 -0.0002
 22  9 13  2 23 10 13  0                   218.060600 -0.0002
 23  9 14  2 24 10 14  0                   217.837200 -0.0002
 24  9 15  2 25 10 15  0                   217.614700 -0.0002
 25  9 16  2 26 10 16  0                   217.403200 -0.0002
 26  9 17  2 27 10 17  0                   217.201700 -0.0002
 27  9 18  2 28 10 18  0                   217.006800 -0.0002
 28  9 19  2 29 10 19  0                   216.815300 -0.0002
 30  9 21  2 31 10 21  0                   216.438700 -0.0002
 31  9 22  2 32 10 22  0                   216.251900 -0.0002
 32  9 23  2 33 10 23  0                   216.065900 -0.0002
 33  9 24  2 34 10 24  0                   215.880400 -0.0002
 34  9 25  2 35 10 25  0                   215.695200 -0.0002
 36  9 27  2 37 10 27  0                   215.326000 -0.0002
 37  9 28  2 38 10 28  0                   215.141700 -0.0002
 38  9 29  2 39 10 29  0                   214.957700 -0.0002
 40  9 31  2 41 10 31  0                   214.590100 -0.0002
 41  9 32  2 42 10 32  0                   214.406700 -0.0002
 43  9 34  2 44 10 34  0                   214.039900 -0.0002
 44  9 35  2 45 10 35  0                   213.856700 -0.0002
 45  9 36  2 46 10 36  0                   213.673800 -0.0002
 46  9 37  2 47 10 37  0                   213.490500 -0.0002
 47  9 38  2 48 10 38  0                   213.307700 -0.0002
 48  9 39  2 49 10 39  0                   213.124400 -0.0002
 49  9 40  2 50 10 40  0                   212.942300 -0.0002
 50  9 41  2 51 10 41  0                   212.759200 -0.0002
 51  9 42  2 52 10 42  0                   212.576800 -0.0002
 52  9 43  2 53 10 43  0                   212.394400 -0.0002
 53  9 44  2 54 10 44  0                   212.211800 -0.0002
 54  9 45  2 55 10 45  0                   212.029000 -0.0002
 55  9 46  2 56 10 46  0                   211.846700 -0.0002
 56  9 47  2 57 10 47  0                   211.664100 -0.0002
 57  9 48  2 58 10 48  0                   211.481600 -0.0002
 59  9 50  2 60 10 50  0                   211.116900 -0.0002
 62  9 53  2 63 10 53  0                   210.570400 -0.0002
 65  9 56  2 66 10 56  0                   210.023900 -0.0002
 67  9 58  2 68 10 58  0                   209.659500 -0.0002
 69  9 60  2 70 10 60  0                   209.295500 -0.0002
 70  9 61  2 71 10 61  0                   209.113300 -0.0002
 10 10  0  2 11 11  0  0                   219.469700 -0.0002
 11 10  1  2 12 11  1  0                   219.344400 -0.0002
 12 10  2  2 13 11  2  0                   219.218900 -0.0002
 13 10  3  2 14 11  3  0                   219.094200 -0.0002
 14 10  4  2 15 11  4  0                   218.969900 -0.0002
 15 10  5  2 16 11  5  0                   218.846700 -0.0002
 16 10  6  2 17 11  6  0                   218.725600 -0.0002
 17 10  7  2 18 11  7  0                   218.608900 -0.0002
 18 10  8  2 19 11  8  0                   218.499900 -0.0002
 19 10  9  2 20 11  9  0                   218.402900 -0.0002
 20 10 10  2 21 11 10  0                   218.315300 -0.0002
 21 10 11  2 22 11 11  0                   218.220200 -0.0002
 22 10 12  2 23 11 12  0                   218.097700 -0.0002
 23 10 13  2 24 11 13  0                   217.935900 -0.0002
 24 10 14  2 25 11 14  0                   217.735600 -0.0002
 25 10 15  2 26 11 15  0                   217.510900 -0.0002
 26 10 16  2 27 11 16  0                   217.283800 -0.0002
 27 10 17  2 28 11 17  0                   217.067300 -0.0002
 28 10 18  2 29 11 18  0                   216.862600 -0.0002
 29 10 19  2 30 11 19  0                   216.664900 -0.0002
 30 10 20  2 31 11 20  0                   216.472000 -0.0002
 31 10 21  2 32 11 21  0                   216.281800 -0.0002
 32 10 22  2 33 11 22  0                   216.092400 -0.0002
 33 10 23  2 34 11 23  0                   215.904800 -0.0002
 34 10 24  2 35 11 24  0                   215.717900 -0.0002
 35 10 25  2 36 11 25  0                   215.531600 -0.0002
 36 10 26  2 37 11 26  0                   215.345700 -0.0002
 37 10 27  2 38 11 27  0                   215.160300 -0.0002
 38 10 28  2 39 11 28  0                   214.975300 -0.0002
 39 10 29  2 40 11 29  0                   214.790100 -0.0002
 40 10 30  2 41 11 30  0                   214.605800 -0.0002
 41 10 31  2 42 11 31  0                   214.421400 -0.0002
 42 10 32  2 43 11 32  0                   214.237400 -0.0002
 43 10 33  2 44 11 33  0                   214.053200 -0.0002
 44 10 34  2 45 11 34  0                   213.869400 -0.0002
 45 10 35  2 46 11 35  0                   213.685600 -0.0002
 46 10 36  2 47 11 36  0                   213.502100 -0.0002
 47 10 37  2 48 11 37  0                   213.318700 -0.0002
 48 10 38  2 49 11 38  0                   213.135100 -0.0002
 49 10 39  2 50 11 39  0                   212.952200 -0.0002
 50 10 40  2 51 11 40  0                   212.769200 -0.0002
 52 10 42  2 53 11 42  0                   212.402700 -0.0002
 53 10 43  2 54 11 43  0                   212.219800 -0.0002
 54 10 44  2 55 11 44  0                   212.036700 -0.0002
 55 10 45  2 56 11 45  0                   211.853700 -0.0002
 56 10 46  2 57 11 46  0                   211.671300 -0.0002
 57 10 47  2 58 11 47  0                   211.488300 -0.0002
 59 10 49  2 60 11 49  0                   211.123100 -0.0002
 61 10 51  2 62 11 51  0                   210.758000 -0.0002
 62 10 52  2 63 11 52  0                   210.575300 -0.0002
 63 10 53  2 64 11 53  0                   210.392700 -0.0002
 64 10 54  2 65 11 54  0                   210.210300 -0.0002
 65 10 55  2 66 11 55  0                   210.028000 -0.0002
 67 10 57  2 68 11 57  0                   209.662900 -0.0002
 68 10 58  2 69 11 58  0                   209.480600 -0.0002
 69 10 59  2 70 11 59  0                   209.298200 -0.0002
 71 10 61  2 72 11 61  0                   208.933600 -0.0002
 11 11  0  2 12 12  0  0                   219.242100 -0.0002
 12 11  1  2 13 12  1  0                   219.116600 -0.0002
 13 11  2  2 14 12  2  0                   218.991200 -0.0002
 14 11  3  2 15 12  3  0                   218.866000 -0.0002
 15 11  4  2 16 12  4  0                   218.741300 -0.0002
 16 11  5  2 17 12  5  0                   218.617400 -0.0002
 18 11  7  2 19 12  7  0                   218.374000 -0.0002
 19 11  8  2 20 12  8  0                   218.257700 -0.0002
 20 11  9  2 21 12  9  0                   218.149200 -0.0002
 21 11 10  2 22 12 10  0                   218.052500 -0.0002
 25 11 14  2 26 12 14  0                   217.606800 -0.0002
 26 11 15  2 27 12 15  0                   217.410200 -0.0002
 27 11 16  2 28 12 16  0                   217.185200 -0.0002
 28 11 17  2 29 12 17  0                   216.954200 -0.0002
 29 11 18  2 30 12 18  0                   216.732700 -0.0002
 30 11 19  2 31 12 19  0                   216.524000 -0.0002
 31 11 20  2 32 12 20  0                   216.323300 -0.0002
 32 11 21  2 33 12 21  0                   216.128800 -0.0002
 34 11 23  2 35 12 23  0                   215.746500 -0.0002
 35 11 24  2 36 12 24  0                   215.557900 -0.0002
 36 11 25  2 37 12 25  0                   215.370200 -0.0002
 37 11 26  2 38 12 26  0                   215.183000 -0.0002
 38 11 27  2 39 12 27  0                   214.996400 -0.0002
 39 11 28  2 40 12 28  0                   214.810400 -0.0002
 40 11 29  2 41 12 29  0                   214.624900 -0.0002
 41 11 30  2 42 12 30  0                   214.439300 -0.0002
 42 11 31  2 43 12 31  0                   214.254300 -0.0002
 43 11 32  2 44 12 32  0                   214.069400 -0.0002
 44 11 33  2 45 12 33  0                   213.884400 -0.0002
 45 11 34  2 46 12 34  0                   213.700100 -0.0002
 46 11 35  2 47 12 35  0                   213.515700 -0.0002
 47 11 36  2 48 12 36  0                   213.331800 -0.0002
 48 11 37  2 49 12 37  0                   213.147700 -0.0002
 49 11 38  2 50 12 38  0                   212.963700 -0.0002
 50 11 39  2 51 12 39  0                   212.780000 -0.0002
 51 11 40  2 52 12 40  0                   212.596400 -0.0002
 52 11 41  2 53 12 41  0                   212.412800 -0.0002
 53 11 42  2 54 12 42  0                   212.229700 -0.0002
 55 11 44  2 56 12 44  0                   211.862900 -0.0002
 56 11 45  2 57 12 45  0                   211.679800 -0.0002
 57 11 46  2 58 12 46  0                   211.496400 -0.0002
 58 11 47  2 59 12 47  0                   211.313200 -0.0002
 59 11 48  2 60 12 48  0                   211.130100 -0.0002
 60 11 49  2 61 12 49  0                   210.947200 -0.0002
 61 11 50  2 62 12 50  0                   210.764200 -0.0002
 62 11 51  2 63 12 51  0                   210.581800 -0.0002
 63 11 52  2 64 12 52  0                   210.398600 -0.0002
 64 11 53  2 65 12 53  0                   210.215700 -0.0002
 65 11 54  2 66 12 54  0                   210.032900 -0.0002
 68 11 57  2 69 12 57  0                   209.484600 -0.0002
 72 11 61  2 73 12 61  0                   208.754400 -0.0002
 81 11 70  2 82 12 70  0                   207.112300 -0.0002
 12 12  0  2 13 13  0  0                   219.014500 -0.0002
 13 12  1  2 14 13  1  0                   218.888900 -0.0002
 14 12  2  2 15 13  2  0                   218.763100 -0.0002
 15 12  3  2 16 13  3  0                   218.637900 -0.0002
 16 12  4  2 17 13  4  0                   218.512700 -0.0002
 17 12  5  2 18 13  5  0                   218.388300 -0.0002
 18 12  6  2 19 13  6  0                   218.264400 -0.0002
 20 12  8  2 21 13  8  0                   218.022000 -0.0002
 23 12 11  2 24 13 11  0                   217.701400 -0.0002
 24 12 12  2 25 13 12  0                   217.617400 -0.0002
 25 12 13  2 26 13 13  0                   217.533000 -0.0002
 26 12 14  2 27 13 14  0                   217.424500 -0.0002
 27 12 15  2 28 13 15  0                   217.276400 -0.0002
 28 12 16  2 29 13 16  0                   217.084600 -0.0002
 29 12 17  2 30 13 17  0                   216.860300 -0.0002
 30 12 18  2 31 13 18  0                   216.625900 -0.0002
 31 12 19  2 32 13 19  0                   216.399300 -0.0002
 32 12 20  2 33 13 20  0                   216.186400 -0.0002
 33 12 21  2 34 13 21  0                   215.983000 -0.0002
 34 12 22  2 35 13 22  0                   215.785600 -0.0002
 35 12 23  2 36 13 23  0                   215.592300 -0.0002
 36 12 24  2 37 13 24  0                   215.401000 -0.0002
 37 12 25  2 38 13 25  0                   215.211300 -0.0002
 38 12 26  2 39 13 26  0                   215.022500 -0.0002
 39 12 27  2 40 13 27  0                   214.834700 -0.0002
 40 12 28  2 41 13 28  0                   214.647300 -0.0002
 41 12 29  2 42 13 29  0                   214.460500 -0.0002
 42 12 30  2 43 13 30  0                   214.274000 -0.0002
 43 12 31  2 44 13 31  0                   214.088300 -0.0002
 44 12 32  2 45 13 32  0                   213.902400 -0.0002
 45 12 33  2 46 13 33  0                   213.717200 -0.0002
 46 12 34  2 47 13 34  0                   213.531800 -0.0002
 47 12 35  2 48 13 35  0                   213.347000 -0.0002
 48 12 36  2 49 13 36  0                   213.162200 -0.0002
 49 12 37  2 50 13 37  0                   212.977800 -0.0002
 50 12 38  2 51 13 38  0                   212.793000 -0.0002
 51 12 39  2 52 13 39  0                   212.609000 -0.0002
 52 12 40  2 53 13 40  0                   212.424800 -0.0002
 53 12 41  2 54 13 41  0                   212.240900 -0.0002
 54 12 42  2 55 13 42  0                   212.056800 -0.0002
 55 12 43  2 56 13 43  0                   211.873200 -0.0002
 56 12 44  2 57 13 44  0                   211.689400 -0.0002
 60 12 48  2 61 13 48  0                   210.955100 -0.0002
 61 12 49  2 62 13 49  0                   210.771800 -0.0002
 62 12 50  2 63 13 50  0                   210.588600 -0.0002
 63 12 51  2 64 13 51  0                   210.405300 -0.0002
 64 12 52  2 65 13 52  0                   210.222500 -0.0002
 65 12 53  2 66 13 53  0                   210.039100 -0.0002
 67 12 55  2 68 13 55  0                   209.672700 -0.0002
 68 12 56  2 69 13 56  0                   209.489800 -0.0002
 71 12 59  2 72 13 59  0                   208.941000 -0.0002
 13 13  0  2 14 14  0  0                   218.786600 -0.0002
 14 13  1  2 15 14  1  0                   218.660900 -0.0002
 15 13  2  2 16 14  2  0                   218.535100 -0.0002
 16 13  3  2 17 14  3  0                   218.409700 -0.0002
 17 13  4  2 18 14  4  0                   218.284400 -0.0002
 18 13  5  2 19 14  5  0                   218.159400 -0.0002
 19 13  6  2 20 14  6  0                   218.034800 -0.0002
 20 13  7  2 21 14  7  0                   217.911400 -0.0002
 23 13 10  2 24 14 10  0                   217.554000 -0.0002
 24 13 11  2 25 14 11  0                   217.445800 -0.0002
 25 13 12  2 26 14 12  0                   217.349500 -0.0002
 26 13 13  2 27 14 13  0                   217.266600 -0.0002
 27 13 14  2 28 14 14  0                   217.186300 -0.0002
 29 13 16  2 30 14 16  0                   216.944700 -0.0002
 30 13 17  2 31 14 17  0                   216.758600 -0.0002
 31 13 18  2 32 14 18  0                   216.535700 -0.0002
 32 13 19  2 33 14 19  0                   216.298200 -0.0002
 33 13 20  2 34 14 20  0                   216.067100 -0.0002
 34 13 21  2 35 14 21  0                   215.849100 -0.0002
 35 13 22  2 36 14 22  0                   215.643000 -0.0002
 36 13 23  2 37 14 23  0                   215.443600 -0.0002
 37 13 24  2 38 14 24  0                   215.248300 -0.0002
 39 13 26  2 40 14 26  0                   214.865000 -0.0002
 40 13 27  2 41 14 27  0                   214.675300 -0.0002
 41 13 28  2 42 14 28  0                   214.486300 -0.0002
 42 13 29  2 43 14 29  0                   214.298600 -0.0002
 43 13 30  2 44 14 30  0                   214.110800 -0.0002
 44 13 31  2 45 14 31  0                   213.923900 -0.0002
 45 13 32  2 46 14 32  0                   213.737300 -0.0002
 47 13 34  2 48 14 34  0                   213.365000 -0.0002
 48 13 35  2 49 14 35  0                   213.179300 -0.0002
 49 13 36  2 50 14 36  0                   212.993800 -0.0002
 50 13 37  2 51 14 37  0                   212.808700 -0.0002
 51 13 38  2 52 14 38  0                   212.623600 -0.0002
 52 13 39  2 53 14 39  0                   212.438800 -0.0002
 53 13 40  2 54 14 40  0                   212.253800 -0.0002
 54 13 41  2 55 14 41  0                   212.069500 -0.0002
 55 13 42  2 56 14 42  0                   211.885100 -0.0002
 56 13 43  2 57 14 43  0                   211.700800 -0.0002
 57 13 44  2 58 14 44  0                   211.516600 -0.0002
 58 13 45  2 59 14 45  0                   211.332600 -0.0002
 59 13 46  2 60 14 46  0                   211.148400 -0.0002
 60 13 47  2 61 14 47  0                   210.964900 -0.0002
 62 13 49  2 63 14 49  0                   210.597500 -0.0002
 63 13 50  2 64 14 50  0                   210.413700 -0.0002
 64 13 51  2 65 14 51  0                   210.229900 -0.0002
 66 13 53  2 67 14 53  0                   209.862800 -0.0002
 68 13 55  2 69 14 55  0                   209.495900 -0.0002
 69 13 56  2 70 14 56  0                   209.312800 -0.0002
 70 13 57  2 71 14 57  0                   209.129400 -0.0002
 71 13 58  2 72 14 58  0                   208.946200 -0.0002
 73 13 60  2 74 14 60  0                   208.579800 -0.0002
 14 14  0  2 15 15  0  0                   218.558600 -0.0002
 15 14  1  2 16 15  1  0                   218.432800 -0.0002
 16 14  2  2 17 15  2  0                   218.307000 -0.0002
 17 14  3  2 18 15  3  0                   218.181200 -0.0002
 18 14  4  2 19 15  4  0                   218.055800 -0.0002
 19 14  5  2 20 15  5  0                   217.930600 -0.0002
 20 14  6  2 21 15  6  0                   217.805700 -0.0002
 21 14  7  2 22 15  7  0                   217.681500 -0.0002
 22 14  8  2 23 15  8  0                   217.558200 -0.0002
 23 14  9  2 24 15  9  0                   217.436800 -0.0002
 25 14 11  2 26 15 11  0                   217.201700 -0.0002
 26 14 12  2 27 15 12  0                   217.093300 -0.0002
 27 14 13  2 28 15 13  0                   216.997000 -0.0002
 28 14 14  2 29 15 14  0                   216.914700 -0.0002
 29 14 15  2 30 15 15  0                   216.838000 -0.0002
 31 14 17  2 32 15 17  0                   216.611400 -0.0002
 32 14 18  2 33 15 18  0                   216.431700 -0.0002
 33 14 19  2 34 15 19  0                   216.211300 -0.0002
 34 14 20  2 35 15 20  0                   215.971600 -0.0002
 35 14 21  2 36 15 21  0                   215.735800 -0.0002
 36 14 22  2 37 15 22  0                   215.513400 -0.0002
 37 14 23  2 38 15 23  0                   215.303500 -0.0002
 38 14 24  2 39 15 24  0                   215.101500 -0.0002
 41 14 27  2 42 15 27  0                   214.518700 -0.0002
 42 14 28  2 43 15 28  0                   214.327900 -0.0002
 43 14 29  2 44 15 29  0                   214.138300 -0.0002
 44 14 30  2 45 15 30  0                   213.949600 -0.0002
 45 14 31  2 46 15 31  0                   213.761200 -0.0002
 46 14 32  2 47 15 32  0                   213.573400 -0.0002
 47 14 33  2 48 15 33  0                   213.386300 -0.0002
 48 14 34  2 49 15 34  0                   213.199500 -0.0002
 49 14 35  2 50 15 35  0                   213.013000 -0.0002
 50 14 36  2 51 15 36  0                   212.826700 -0.0002
 51 14 37  2 52 15 37  0                   212.641200 -0.0002
 52 14 38  2 53 15 38  0                   212.455100 -0.0002
 53 14 39  2 54 15 39  0                   212.269500 -0.0002
 54 14 40  2 55 15 40  0                   212.084200 -0.0002
 55 14 41  2 56 15 41  0                   211.899400 -0.0002
 56 14 42  2 57 15 42  0                   211.714100 -0.0002
 57 14 43  2 58 15 43  0                   211.529500 -0.0002
 58 14 44  2 59 15 44  0                   211.344800 -0.0002
 59 14 45  2 60 15 45  0                   211.160000 -0.0002
 60 14 46  2 61 15 46  0                   210.975500 -0.0002
 61 14 47  2 62 15 47  0                   210.791400 -0.0002
 63 14 49  2 64 15 49  0                   210.423000 -0.0002
 64 14 50  2 65 15 50  0                   210.239000 -0.0002
 67 14 53  2 68 15 53  0                   209.687200 -0.0002
 69 14 55  2 70 15 55  0                   209.319700 -0.0002
 71 14 57  2 72 15 57  0                   208.952500 -0.0002
 72 14 58  2 73 15 58  0                   208.768800 -0.0002
  1  1  0  2  0  0  0  0                   222.100500 -0.0002
  2  1  1  2  1  0  1  0                   222.249800 -0.0002
  3  1  2  2  2  0  2  0                   222.416100 -0.0002
  6  1  5  2  5  0  5  0                   222.976700 -0.0002
  7  1  6  2  6  0  6  0                   223.160400 -0.0002
  8  1  7  2  7  0  7  0                   223.341500 -0.0002
  9  1  8  2  8  0  8  0                   223.521900 -0.0002
 11  1 10  2 10  0 10  0                   223.882200 -0.0002
 12  1 11  2 11  0 11  0                   224.062900 -0.0002
 14  1 13  2 13  0 13  0                   224.423100 -0.0002
 15  1 14  2 14  0 14  0                   224.602900 -0.0002
 16  1 15  2 15  0 15  0                   224.782500 -0.0002
 17  1 16  2 16  0 16  0                   224.963000 -0.0002
 18  1 17  2 17  0 17  0                   225.142900 -0.0002
 20  1 19  2 19  0 19  0                   225.503200 -0.0002
 21  1 20  2 20  0 20  0                   225.682900 -0.0002
 22  1 21  2 21  0 21  0                   225.863100 -0.0002
 23  1 22  2 22  0 22  0                   226.043000 -0.0002
 26  1 25  2 25  0 25  0                   226.582700 -0.0002
 27  1 26  2 26  0 26  0                   226.762500 -0.0002
 28  1 27  2 27  0 27  0                   226.942400 -0.0002
 29  1 28  2 28  0 28  0                   227.122400 -0.0002
 30  1 29  2 29  0 29  0                   227.302700 -0.0002
 31  1 30  2 30  0 30  0                   227.482400 -0.0002
 32  1 31  2 31  0 31  0                   227.662200 -0.0002
 33  1 32  2 32  0 32  0                   227.842600 -0.0002
 34  1 33  2 33  0 33  0                   228.022000 -0.0002
 36  1 35  2 35  0 35  0                   228.382300 -0.0002
 38  1 37  2 37  0 37  0                   228.741800 -0.0002
 40  1 39  2 39  0 39  0                   229.101500 -0.0002
 46  1 45  2 45  0 45  0                   230.181000 -0.0002
 47  1 46  2 46  0 46  0                   230.361300 -0.0002
 48  1 47  2 47  0 47  0                   230.541000 -0.0002
 49  1 48  2 48  0 48  0                   230.720500 -0.0002
 50  1 49  2 49  0 49  0                   230.900600 -0.0002
 53  1 52  2 52  0 52  0                   231.440300 -0.0002
 54  1 53  2 53  0 53  0                   231.620200 -0.0002
 56  1 55  2 55  0 55  0                   231.980000 -0.0002
 58  1 57  2 57  0 57  0                   232.339800 -0.0002
 59  1 58  2 58  0 58  0                   232.519900 -0.0002
 62  1 61  2 61  0 61  0                   233.059100 -0.0002
 63  1 62  2 62  0 62  0                   233.239600 -0.0002
 65  1 64  2 64  0 64  0                   233.599200 -0.0002
 66  1 65  2 65  0 65  0                   233.778700 -0.0002
 67  1 66  2 66  0 66  0                   233.958800 -0.0002
 69  1 68  2 68  0 68  0                   234.318100 -0.0002
  3  2  1  2  2  1  1  0                   222.436800 -0.0002
  4  2  2  2  3  1  2  0                   222.582400 -0.0002
  6  2  4  2  5  1  4  0                   222.933100 -0.0002
  7  2  5  2  6  1  5  0                   223.126900 -0.0002
  8  2  6  2  7  1  6  0                   223.317600 -0.0002
  9  2  7  2  8  1  7  0                   223.503500 -0.0002
 13  2 11  2 12  1 11  0                   224.228600 -0.0002
 14  2 12  2 13  1 12  0                   224.409200 -0.0002
 15  2 13  2 14  1 13  0                   224.589300 -0.0002
 16  2 14  2 15  1 14  0                   224.769800 -0.0002
 17  2 15  2 16  1 15  0                   224.949400 -0.0002
 18  2 16  2 17  1 16  0                   225.129400 -0.0002
 19  2 17  2 18  1 17  0                   225.310100 -0.0002
 20  2 18  2 19  1 18  0                   225.489800 -0.0002
 21  2 19  2 20  1 19  0                   225.669700 -0.0002
 22  2 20  2 21  1 20  0                   225.849300 -0.0002
 23  2 21  2 22  1 21  0                   226.029200 -0.0002
 24  2 22  2 23  1 22  0                   226.209300 -0.0002
 25  2 23  2 24  1 23  0                   226.389400 -0.0002
 27  2 25  2 26  1 25  0                   226.749100 -0.0002
 28  2 26  2 27  1 26  0                   226.928900 -0.0002
 31  2 29  2 30  1 29  0                   227.468800 -0.0002
 32  2 30  2 31  1 30  0                   227.648200 -0.0002
 34  2 32  2 33  1 32  0                   228.007700 -0.0002
 44  2 42  2 43  1 42  0                   229.805200 -0.0002
 45  2 43  2 44  1 43  0                   229.985200 -0.0002
 47  2 45  2 46  1 45  0                   230.344800 -0.0002
 48  2 46  2 47  1 46  0                   230.524500 -0.0002
 49  2 47  2 48  1 47  0                   230.704500 -0.0002
 50  2 48  2 49  1 48  0                   230.883700 -0.0002
 51  2 49  2 50  1 49  0                   231.063500 -0.0002
 52  2 50  2 51  1 50  0                   231.243100 -0.0002
 53  2 51  2 52  1 51  0                   231.423000 -0.0002
 54  2 52  2 53  1 52  0                   231.602500 -0.0002
  6  3  3  2  5  2  3  0                   222.912100 -0.0002
  7  3  4  2  6  2  4  0                   223.075500 -0.0002
 10  3  7  2  9  2  7  0                   223.654000 -0.0002
 13  3 10  2 12  2 10  0                   224.210100 -0.0002
 14  3 11  2 13  2 11  0                   224.392000 -0.0002
 15  3 12  2 14  2 12  0                   224.573200 -0.0002
 16  3 13  2 15  2 13  0                   224.753700 -0.0002
 17  3 14  2 16  2 14  0                   224.934400 -0.0002
 18  3 15  2 17  2 15  0                   225.114500 -0.0002
 19  3 16  2 18  2 16  0                   225.294400 -0.0002
 20  3 17  2 19  2 17  0                   225.474400 -0.0002
 21  3 18  2 20  2 18  0                   225.654300 -0.0002
 22  3 19  2 21  2 19  0                   225.834500 -0.0002
 23  3 20  2 22  2 20  0                   226.014800 -0.0002
 24  3 21  2 23  2 21  0                   226.194700 -0.0002
 25  3 22  2 24  2 22  0                   226.374300 -0.0002
 26  3 23  2 25  2 23  0                   226.554000 -0.0002
 27  3 24  2 26  2 24  0                   226.734200 -0.0002
 28  3 25  2 27  2 25  0                   226.914000 -0.0002
 29  3 26  2 28  2 26  0                   227.093700 -0.0002
 31  3 28  2 30  2 28  0                   227.453100 -0.0002
 32  3 29  2 31  2 29  0                   227.632700 -0.0002
 33  3 30  2 32  2 30  0                   227.812500 -0.0002
 34  3 31  2 33  2 31  0                   227.992500 -0.0002
 36  3 33  2 35  2 33  0                   228.351800 -0.0002
 37  3 34  2 36  2 34  0                   228.531800 -0.0002
 48  3 45  2 47  2 45  0                   230.507300 -0.0002
 49  3 46  2 48  2 46  0                   230.686900 -0.0002
 50  3 47  2 49  2 47  0                   230.866100 -0.0002
 51  3 48  2 50  2 48  0                   231.046300 -0.0002
 52  3 49  2 51  2 49  0                   231.225800 -0.0002
 53  3 50  2 52  2 50  0                   231.405100 -0.0002
 54  3 51  2 53  2 51  0                   231.584900 -0.0002
 55  3 52  2 54  2 52  0                   231.764400 -0.0002
 56  3 53  2 55  2 53  0                   231.944100 -0.0002
  7  4  3  2  6  3  3  0                   223.105700 -0.0002
  8  4  4  2  7  3  4  0                   223.240400 -0.0002
  9  4  5  2  8  3  5  0                   223.400500 -0.0002
 10  4  6  2  9  3  6  0                   223.586000 -0.0002
 12  4  8  2 11  3  8  0                   223.986700 -0.0002
 13  4  9  2 12  3  9  0                   224.179300 -0.0002
 14  4 10  2 13  3 10  0                   224.367000 -0.0002
 15  4 11  2 14  3 11  0                   224.550700 -0.0002
 16  4 12  2 15  3 12  0                   224.733300 -0.0002
 17  4 13  2 16  3 13  0                   224.914800 -0.0002
 18  4 14  2 17  3 14  0                   225.095800 -0.0002
 19  4 15  2 18  3 15  0                   225.276500 -0.0002
 20  4 16  2 19  3 16  0                   225.457400 -0.0002
 21  4 17  2 20  3 17  0                   225.637300 -0.0002
 22  4 18  2 21  3 18  0                   225.817300 -0.0002
 23  4 19  2 22  3 19  0                   225.997900 -0.0002
 24  4 20  2 23  3 20  0                   226.177900 -0.0002
 25  4 21  2 24  3 21  0                   226.357900 -0.0002
 26  4 22  2 25  3 22  0                   226.538300 -0.0002
 27  4 23  2 26  3 23  0                   226.718000 -0.0002
 28  4 24  2 27  3 24  0                   226.897500 -0.0002
 29  4 25  2 28  3 25  0                   227.077400 -0.0002
 30  4 26  2 29  3 26  0                   227.257100 -0.0002
 31  4 27  2 30  3 27  0                   227.437100 -0.0002
 32  4 28  2 31  3 28  0                   227.616600 -0.0002
 33  4 29  2 32  3 29  0                   227.796300 -0.0002
 34  4 30  2 33  3 30  0                   227.976000 -0.0002
 35  4 31  2 34  3 31  0                   228.155700 -0.0002
 36  4 32  2 35  3 32  0                   228.335000 -0.0002
 37  4 33  2 36  3 33  0                   228.514800 -0.0002
 38  4 34  2 37  3 34  0                   228.694000 -0.0002
 39  4 35  2 38  3 35  0                   228.874200 -0.0002
 42  4 38  2 41  3 38  0                   229.412800 -0.0002
 43  4 39  2 42  3 39  0                   229.592000 -0.0002
 44  4 40  2 43  3 40  0                   229.771800 -0.0002
 45  4 41  2 44  3 41  0                   229.951200 -0.0002
 46  4 42  2 45  3 42  0                   230.130200 -0.0002
 47  4 43  2 46  3 43  0                   230.310200 -0.0002
 48  4 44  2 47  3 44  0                   230.489600 -0.0002
 49  4 45  2 48  3 45  0                   230.668800 -0.0002
 52  4 48  2 51  3 48  0                   231.207400 -0.0002
 53  4 49  2 52  3 49  0                   231.386900 -0.0002
 56  4 52  2 55  3 52  0                   231.925400 -0.0002
 57  4 53  2 56  3 53  0                   232.104500 -0.0002
 58  4 54  2 57  3 54  0                   232.284100 -0.0002
 59  4 55  2 58  3 55  0                   232.463600 -0.0002
 60  4 56  2 59  3 56  0                   232.642800 -0.0002
  6  5  1  2  5  4  1  0                   223.110100 -0.0002
  7  5  2  2  6  4  2  0                   223.224300 -0.0002
  8  5  3  2  7  4  3  0                   223.330400 -0.0002
  9  5  4  2  8  4  4  0                   223.439600 -0.0002
 10  5  5  2  9  4  5  0                   223.568000 -0.0002
 11  5  6  2 10  4  6  0                   223.724400 -0.0002
 12  5  7  2 11  4  7  0                   223.908200 -0.0002
 13  5  8  2 12  4  8  0                   224.110900 -0.0002
 14  5  9  2 13  4  9  0                   224.315300 -0.0002
 16  5 11  2 15  4 11  0                   224.702600 -0.0002
 17  5 12  2 16  4 12  0                   224.887700 -0.0002
 18  5 13  2 17  4 13  0                   225.071800 -0.0002
 19  5 14  2 18  4 14  0                   225.254100 -0.0002
 20  5 15  2 19  4 15  0                   225.436000 -0.0002
 21  5 16  2 20  4 16  0                   225.616900 -0.0002
 22  5 17  2 21  4 17  0                   225.797700 -0.0002
 23  5 18  2 22  4 18  0                   225.978600 -0.0002
 24  5 19  2 23  4 19  0                   226.158900 -0.0002
 25  5 20  2 24  4 20  0                   226.339400 -0.0002
 26  5 21  2 25  4 21  0                   226.519400 -0.0002
 27  5 22  2 26  4 22  0                   226.699700 -0.0002
 28  5 23  2 27  4 23  0                   226.879700 -0.0002
 29  5 24  2 28  4 24  0                   227.059800 -0.0002
 31  5 26  2 30  4 26  0                   227.419600 -0.0002
 32  5 27  2 31  4 27  0                   227.599100 -0.0002
 33  5 28  2 32  4 28  0                   227.779000 -0.0002
 34  5 29  2 33  4 29  0                   227.958500 -0.0002
 35  5 30  2 34  4 30  0                   228.138100 -0.0002
 36  5 31  2 35  4 31  0                   228.317200 -0.0002
 37  5 32  2 36  4 32  0                   228.497300 -0.0002
 38  5 33  2 37  4 33  0                   228.676800 -0.0002
 39  5 34  2 38  4 34  0                   228.856500 -0.0002
 40  5 35  2 39  4 35  0                   229.035800 -0.0002
 41  5 36  2 40  4 36  0                   229.215500 -0.0002
 42  5 37  2 41  4 37  0                   229.395300 -0.0002
 43  5 38  2 42  4 38  0                   229.574200 -0.0002
 45  5 40  2 44  4 40  0                   229.933300 -0.0002
 47  5 42  2 46  4 42  0                   230.292300 -0.0002
 48  5 43  2 47  4 43  0                   230.471500 -0.0002
 49  5 44  2 48  4 44  0                   230.650800 -0.0002
 51  5 46  2 50  4 46  0                   231.009400 -0.0002
 52  5 47  2 51  4 47  0                   231.188700 -0.0002
 53  5 48  2 52  4 48  0                   231.368300 -0.0002
 54  5 49  2 53  4 49  0                   231.547700 -0.0002
 55  5 50  2 54  4 50  0                   231.727100 -0.0002
 57  5 52  2 56  4 52  0                   232.085600 -0.0002
 58  5 53  2 57  4 53  0                   232.264800 -0.0002
 59  5 54  2 58  4 54  0                   232.444300 -0.0002
 60  5 55  2 59  4 55  0                   232.622900 -0.0002
 61  5 56  2 60  4 56  0                   232.802300 -0.0002
 62  5 57  2 61  4 57  0                   232.981700 -0.0002
  8  6  2  2  7  5  2  0                   223.456300 -0.0002
  9  6  3  2  8  5  3  0                   223.568000 -0.0002
 10  6  4  2  9  5  4  0                   223.670400 -0.0002
 13  6  7  2 12  5  7  0                   224.046600 -0.0002
 14  6  8  2 13  5  8  0                   224.228600 -0.0002
 15  6  9  2 14  5  9  0                   224.432700 -0.0002
 16  6 10  2 15  5 10  0                   224.641400 -0.0002
 17  6 11  2 16  5 11  0                   224.842500 -0.0002
 18  6 12  2 17  5 12  0                   225.036000 -0.0002
 19  6 13  2 18  5 13  0                   225.223600 -0.0002
 20  6 14  2 19  5 14  0                   225.408600 -0.0002
 21  6 15  2 20  5 15  0                   225.591800 -0.0002
 22  6 16  2 21  5 16  0                   225.773900 -0.0002
 23  6 17  2 22  5 17  0                   225.955600 -0.0002
 25  6 19  2 24  5 19  0                   226.317900 -0.0002
 26  6 20  2 25  5 20  0                   226.498900 -0.0002
 27  6 21  2 26  5 21  0                   226.679300 -0.0002
 28  6 22  2 27  5 22  0                   226.859900 -0.0002
 29  6 23  2 28  5 23  0                   227.039500 -0.0002
 30  6 24  2 29  5 24  0                   227.219900 -0.0002
 31  6 25  2 30  5 25  0                   227.400000 -0.0002
 32  6 26  2 31  5 26  0                   227.580200 -0.0002
 33  6 27  2 32  5 27  0                   227.759900 -0.0002
 34  6 28  2 33  5 28  0                   227.939700 -0.0002
 35  6 29  2 34  5 29  0                   228.119500 -0.0002
 36  6 30  2 35  5 30  0                   228.299000 -0.0002
 37  6 31  2 36  5 31  0                   228.478700 -0.0002
 38  6 32  2 37  5 32  0                   228.658300 -0.0002
 39  6 33  2 38  5 33  0                   228.837800 -0.0002
 40  6 34  2 39  5 34  0                   229.017200 -0.0002
 41  6 35  2 40  5 35  0                   229.196800 -0.0002
 43  6 37  2 42  5 37  0                   229.555700 -0.0002
 45  6 39  2 44  5 39  0                   229.914600 -0.0002
 46  6 40  2 45  5 40  0                   230.093800 -0.0002
 47  6 41  2 46  5 41  0                   230.273000 -0.0002
 48  6 42  2 47  5 42  0                   230.452500 -0.0002
 49  6 43  2 48  5 43  0                   230.631900 -0.0002
 51  6 45  2 50  5 45  0                   230.990400 -0.0002
 53  6 47  2 52  5 47  0                   231.348700 -0.0002
 55  6 49  2 54  5 49  0                   231.707300 -0.0002
 60  6 54  2 59  5 54  0                   232.603100 -0.0002
 61  6 55  2 60  5 55  0                   232.782200 -0.0002
 62  6 56  2 61  5 56  0                   232.961400 -0.0002
 65  6 59  2 64  5 59  0                   233.498400 -0.0002
 66  6 60  2 65  5 60  0                   233.677500 -0.0002
 67  6 61  2 66  5 61  0                   233.856600 -0.0002
 68  6 62  2 67  5 62  0                   234.035500 -0.0002
 70  6 64  2 69  5 64  0                   234.394000 -0.0002
 71  6 65  2 70  5 65  0                   234.572600 -0.0002
 72  6 66  2 71  5 66  0                   234.751900 -0.0002
 73  6 67  2 72  5 67  0                   234.931200 -0.0002
 74  6 68  2 73  5 68  0                   235.110600 -0.0002
 75  6 69  2 74  5 69  0                   235.289400 -0.0002
 76  6 70  2 75  5 70  0                   235.468300 -0.0002
 15  7  8  2 14  6  8  0                   224.368400 -0.0002
 16  7  9  2 15  6  9  0                   224.546600 -0.0002
 17  7 10  2 16  6 10  0                   224.751200 -0.0002
 24  7 17  2 23  6 17  0                   226.110600 -0.0002
 25  7 18  2 24  6 18  0                   226.292700 -0.0002
 26  7 19  2 25  6 19  0                   226.474400 -0.0002
 27  7 20  2 26  6 20  0                   226.655800 -0.0002
 28  7 21  2 27  6 21  0                   226.837200 -0.0002
 29  7 22  2 28  6 22  0                   227.018100 -0.0002
 30  7 23  2 29  6 23  0                   227.198700 -0.0002
 31  7 24  2 30  6 24  0                   227.378700 -0.0002
 32  7 25  2 31  6 25  0                   227.559000 -0.0002
 33  7 26  2 32  6 26  0                   227.739300 -0.0002
 34  7 27  2 33  6 27  0                   227.919300 -0.0002
 35  7 28  2 34  6 28  0                   228.099200 -0.0002
 36  7 29  2 35  6 29  0                   228.279000 -0.0002
 37  7 30  2 36  6 30  0                   228.459000 -0.0002
 38  7 31  2 37  6 31  0                   228.638500 -0.0002
 39  7 32  2 38  6 32  0                   228.818100 -0.0002
 40  7 33  2 39  6 33  0                   228.997700 -0.0002
 41  7 34  2 40  6 34  0                   229.177300 -0.0002
 42  7 35  2 41  6 35  0                   229.356800 -0.0002
 43  7 36  2 42  6 36  0                   229.536100 -0.0002
 46  7 39  2 45  6 39  0                   230.074200 -0.0002
 48  7 41  2 47  6 41  0                   230.432700 -0.0002
 49  7 42  2 48  6 42  0                   230.611900 -0.0002
 50  7 43  2 49  6 43  0                   230.791300 -0.0002
 51  7 44  2 50  6 44  0                   230.970300 -0.0002
 59  7 52  2 58  6 52  0                   232.403400 -0.0002
 60  7 53  2 59  6 53  0                   232.582600 -0.0002
 61  7 54  2 60  6 54  0                   232.761500 -0.0002
 62  7 55  2 61  6 55  0                   232.940900 -0.0002
 64  7 57  2 63  6 57  0                   233.298400 -0.0002
 65  7 58  2 64  6 58  0                   233.477400 -0.0002
 68  7 61  2 67  6 61  0                   234.014300 -0.0002
 69  7 62  2 68  6 62  0                   234.193400 -0.0002
 70  7 63  2 69  6 63  0                   234.372600 -0.0002
 71  7 64  2 70  6 64  0                   234.551100 -0.0002
 73  7 66  2 72  6 66  0                   234.909200 -0.0002
 74  7 67  2 73  6 67  0                   235.087700 -0.0002
 75  7 68  2 74  6 68  0                   235.266500 -0.0002
 76  7 69  2 75  6 69  0                   235.445800 -0.0002
 19  8 11  2 18  7 11  0                   225.068100 -0.0002
 20  8 12  2 19  7 12  0                   225.284100 -0.0002
 22  8 14  2 21  7 14  0                   225.695600 -0.0002
 23  8 15  2 22  7 15  0                   225.887800 -0.0002
 24  8 16  2 23  7 16  0                   226.075900 -0.0002
 25  8 17  2 24  7 17  0                   226.261200 -0.0002
 26  8 18  2 25  7 18  0                   226.445300 -0.0002
 27  8 19  2 26  7 19  0                   226.628300 -0.0002
 28  8 20  2 27  7 20  0                   226.810400 -0.0002
 29  8 21  2 28  7 21  0                   226.992300 -0.0002
 30  8 22  2 29  7 22  0                   227.173500 -0.0002
 31  8 23  2 30  7 23  0                   227.354800 -0.0002
 32  8 24  2 31  7 24  0                   227.535600 -0.0002
 33  8 25  2 32  7 25  0                   227.716100 -0.0002
 34  8 26  2 33  7 26  0                   227.896700 -0.0002
 35  8 27  2 34  7 27  0                   228.077000 -0.0002
 36  8 28  2 35  7 28  0                   228.257300 -0.0002
 37  8 29  2 36  7 29  0                   228.436900 -0.0002
 38  8 30  2 37  7 30  0                   228.617100 -0.0002
 40  8 32  2 39  7 32  0                   228.976700 -0.0002
 41  8 33  2 40  7 33  0                   229.156300 -0.0002
 42  8 34  2 41  7 34  0                   229.335700 -0.0002
 43  8 35  2 42  7 35  0                   229.515400 -0.0002
 44  8 36  2 43  7 36  0                   229.694600 -0.0002
 45  8 37  2 44  7 37  0                   229.874000 -0.0002
 47  8 39  2 46  7 39  0                   230.232800 -0.0002
 48  8 40  2 47  7 40  0                   230.412300 -0.0002
 49  8 41  2 48  7 41  0                   230.591700 -0.0002
 50  8 42  2 49  7 42  0                   230.770700 -0.0002
 51  8 43  2 50  7 43  0                   230.949800 -0.0002
 52  8 44  2 51  7 44  0                   231.129000 -0.0002
 53  8 45  2 52  7 45  0                   231.308000 -0.0002
 54  8 46  2 53  7 46  0                   231.487300 -0.0002
 56  8 48  2 55  7 48  0                   231.845300 -0.0002
 57  8 49  2 56  7 49  0                   232.024700 -0.0002
 58  8 50  2 57  7 50  0                   232.203500 -0.0002
 59  8 51  2 58  7 51  0                   232.382500 -0.0002
 60  8 52  2 59  7 52  0                   232.561100 -0.0002
 61  8 53  2 60  7 53  0                   232.740500 -0.0002
 62  8 54  2 61  7 54  0                   232.919000 -0.0002
 64  8 56  2 63  7 56  0                   233.276500 -0.0002
 65  8 57  2 64  7 57  0                   233.455700 -0.0002
 66  8 58  2 65  7 58  0                   233.634500 -0.0002
 67  8 59  2 66  7 59  0                   233.813500 -0.0002
 70  8 62  2 69  7 62  0                   234.350100 -0.0002
 71  8 63  2 70  7 63  0                   234.528900 -0.0002
 73  8 65  2 72  7 65  0                   234.886800 -0.0002
  9  9  0  2  8  8  0  0                   223.889200 -0.0002
 10  9  1  2  9  8  1  0                   224.012100 -0.0002
 11  9  2  2 10  8  2  0                   224.134700 -0.0002
 12  9  3  2 11  8  3  0                   224.256400 -0.0002
 13  9  4  2 12  8  4  0                   224.375500 -0.0002
 14  9  5  2 13  8  5  0                   224.489800 -0.0002
 15  9  6  2 14  8  6  0                   224.596300 -0.0002
 16  9  7  2 15  8  7  0                   224.690300 -0.0002
 17  9  8  2 16  8  8  0                   224.778800 -0.0002
 18  9  9  2 17  8  9  0                   224.879700 -0.0002
 19  9 10  2 18  8 10  0                   225.011200 -0.0002
 20  9 11  2 19  8 11  0                   225.180100 -0.0002
 21  9 12  2 20  8 12  0                   225.382800 -0.0002
 23  9 14  2 22  8 14  0                   225.817300 -0.0002
 24  9 15  2 23  8 15  0                   226.021600 -0.0002
 25  9 16  2 24  8 16  0                   226.216900 -0.0002
 26  9 17  2 25  8 17  0                   226.406700 -0.0002
 28  9 19  2 27  8 19  0                   226.778500 -0.0002
 29  9 20  2 28  8 20  0                   226.962000 -0.0002
 30  9 21  2 29  8 21  0                   227.144800 -0.0002
 31  9 22  2 30  8 22  0                   227.327000 -0.0002
 32  9 23  2 31  8 23  0                   227.508900 -0.0002
 33  9 24  2 32  8 24  0                   227.690100 -0.0002
 34  9 25  2 33  8 25  0                   227.871400 -0.0002
 35  9 26  2 34  8 26  0                   228.052200 -0.0002
 36  9 27  2 35  8 27  0                   228.232900 -0.0002
 37  9 28  2 36  8 28  0                   228.413300 -0.0002
 38  9 29  2 37  8 29  0                   228.593500 -0.0002
 39  9 30  2 38  8 30  0                   228.773800 -0.0002
 40  9 31  2 39  8 31  0                   228.953900 -0.0002
 42  9 33  2 41  8 33  0                   229.313300 -0.0002
 44  9 35  2 43  8 35  0                   229.672700 -0.0002
 45  9 36  2 44  8 36  0                   229.852400 -0.0002
 46  9 37  2 45  8 37  0                   230.031400 -0.0002
 47  9 38  2 46  8 38  0                   230.211100 -0.0002
 48  9 39  2 47  8 39  0                   230.390600 -0.0002
 49  9 40  2 48  8 40  0                   230.569800 -0.0002
 50  9 41  2 49  8 41  0                   230.749000 -0.0002
 51  9 42  2 50  8 42  0                   230.928600 -0.0002
 54  9 45  2 53  8 45  0                   231.465600 -0.0002
 55  9 46  2 54  8 46  0                   231.644700 -0.0002
 56  9 47  2 55  8 47  0                   231.823700 -0.0002
 57  9 48  2 56  8 48  0                   232.002600 -0.0002
 58  9 49  2 57  8 49  0                   232.181600 -0.0002
 59  9 50  2 58  8 50  0                   232.360300 -0.0002
 60  9 51  2 59  8 51  0                   232.539400 -0.0002
 62  9 53  2 61  8 53  0                   232.897100 -0.0002
 63  9 54  2 62  8 54  0                   233.076000 -0.0002
 64  9 55  2 63  8 55  0                   233.254700 -0.0002
 65  9 56  2 64  8 56  0                   233.433600 -0.0002
 71  9 62  2 70  8 62  0                   234.506000 -0.0002
 72  9 63  2 71  8 63  0                   234.684700 -0.0002
 73  9 64  2 72  8 64  0                   234.863200 -0.0002
 77  9 68  2 76  8 68  0                   235.577900 -0.0002
 78  9 69  2 77  8 69  0                   235.756700 -0.0002
 79  9 70  2 78  8 70  0                   235.934900 -0.0002
 10 10  0  2  9  9  0  0                   224.113400 -0.0002
 11 10  1  2 10  9  1  0                   224.236600 -0.0002
 12 10  2  2 11  9  2  0                   224.359200 -0.0002
 13 10  3  2 12  9  3  0                   224.481100 -0.0002
 14 10  4  2 13  9  4  0                   224.601600 -0.0002
 15 10  5  2 14  9  5  0                   224.719500 -0.0002
 16 10  6  2 15  9  6  0                   224.833300 -0.0002
 17 10  7  2 16  9  7  0                   224.937700 -0.0002
 18 10  8  2 17  9  8  0                   225.030400 -0.0002
 19 10  9  2 18  9  9  0                   225.114500 -0.0002
 20 10 10  2 19  9 10  0                   225.208800 -0.0002
 21 10 11  2 20  9 11  0                   225.332700 -0.0002
 22 10 12  2 21  9 12  0                   225.495700 -0.0002
 23 10 13  2 22  9 13  0                   225.695600 -0.0002
 24 10 14  2 23  9 14  0                   225.916500 -0.0002
 25 10 15  2 24  9 15  0                   226.136400 -0.0002
 26 10 16  2 25  9 16  0                   226.345800 -0.0002
 27 10 17  2 26  9 17  0                   226.544400 -0.0002
 28 10 18  2 27  9 18  0                   226.735800 -0.0002
 29 10 19  2 28  9 19  0                   226.923800 -0.0002
 31 10 21  2 30  9 21  0                   227.294400 -0.0002
 32 10 22  2 31  9 22  0                   227.477700 -0.0002
 33 10 23  2 32  9 23  0                   227.660000 -0.0002
 34 10 24  2 33  9 24  0                   227.842600 -0.0002
 35 10 25  2 34  9 25  0                   228.024100 -0.0002
 36 10 26  2 35  9 26  0                   228.205900 -0.0002
 37 10 27  2 36  9 27  0                   228.387100 -0.0002
 38 10 28  2 37  9 28  0                   228.568000 -0.0002
 39 10 29  2 38  9 29  0                   228.748500 -0.0002
 40 10 30  2 39  9 30  0                   228.928700 -0.0002
 41 10 31  2 40  9 31  0                   229.109300 -0.0002
 42 10 32  2 41  9 32  0                   229.289300 -0.0002
 44 10 34  2 43  9 34  0                   229.649100 -0.0002
 48 10 38  2 47  9 38  0                   230.367400 -0.0002
 49 10 39  2 48  9 39  0                   230.547000 -0.0002
 51 10 41  2 50  9 41  0                   230.905400 -0.0002
 52 10 42  2 51  9 42  0                   231.084900 -0.0002
 53 10 43  2 52  9 43  0                   231.264000 -0.0002
 54 10 44  2 53  9 44  0                   231.443200 -0.0002
 55 10 45  2 54  9 45  0                   231.622200 -0.0002
 56 10 46  2 55  9 46  0                   231.801200 -0.0002
 57 10 47  2 56  9 47  0                   231.980000 -0.0002
 58 10 48  2 57  9 48  0                   232.159000 -0.0002
 59 10 49  2 58  9 49  0                   232.338000 -0.0002
 60 10 50  2 59  9 50  0                   232.516800 -0.0002
 61 10 51  2 60  9 51  0                   232.695900 -0.0002
 62 10 52  2 61  9 52  0                   232.874500 -0.0002
 63 10 53  2 62  9 53  0                   233.053500 -0.0002
 64 10 54  2 63  9 54  0                   233.232300 -0.0002
 65 10 55  2 64  9 55  0                   233.410800 -0.0002
 66 10 56  2 65  9 56  0                   233.589500 -0.0002
 67 10 57  2 66  9 57  0                   233.768400 -0.0002
 74 10 64  2 73  9 64  0                   235.018700 -0.0002
 75 10 65  2 74  9 65  0                   235.197200 -0.0002
 76 10 66  2 75  9 66  0                   235.375700 -0.0002
 77 10 67  2 76  9 67  0                   235.554300 -0.0002
 78 10 68  2 77  9 68  0                   235.732800 -0.0002
 79 10 69  2 78  9 69  0                   235.911500 -0.0002
 80 10 70  2 79  9 70  0                   236.089900 -0.0002
 81 10 71  2 80  9 71  0                   236.268400 -0.0002
 83 10 73  2 82  9 73  0                   236.624900 -0.0002
 84 10 74  2 83  9 74  0                   236.803400 -0.0002
 85 10 75  2 84  9 75  0                   236.982000 -0.0002
 86 10 76  2 85  9 76  0                   237.160400 -0.0002
 87 10 77  2 86  9 77  0                   237.338800 -0.0002
 88 10 78  2 87  9 78  0                   237.516900 -0.0002
 11 11  0  2 10 10  0  0                   224.337900 -0.0002
 12 11  1  2 11 10  1  0                   224.460800 -0.0002
 13 11  2  2 12 10  2  0                   224.583400 -0.0002
 14 11  3  2 13 10  3  0                   224.705300 -0.0002
 15 11  4  2 14 10  4  0                   224.826600 -0.0002
 17 11  6  2 16 10  6  0                   225.063000 -0.0002
 18 11  7  2 17 10  7  0                   225.175400 -0.0002
 19 11  8  2 18 10  8  0                   225.279100 -0.0002
 20 11  9  2 19 10  9  0                   225.370300 -0.0002
 21 11 10  2 20 10 10  0                   225.451200 -0.0002
 22 11 11  2 21 10 11  0                   225.538900 -0.0002
 23 11 12  2 22 10 12  0                   225.654300 -0.0002
 24 11 13  2 23 10 13  0                   225.810800 -0.0002
 25 11 14  2 24 10 14  0                   226.007300 -0.0002
 26 11 15  2 25 10 15  0                   226.229300 -0.0002
 27 11 16  2 26 10 16  0                   226.453400 -0.0002
 28 11 17  2 27 10 17  0                   226.666900 -0.0002
 29 11 18  2 28 10 18  0                   226.869200 -0.0002
 30 11 19  2 29 10 19  0                   227.063400 -0.0002
 31 11 20  2 30 10 20  0                   227.253100 -0.0002
 32 11 21  2 31 10 21  0                   227.440200 -0.0002
 33 11 22  2 32 10 22  0                   227.625100 -0.0002
 34 11 23  2 33 10 23  0                   227.809200 -0.0002
 35 11 24  2 34 10 24  0                   227.992500 -0.0002
 36 11 25  2 35 10 25  0                   228.175100 -0.0002
 37 11 26  2 36 10 26  0                   228.357200 -0.0002
 38 11 27  2 37 10 27  0                   228.539100 -0.0002
 39 11 28  2 38 10 28  0                   228.720400 -0.0002
 40 11 29  2 39 10 29  0                   228.901900 -0.0002
 41 11 30  2 40 10 30  0                   229.082500 -0.0002
 42 11 31  2 41 10 31  0                   229.263000 -0.0002
 43 11 32  2 42 10 32  0                   229.443400 -0.0002
 44 11 33  2 43 10 33  0                   229.623600 -0.0002
 45 11 34  2 44 10 34  0                   229.803800 -0.0002
 46 11 35  2 45 10 35  0                   229.983700 -0.0002
 47 11 36  2 46 10 36  0                   230.163800 -0.0002
 48 11 37  2 47 10 37  0                   230.343100 -0.0002
 49 11 38  2 48 10 38  0                   230.522700 -0.0002
 52 11 41  2 51 10 41  0                   231.061100 -0.0002
 53 11 42  2 52 10 42  0                   231.240000 -0.0002
 54 11 43  2 53 10 43  0                   231.419700 -0.0002
 55 11 44  2 54 10 44  0                   231.598500 -0.0002
 56 11 45  2 55 10 45  0                   231.777800 -0.0002
 57 11 46  2 56 10 46  0                   231.956400 -0.0002
 58 11 47  2 57 10 47  0                   232.135800 -0.0002
 59 11 48  2 58 10 48  0                   232.314700 -0.0002
 60 11 49  2 59 10 49  0                   232.493200 -0.0002
 61 11 50  2 60 10 50  0                   232.672500 -0.0002
 62 11 51  2 61 10 51  0                   232.851100 -0.0002
 63 11 52  2 62 10 52  0                   233.029900 -0.0002
 64 11 53  2 63 10 53  0                   233.208800 -0.0002
 65 11 54  2 64 10 54  0                   233.387700 -0.0002
 67 11 56  2 66 10 56  0                   233.745100 -0.0002
 68 11 57  2 67 10 57  0                   233.923400 -0.0002
 69 11 58  2 68 10 58  0                   234.101900 -0.0002
 70 11 59  2 69 10 59  0                   234.280400 -0.0002
 71 11 60  2 70 10 60  0                   234.458900 -0.0002
 72 11 61  2 71 10 61  0                   234.637600 -0.0002
 73 11 62  2 72 10 62  0                   234.816400 -0.0002
 79 11 68  2 78 10 68  0                   235.886800 -0.0002
 80 11 69  2 79 10 69  0                   236.065400 -0.0002
 81 11 70  2 80 10 70  0                   236.243500 -0.0002
 83 11 72  2 82 10 72  0                   236.600200 -0.0002
 12 12  0  2 11 11  0  0                   224.562200 -0.0002
 13 12  1  2 12 11  1  0                   224.685300 -0.0002
 14 12  2  2 13 11  2  0                   224.807600 -0.0002
 15 12  3  2 14 11  3  0                   224.929500 -0.0002
 16 12  4  2 15 11  4  0                   225.051000 -0.0002
 17 12  5  2 16 11  5  0                   225.171300 -0.0002
 19 12  7  2 18 11  7  0                   225.406100 -0.0002
 20 12  8  2 19 11  8  0                   225.516900 -0.0002
 21 12  9  2 20 11  9  0                   225.619700 -0.0002
 22 12 10  2 21 11 10  0                   225.709800 -0.0002
 23 12 11  2 22 11 11  0                   225.787800 -0.0002
 24 12 12  2 23 11 12  0                   225.869100 -0.0002
 25 12 13  2 24 11 13  0                   225.976500 -0.0002
 26 12 14  2 25 11 14  0                   226.125900 -0.0002
 27 12 15  2 26 11 15  0                   226.317900 -0.0002
 28 12 16  2 27 11 16  0                   226.539700 -0.0002
 29 12 17  2 28 11 17  0                   226.767900 -0.0002
 30 12 18  2 29 11 18  0                   226.986500 -0.0002
 31 12 19  2 30 11 19  0                   227.192400 -0.0002
 33 12 21  2 32 11 21  0                   227.580200 -0.0002
 34 12 22  2 33 11 22  0                   227.768200 -0.0002
 35 12 23  2 34 11 23  0                   227.954800 -0.0002
 36 12 24  2 35 11 24  0                   228.139400 -0.0002
 37 12 25  2 36 11 25  0                   228.323300 -0.0002
 38 12 26  2 37 11 26  0                   228.506500 -0.0002
 39 12 27  2 38 11 27  0                   228.688800 -0.0002
 40 12 28  2 39 11 28  0                   228.871200 -0.0002
 41 12 29  2 40 11 29  0                   229.052600 -0.0002
 42 12 30  2 41 11 30  0                   229.234200 -0.0002
 43 12 31  2 42 11 31  0                   229.414700 -0.0002
 44 12 32  2 43 11 32  0                   229.595900 -0.0002
 45 12 33  2 44 11 33  0                   229.776600 -0.0002
 46 12 34  2 45 11 34  0                   229.957200 -0.0002
 48 12 36  2 47 11 36  0                   230.317100 -0.0002
 49 12 37  2 48 11 37  0                   230.496600 -0.0002
 50 12 38  2 49 11 38  0                   230.676200 -0.0002
 51 12 39  2 50 11 39  0                   230.856300 -0.0002
 52 12 40  2 51 11 40  0                   231.035700 -0.0002
 54 12 42  2 53 11 42  0                   231.394600 -0.0002
 55 12 43  2 54 11 43  0                   231.573500 -0.0002
 56 12 44  2 55 11 44  0                   231.753200 -0.0002
 57 12 45  2 56 11 45  0                   231.932400 -0.0002
 58 12 46  2 57 11 46  0                   232.111400 -0.0002
 59 12 47  2 58 11 47  0                   232.290400 -0.0002
 60 12 48  2 59 11 48  0                   232.469700 -0.0002
 61 12 49  2 60 11 49  0                   232.648100 -0.0002
 62 12 50  2 61 11 50  0                   232.827300 -0.0002
 74 12 62  2 73 11 62  0                   234.970200 -0.0002
 75 12 63  2 74 11 63  0                   235.148800 -0.0002
 76 12 64  2 75 11 64  0                   235.327000 -0.0002
 77 12 65  2 76 11 65  0                   235.505300 -0.0002
 78 12 66  2 77 11 66  0                   235.683900 -0.0002
 79 12 67  2 78 11 67  0                   235.862300 -0.0002
 80 12 68  2 79 11 68  0                   236.040200 -0.0002
 81 12 69  2 80 11 69  0                   236.218500 -0.0002
 82 12 70  2 81 11 70  0                   236.396600 -0.0002
 83 12 71  2 82 11 71  0                   236.574900 -0.0002
 13 13  0  2 12 12  0  0                   224.786200 -0.0002
 14 13  1  2 13 12  1  0                   224.908900 -0.0002
 15 13  2  2 14 12  2  0                   225.031400 -0.0002
 16 13  3  2 15 12  3  0                   225.153400 -0.0002
 17 13  4  2 16 12  4  0                   225.274900 -0.0002
 18 13  5  2 17 12  5  0                   225.395600 -0.0002
 19 13  6  2 18 12  6  0                   225.515100 -0.0002
 20 13  7  2 19 12  7  0                   225.632800 -0.0002
 21 13  8  2 20 12  8  0                   225.747900 -0.0002
 22 13  9  2 21 12  9  0                   225.858200 -0.0002
 23 13 10  2 22 12 10  0                   225.960200 -0.0002
 24 13 11  2 23 12 11  0                   226.049100 -0.0002
 25 13 12  2 24 12 12  0                   226.124700 -0.0002
 26 13 13  2 25 12 13  0                   226.200500 -0.0002
 27 13 14  2 26 12 14  0                   226.299800 -0.0002
 28 13 15  2 27 12 15  0                   226.440900 -0.0002
 29 13 16  2 28 12 16  0                   226.627500 -0.0002
 30 13 17  2 29 12 17  0                   226.848100 -0.0002
 31 13 18  2 30 12 18  0                   227.080200 -0.0002
 32 13 19  2 31 12 19  0                   227.303900 -0.0002
 33 13 20  2 32 12 20  0                   227.513500 -0.0002
 34 13 21  2 33 12 21  0                   227.713400 -0.0002
 35 13 22  2 34 12 22  0                   227.906600 -0.0002
 36 13 23  2 35 12 23  0                   228.095700 -0.0002
 37 13 24  2 36 12 24  0                   228.282900 -0.0002
 38 13 25  2 37 12 25  0                   228.468300 -0.0002
 39 13 26  2 38 12 26  0                   228.652400 -0.0002
 40 13 27  2 39 12 27  0                   228.836300 -0.0002
 41 13 28  2 40 12 28  0                   229.019000 -0.0002
 42 13 29  2 41 12 29  0                   229.201700 -0.0002
 43 13 30  2 42 12 30  0                   229.383700 -0.0002
 44 13 31  2 43 12 31  0                   229.565300 -0.0002
 45 13 32  2 44 12 32  0                   229.746500 -0.0002
 46 13 33  2 45 12 33  0                   229.927500 -0.0002
 47 13 34  2 46 12 34  0                   230.108400 -0.0002
 48 13 35  2 47 12 35  0                   230.288900 -0.0002
 49 13 36  2 48 12 36  0                   230.469200 -0.0002
 50 13 37  2 49 12 37  0                   230.649400 -0.0002
 51 13 38  2 50 12 38  0                   230.829500 -0.0002
 52 13 39  2 51 12 39  0                   231.009400 -0.0002
 53 13 40  2 52 12 40  0                   231.188700 -0.0002
 54 13 41  2 53 12 41  0                   231.368300 -0.0002
 55 13 42  2 54 12 42  0                   231.547700 -0.0002
 56 13 43  2 55 12 43  0                   231.727100 -0.0002
 58 13 45  2 57 12 45  0                   232.085600 -0.0002
 59 13 46  2 58 12 46  0                   232.264800 -0.0002
 61 13 48  2 60 12 48  0                   232.622900 -0.0002
 66 13 53  2 65 12 53  0                   233.517100 -0.0002
 67 13 54  2 66 12 54  0                   233.695500 -0.0002
 68 13 55  2 67 12 55  0                   233.874200 -0.0002
 69 13 56  2 68 12 56  0                   234.052900 -0.0002
 14 14  0  2 13 13  0  0                   225.010100 -0.0002
 15 14  1  2 14 13  1  0                   225.132900 -0.0002
 16 14  2  2 15 13  2  0                   225.255300 -0.0002
 17 14  3  2 16 13  3  0                   225.377100 -0.0002
 18 14  4  2 17 13  4  0                   225.498900 -0.0002
 19 14  5  2 18 13  5  0                   225.619700 -0.0002
 20 14  6  2 19 13  6  0                   225.739500 -0.0002
 21 14  7  2 20 13  7  0                   225.858200 -0.0002
 22 14  8  2 21 13  8  0                   225.975200 -0.0002
 23 14  9  2 22 13  9  0                   226.089100 -0.0002
 24 14 10  2 23 13 10  0                   226.198800 -0.0002
 25 14 11  2 24 13 11  0                   226.299800 -0.0002
 26 14 12  2 25 13 12  0                   226.388100 -0.0002
 27 14 13  2 26 13 13  0                   226.461700 -0.0002
 28 14 14  2 27 13 14  0                   226.532700 -0.0002
 29 14 15  2 28 13 15  0                   226.623600 -0.0002
 30 14 16  2 29 13 16  0                   226.756100 -0.0002
 31 14 17  2 30 13 17  0                   226.936300 -0.0002
 32 14 18  2 31 13 18  0                   227.155300 -0.0002
 33 14 19  2 32 13 19  0                   227.389700 -0.0002
 34 14 20  2 33 13 20  0                   227.618100 -0.0002
 35 14 21  2 34 13 21  0                   227.832500 -0.0002
 36 14 22  2 35 13 22  0                   228.035200 -0.0002
 37 14 23  2 36 13 23  0                   228.230500 -0.0002
 38 14 24  2 37 13 24  0                   228.421100 -0.0002
 41 14 27  2 40 13 27  0                   228.980800 -0.0002
 42 14 28  2 41 13 28  0                   229.165100 -0.0002
 43 14 29  2 42 13 29  0                   229.348200 -0.0002
 44 14 30  2 43 13 30  0                   229.531100 -0.0002
 45 14 31  2 44 13 31  0                   229.713600 -0.0002
 46 14 32  2 45 13 32  0                   229.895600 -0.0002
 47 14 33  2 46 13 33  0                   230.077200 -0.0002
 48 14 34  2 47 13 34  0                   230.258200 -0.0002
 49 14 35  2 48 13 35  0                   230.439200 -0.0002
 50 14 36  2 49 13 36  0                   230.619800 -0.0002
 51 14 37  2 50 13 37  0                   230.800100 -0.0002
 52 14 38  2 51 13 38  0                   230.980500 -0.0002
 53 14 39  2 52 13 39  0                   231.160800 -0.0002
 54 14 40  2 53 13 40  0                   231.340600 -0.0002
 55 14 41  2 54 13 41  0                   231.520400 -0.0002
 56 14 42  2 55 13 42  0                   231.700400 -0.0002
 57 14 43  2 56 13 43  0                   231.879500 -0.0002
 58 14 44  2 57 13 44  0                   232.058900 -0.0002
 59 14 45  2 58 13 45  0                   232.238200 -0.0002
 60 14 46  2 59 13 46  0                   232.417400 -0.0002
 61 14 47  2 60 13 47  0                   232.596700 -0.0002
 63 14 49  2 62 13 49  0                   232.954600 -0.0002
 64 14 50  2 63 13 50  0                   233.133400 -0.0002
 65 14 51  2 64 13 51  0                   233.312300 -0.0002
 66 14 52  2 65 13 52  0                   233.490800 -0.0002
 67 14 53  2 66 13 53  0                   233.669100 -0.0002
 68 14 54  2 67 13 54  0                   233.848300 -0.0002
 69 14 55  2 68 13 55  0                   234.027300 -0.0002
 70 14 56  2 69 13 56  0                   234.205600 -0.0002
 71 14 57  2 70 13 57  0                   234.384000 -0.0002
 75 14 61  2 74 13 61  0                   235.097600 -0.0002
 76 14 62  2 75 13 62  0                   235.275700 -0.0002
 77 14 63  2 76 13 63  0                   235.454000 -0.0002
 80 14 66  2 79 13 66  0                   235.988700 -0.0002
 81 14 67  2 80 13 67  0                   236.166600 -0.0002
 82 14 68  2 81 13 68  0                   236.344800 -0.0002
 83 14 69  2 82 13 69  0                   236.522900 -0.0002
 15 15  0  2 14 14  0  0                   225.234000 -0.0002
 16 15  1  2 15 14  1  0                   225.356400 -0.0002
 17 15  2  2 16 14  2  0                   225.478800 -0.0002
 18 15  3  2 17 14  3  0                   225.600900 -0.0002
 19 15  4  2 18 14  4  0                   225.722300 -0.0002
 20 15  5  2 19 14  5  0                   225.843200 -0.0002
 21 15  6  2 20 14  6  0                   225.963600 -0.0002
 22 15  7  2 21 14  7  0                   226.082700 -0.0002
 23 15  8  2 22 14  8  0                   226.200500 -0.0002
 24 15  9  2 23 14  9  0                   226.316200 -0.0002
 25 15 10  2 24 14 10  0                   226.429800 -0.0002
 26 15 11  2 25 14 11  0                   226.538300 -0.0002
 27 15 12  2 26 14 12  0                   226.639000 -0.0002
 28 15 13  2 27 14 13  0                   226.726700 -0.0002
 29 15 14  2 28 14 14  0                   226.798900 -0.0002
 30 15 15  2 29 14 15  0                   226.864900 -0.0002
 31 15 16  2 30 14 16  0                   226.948500 -0.0002
 32 15 17  2 31 14 17  0                   227.072100 -0.0002
 33 15 18  2 32 14 18  0                   227.245200 -0.0002
 34 15 19  2 33 14 19  0                   227.460900 -0.0002
 35 15 20  2 34 14 20  0                   227.697400 -0.0002
 36 15 21  2 35 14 21  0                   227.930600 -0.0002
 37 15 22  2 36 14 22  0                   228.149200 -0.0002
 38 15 23  2 37 14 23  0                   228.355700 -0.0002
 39 15 24  2 38 14 24  0                   228.553200 -0.0002
 40 15 25  2 39 14 25  0                   228.745500 -0.0002
 42 15 27  2 41 14 27  0                   229.121900 -0.0002
 43 15 28  2 42 14 28  0                   229.307600 -0.0002
 44 15 29  2 43 14 29  0                   229.492500 -0.0002
 45 15 30  2 44 14 30  0                   229.675800 -0.0002
 46 15 31  2 45 14 31  0                   229.859200 -0.0002
 47 15 32  2 46 14 32  0                   230.042100 -0.0002
 48 15 33  2 47 14 33  0                   230.224500 -0.0002
 49 15 34  2 48 14 34  0                   230.406200 -0.0002
 50 15 35  2 49 14 35  0                   230.587600 -0.0002
 51 15 36  2 50 14 36  0                   230.768900 -0.0002
 52 15 37  2 51 14 37  0                   230.949800 -0.0002
 53 15 38  2 52 14 38  0                   231.130300 -0.0002
 54 15 39  2 53 14 39  0                   231.310700 -0.0002
 55 15 40  2 54 14 40  0                   231.490800 -0.0002
 56 15 41  2 55 14 41  0                   231.670700 -0.0002
 57 15 42  2 56 14 42  0                   231.850600 -0.0002
 58 15 43  2 57 14 43  0                   232.030500 -0.0002
 59 15 44  2 58 14 44  0                   232.209800 -0.0002
 60 15 45  2 59 14 45  0                   232.389500 -0.0002
 61 15 46  2 60 14 46  0                   232.568400 -0.0002
 62 15 47  2 61 14 47  0                   232.747900 -0.0002
 63 15 48  2 62 14 48  0                   232.927300 -0.0002
 64 15 49  2 63 14 49  0                   233.105800 -0.0002
 65 15 50  2 64 14 50  0                   233.285000 -0.0002
 66 15 51  2 65 14 51  0                   233.464000 -0.0002
 67 15 52  2 66 14 52  0                   233.642800 -0.0002
 68 15 53  2 67 14 53  0                   233.821400 -0.0002
 69 15 54  2 68 14 54  0                   234.000200 -0.0002
 70 15 55  2 69 14 55  0                   234.179100 -0.0002
 71 15 56  2 70 14 56  0                   234.357300 -0.0002
 72 15 57  2 71 14 57  0                   234.535900 -0.0002
 89 15 74  2 88 14 74  0                   237.563600 -0.0002
 90 15 75  2 89 14 75  0                   237.741700 -0.0002
 91 15 76  2 90 14 76  0                   237.919500 -0.0002
 92 15 77  2 91 14 77  0                   238.097300 -0.0002
 93 15 78  2 92 14 78  0                   238.275200 -0.0002
 94 15 79  2 93 14 79  0                   238.452700 -0.0002
 95 15 80  2 94 14 80  0                   238.630700 -0.0002
 96 15 81  2 95 14 81  0                   238.808600 -0.0002
 97 15 82  2 96 14 82  0                   238.986200 -0.0002
 98 15 83  2 97 14 83  0                   239.163600 -0.0002
 16 16  0  2 15 15  0  0                   225.457400 -0.0002
 17 16  1  2 16 15  1  0                   225.580000 -0.0002
 18 16  2  2 17 15  2  0                   225.702300 -0.0002
 19 16  3  2 18 15  3  0                   225.824100 -0.0002
 20 16  4  2 19 15  4  0                   225.945600 -0.0002
 21 16  5  2 20 15  5  0                   226.066700 -0.0002
 22 16  6  2 21 15  6  0                   226.187000 -0.0002
 23 16  7  2 22 15  7  0                   226.306600 -0.0002
 24 16  8  2 23 15  8  0                   226.425000 -0.0002
 25 16  9  2 24 15  9  0                   226.542300 -0.0002
 26 16 10  2 25 15 10  0                   226.657300 -0.0002
 27 16 11  2 26 15 11  0                   226.769600 -0.0002
 28 16 12  2 27 15 12  0                   226.877500 -0.0002
 29 16 13  2 28 15 13  0                   226.977700 -0.0002
 30 16 14  2 29 15 14  0                   227.064900 -0.0002
 31 16 15  2 30 15 15  0                   227.136400 -0.0002
 32 16 16  2 31 15 16  0                   227.198700 -0.0002
 33 16 17  2 32 15 17  0                   227.274300 -0.0002
 39 16 23  2 38 15 23  0                   228.464600 -0.0002
 40 16 24  2 39 15 24  0                   228.673900 -0.0002
 41 16 25  2 40 15 25  0                   228.874200 -0.0002
 42 16 26  2 41 15 26  0                   229.068100 -0.0002
 43 16 27  2 42 15 27  0                   229.258500 -0.0002
 45 16 29  2 44 15 29  0                   229.633200 -0.0002
 46 16 30  2 45 15 30  0                   229.818400 -0.0002
 47 16 31  2 46 15 31  0                   230.002700 -0.0002
 48 16 32  2 47 15 32  0                   230.186500 -0.0002
 49 16 33  2 48 15 33  0                   230.370000 -0.0002
 50 16 34  2 49 15 34  0                   230.552100 -0.0002
 52 16 36  2 51 15 36  0                   230.915800 -0.0002
 53 16 37  2 52 15 37  0                   231.097400 -0.0002
 54 16 38  2 53 15 38  0                   231.278400 -0.0002
 55 16 39  2 54 15 39  0                   231.459400 -0.0002
 56 16 40  2 55 15 40  0                   231.639700 -0.0002
 57 16 41  2 56 15 41  0                   231.820000 -0.0002
 58 16 42  2 57 15 42  0                   232.000300 -0.0002
 59 16 43  2 58 15 43  0                   232.180100 -0.0002
 60 16 44  2 59 15 44  0                   232.360300 -0.0002
 61 16 45  2 60 15 45  0                   232.539400 -0.0002
 62 16 46  2 61 15 46  0                   232.718900 -0.0002
 63 16 47  2 62 15 47  0                   232.898600 -0.0002
 64 16 48  2 63 15 48  0                   233.077500 -0.0002
 65 16 49  2 64 15 49  0                   233.256800 -0.0002
 66 16 50  2 65 15 50  0                   233.436200 -0.0002
 67 16 51  2 66 15 51  0                   233.614700 -0.0002
 68 16 52  2 67 15 52  0                   233.793500 -0.0002
 70 16 54  2 69 15 54  0                   234.151000 -0.0002
 71 16 55  2 70 15 55  0                   234.329700 -0.0002
 72 16 56  2 71 15 56  0                   234.508300 -0.0002
 73 16 57  2 72 15 57  0                   234.686400 -0.0002
 74 16 58  2 73 15 58  0                   234.865000 -0.0002
 75 16 59  2 74 15 59  0                   235.043600 -0.0002
 76 16 60  2 75 15 60  0                   235.221600 -0.0002
 77 16 61  2 76 15 61  0                   235.399700 -0.0002
 78 16 62  2 77 15 62  0                   235.577900 -0.0002
  1  1  1  2  2  2  1  0                   221.498800 -0.0002
  2  1  2  2  3  2  2  0                   221.348700 -0.0002
  3  1  3  2  4  2  3  0                   221.186900 -0.0002
  4  1  4  2  5  2  4  0                   221.015900 -0.0002
  6  1  6  2  7  2  6  0                   220.660800 -0.0002
  7  1  7  2  8  2  7  0                   220.480300 -0.0002
 10  1 10  2 11  2 10  0                   219.938800 -0.0002
 13  1 13  2 14  2 13  0                   219.397900 -0.0002
 14  1 14  2 15  2 14  0                   219.217400 -0.0002
 17  1 17  2 18  2 17  0                   218.676500 -0.0002
 18  1 18  2 19  2 18  0                   218.496000 -0.0002
 19  1 19  2 20  2 19  0                   218.315300 -0.0002
 20  1 20  2 21  2 20  0                   218.134900 -0.0002
 21  1 21  2 22  2 21  0                   217.954900 -0.0002
 22  1 22  2 23  2 22  0                   217.774300 -0.0002
 23  1 23  2 24  2 23  0                   217.594400 -0.0002
 24  1 24  2 25  2 24  0                   217.414000 -0.0002
 25  1 25  2 26  2 25  0                   217.233200 -0.0002
 26  1 26  2 27  2 26  0                   217.053000 -0.0002
 27  1 27  2 28  2 27  0                   216.873200 -0.0002
 29  1 29  2 30  2 29  0                   216.512200 -0.0002
 30  1 30  2 31  2 30  0                   216.331900 -0.0002
 32  1 32  2 33  2 32  0                   215.971600 -0.0002
 33  1 33  2 34  2 33  0                   215.790700 -0.0002
 35  1 35  2 36  2 35  0                   215.430500 -0.0002
 37  1 37  2 38  2 37  0                   215.069900 -0.0002
 38  1 38  2 39  2 38  0                   214.889700 -0.0002
 48  1 48  2 49  2 48  0                   213.087200 -0.0002
 50  1 50  2 51  2 50  0                   212.726600 -0.0002
 53  1 53  2 54  2 53  0                   212.185400 -0.0002
 56  1 56  2 57  2 56  0                   211.645100 -0.0002
 57  1 57  2 58  2 57  0                   211.464400 -0.0002
 58  1 58  2 59  2 58  0                   211.284200 -0.0002
 61  1 61  2 62  2 61  0                   210.743400 -0.0002
 62  1 62  2 63  2 62  0                   210.563300 -0.0002
 64  1 64  2 65  2 64  0                   210.202800 -0.0002
 67  1 67  2 68  2 67  0                   209.662900 -0.0002
 72  1 72  2 73  2 72  0                   208.761700 -0.0002
  6  2  5  2  7  3  5  0                   220.666700 -0.0002
  7  2  6  2  8  3  6  0                   220.491000 -0.0002
 10  2  9  2 11  3  9  0                   219.950000 -0.0002
 11  2 10  2 12  3 10  0                   219.769000 -0.0002
 13  2 12  2 14  3 12  0                   219.406600 -0.0002
 14  2 13  2 15  3 13  0                   219.225800 -0.0002
 15  2 14  2 16  3 14  0                   219.045300 -0.0002
 16  2 15  2 17  3 15  0                   218.864400 -0.0002
 18  2 17  2 19  3 17  0                   218.502700 -0.0002
 20  2 19  2 21  3 19  0                   218.141300 -0.0002
 21  2 20  2 22  3 20  0                   217.960800 -0.0002
 23  2 22  2 24  3 22  0                   217.599700 -0.0002
 24  2 23  2 25  3 23  0                   217.419300 -0.0002
 26  2 25  2 27  3 25  0                   217.058100 -0.0002
 29  2 28  2 30  3 28  0                   216.516300 -0.0002
 30  2 29  2 31  3 29  0                   216.336100 -0.0002
 31  2 30  2 32  3 30  0                   216.155700 -0.0002
 32  2 31  2 33  3 31  0                   215.975100 -0.0002
 33  2 32  2 34  3 32  0                   215.794100 -0.0002
 35  2 34  2 36  3 34  0                   215.433600 -0.0002
 36  2 35  2 37  3 35  0                   215.253000 -0.0002
 38  2 37  2 39  3 37  0                   214.892200 -0.0002
 40  2 39  2 41  3 39  0                   214.531300 -0.0002
 41  2 40  2 42  3 40  0                   214.350500 -0.0002
 43  2 42  2 44  3 42  0                   213.989400 -0.0002
 44  2 43  2 45  3 43  0                   213.809300 -0.0002
 45  2 44  2 46  3 44  0                   213.628900 -0.0002
 46  2 45  2 47  3 45  0                   213.448200 -0.0002
 47  2 46  2 48  3 46  0                   213.267600 -0.0002
 48  2 47  2 49  3 47  0                   213.087200 -0.0002
 50  2 49  2 51  3 49  0                   212.726600 -0.0002
 53  2 52  2 54  3 52  0                   212.185400 -0.0002
 54  2 53  2 55  3 53  0                   212.004600 -0.0002
 56  2 55  2 57  3 55  0                   211.643800 -0.0002
  3  3  1  2  4  4  1  0                   221.057300 -0.0002
  4  3  2  2  5  4  2  0                   220.927900 -0.0002
  6  3  4  2  7  4  4  0                   220.644700 -0.0002
  7  3  5  2  8  4  5  0                   220.487100 -0.0002
  8  3  6  2  9  4  6  0                   220.319400 -0.0002
  9  3  7  2 10  4  7  0                   220.144000 -0.0002
 10  3  8  2 11  4  8  0                   219.965100 -0.0002
 13  3 11  2 14  4 11  0                   219.419900 -0.0002
 14  3 12  2 15  4 12  0                   219.238400 -0.0002
 15  3 13  2 16  4 13  0                   219.056300 -0.0002
 16  3 14  2 17  4 14  0                   218.874900 -0.0002
 17  3 15  2 18  4 15  0                   218.693700 -0.0002
 18  3 16  2 19  4 16  0                   218.512700 -0.0002
 20  3 18  2 21  4 18  0                   218.149900 -0.0002
 21  3 19  2 22  4 19  0                   217.969100 -0.0002
 23  3 21  2 24  4 21  0                   217.606800 -0.0002
 24  3 22  2 25  4 22  0                   217.426400 -0.0002
 25  3 23  2 26  4 23  0                   217.245300 -0.0002
 26  3 24  2 27  4 24  0                   217.064600 -0.0002
 27  3 25  2 28  4 25  0                   216.883600 -0.0002
 28  3 26  2 29  4 26  0                   216.703100 -0.0002
 29  3 27  2 30  4 27  0                   216.522000 -0.0002
 30  3 28  2 31  4 28  0                   216.341100 -0.0002
 32  3 30  2 33  4 30  0                   215.979600 -0.0002
 37  3 35  2 38  4 35  0                   215.076300 -0.0002
 38  3 36  2 39  4 36  0                   214.895500 -0.0002
 40  3 38  2 41  4 38  0                   214.534300 -0.0002
 41  3 39  2 42  4 39  0                   214.353000 -0.0002
 43  3 41  2 44  4 41  0                   213.992000 -0.0002
 44  3 42  2 45  4 42  0                   213.811500 -0.0002
 45  3 43  2 46  4 43  0                   213.630400 -0.0002
 46  3 44  2 47  4 44  0                   213.450000 -0.0002
 47  3 45  2 48  4 45  0                   213.269200 -0.0002
 48  3 46  2 49  4 46  0                   213.088700 -0.0002
 49  3 47  2 50  4 47  0                   212.908100 -0.0002
 51  3 49  2 52  4 49  0                   212.547000 -0.0002
 53  3 51  2 54  4 51  0                   212.185400 -0.0002
 54  3 52  2 55  4 52  0                   212.004600 -0.0002
  5  4  2  2  6  5  2  0                   220.705700 -0.0002
  6  4  3  2  7  5  3  0                   220.576800 -0.0002
  7  4  4  2  8  5  4  0                   220.441000 -0.0002
  8  4  5  2  9  5  5  0                   220.295800 -0.0002
  9  4  6  2 10  5  6  0                   220.140300 -0.0002
 11  4  8  2 12  5  8  0                   219.799300 -0.0002
 15  4 12  2 16  5 12  0                   219.072200 -0.0002
 17  4 14  2 18  5 14  0                   218.707300 -0.0002
 18  4 15  2 19  5 15  0                   218.525000 -0.0002
 19  4 16  2 20  5 16  0                   218.343100 -0.0002
 20  4 17  2 21  5 17  0                   218.161000 -0.0002
 21  4 18  2 22  5 18  0                   217.979900 -0.0002
 22  4 19  2 23  5 19  0                   217.798000 -0.0002
 23  4 20  2 24  5 20  0                   217.616200 -0.0002
 24  4 21  2 25  5 21  0                   217.435300 -0.0002
 25  4 22  2 26  5 22  0                   217.254000 -0.0002
 26  4 23  2 27  5 23  0                   217.072500 -0.0002
 27  4 24  2 28  5 24  0                   216.891500 -0.0002
 28  4 25  2 29  5 25  0                   216.710200 -0.0002
 29  4 26  2 30  5 26  0                   216.529200 -0.0002
 30  4 27  2 31  5 27  0                   216.348300 -0.0002
 31  4 28  2 32  5 28  0                   216.166900 -0.0002
 33  4 30  2 34  5 30  0                   215.804400 -0.0002
 34  4 31  2 35  5 31  0                   215.623700 -0.0002
 36  4 33  2 37  5 33  0                   215.261800 -0.0002
 37  4 34  2 38  5 34  0                   215.080700 -0.0002
 38  4 35  2 39  5 35  0                   214.899900 -0.0002
 40  4 37  2 41  5 37  0                   214.537900 -0.0002
 41  4 38  2 42  5 38  0                   214.357300 -0.0002
 42  4 39  2 43  5 39  0                   214.176200 -0.0002
 43  4 40  2 44  5 40  0                   213.995500 -0.0002
 44  4 41  2 45  5 41  0                   213.814300 -0.0002
 45  4 42  2 46  5 42  0                   213.633400 -0.0002
 46  4 43  2 47  5 43  0                   213.452700 -0.0002
 47  4 44  2 48  5 44  0                   213.271900 -0.0002
 48  4 45  2 49  5 45  0                   213.091200 -0.0002
 49  4 46  2 50  5 46  0                   212.909900 -0.0002
 50  4 47  2 51  5 47  0                   212.729100 -0.0002
 51  4 48  2 52  5 48  0                   212.548400 -0.0002
 56  4 53  2 57  5 53  0                   211.643800 -0.0002
 57  4 54  2 58  5 54  0                   211.463300 -0.0002
 60  4 57  2 61  5 57  0                   210.921100 -0.0002
 62  4 59  2 63  5 59  0                   210.559800 -0.0002
 63  4 60  2 64  5 60  0                   210.378500 -0.0002
 64  4 61  2 65  5 61  0                   210.197600 -0.0002
 65  4 62  2 66  5 62  0                   210.016900 -0.0002
  5  5  1  2  6  6  1  0                   220.605300 -0.0002
  6  5  2  2  7  6  2  0                   220.480300 -0.0002
  8  5  4  2  9  6  4  0                   220.226200 -0.0002
  9  5  5  2 10  6  5  0                   220.091900 -0.0002
 11  5  7  2 12  6  7  0                   219.794000 -0.0002
 12  5  8  2 13  6  8  0                   219.628500 -0.0002
 13  5  9  2 14  6  9  0                   219.454900 -0.0002
 14  5 10  2 15  6 10  0                   219.275200 -0.0002
 15  5 11  2 16  6 11  0                   219.092700 -0.0002
 16  5 12  2 17  6 12  0                   218.909100 -0.0002
 17  5 13  2 18  6 13  0                   218.725600 -0.0002
 18  5 14  2 19  6 14  0                   218.541800 -0.0002
 19  5 15  2 20  6 15  0                   218.358600 -0.0002
 20  5 16  2 21  6 16  0                   218.175800 -0.0002
 21  5 17  2 22  6 17  0                   217.993200 -0.0002
 23  5 19  2 24  6 19  0                   217.628700 -0.0002
 24  5 20  2 25  6 20  0                   217.446600 -0.0002
 25  5 21  2 26  6 21  0                   217.264600 -0.0002
 26  5 22  2 27  6 22  0                   217.082700 -0.0002
 27  5 23  2 28  6 23  0                   216.900800 -0.0002
 28  5 24  2 29  6 24  0                   216.719300 -0.0002
 30  5 26  2 31  6 26  0                   216.356200 -0.0002
 31  5 27  2 32  6 27  0                   216.174600 -0.0002
 32  5 28  2 33  6 28  0                   215.993300 -0.0002
 33  5 29  2 34  6 29  0                   215.812000 -0.0002
 34  5 30  2 35  6 30  0                   215.630700 -0.0002
 35  5 31  2 36  6 31  0                   215.449200 -0.0002
 36  5 32  2 37  6 32  0                   215.267800 -0.0002
 37  5 33  2 38  6 33  0                   215.086400 -0.0002
 38  5 34  2 39  6 34  0                   214.905100 -0.0002
 42  5 38  2 43  6 38  0                   214.180800 -0.0002
 43  5 39  2 44  6 39  0                   213.999000 -0.0002
 46  5 42  2 47  6 42  0                   213.456000 -0.0002
 47  5 43  2 48  6 43  0                   213.275100 -0.0002
 48  5 44  2 49  6 44  0                   213.093500 -0.0002
 49  5 45  2 50  6 45  0                   212.912400 -0.0002
 50  5 46  2 51  6 46  0                   212.731700 -0.0002
 51  5 47  2 52  6 47  0                   212.550600 -0.0002
 52  5 48  2 53  6 48  0                   212.369300 -0.0002
 53  5 49  2 54  6 49  0                   212.188600 -0.0002
 54  5 50  2 55  6 50  0                   212.006900 -0.0002
 56  5 52  2 57  6 52  0                   211.645100 -0.0002
 57  5 53  2 58  6 53  0                   211.464400 -0.0002
 58  5 54  2 59  6 54  0                   211.283200 -0.0002
 59  5 55  2 60  6 55  0                   211.102200 -0.0002
 60  5 56  2 61  6 56  0                   210.921100 -0.0002
 63  5 59  2 64  6 59  0                   210.378500 -0.0002
 64  5 60  2 65  6 60  0                   210.197600 -0.0002
 65  5 61  2 66  6 61  0                   210.016000 -0.0002
  6  6  1  2  7  7  1  0                   220.378500 -0.0002
  7  6  2  2  8  7  2  0                   220.253700 -0.0002
  8  6  3  2  9  7  3  0                   220.128900 -0.0002
  9  6  4  2 10  7  4  0                   220.003200 -0.0002
 10  6  5  2 11  7  5  0                   219.876000 -0.0002
 11  6  6  2 12  7  6  0                   219.742400 -0.0002
 12  6  7  2 13  7  7  0                   219.600800 -0.0002
 13  6  8  2 14  7  8  0                   219.448800 -0.0002
 15  6 10  2 16  7 10  0                   219.111500 -0.0002
 16  6 11  2 17  7 11  0                   218.931900 -0.0002
 17  6 12  2 18  7 12  0                   218.748800 -0.0002
 18  6 13  2 19  7 13  0                   218.564300 -0.0002
 19  6 14  2 20  7 14  0                   218.379500 -0.0002
 20  6 15  2 21  7 15  0                   218.195100 -0.0002
 21  6 16  2 22  7 16  0                   218.011200 -0.0002
 22  6 17  2 23  7 17  0                   217.827400 -0.0002
 23  6 18  2 24  7 18  0                   217.643900 -0.0002
 24  6 19  2 25  7 19  0                   217.460800 -0.0002
 25  6 20  2 26  7 20  0                   217.278100 -0.0002
 27  6 22  2 28  7 22  0                   216.913200 -0.0002
 28  6 23  2 29  7 23  0                   216.731000 -0.0002
 29  6 24  2 30  7 24  0                   216.548600 -0.0002
 30  6 25  2 31  7 25  0                   216.366300 -0.0002
 31  6 26  2 32  7 26  0                   216.184300 -0.0002
 32  6 27  2 33  7 27  0                   216.002600 -0.0002
 33  6 28  2 34  7 28  0                   215.820800 -0.0002
 34  6 29  2 35  7 29  0                   215.639100 -0.0002
 35  6 30  2 36  7 30  0                   215.457000 -0.0002
 36  6 31  2 37  7 31  0                   215.275500 -0.0002
 37  6 32  2 38  7 32  0                   215.093800 -0.0002
 38  6 33  2 39  7 33  0                   214.912300 -0.0002
 39  6 34  2 40  7 34  0                   214.730500 -0.0002
 40  6 35  2 41  7 35  0                   214.549200 -0.0002
 41  6 36  2 42  7 36  0                   214.367700 -0.0002
 42  6 37  2 43  7 37  0                   214.186000 -0.0002
 43  6 38  2 44  7 38  0                   214.004500 -0.0002
 45  6 40  2 46  7 40  0                   213.642100 -0.0002
 46  6 41  2 47  7 41  0                   213.460400 -0.0002
 47  6 42  2 48  7 42  0                   213.279000 -0.0002
 49  6 44  2 50  7 44  0                   212.916100 -0.0002
 50  6 45  2 51  7 45  0                   212.735000 -0.0002
 52  6 47  2 53  7 47  0                   212.372500 -0.0002
 53  6 48  2 54  7 48  0                   212.191100 -0.0002
 54  6 49  2 55  7 49  0                   212.009300 -0.0002
 55  6 50  2 56  7 50  0                   211.828100 -0.0002
 57  6 52  2 58  7 52  0                   211.466200 -0.0002
 60  6 55  2 61  7 55  0                   210.922200 -0.0002
 61  6 56  2 62  7 56  0                   210.740700 -0.0002
 62  6 57  2 63  7 57  0                   210.559800 -0.0002
 63  6 58  2 64  7 58  0                   210.378500 -0.0002
 64  6 59  2 65  7 59  0                   210.197600 -0.0002
 65  6 60  2 66  7 60  0                   210.016000 -0.0002
 66  6 61  2 67  7 61  0                   209.835000 -0.0002
 69  6 64  2 70  7 64  0                   209.291700 -0.0002
  7  7  1  2  8  8  1  0                   220.151500 -0.0002
  8  7  2  2  9  8  2  0                   220.026700 -0.0002
  9  7  3  2 10  8  3  0                   219.902000 -0.0002
 10  7  4  2 11  8  4  0                   219.777500 -0.0002
 11  7  5  2 12  8  5  0                   219.652700 -0.0002
 12  7  6  2 13  8  6  0                   219.525900 -0.0002
 13  7  7  2 14  8  7  0                   219.394300 -0.0002
 14  7  8  2 15  8  8  0                   219.254200 -0.0002
 15  7  9  2 16  8  9  0                   219.103200 -0.0002
 16  7 10  2 17  8 10  0                   218.941300 -0.0002
 17  7 11  2 18  8 11  0                   218.768800 -0.0002
 18  7 12  2 19  8 12  0                   218.588900 -0.0002
 19  7 13  2 20  8 13  0                   218.405400 -0.0002
 20  7 14  2 21  8 14  0                   218.220200 -0.0002
 21  7 15  2 22  8 15  0                   218.034800 -0.0002
 22  7 16  2 23  8 16  0                   217.848800 -0.0002
 23  7 17  2 24  8 17  0                   217.664100 -0.0002
 24  7 18  2 25  8 18  0                   217.479500 -0.0002
 25  7 19  2 26  8 19  0                   217.295500 -0.0002
 26  7 20  2 27  8 20  0                   217.111600 -0.0002
 27  7 21  2 28  8 21  0                   216.928400 -0.0002
 28  7 22  2 29  8 22  0                   216.744700 -0.0002
 29  7 23  2 30  8 23  0                   216.562000 -0.0002
 30  7 24  2 31  8 24  0                   216.379200 -0.0002
 31  7 25  2 32  8 25  0                   216.196500 -0.0002
 32  7 26  2 33  8 26  0                   216.013900 -0.0002
 33  7 27  2 34  8 27  0                   215.831200 -0.0002
 34  7 28  2 35  8 28  0                   215.649200 -0.0002
 35  7 29  2 36  8 29  0                   215.466900 -0.0002
 36  7 30  2 37  8 30  0                   215.284700 -0.0002
 37  7 31  2 38  8 31  0                   215.103000 -0.0002
 38  7 32  2 39  8 32  0                   214.920700 -0.0002
 39  7 33  2 40  8 33  0                   214.738600 -0.0002
 40  7 34  2 41  8 34  0                   214.556700 -0.0002
 42  7 36  2 43  8 36  0                   214.192900 -0.0002
 43  7 37  2 44  8 37  0                   214.011400 -0.0002
 45  7 39  2 46  8 39  0                   213.647600 -0.0002
 47  7 41  2 48  8 41  0                   213.284100 -0.0002
 48  7 42  2 49  8 42  0                   213.102300 -0.0002
 49  7 43  2 50  8 43  0                   212.920900 -0.0002
 50  7 44  2 51  8 44  0                   212.739300 -0.0002
 55  7 49  2 56  8 49  0                   211.831300 -0.0002
 56  7 50  2 57  8 50  0                   211.649800 -0.0002
 57  7 51  2 58  8 51  0                   211.468900 -0.0002
 58  7 52  2 59  8 52  0                   211.287100 -0.0002
  8  8  1  2  9  9  1  0                   219.924300 -0.0002
  9  8  2  2 10  9  2  0                   219.799300 -0.0002
 10  8  3  2 11  9  3  0                   219.674600 -0.0002
 11  8  4  2 12  9  4  0                   219.550100 -0.0002
 12  8  5  2 13  9  5  0                   219.426300 -0.0002
 13  8  6  2 14  9  6  0                   219.302100 -0.0002
 14  8  7  2 15  9  7  0                   219.176100 -0.0002
 15  8  8  2 16  9  8  0                   219.045300 -0.0002
 16  8  9  2 17  9  9  0                   218.907300 -0.0002
 18  8 11  2 19  9 11  0                   218.597300 -0.0002
 19  8 12  2 20  9 12  0                   218.425600 -0.0002
 20  8 13  2 21  9 13  0                   218.246500 -0.0002
 25  8 18  2 26  9 18  0                   217.317500 -0.0002
 26  8 19  2 27  9 19  0                   217.132100 -0.0002
 27  8 20  2 28  9 20  0                   216.947000 -0.0002
 28  8 21  2 29  9 21  0                   216.762500 -0.0002
 30  8 23  2 31  9 23  0                   216.394700 -0.0002
 31  8 24  2 32  9 24  0                   216.211300 -0.0002
 32  8 25  2 33  9 25  0                   216.027700 -0.0002
 35  8 28  2 36  9 28  0                   215.478800 -0.0002
 36  8 29  2 37  9 29  0                   215.296000 -0.0002
 37  8 30  2 38  9 30  0                   215.113300 -0.0002
 38  8 31  2 39  9 31  0                   214.930700 -0.0002
 39  8 32  2 40  9 32  0                   214.748200 -0.0002
 40  8 33  2 41  9 33  0                   214.565700 -0.0002
 41  8 34  2 42  9 34  0                   214.383700 -0.0002
 42  8 35  2 43  9 35  0                   214.201100 -0.0002
 43  8 36  2 44  9 36  0                   214.018600 -0.0002
 44  8 37  2 45  9 37  0                   213.836900 -0.0002
 45  8 38  2 46  9 38  0                   213.654900 -0.0002
 46  8 39  2 47  9 39  0                   213.472600 -0.0002
 47  8 40  2 48  9 40  0                   213.290500 -0.0002
 48  8 41  2 49  9 41  0                   213.108600 -0.0002
 49  8 42  2 50  9 42  0                   212.926800 -0.0002
 50  8 43  2 51  9 43  0                   212.744600 -0.0002
 51  8 44  2 52  9 44  0                   212.563000 -0.0002
 52  8 45  2 53  9 45  0                   212.380600 -0.0002
 55  8 48  2 56  9 48  0                   211.835800 -0.0002
 56  8 49  2 57  9 49  0                   211.653900 -0.0002
 57  8 50  2 58  9 50  0                   211.472000 -0.0002
 59  8 52  2 60  9 52  0                   211.108300 -0.0002
 60  8 53  2 61  9 53  0                   210.926800 -0.0002
 62  8 55  2 63  9 55  0                   210.563300 -0.0002
 63  8 56  2 64  9 56  0                   210.381700 -0.0002
 64  8 57  2 65  9 57  0                   210.200200 -0.0002
 65  8 58  2 66  9 58  0                   210.018700 -0.0002
 66  8 59  2 67  9 59  0                   209.837000 -0.0002
 67  8 60  2 68  9 60  0                   209.655100 -0.0002
  9  9  1  2 10 10  1  0                   219.697000 -0.0002
 10  9  2  2 11 10  2  0                   219.571800 -0.0002
 11  9  3  2 12 10  3  0                   219.446900 -0.0002
 12  9  4  2 13 10  4  0                   219.322300 -0.0002
 13  9  5  2 14 10  5  0                   219.198400 -0.0002
 14  9  6  2 15 10  6  0                   219.074500 -0.0002
 16  9  8  2 17 10  8  0                   218.826100 -0.0002
 17  9  9  2 18 10  9  0                   218.696600 -0.0002
 18  9 10  2 19 10 10  0                   218.560000 -0.0002
 19  9 11  2 20 10 11  0                   218.412700 -0.0002
 20  9 12  2 21 10 12  0                   218.253600 -0.0002
 21  9 13  2 22 10 13  0                   218.083400 -0.0002
 23  9 15  2 24 10 15  0                   217.720500 -0.0002
 24  9 16  2 25 10 16  0                   217.533800 -0.0002
 25  9 17  2 26 10 17  0                   217.346000 -0.0002
 26  9 18  2 27 10 18  0                   217.158500 -0.0002
 27  9 19  2 28 10 19  0                   216.971100 -0.0002
 28  9 20  2 29 10 20  0                   216.785000 -0.0002
 29  9 21  2 30 10 21  0                   216.599400 -0.0002
 30  9 22  2 31 10 22  0                   216.414100 -0.0002
 31  9 23  2 32 10 23  0                   216.229100 -0.0002
 32  9 24  2 33 10 24  0                   216.044800 -0.0002
 33  9 25  2 34 10 25  0                   215.860600 -0.0002
 36  9 28  2 37 10 28  0                   215.309200 -0.0002
 37  9 29  2 38 10 29  0                   215.125900 -0.0002
 38  9 30  2 39 10 30  0                   214.942900 -0.0002
 39  9 31  2 40 10 31  0                   214.759900 -0.0002
 40  9 32  2 41 10 32  0                   214.576800 -0.0002
 41  9 33  2 42 10 33  0                   214.394200 -0.0002
 42  9 34  2 43 10 34  0                   214.211400 -0.0002
 43  9 35  2 44 10 35  0                   214.028500 -0.0002
 44  9 36  2 45 10 36  0                   213.846000 -0.0002
 45  9 37  2 46 10 37  0                   213.663300 -0.0002
 46  9 38  2 47 10 38  0                   213.480800 -0.0002
 47  9 39  2 48 10 39  0                   213.298100 -0.0002
 48  9 40  2 49 10 40  0                   213.116200 -0.0002
 49  9 41  2 50 10 41  0                   212.933900 -0.0002
 50  9 42  2 51 10 42  0                   212.751400 -0.0002
 51  9 43  2 52 10 43  0                   212.569400 -0.0002
 52  9 44  2 53 10 44  0                   212.386900 -0.0002
 56  9 48  2 57 10 48  0                   211.658500 -0.0002
 57  9 49  2 58 10 49  0                   211.476300 -0.0002
 58  9 50  2 59 10 50  0                   211.294300 -0.0002
 59  9 51  2 60 10 51  0                   211.112600 -0.0002
 61  9 53  2 62 10 53  0                   210.748400 -0.0002
 63  9 55  2 64 10 55  0                   210.384400 -0.0002
 64  9 56  2 65 10 56  0                   210.202800 -0.0002
 65  9 57  2 66 10 57  0                   210.020600 -0.0002
 66  9 58  2 67 10 58  0                   209.839100 -0.0002
 67  9 59  2 68 10 59  0                   209.656800 -0.0002
 68  9 60  2 69 10 60  0                   209.474900 -0.0002
 69  9 61  2 70 10 61  0                   209.293700 -0.0002
 70  9 62  2 71 10 62  0                   209.111500 -0.0002
 10 10  1  2 11 11  1  0                   219.469700 -0.0002
 11 10  2  2 12 11  2  0                   219.344400 -0.0002
 12 10  3  2 13 11  3  0                   219.218900 -0.0002
 13 10  4  2 14 11  4  0                   219.094200 -0.0002
 14 10  5  2 15 11  5  0                   218.969900 -0.0002
 15 10  6  2 16 11  6  0                   218.845800 -0.0002
 16 10  7  2 17 11  7  0                   218.722900 -0.0002
 17 10  8  2 18 11  8  0                   218.599900 -0.0002
 18 10  9  2 19 11  9  0                   218.475700 -0.0002
 19 10 10  2 20 11 10  0                   218.348100 -0.0002
 20 10 11  2 21 11 11  0                   218.212700 -0.0002
 21 10 12  2 22 11 12  0                   218.067300 -0.0002
 22 10 13  2 23 11 13  0                   217.909800 -0.0002
 24 10 15  2 25 11 15  0                   217.562700 -0.0002
 25 10 16  2 26 11 16  0                   217.378800 -0.0002
 26 10 17  2 27 11 17  0                   217.190900 -0.0002
 27 10 18  2 28 11 18  0                   217.002200 -0.0002
 28 10 19  2 29 11 19  0                   216.814000 -0.0002
 29 10 20  2 30 11 20  0                   216.625900 -0.0002
 30 10 21  2 31 11 21  0                   216.438700 -0.0002
 31 10 22  2 32 11 22  0                   216.251900 -0.0002
 32 10 23  2 33 11 23  0                   216.065900 -0.0002
 33 10 24  2 34 11 24  0                   215.880400 -0.0002
 34 10 25  2 35 11 25  0                   215.695200 -0.0002
 36 10 27  2 37 11 27  0                   215.326000 -0.0002
 37 10 28  2 38 11 28  0                   215.141700 -0.0002
 38 10 29  2 39 11 29  0                   214.957700 -0.0002
 40 10 31  2 41 11 31  0                   214.590100 -0.0002
 41 10 32  2 42 11 32  0                   214.406700 -0.0002
 43 10 34  2 44 11 34  0                   214.039900 -0.0002
 44 10 35  2 45 11 35  0                   213.856700 -0.0002
 45 10 36  2 46 11 36  0                   213.673800 -0.0002
 46 10 37  2 47 11 37  0                   213.490500 -0.0002
 47 10 38  2 48 11 38  0                   213.307700 -0.0002
 48 10 39  2 49 11 39  0                   213.124400 -0.0002
 49 10 40  2 50 11 40  0                   212.942300 -0.0002
 50 10 41  2 51 11 41  0                   212.759200 -0.0002
 51 10 42  2 52 11 42  0                   212.576800 -0.0002
 52 10 43  2 53 11 43  0                   212.394400 -0.0002
 53 10 44  2 54 11 44  0                   212.211800 -0.0002
 54 10 45  2 55 11 45  0                   212.029000 -0.0002
 55 10 46  2 56 11 46  0                   211.846700 -0.0002
 56 10 47  2 57 11 47  0                   211.664100 -0.0002
 57 10 48  2 58 11 48  0                   211.481600 -0.0002
 59 10 50  2 60 11 50  0                   211.116900 -0.0002
 62 10 53  2 63 11 53  0                   210.570400 -0.0002
 63 10 54  2 64 11 54  0                   210.388300 -0.0002
 65 10 56  2 66 11 56  0                   210.023900 -0.0002
 67 10 58  2 68 11 58  0                   209.659500 -0.0002
 11 11  1  2 12 12  1  0                   219.242100 -0.0002
 12 11  2  2 13 12  2  0                   219.116600 -0.0002
 13 11  3  2 14 12  3  0                   218.991200 -0.0002
 14 11  4  2 15 12  4  0                   218.866000 -0.0002
 15 11  5  2 16 12  5  0                   218.741300 -0.0002
 16 11  6  2 17 12  6  0                   218.617400 -0.0002
 17 11  7  2 18 12  7  0                   218.493700 -0.0002
 18 11  8  2 19 12  8  0                   218.371200 -0.0002
 19 11  9  2 20 12  9  0                   218.248800 -0.0002
 20 11 10  2 21 12 10  0                   218.125600 -0.0002
 21 11 11  2 22 12 11  0                   217.998400 -0.0002
 24 11 14  2 25 12 14  0                   217.565700 -0.0002
 25 11 15  2 26 12 15  0                   217.398400 -0.0002
 26 11 16  2 27 12 16  0                   217.220600 -0.0002
 28 11 18  2 29 12 18  0                   216.848700 -0.0002
 29 11 19  2 30 12 19  0                   216.658800 -0.0002
 32 11 22  2 33 12 22  0                   216.092400 -0.0002
 33 11 23  2 34 12 23  0                   215.904800 -0.0002
 34 11 24  2 35 12 24  0                   215.717900 -0.0002
 35 11 25  2 36 12 25  0                   215.531600 -0.0002
 36 11 26  2 37 12 26  0                   215.345700 -0.0002
 37 11 27  2 38 12 27  0                   215.160300 -0.0002
 38 11 28  2 39 12 28  0                   214.975300 -0.0002
 39 11 29  2 40 12 29  0                   214.790100 -0.0002
 40 11 30  2 41 12 30  0                   214.605800 -0.0002
 41 11 31  2 42 12 31  0                   214.421400 -0.0002
 42 11 32  2 43 12 32  0                   214.237400 -0.0002
 43 11 33  2 44 12 33  0                   214.053200 -0.0002
 44 11 34  2 45 12 34  0                   213.869400 -0.0002
 45 11 35  2 46 12 35  0                   213.685600 -0.0002
 46 11 36  2 47 12 36  0                   213.502100 -0.0002
 47 11 37  2 48 12 37  0                   213.318700 -0.0002
 48 11 38  2 49 12 38  0                   213.135100 -0.0002
 49 11 39  2 50 12 39  0                   212.952200 -0.0002
 50 11 40  2 51 12 40  0                   212.769200 -0.0002
 52 11 42  2 53 12 42  0                   212.402700 -0.0002
 53 11 43  2 54 12 43  0                   212.219800 -0.0002
 54 11 44  2 55 12 44  0                   212.036700 -0.0002
 55 11 45  2 56 12 45  0                   211.853700 -0.0002
 56 11 46  2 57 12 46  0                   211.671300 -0.0002
 57 11 47  2 58 12 47  0                   211.488300 -0.0002
 59 11 49  2 60 12 49  0                   211.123100 -0.0002
 61 11 51  2 62 12 51  0                   210.758000 -0.0002
 62 11 52  2 63 12 52  0                   210.575300 -0.0002
 63 11 53  2 64 12 53  0                   210.392700 -0.0002
 64 11 54  2 65 12 54  0                   210.210300 -0.0002
 65 11 55  2 66 12 55  0                   210.028000 -0.0002
 67 11 57  2 68 12 57  0                   209.662900 -0.0002
 68 11 58  2 69 12 58  0                   209.480600 -0.0002
 69 11 59  2 70 12 59  0                   209.298200 -0.0002
 71 11 61  2 72 12 61  0                   208.933600 -0.0002
 12 12  1  2 13 13  1  0                   219.014500 -0.0002
 13 12  2  2 14 13  2  0                   218.888900 -0.0002
 14 12  3  2 15 13  3  0                   218.763100 -0.0002
 15 12  4  2 16 13  4  0                   218.637900 -0.0002
 16 12  5  2 17 13  5  0                   218.512700 -0.0002
 17 12  6  2 18 13  6  0                   218.388300 -0.0002
 18 12  7  2 19 13  7  0                   218.264400 -0.0002
 19 12  8  2 20 13  8  0                   218.141300 -0.0002
 20 12  9  2 21 13  9  0                   218.019300 -0.0002
 23 12 12  2 24 13 12  0                   217.649300 -0.0002
 24 12 13  2 25 13 13  0                   217.517400 -0.0002
 25 12 14  2 26 13 14  0                   217.375700 -0.0002
 26 12 15  2 27 13 15  0                   217.221800 -0.0002
 27 12 16  2 28 13 16  0                   217.055600 -0.0002
 28 12 17  2 29 13 17  0                   216.879200 -0.0002
 29 12 18  2 30 13 18  0                   216.694900 -0.0002
 30 12 19  2 31 13 19  0                   216.506400 -0.0002
 31 12 20  2 32 13 20  0                   216.316200 -0.0002
 33 12 22  2 34 13 22  0                   215.935800 -0.0002
 34 12 23  2 35 13 23  0                   215.746500 -0.0002
 35 12 24  2 36 13 24  0                   215.557900 -0.0002
 36 12 25  2 37 13 25  0                   215.370200 -0.0002
 37 12 26  2 38 13 26  0                   215.183000 -0.0002
 38 12 27  2 39 13 27  0                   214.996400 -0.0002
 39 12 28  2 40 13 28  0                   214.810400 -0.0002
 40 12 29  2 41 13 29  0                   214.624900 -0.0002
 41 12 30  2 42 13 30  0                   214.439300 -0.0002
 42 12 31  2 43 13 31  0                   214.254300 -0.0002
 43 12 32  2 44 13 32  0                   214.069400 -0.0002
 44 12 33  2 45 13 33  0                   213.884400 -0.0002
 45 12 34  2 46 13 34  0                   213.700100 -0.0002
 46 12 35  2 47 13 35  0                   213.515700 -0.0002
 47 12 36  2 48 13 36  0                   213.331800 -0.0002
 48 12 37  2 49 13 37  0                   213.147700 -0.0002
 49 12 38  2 50 13 38  0                   212.963700 -0.0002
 50 12 39  2 51 13 39  0                   212.780000 -0.0002
 51 12 40  2 52 13 40  0                   212.596400 -0.0002
 52 12 41  2 53 13 41  0                   212.412800 -0.0002
 53 12 42  2 54 13 42  0                   212.229700 -0.0002
 55 12 44  2 56 13 44  0                   211.862900 -0.0002
 56 12 45  2 57 13 45  0                   211.679800 -0.0002
 57 12 46  2 58 13 46  0                   211.496400 -0.0002
 58 12 47  2 59 13 47  0                   211.313200 -0.0002
 59 12 48  2 60 13 48  0                   211.130100 -0.0002
 60 12 49  2 61 13 49  0                   210.947200 -0.0002
 61 12 50  2 62 13 50  0                   210.764200 -0.0002
 63 12 52  2 64 13 52  0                   210.398600 -0.0002
 64 12 53  2 65 13 53  0                   210.215700 -0.0002
 65 12 54  2 66 13 54  0                   210.032900 -0.0002
 68 12 57  2 69 13 57  0                   209.484600 -0.0002
 72 12 61  2 73 13 61  0                   208.754400 -0.0002
 13 13  1  2 14 14  1  0                   218.786600 -0.0002
 14 13  2  2 15 14  2  0                   218.660900 -0.0002
 15 13  3  2 16 14  3  0                   218.535100 -0.0002
 16 13  4  2 17 14  4  0                   218.409700 -0.0002
 17 13  5  2 18 14  5  0                   218.284400 -0.0002
 18 13  6  2 19 14  6  0                   218.159400 -0.0002
 19 13  7  2 20 14  7  0                   218.034800 -0.0002
 20 13  8  2 21 14  8  0                   217.911400 -0.0002
 21 13  9  2 22 14  9  0                   217.788900 -0.0002
 22 13 10  2 23 14 10  0                   217.666800 -0.0002
 23 13 11  2 24 14 11  0                   217.545500 -0.0002
 25 13 13  2 26 14 13  0                   217.299300 -0.0002
 26 13 14  2 27 14 14  0                   217.168800 -0.0002
 27 13 15  2 28 14 15  0                   217.029000 -0.0002
 28 13 16  2 29 14 16  0                   216.877100 -0.0002
 29 13 17  2 30 14 17  0                   216.712600 -0.0002
 30 13 18  2 31 14 18  0                   216.537100 -0.0002
 31 13 19  2 32 14 19  0                   216.353400 -0.0002
 32 13 20  2 33 14 20  0                   216.164300 -0.0002
 33 13 21  2 34 14 21  0                   215.973500 -0.0002
 34 13 22  2 35 14 22  0                   215.781600 -0.0002
 35 13 23  2 36 14 23  0                   215.590600 -0.0002
 37 13 25  2 38 14 25  0                   215.211300 -0.0002
 38 13 26  2 39 14 26  0                   215.022500 -0.0002
 39 13 27  2 40 14 27  0                   214.834700 -0.0002
 40 13 28  2 41 14 28  0                   214.647300 -0.0002
 41 13 29  2 42 14 29  0                   214.460500 -0.0002
 42 13 30  2 43 14 30  0                   214.274000 -0.0002
 43 13 31  2 44 14 31  0                   214.088300 -0.0002
 44 13 32  2 45 14 32  0                   213.902400 -0.0002
 45 13 33  2 46 14 33  0                   213.717200 -0.0002
 46 13 34  2 47 14 34  0                   213.531800 -0.0002
 47 13 35  2 48 14 35  0                   213.347000 -0.0002
 48 13 36  2 49 14 36  0                   213.162200 -0.0002
 49 13 37  2 50 14 37  0                   212.977800 -0.0002
 50 13 38  2 51 14 38  0                   212.793000 -0.0002
 51 13 39  2 52 14 39  0                   212.609000 -0.0002
 52 13 40  2 53 14 40  0                   212.424800 -0.0002
 53 13 41  2 54 14 41  0                   212.240900 -0.0002
 54 13 42  2 55 14 42  0                   212.056800 -0.0002
 55 13 43  2 56 14 43  0                   211.873200 -0.0002
 56 13 44  2 57 14 44  0                   211.689400 -0.0002
 60 13 48  2 61 14 48  0                   210.955100 -0.0002
 61 13 49  2 62 14 49  0                   210.771800 -0.0002
 62 13 50  2 63 14 50  0                   210.588600 -0.0002
 63 13 51  2 64 14 51  0                   210.405300 -0.0002
 64 13 52  2 65 14 52  0                   210.222500 -0.0002
 65 13 53  2 66 14 53  0                   210.039100 -0.0002
 67 13 55  2 68 14 55  0                   209.672700 -0.0002
 68 13 56  2 69 14 56  0                   209.489800 -0.0002
 71 13 59  2 72 14 59  0                   208.941000 -0.0002
 73 13 61  2 74 14 61  0                   208.575400 -0.0002
 14 14  1  2 15 15  1  0                   218.558600 -0.0002
 15 14  2  2 16 15  2  0                   218.432800 -0.0002
 16 14  3  2 17 15  3  0                   218.307000 -0.0002
 17 14  4  2 18 15  4  0                   218.181200 -0.0002
 18 14  5  2 19 15  5  0                   218.055800 -0.0002
 19 14  6  2 20 15  6  0                   217.930600 -0.0002
 20 14  7  2 21 15  7  0                   217.805700 -0.0002
 21 14  8  2 22 15  8  0                   217.681500 -0.0002
 22 14  9  2 23 15  9  0                   217.558200 -0.0002
 23 14 10  2 24 15 10  0                   217.435300 -0.0002
 24 14 11  2 25 15 11  0                   217.314000 -0.0002
 25 14 12  2 26 15 12  0                   217.193500 -0.0002
 26 14 13  2 27 15 13  0                   217.072500 -0.0002
 27 14 14  2 28 15 14  0                   216.948900 -0.0002
 28 14 15  2 29 15 15  0                   216.820000 -0.0002
 29 14 16  2 30 15 16  0                   216.681900 -0.0002
 32 14 19  2 33 15 19  0                   216.195000 -0.0002
 33 14 20  2 34 15 20  0                   216.011500 -0.0002
 34 14 21  2 35 15 21  0                   215.822500 -0.0002
 35 14 22  2 36 15 22  0                   215.630700 -0.0002
 36 14 23  2 37 15 23  0                   215.438500 -0.0002
 37 14 24  2 38 15 24  0                   215.246200 -0.0002
 38 14 25  2 39 15 25  0                   215.054900 -0.0002
 39 14 26  2 40 15 26  0                   214.865000 -0.0002
 40 14 27  2 41 15 27  0                   214.675300 -0.0002
 41 14 28  2 42 15 28  0                   214.486300 -0.0002
 42 14 29  2 43 15 29  0                   214.298600 -0.0002
 43 14 30  2 44 15 30  0                   214.110800 -0.0002
 44 14 31  2 45 15 31  0                   213.923900 -0.0002
 45 14 32  2 46 15 32  0                   213.737300 -0.0002
 47 14 34  2 48 15 34  0                   213.365000 -0.0002
 48 14 35  2 49 15 35  0                   213.179300 -0.0002
 49 14 36  2 50 15 36  0                   212.993800 -0.0002
 50 14 37  2 51 15 37  0                   212.808700 -0.0002
 51 14 38  2 52 15 38  0                   212.623600 -0.0002
 52 14 39  2 53 15 39  0                   212.438800 -0.0002
 53 14 40  2 54 15 40  0                   212.253800 -0.0002
 54 14 41  2 55 15 41  0                   212.069500 -0.0002
 55 14 42  2 56 15 42  0                   211.885100 -0.0002
 56 14 43  2 57 15 43  0                   211.700800 -0.0002
 57 14 44  2 58 15 44  0                   211.516600 -0.0002
 58 14 45  2 59 15 45  0                   211.332600 -0.0002
 59 14 46  2 60 15 46  0                   211.148400 -0.0002
 60 14 47  2 61 15 47  0                   210.964900 -0.0002
 62 14 49  2 63 15 49  0                   210.597500 -0.0002
 63 14 50  2 64 15 50  0                   210.413700 -0.0002
 64 14 51  2 65 15 51  0                   210.229900 -0.0002
 66 14 53  2 67 15 53  0                   209.862800 -0.0002
 68 14 55  2 69 15 55  0                   209.495900 -0.0002
 69 14 56  2 70 15 56  0                   209.312800 -0.0002
 70 14 57  2 71 15 57  0                   209.129400 -0.0002
 71 14 58  2 72 15 58  0                   208.946200 -0.0002
  7  2  6  2  6  1  6  0                   223.162200 -0.0002
  8  2  7  2  7  1  7  0                   223.341500 -0.0002
  9  2  8  2  8  1  8  0                   223.521900 -0.0002
 10  2  9  2  9  1  9  0                   223.701800 -0.0002
 11  2 10  2 10  1 10  0                   223.882200 -0.0002
 12  2 11  2 11  1 11  0                   224.062900 -0.0002
 14  2 13  2 13  1 13  0                   224.423100 -0.0002
 15  2 14  2 14  1 14  0                   224.602900 -0.0002
 16  2 15  2 15  1 15  0                   224.782500 -0.0002
 17  2 16  2 16  1 16  0                   224.963000 -0.0002
 18  2 17  2 17  1 17  0                   225.142900 -0.0002
 20  2 19  2 19  1 19  0                   225.503200 -0.0002
 21  2 20  2 20  1 20  0                   225.682900 -0.0002
 22  2 21  2 21  1 21  0                   225.863100 -0.0002
 23  2 22  2 22  1 22  0                   226.043000 -0.0002
 26  2 25  2 25  1 25  0                   226.582700 -0.0002
 27  2 26  2 26  1 26  0                   226.762500 -0.0002
 28  2 27  2 27  1 27  0                   226.942400 -0.0002
 29  2 28  2 28  1 28  0                   227.122400 -0.0002
 30  2 29  2 29  1 29  0                   227.302700 -0.0002
 31  2 30  2 30  1 30  0                   227.482400 -0.0002
 32  2 31  2 31  1 31  0                   227.662200 -0.0002
 33  2 32  2 32  1 32  0                   227.842600 -0.0002
 34  2 33  2 33  1 33  0                   228.022000 -0.0002
 36  2 35  2 35  1 35  0                   228.382300 -0.0002
 38  2 37  2 37  1 37  0                   228.741800 -0.0002
 40  2 39  2 39  1 39  0                   229.101500 -0.0002
 43  2 42  2 42  1 42  0                   229.641100 -0.0002
 46  2 45  2 45  1 45  0                   230.181000 -0.0002
 47  2 46  2 46  1 46  0                   230.361300 -0.0002
 48  2 47  2 47  1 47  0                   230.541000 -0.0002
 50  2 49  2 49  1 49  0                   230.900600 -0.0002
 53  2 52  2 52  1 52  0                   231.440300 -0.0002
 54  2 53  2 53  1 53  0                   231.620200 -0.0002
 56  2 55  2 55  1 55  0                   231.980000 -0.0002
  7  3  5  2  6  2  5  0                   223.154200 -0.0002
  8  3  6  2  7  2  6  0                   223.329200 -0.0002
 10  3  8  2  9  2  8  0                   223.687700 -0.0002
 11  3  9  2 10  2  9  0                   223.868100 -0.0002
 12  3 10  2 11  2 10  0                   224.048700 -0.0002
 13  3 11  2 12  2 11  0                   224.228600 -0.0002
 14  3 12  2 13  2 12  0                   224.409200 -0.0002
 15  3 13  2 14  2 13  0                   224.589300 -0.0002
 16  3 14  2 15  2 14  0                   224.769800 -0.0002
 17  3 15  2 16  2 15  0                   224.949400 -0.0002
 18  3 16  2 17  2 16  0                   225.129400 -0.0002
 20  3 18  2 19  2 18  0                   225.489800 -0.0002
 21  3 19  2 20  2 19  0                   225.669700 -0.0002
 22  3 20  2 21  2 20  0                   225.849300 -0.0002
 23  3 21  2 22  2 21  0                   226.029200 -0.0002
 24  3 22  2 23  2 22  0                   226.209300 -0.0002
 25  3 23  2 24  2 23  0                   226.389400 -0.0002
 26  3 24  2 25  2 24  0                   226.568700 -0.0002
 27  3 25  2 26  2 25  0                   226.749100 -0.0002
 28  3 26  2 27  2 26  0                   226.928900 -0.0002
 32  3 30  2 31  2 30  0                   227.648200 -0.0002
 34  3 32  2 33  2 32  0                   228.007700 -0.0002
 36  3 34  2 35  2 34  0                   228.366900 -0.0002
 38  3 36  2 37  2 36  0                   228.726600 -0.0002
 40  3 38  2 39  2 38  0                   229.086400 -0.0002
 41  3 39  2 40  2 39  0                   229.266000 -0.0002
 43  3 41  2 42  2 41  0                   229.625200 -0.0002
 44  3 42  2 43  2 42  0                   229.805200 -0.0002
 45  3 43  2 44  2 43  0                   229.985200 -0.0002
 47  3 45  2 46  2 45  0                   230.344800 -0.0002
 48  3 46  2 47  2 46  0                   230.524500 -0.0002
 49  3 47  2 48  2 47  0                   230.704500 -0.0002
 50  3 48  2 49  2 48  0                   230.883700 -0.0002
 51  3 49  2 50  2 49  0                   231.063500 -0.0002
 52  3 50  2 51  2 50  0                   231.243100 -0.0002
 53  3 51  2 52  2 51  0                   231.423000 -0.0002
 54  3 52  2 53  2 52  0                   231.602500 -0.0002
  5  4  2  2  4  3  2  0                   222.894000 -0.0002
  6  4  3  2  5  3  3  0                   223.029500 -0.0002
  8  4  5  2  7  3  5  0                   223.331500 -0.0002
 10  4  7  2  9  3  7  0                   223.671800 -0.0002
 12  4  9  2 11  3  9  0                   224.030300 -0.0002
 14  4 11  2 13  3 11  0                   224.392000 -0.0002
 15  4 12  2 14  3 12  0                   224.573200 -0.0002
 16  4 13  2 15  3 13  0                   224.753700 -0.0002
 18  4 15  2 17  3 15  0                   225.114500 -0.0002
 19  4 16  2 18  3 16  0                   225.294400 -0.0002
 20  4 17  2 19  3 17  0                   225.474400 -0.0002
 21  4 18  2 20  3 18  0                   225.654300 -0.0002
 22  4 19  2 21  3 19  0                   225.834500 -0.0002
 23  4 20  2 22  3 20  0                   226.014800 -0.0002
 24  4 21  2 23  3 21  0                   226.194700 -0.0002
 25  4 22  2 24  3 22  0                   226.374300 -0.0002
 26  4 23  2 25  3 23  0                   226.554000 -0.0002
 27  4 24  2 26  3 24  0                   226.734200 -0.0002
 28  4 25  2 27  3 25  0                   226.914000 -0.0002
 29  4 26  2 28  3 26  0                   227.093700 -0.0002
 31  4 28  2 30  3 28  0                   227.453100 -0.0002
 32  4 29  2 31  3 29  0                   227.632700 -0.0002
 33  4 30  2 32  3 30  0                   227.812500 -0.0002
 34  4 31  2 33  3 31  0                   227.992500 -0.0002
 36  4 33  2 35  3 33  0                   228.351800 -0.0002
 38  4 35  2 37  3 35  0                   228.710900 -0.0002
 39  4 36  2 38  3 36  0                   228.890900 -0.0002
 42  4 39  2 41  3 39  0                   229.429600 -0.0002
 44  4 41  2 43  3 41  0                   229.789200 -0.0002
 46  4 43  2 45  3 43  0                   230.147800 -0.0002
 48  4 45  2 47  3 45  0                   230.507300 -0.0002
 49  4 46  2 48  3 46  0                   230.686900 -0.0002
 50  4 47  2 49  3 47  0                   230.866100 -0.0002
 51  4 48  2 50  3 48  0                   231.046300 -0.0002
 52  4 49  2 51  3 49  0                   231.225800 -0.0002
 53  4 50  2 52  3 50  0                   231.405100 -0.0002
 54  4 51  2 53  3 51  0                   231.584900 -0.0002
 55  4 52  2 54  3 52  0                   231.764400 -0.0002
 56  4 53  2 55  3 53  0                   231.944100 -0.0002
 59  4 56  2 58  3 56  0                   232.482800 -0.0002
 60  4 57  2 59  3 57  0                   232.661900 -0.0002
 63  4 60  2 62  3 60  0                   233.200800 -0.0002
 64  4 61  2 63  3 61  0                   233.380100 -0.0002
 67  4 64  2 66  3 64  0                   233.918800 -0.0002
 69  4 66  2 68  3 66  0                   234.277900 -0.0002
  5  5  1  2  4  4  1  0                   222.989800 -0.0002
  8  5  4  2  7  4  4  0                   223.376500 -0.0002
 10  5  6  2  9  4  6  0                   223.674400 -0.0002
 12  5  8  2 11  4  8  0                   224.012100 -0.0002
 13  5  9  2 12  4  9  0                   224.190000 -0.0002
 14  5 10  2 13  4 10  0                   224.370700 -0.0002
 15  5 11  2 14  4 11  0                   224.552100 -0.0002
 16  5 12  2 15  4 12  0                   224.733300 -0.0002
 17  5 13  2 16  4 13  0                   224.914800 -0.0002
 18  5 14  2 17  4 14  0                   225.095800 -0.0002
 19  5 15  2 18  4 15  0                   225.276500 -0.0002
 20  5 16  2 19  4 16  0                   225.457400 -0.0002
 21  5 17  2 20  4 17  0                   225.637300 -0.0002
 22  5 18  2 21  4 18  0                   225.817300 -0.0002
 23  5 19  2 22  4 19  0                   225.997900 -0.0002
 24  5 20  2 23  4 20  0                   226.177900 -0.0002
 25  5 21  2 24  4 21  0                   226.357900 -0.0002
 26  5 22  2 25  4 22  0                   226.538300 -0.0002
 27  5 23  2 26  4 23  0                   226.718000 -0.0002
 28  5 24  2 27  4 24  0                   226.897500 -0.0002
 29  5 25  2 28  4 25  0                   227.077400 -0.0002
 30  5 26  2 29  4 26  0                   227.257100 -0.0002
 31  5 27  2 30  4 27  0                   227.437100 -0.0002
 32  5 28  2 31  4 28  0                   227.616600 -0.0002
 33  5 29  2 32  4 29  0                   227.796300 -0.0002
 34  5 30  2 33  4 30  0                   227.976000 -0.0002
 35  5 31  2 34  4 31  0                   228.155700 -0.0002
 36  5 32  2 35  4 32  0                   228.335000 -0.0002
 37  5 33  2 36  4 33  0                   228.514800 -0.0002
 38  5 34  2 37  4 34  0                   228.694000 -0.0002
 39  5 35  2 38  4 35  0                   228.874200 -0.0002
 42  5 38  2 41  4 38  0                   229.412800 -0.0002
 43  5 39  2 42  4 39  0                   229.592000 -0.0002
 44  5 40  2 43  4 40  0                   229.771800 -0.0002
 45  5 41  2 44  4 41  0                   229.951200 -0.0002
 47  5 43  2 46  4 43  0                   230.310200 -0.0002
 48  5 44  2 47  4 44  0                   230.489600 -0.0002
 49  5 45  2 48  4 45  0                   230.668800 -0.0002
 52  5 48  2 51  4 48  0                   231.207400 -0.0002
 53  5 49  2 52  4 49  0                   231.386900 -0.0002
 54  5 50  2 53  4 50  0                   231.566100 -0.0002
 56  5 52  2 55  4 52  0                   231.925400 -0.0002
 57  5 53  2 56  4 53  0                   232.104500 -0.0002
 58  5 54  2 57  4 54  0                   232.284100 -0.0002
 59  5 55  2 58  4 55  0                   232.463600 -0.0002
 60  5 56  2 59  4 56  0                   232.642800 -0.0002
 63  5 59  2 62  4 59  0                   233.181000 -0.0002
 64  5 60  2 63  4 60  0                   233.360600 -0.0002
 66  5 62  2 65  4 62  0                   233.719100 -0.0002
 71  5 67  2 70  4 67  0                   234.616200 -0.0002
  6  6  1  2  5  5  1  0                   223.214500 -0.0002
  7  6  2  2  6  5  2  0                   223.338500 -0.0002
  8  6  3  2  7  5  3  0                   223.462600 -0.0002
  9  6  4  2  8  5  4  0                   223.589200 -0.0002
 10  6  5  2  9  5  5  0                   223.721500 -0.0002
 11  6  6  2 10  5  6  0                   223.862400 -0.0002
 13  6  8  2 12  5  8  0                   224.178100 -0.0002
 14  6  9  2 13  5  9  0                   224.350200 -0.0002
 15  6 10  2 14  5 10  0                   224.527700 -0.0002
 16  6 11  2 15  5 11  0                   224.708400 -0.0002
 17  6 12  2 16  5 12  0                   224.890500 -0.0002
 19  6 14  2 18  5 14  0                   225.254100 -0.0002
 20  6 15  2 19  5 15  0                   225.436000 -0.0002
 21  6 16  2 20  5 16  0                   225.616900 -0.0002
 22  6 17  2 21  5 17  0                   225.797700 -0.0002
 23  6 18  2 22  5 18  0                   225.978600 -0.0002
 24  6 19  2 23  5 19  0                   226.158900 -0.0002
 25  6 20  2 24  5 20  0                   226.339400 -0.0002
 26  6 21  2 25  5 21  0                   226.519400 -0.0002
 27  6 22  2 26  5 22  0                   226.699700 -0.0002
 28  6 23  2 27  5 23  0                   226.879700 -0.0002
 29  6 24  2 28  5 24  0                   227.059800 -0.0002
 30  6 25  2 29  5 25  0                   227.239300 -0.0002
 31  6 26  2 30  5 26  0                   227.419600 -0.0002
 32  6 27  2 31  5 27  0                   227.599100 -0.0002
 33  6 28  2 32  5 28  0                   227.779000 -0.0002
 34  6 29  2 33  5 29  0                   227.958500 -0.0002
 35  6 30  2 34  5 30  0                   228.138100 -0.0002
 37  6 32  2 36  5 32  0                   228.497300 -0.0002
 38  6 33  2 37  5 33  0                   228.676800 -0.0002
 39  6 34  2 38  5 34  0                   228.856500 -0.0002
 40  6 35  2 39  5 35  0                   229.035800 -0.0002
 41  6 36  2 40  5 36  0                   229.215500 -0.0002
 42  6 37  2 41  5 37  0                   229.395300 -0.0002
 43  6 38  2 42  5 38  0                   229.574200 -0.0002
 45  6 40  2 44  5 40  0                   229.933300 -0.0002
 47  6 42  2 46  5 42  0                   230.292300 -0.0002
 48  6 43  2 47  5 43  0                   230.471500 -0.0002
 49  6 44  2 48  5 44  0                   230.650800 -0.0002
 51  6 46  2 50  5 46  0                   231.009400 -0.0002
 52  6 47  2 51  5 47  0                   231.188700 -0.0002
 53  6 48  2 52  5 48  0                   231.368300 -0.0002
 54  6 49  2 53  5 49  0                   231.547700 -0.0002
 55  6 50  2 54  5 50  0                   231.727100 -0.0002
 57  6 52  2 56  5 52  0                   232.085600 -0.0002
 58  6 53  2 57  5 53  0                   232.264800 -0.0002
 60  6 55  2 59  5 55  0                   232.622900 -0.0002
 61  6 56  2 60  5 56  0                   232.802300 -0.0002
 62  6 57  2 61  5 57  0                   232.981700 -0.0002
  7  7  1  2  6  6  1  0                   223.439600 -0.0002
  8  7  2  2  7  6  2  0                   223.562800 -0.0002
  9  7  3  2  8  6  3  0                   223.685700 -0.0002
 10  7  4  2  9  6  4  0                   223.809100 -0.0002
 11  7  5  2 10  6  5  0                   223.934300 -0.0002
 13  7  7  2 12  6  7  0                   224.203700 -0.0002
 17  7 11  2 16  6 11  0                   224.863700 -0.0002
 18  7 12  2 17  6 12  0                   225.044300 -0.0002
 19  7 13  2 18  6 13  0                   225.227200 -0.0002
 21  7 15  2 20  6 15  0                   225.591800 -0.0002
 22  7 16  2 21  6 16  0                   225.773900 -0.0002
 23  7 17  2 22  6 17  0                   225.955600 -0.0002
 25  7 19  2 24  6 19  0                   226.317900 -0.0002
 26  7 20  2 25  6 20  0                   226.498900 -0.0002
 27  7 21  2 26  6 21  0                   226.679300 -0.0002
 28  7 22  2 27  6 22  0                   226.859900 -0.0002
 29  7 23  2 28  6 23  0                   227.039500 -0.0002
 30  7 24  2 29  6 24  0                   227.219900 -0.0002
 31  7 25  2 30  6 25  0                   227.400000 -0.0002
 32  7 26  2 31  6 26  0                   227.580200 -0.0002
 33  7 27  2 32  6 27  0                   227.759900 -0.0002
 34  7 28  2 33  6 28  0                   227.939700 -0.0002
 35  7 29  2 34  6 29  0                   228.119500 -0.0002
 36  7 30  2 35  6 30  0                   228.299000 -0.0002
 37  7 31  2 36  6 31  0                   228.478700 -0.0002
 38  7 32  2 37  6 32  0                   228.658300 -0.0002
 39  7 33  2 38  6 33  0                   228.837800 -0.0002
 40  7 34  2 39  6 34  0                   229.017200 -0.0002
 41  7 35  2 40  6 35  0                   229.196800 -0.0002
 43  7 37  2 42  6 37  0                   229.555700 -0.0002
 45  7 39  2 44  6 39  0                   229.914600 -0.0002
 46  7 40  2 45  6 40  0                   230.093800 -0.0002
 47  7 41  2 46  6 41  0                   230.273000 -0.0002
 48  7 42  2 47  6 42  0                   230.452500 -0.0002
 49  7 43  2 48  6 43  0                   230.631900 -0.0002
 51  7 45  2 50  6 45  0                   230.990400 -0.0002
 52  7 46  2 51  6 46  0                   231.169900 -0.0002
 53  7 47  2 52  6 47  0                   231.348700 -0.0002
 55  7 49  2 54  6 49  0                   231.707300 -0.0002
 57  7 51  2 56  6 51  0                   232.065300 -0.0002
 59  7 53  2 58  6 53  0                   232.424300 -0.0002
 60  7 54  2 59  6 54  0                   232.603100 -0.0002
 61  7 55  2 60  6 55  0                   232.782200 -0.0002
 62  7 56  2 61  6 56  0                   232.961400 -0.0002
 63  7 57  2 62  6 57  0                   233.140000 -0.0002
 65  7 59  2 64  6 59  0                   233.498400 -0.0002
 66  7 60  2 65  6 60  0                   233.677500 -0.0002
 67  7 61  2 66  6 61  0                   233.856600 -0.0002
 68  7 62  2 67  6 62  0                   234.035500 -0.0002
 70  7 64  2 69  6 64  0                   234.394000 -0.0002
 72  7 66  2 71  6 66  0                   234.751900 -0.0002
 73  7 67  2 72  6 67  0                   234.931200 -0.0002
  8  8  1  2  7  7  1  0                   223.664200 -0.0002
  9  8  2  2  8  7  2  0                   223.787500 -0.0002
 10  8  3  2  9  7  3  0                   223.910200 -0.0002
 11  8  4  2 10  7  4  0                   224.032100 -0.0002
 12  8  5  2 11  7  5  0                   224.154200 -0.0002
 14  8  7  2 13  7  7  0                   224.406800 -0.0002
 17  8 10  2 16  7 10  0                   224.851200 -0.0002
 18  8 11  2 17  7 11  0                   225.020500 -0.0002
 19  8 12  2 18  7 12  0                   225.197500 -0.0002
 20  8 13  2 19  7 13  0                   225.378600 -0.0002
 21  8 14  2 20  7 14  0                   225.561300 -0.0002
 22  8 15  2 21  7 15  0                   225.744800 -0.0002
 23  8 16  2 22  7 16  0                   225.928000 -0.0002
 24  8 17  2 23  7 17  0                   226.110600 -0.0002
 25  8 18  2 24  7 18  0                   226.292700 -0.0002
 26  8 19  2 25  7 19  0                   226.474400 -0.0002
 27  8 20  2 26  7 20  0                   226.655800 -0.0002
 28  8 21  2 27  7 21  0                   226.837200 -0.0002
 29  8 22  2 28  7 22  0                   227.018100 -0.0002
 30  8 23  2 29  7 23  0                   227.198700 -0.0002
 31  8 24  2 30  7 24  0                   227.378700 -0.0002
 32  8 25  2 31  7 25  0                   227.559000 -0.0002
 33  8 26  2 32  7 26  0                   227.739300 -0.0002
 34  8 27  2 33  7 27  0                   227.919300 -0.0002
 35  8 28  2 34  7 28  0                   228.099200 -0.0002
 36  8 29  2 35  7 29  0                   228.279000 -0.0002
 37  8 30  2 36  7 30  0                   228.459000 -0.0002
 38  8 31  2 37  7 31  0                   228.638500 -0.0002
 39  8 32  2 38  7 32  0                   228.818100 -0.0002
 40  8 33  2 39  7 33  0                   228.997700 -0.0002
 41  8 34  2 40  7 34  0                   229.177300 -0.0002
 42  8 35  2 41  7 35  0                   229.356800 -0.0002
 43  8 36  2 42  7 36  0                   229.536100 -0.0002
 46  8 39  2 45  7 39  0                   230.074200 -0.0002
 48  8 41  2 47  7 41  0                   230.432700 -0.0002
 49  8 42  2 48  7 42  0                   230.611900 -0.0002
 50  8 43  2 49  7 43  0                   230.791300 -0.0002
 51  8 44  2 50  7 44  0                   230.970300 -0.0002
 52  8 45  2 51  7 45  0                   231.150000 -0.0002
 55  8 48  2 54  7 48  0                   231.687300 -0.0002
 57  8 50  2 56  7 50  0                   232.045200 -0.0002
 59  8 52  2 58  7 52  0                   232.403400 -0.0002
 60  8 53  2 59  7 53  0                   232.582600 -0.0002
 61  8 54  2 60  7 54  0                   232.761500 -0.0002
 64  8 57  2 63  7 57  0                   233.298400 -0.0002
 65  8 58  2 64  7 58  0                   233.477400 -0.0002
 68  8 61  2 67  7 61  0                   234.014300 -0.0002
 69  8 62  2 68  7 62  0                   234.193400 -0.0002
 70  8 63  2 69  7 63  0                   234.372600 -0.0002
 71  8 64  2 70  7 64  0                   234.551100 -0.0002
  9  9  1  2  8  8  1  0                   223.889200 -0.0002
 10  9  2  2  9  8  2  0                   224.012100 -0.0002
 11  9  3  2 10  8  3  0                   224.134700 -0.0002
 12  9  4  2 11  8  4  0                   224.256400 -0.0002
 13  9  5  2 12  8  5  0                   224.377700 -0.0002
 15  9  7  2 14  8  7  0                   224.621200 -0.0002
 16  9  8  2 15  8  8  0                   224.748000 -0.0002
 17  9  9  2 16  8  9  0                   224.882600 -0.0002
 20  9 12  2 19  8 12  0                   225.353600 -0.0002
 21  9 13  2 20  8 13  0                   225.530000 -0.0002
 22  9 14  2 21  8 14  0                   225.711200 -0.0002
 23  9 15  2 22  8 15  0                   225.894100 -0.0002
 24  9 16  2 23  8 16  0                   226.078200 -0.0002
 26  9 18  2 25  8 18  0                   226.445300 -0.0002
 27  9 19  2 26  8 19  0                   226.628300 -0.0002
 28  9 20  2 27  8 20  0                   226.810400 -0.0002
 29  9 21  2 28  8 21  0                   226.992300 -0.0002
 30  9 22  2 29  8 22  0                   227.173500 -0.0002
 31  9 23  2 30  8 23  0                   227.354800 -0.0002
 32  9 24  2 31  8 24  0                   227.535600 -0.0002
 33  9 25  2 32  8 25  0                   227.716100 -0.0002
 34  9 26  2 33  8 26  0                   227.896700 -0.0002
 35  9 27  2 34  8 27  0                   228.077000 -0.0002
 36  9 28  2 35  8 28  0                   228.257300 -0.0002
 37  9 29  2 36  8 29  0                   228.436900 -0.0002
 38  9 30  2 37  8 30  0                   228.617100 -0.0002
 40  9 32  2 39  8 32  0                   228.976700 -0.0002
 41  9 33  2 40  8 33  0                   229.156300 -0.0002
 42  9 34  2 41  8 34  0                   229.335700 -0.0002
 43  9 35  2 42  8 35  0                   229.515400 -0.0002
 44  9 36  2 43  8 36  0                   229.694600 -0.0002
 45  9 37  2 44  8 37  0                   229.874000 -0.0002
 47  9 39  2 46  8 39  0                   230.232800 -0.0002
 48  9 40  2 47  8 40  0                   230.412300 -0.0002
 49  9 41  2 48  8 41  0                   230.591700 -0.0002
 50  9 42  2 49  8 42  0                   230.770700 -0.0002
 51  9 43  2 50  8 43  0                   230.949800 -0.0002
 52  9 44  2 51  8 44  0                   231.129000 -0.0002
 53  9 45  2 52  8 45  0                   231.308000 -0.0002
 54  9 46  2 53  8 46  0                   231.487300 -0.0002
 56  9 48  2 55  8 48  0                   231.845300 -0.0002
 58  9 50  2 57  8 50  0                   232.203500 -0.0002
 59  9 51  2 58  8 51  0                   232.382500 -0.0002
 60  9 52  2 59  8 52  0                   232.561100 -0.0002
 61  9 53  2 60  8 53  0                   232.740500 -0.0002
 62  9 54  2 61  8 54  0                   232.919000 -0.0002
 65  9 57  2 64  8 57  0                   233.455700 -0.0002
 66  9 58  2 65  8 58  0                   233.634500 -0.0002
 67  9 59  2 66  8 59  0                   233.813500 -0.0002
 10 10  1  2  9  9  1  0                   224.113400 -0.0002
 11 10  2  2 10  9  2  0                   224.236600 -0.0002
 12 10  3  2 11  9  3  0                   224.359200 -0.0002
 13 10  4  2 12  9  4  0                   224.481100 -0.0002
 15 10  6  2 14  9  6  0                   224.722300 -0.0002
 16 10  7  2 15  9  7  0                   224.842500 -0.0002
 17 10  8  2 16  9  8  0                   224.963000 -0.0002
 18 10  9  2 17  9  9  0                   225.088000 -0.0002
 19 10 10  2 18  9 10  0                   225.220600 -0.0002
 20 10 11  2 19  9 11  0                   225.363600 -0.0002
 21 10 12  2 20  9 12  0                   225.519200 -0.0002
 22 10 13  2 21  9 13  0                   225.685600 -0.0002
 23 10 14  2 22  9 14  0                   225.860700 -0.0002
 24 10 15  2 23  9 15  0                   226.041900 -0.0002
 25 10 16  2 24  9 16  0                   226.225800 -0.0002
 26 10 17  2 25  9 17  0                   226.410300 -0.0002
 28 10 19  2 27  9 19  0                   226.778500 -0.0002
 29 10 20  2 28  9 20  0                   226.962000 -0.0002
 30 10 21  2 29  9 21  0                   227.144800 -0.0002
 31 10 22  2 30  9 22  0                   227.327000 -0.0002
 32 10 23  2 31  9 23  0                   227.508900 -0.0002
 33 10 24  2 32  9 24  0                   227.690100 -0.0002
 34 10 25  2 33  9 25  0                   227.871400 -0.0002
 35 10 26  2 34  9 26  0                   228.052200 -0.0002
 36 10 27  2 35  9 27  0                   228.232900 -0.0002
 37 10 28  2 36  9 28  0                   228.413300 -0.0002
 38 10 29  2 37  9 29  0                   228.593500 -0.0002
 39 10 30  2 38  9 30  0                   228.773800 -0.0002
 40 10 31  2 39  9 31  0                   228.953900 -0.0002
 42 10 33  2 41  9 33  0                   229.313300 -0.0002
 44 10 35  2 43  9 35  0                   229.672700 -0.0002
 45 10 36  2 44  9 36  0                   229.852400 -0.0002
 46 10 37  2 45  9 37  0                   230.031400 -0.0002
 47 10 38  2 46  9 38  0                   230.211100 -0.0002
 48 10 39  2 47  9 39  0                   230.390600 -0.0002
 49 10 40  2 48  9 40  0                   230.569800 -0.0002
 50 10 41  2 49  9 41  0                   230.749000 -0.0002
 53 10 44  2 52  9 44  0                   231.286800 -0.0002
 54 10 45  2 53  9 45  0                   231.465600 -0.0002
 55 10 46  2 54  9 46  0                   231.644700 -0.0002
 56 10 47  2 55  9 47  0                   231.823700 -0.0002
 57 10 48  2 56  9 48  0                   232.002600 -0.0002
 58 10 49  2 57  9 49  0                   232.181600 -0.0002
 59 10 50  2 58  9 50  0                   232.360300 -0.0002
 60 10 51  2 59  9 51  0                   232.539400 -0.0002
 62 10 53  2 61  9 53  0                   232.897100 -0.0002
 63 10 54  2 62  9 54  0                   233.076000 -0.0002
 64 10 55  2 63  9 55  0                   233.254700 -0.0002
 65 10 56  2 64  9 56  0                   233.433600 -0.0002
 67 10 58  2 66  9 58  0                   233.790800 -0.0002
 71 10 62  2 70  9 62  0                   234.506000 -0.0002
 72 10 63  2 71  9 63  0                   234.684700 -0.0002
 11 11  1  2 10 10  1  0                   224.337900 -0.0002
 12 11  2  2 11 10  2  0                   224.460800 -0.0002
 13 11  3  2 12 10  3  0                   224.583400 -0.0002
 14 11  4  2 13 10  4  0                   224.705300 -0.0002
 15 11  5  2 14 10  5  0                   224.826600 -0.0002
 16 11  6  2 15 10  6  0                   224.946600 -0.0002
 17 11  7  2 16 10  7  0                   225.065800 -0.0002
 18 11  8  2 17 10  8  0                   225.184800 -0.0002
 19 11  9  2 18 10  9  0                   225.304300 -0.0002
 20 11 10  2 19 10 10  0                   225.427400 -0.0002
 22 11 12  2 21 10 12  0                   225.698500 -0.0002
 23 11 13  2 22 10 13  0                   225.851600 -0.0002
 24 11 14  2 23 10 14  0                   226.016400 -0.0002
 25 11 15  2 24 10 15  0                   226.190600 -0.0002
 26 11 16  2 25 10 16  0                   226.371500 -0.0002
 27 11 17  2 26 10 17  0                   226.555500 -0.0002
 28 11 18  2 27 10 18  0                   226.740600 -0.0002
 29 11 19  2 28 10 19  0                   226.925900 -0.0002
 30 11 20  2 29 10 20  0                   227.110300 -0.0002
 31 11 21  2 30 10 21  0                   227.294400 -0.0002
 32 11 22  2 31 10 22  0                   227.477700 -0.0002
 34 11 24  2 33 10 24  0                   227.842600 -0.0002
 36 11 26  2 35 10 26  0                   228.205900 -0.0002
 37 11 27  2 36 10 27  0                   228.387100 -0.0002
 38 11 28  2 37 10 28  0                   228.568000 -0.0002
 39 11 29  2 38 10 29  0                   228.748500 -0.0002
 40 11 30  2 39 10 30  0                   228.928700 -0.0002
 41 11 31  2 40 10 31  0                   229.109300 -0.0002
 42 11 32  2 41 10 32  0                   229.289300 -0.0002
 44 11 34  2 43 10 34  0                   229.649100 -0.0002
 46 11 36  2 45 10 36  0                   230.008300 -0.0002
 47 11 37  2 46 10 37  0                   230.188100 -0.0002
 48 11 38  2 47 10 38  0                   230.367400 -0.0002
 49 11 39  2 48 10 39  0                   230.547000 -0.0002
 51 11 41  2 50 10 41  0                   230.905400 -0.0002
 52 11 42  2 51 10 42  0                   231.084900 -0.0002
 53 11 43  2 52 10 43  0                   231.264000 -0.0002
 54 11 44  2 53 10 44  0                   231.443200 -0.0002
 55 11 45  2 54 10 45  0                   231.622200 -0.0002
 56 11 46  2 55 10 46  0                   231.801200 -0.0002
 57 11 47  2 56 10 47  0                   231.980000 -0.0002
 58 11 48  2 57 10 48  0                   232.159000 -0.0002
 59 11 49  2 58 10 49  0                   232.338000 -0.0002
 60 11 50  2 59 10 50  0                   232.516800 -0.0002
 61 11 51  2 60 10 51  0                   232.695900 -0.0002
 62 11 52  2 61 10 52  0                   232.874500 -0.0002
 63 11 53  2 62 10 53  0                   233.053500 -0.0002
 64 11 54  2 63 10 54  0                   233.232300 -0.0002
 65 11 55  2 64 10 55  0                   233.410800 -0.0002
 66 11 56  2 65 10 56  0                   233.589500 -0.0002
 67 11 57  2 66 10 57  0                   233.768400 -0.0002
 69 11 59  2 68 10 59  0                   234.125400 -0.0002
 71 11 61  2 70 10 61  0                   234.482700 -0.0002
 74 11 64  2 73 10 64  0                   235.018700 -0.0002
 75 11 65  2 74 10 65  0                   235.197200 -0.0002
 76 11 66  2 75 10 66  0                   235.375700 -0.0002
 77 11 67  2 76 10 67  0                   235.554300 -0.0002
 78 11 68  2 77 10 68  0                   235.732800 -0.0002
 79 11 69  2 78 10 69  0                   235.911500 -0.0002
 80 11 70  2 79 10 70  0                   236.089900 -0.0002
 81 11 71  2 80 10 71  0                   236.268400 -0.0002
 83 11 73  2 82 10 73  0                   236.624900 -0.0002
 12 12  1  2 11 11  1  0                   224.562200 -0.0002
 13 12  2  2 12 11  2  0                   224.685300 -0.0002
 14 12  3  2 13 11  3  0                   224.807600 -0.0002
 15 12  4  2 14 11  4  0                   224.929500 -0.0002
 16 12  5  2 15 11  5  0                   225.051000 -0.0002
 17 12  6  2 16 11  6  0                   225.171300 -0.0002
 18 12  7  2 17 11  7  0                   225.290600 -0.0002
 19 12  8  2 18 11  8  0                   225.408600 -0.0002
 20 12  9  2 19 11  9  0                   225.526500 -0.0002
 21 12 10  2 20 11 10  0                   225.644500 -0.0002
 22 12 11  2 21 11 11  0                   225.765600 -0.0002
 23 12 12  2 22 11 12  0                   225.894100 -0.0002
 24 12 13  2 23 11 13  0                   226.032600 -0.0002
 25 12 14  2 24 11 14  0                   226.183300 -0.0002
 26 12 15  2 25 11 15  0                   226.345800 -0.0002
 27 12 16  2 26 11 16  0                   226.519400 -0.0002
 28 12 17  2 27 11 17  0                   226.699700 -0.0002
 30 12 19  2 29 11 19  0                   227.069300 -0.0002
 31 12 20  2 30 11 20  0                   227.255500 -0.0002
 34 12 23  2 33 11 23  0                   227.809200 -0.0002
 35 12 24  2 34 11 24  0                   227.992500 -0.0002
 36 12 25  2 35 11 25  0                   228.175100 -0.0002
 37 12 26  2 36 11 26  0                   228.357200 -0.0002
 38 12 27  2 37 11 27  0                   228.539100 -0.0002
 39 12 28  2 38 11 28  0                   228.720400 -0.0002
 40 12 29  2 39 11 29  0                   228.901900 -0.0002
 41 12 30  2 40 11 30  0                   229.082500 -0.0002
 42 12 31  2 41 11 31  0                   229.263000 -0.0002
 43 12 32  2 42 11 32  0                   229.443400 -0.0002
 44 12 33  2 43 11 33  0                   229.623600 -0.0002
 45 12 34  2 44 11 34  0                   229.803800 -0.0002
 46 12 35  2 45 11 35  0                   229.983700 -0.0002
 47 12 36  2 46 11 36  0                   230.163800 -0.0002
 48 12 37  2 47 11 37  0                   230.343100 -0.0002
 49 12 38  2 48 11 38  0                   230.522700 -0.0002
 52 12 41  2 51 11 41  0                   231.061100 -0.0002
 54 12 43  2 53 11 43  0                   231.419700 -0.0002
 55 12 44  2 54 11 44  0                   231.598500 -0.0002
 56 12 45  2 55 11 45  0                   231.777800 -0.0002
 57 12 46  2 56 11 46  0                   231.956400 -0.0002
 58 12 47  2 57 11 47  0                   232.135800 -0.0002
 59 12 48  2 58 11 48  0                   232.314700 -0.0002
 60 12 49  2 59 11 49  0                   232.493200 -0.0002
 61 12 50  2 60 11 50  0                   232.672500 -0.0002
 62 12 51  2 61 11 51  0                   232.851100 -0.0002
 63 12 52  2 62 11 52  0                   233.029900 -0.0002
 64 12 53  2 63 11 53  0                   233.208800 -0.0002
 65 12 54  2 64 11 54  0                   233.387700 -0.0002
 66 12 55  2 65 11 55  0                   233.565800 -0.0002
 67 12 56  2 66 11 56  0                   233.745100 -0.0002
 68 12 57  2 67 11 57  0                   233.923400 -0.0002
 69 12 58  2 68 11 58  0                   234.101900 -0.0002
 70 12 59  2 69 11 59  0                   234.280400 -0.0002
 71 12 60  2 70 11 60  0                   234.458900 -0.0002
 72 12 61  2 71 11 61  0                   234.637600 -0.0002
 73 12 62  2 72 11 62  0                   234.816400 -0.0002
 13 13  1  2 12 12  1  0                   224.786200 -0.0002
 14 13  2  2 13 12  2  0                   224.908900 -0.0002
 15 13  3  2 14 12  3  0                   225.031400 -0.0002
 16 13  4  2 15 12  4  0                   225.153400 -0.0002
 17 13  5  2 16 12  5  0                   225.274900 -0.0002
 18 13  6  2 17 12  6  0                   225.395600 -0.0002
 19 13  7  2 18 12  7  0                   225.515100 -0.0002
 20 13  8  2 19 12  8  0                   225.633700 -0.0002
 21 13  9  2 20 12  9  0                   225.750700 -0.0002
 22 13 10  2 21 12 10  0                   225.867300 -0.0002
 23 13 11  2 22 12 11  0                   225.984100 -0.0002
 24 13 12  2 23 12 12  0                   226.103600 -0.0002
 25 13 13  2 24 12 13  0                   226.229300 -0.0002
 26 13 14  2 25 12 14  0                   226.365700 -0.0002
 27 13 15  2 26 12 15  0                   226.514100 -0.0002
 28 13 16  2 27 12 16  0                   226.674600 -0.0002
 29 13 17  2 28 12 17  0                   226.846700 -0.0002
 30 13 18  2 29 12 18  0                   227.026400 -0.0002
 31 13 19  2 30 12 19  0                   227.211000 -0.0002
 32 13 20  2 31 12 20  0                   227.397000 -0.0002
 34 13 22  2 33 12 22  0                   227.769600 -0.0002
 35 13 23  2 34 12 23  0                   227.954800 -0.0002
 36 13 24  2 35 12 24  0                   228.139400 -0.0002
 37 13 25  2 36 12 25  0                   228.323300 -0.0002
 38 13 26  2 37 12 26  0                   228.506500 -0.0002
 39 13 27  2 38 12 27  0                   228.688800 -0.0002
 40 13 28  2 39 12 28  0                   228.871200 -0.0002
 41 13 29  2 40 12 29  0                   229.052600 -0.0002
 42 13 30  2 41 12 30  0                   229.234200 -0.0002
 43 13 31  2 42 12 31  0                   229.414700 -0.0002
 44 13 32  2 43 12 32  0                   229.595900 -0.0002
 45 13 33  2 44 12 33  0                   229.776600 -0.0002
 46 13 34  2 45 12 34  0                   229.957200 -0.0002
 47 13 35  2 46 12 35  0                   230.136800 -0.0002
 48 13 36  2 47 12 36  0                   230.317100 -0.0002
 49 13 37  2 48 12 37  0                   230.496600 -0.0002
 51 13 39  2 50 12 39  0                   230.856300 -0.0002
 52 13 40  2 51 12 40  0                   231.035700 -0.0002
 54 13 42  2 53 12 42  0                   231.394600 -0.0002
 56 13 44  2 55 12 44  0                   231.753200 -0.0002
 57 13 45  2 56 12 45  0                   231.932400 -0.0002
 58 13 46  2 57 12 46  0                   232.111400 -0.0002
 59 13 47  2 58 12 47  0                   232.290400 -0.0002
 61 13 49  2 60 12 49  0                   232.648100 -0.0002
 62 13 50  2 61 12 50  0                   232.827300 -0.0002
 64 13 52  2 63 12 52  0                   233.184400 -0.0002
 68 13 56  2 67 12 56  0                   233.899100 -0.0002
 14 14  1  2 13 13  1  0                   225.010100 -0.0002
 15 14  2  2 14 13  2  0                   225.132900 -0.0002
 16 14  3  2 15 13  3  0                   225.255300 -0.0002
 17 14  4  2 16 13  4  0                   225.377100 -0.0002
 18 14  5  2 17 13  5  0                   225.498900 -0.0002
 19 14  6  2 18 13  6  0                   225.619700 -0.0002
 20 14  7  2 19 13  7  0                   225.739500 -0.0002
 21 14  8  2 20 13  8  0                   225.858200 -0.0002
 22 14  9  2 21 13  9  0                   225.976500 -0.0002
 23 14 10  2 22 13 10  0                   226.092100 -0.0002
 24 14 11  2 23 13 11  0                   226.207700 -0.0002
 25 14 12  2 24 13 12  0                   226.322900 -0.0002
 26 14 13  2 25 13 13  0                   226.440900 -0.0002
 27 14 14  2 26 13 14  0                   226.564900 -0.0002
 28 14 15  2 27 13 15  0                   226.698300 -0.0002
 29 14 16  2 28 13 16  0                   226.843900 -0.0002
 30 14 17  2 29 13 17  0                   227.003000 -0.0002
 31 14 18  2 30 13 18  0                   227.173500 -0.0002
 32 14 19  2 31 13 19  0                   227.352000 -0.0002
 34 14 21  2 33 13 21  0                   227.723100 -0.0002
 35 14 22  2 34 13 22  0                   227.910500 -0.0002
 36 14 23  2 35 13 23  0                   228.097200 -0.0002
 37 14 24  2 36 13 24  0                   228.282900 -0.0002
 38 14 25  2 37 13 25  0                   228.468300 -0.0002
 39 14 26  2 38 13 26  0                   228.652400 -0.0002
 40 14 27  2 39 13 27  0                   228.836300 -0.0002
 41 14 28  2 40 13 28  0                   229.019000 -0.0002
 42 14 29  2 41 13 29  0                   229.201700 -0.0002
 43 14 30  2 42 13 30  0                   229.383700 -0.0002
 44 14 31  2 43 13 31  0                   229.565300 -0.0002
 45 14 32  2 44 13 32  0                   229.746500 -0.0002
 46 14 33  2 45 13 33  0                   229.927500 -0.0002
 47 14 34  2 46 13 34  0                   230.108400 -0.0002
 48 14 35  2 47 13 35  0                   230.288900 -0.0002
 49 14 36  2 48 13 36  0                   230.469200 -0.0002
 50 14 37  2 49 13 37  0                   230.649400 -0.0002
 51 14 38  2 50 13 38  0                   230.829500 -0.0002
 52 14 39  2 51 13 39  0                   231.009400 -0.0002
 53 14 40  2 52 13 40  0                   231.188700 -0.0002
 54 14 41  2 53 13 41  0                   231.368300 -0.0002
 55 14 42  2 54 13 42  0                   231.547700 -0.0002
 56 14 43  2 55 13 43  0                   231.727100 -0.0002
 58 14 45  2 57 13 45  0                   232.085600 -0.0002
 59 14 46  2 58 13 46  0                   232.264800 -0.0002
 60 14 47  2 59 13 47  0                   232.444300 -0.0002
 61 14 48  2 60 13 48  0                   232.622900 -0.0002
 63 14 50  2 62 13 50  0                   232.980400 -0.0002
 64 14 51  2 63 13 51  0                   233.159200 -0.0002
 66 14 53  2 65 13 53  0                   233.517100 -0.0002
 67 14 54  2 66 13 54  0                   233.695500 -0.0002
 68 14 55  2 67 13 55  0                   233.874200 -0.0002
 69 14 56  2 68 13 56  0                   234.052900 -0.0002
 70 14 57  2 69 13 57  0                   234.231000 -0.0002
 71 14 58  2 70 13 58  0                   234.410100 -0.0002
 72 14 59  2 71 13 59  0                   234.588000 -0.0002
 15 15  1  2 14 14  1  0                   225.234000 -0.0002
 16 15  2  2 15 14  2  0                   225.356400 -0.0002
 17 15  3  2 16 14  3  0                   225.478800 -0.0002
 18 15  4  2 17 14  4  0                   225.600900 -0.0002
 19 15  5  2 18 14  5  0                   225.722300 -0.0002
 20 15  6  2 19 14  6  0                   225.843200 -0.0002
 21 15  7  2 20 14  7  0                   225.963600 -0.0002
 22 15  8  2 21 14  8  0                   226.082700 -0.0002
 23 15  9  2 22 14  9  0                   226.200500 -0.0002
 24 15 10  2 23 14 10  0                   226.317900 -0.0002
 25 15 11  2 24 14 11  0                   226.432600 -0.0002
 26 15 12  2 25 14 12  0                   226.546900 -0.0002
 27 15 13  2 26 14 13  0                   226.661000 -0.0002
 28 15 14  2 27 14 14  0                   226.777400 -0.0002
 29 15 15  2 28 14 15  0                   226.899400 -0.0002
 30 15 16  2 29 14 16  0                   227.030400 -0.0002
 31 15 17  2 30 14 17  0                   227.173500 -0.0002
 32 15 18  2 31 14 18  0                   227.330000 -0.0002
 33 15 19  2 32 14 19  0                   227.498600 -0.0002
 34 15 20  2 33 14 20  0                   227.676800 -0.0002
 35 15 21  2 34 14 21  0                   227.860900 -0.0002
 37 15 23  2 36 14 23  0                   228.236000 -0.0002
 38 15 24  2 37 14 24  0                   228.423400 -0.0002
 41 15 27  2 40 14 27  0                   228.980800 -0.0002
 42 15 28  2 41 14 28  0                   229.165100 -0.0002
 43 15 29  2 42 14 29  0                   229.348200 -0.0002
 44 15 30  2 43 14 30  0                   229.531100 -0.0002
 45 15 31  2 44 14 31  0                   229.713600 -0.0002
 46 15 32  2 45 14 32  0                   229.895600 -0.0002
 47 15 33  2 46 14 33  0                   230.077200 -0.0002
 48 15 34  2 47 14 34  0                   230.258200 -0.0002
 49 15 35  2 48 14 35  0                   230.439200 -0.0002
 50 15 36  2 49 14 36  0                   230.619800 -0.0002
 51 15 37  2 50 14 37  0                   230.800100 -0.0002
 52 15 38  2 51 14 38  0                   230.980500 -0.0002
 53 15 39  2 52 14 39  0                   231.160800 -0.0002
 54 15 40  2 53 14 40  0                   231.340600 -0.0002
 55 15 41  2 54 14 41  0                   231.520400 -0.0002
 57 15 43  2 56 14 43  0                   231.879500 -0.0002
 58 15 44  2 57 14 44  0                   232.058900 -0.0002
 59 15 45  2 58 14 45  0                   232.238200 -0.0002
 60 15 46  2 59 14 46  0                   232.417400 -0.0002
 61 15 47  2 60 14 47  0                   232.596700 -0.0002
 62 15 48  2 61 14 48  0                   232.775400 -0.0002
 63 15 49  2 62 14 49  0                   232.954600 -0.0002
 64 15 50  2 63 14 50  0                   233.133400 -0.0002
 65 15 51  2 64 14 51  0                   233.312300 -0.0002
 66 15 52  2 65 14 52  0                   233.490800 -0.0002
 68 15 54  2 67 14 54  0                   233.848300 -0.0002
 70 15 56  2 69 14 56  0                   234.205600 -0.0002
 71 15 57  2 70 14 57  0                   234.384000 -0.0002
 16 16  1  2 15 15  1  0                   225.457400 -0.0002
 17 16  2  2 16 15  2  0                   225.580000 -0.0002
 18 16  3  2 17 15  3  0                   225.702300 -0.0002
 19 16  4  2 18 15  4  0                   225.824100 -0.0002
 20 16  5  2 19 15  5  0                   225.945600 -0.0002
 21 16  6  2 20 15  6  0                   226.066700 -0.0002
 22 16  7  2 21 15  7  0                   226.187000 -0.0002
 23 16  8  2 22 15  8  0                   226.306600 -0.0002
 24 16  9  2 23 15  9  0                   226.425000 -0.0002
 25 16 10  2 24 15 10  0                   226.542300 -0.0002
 26 16 11  2 25 15 11  0                   226.658400 -0.0002
 27 16 12  2 26 15 12  0                   226.772500 -0.0002
 28 16 13  2 27 15 13  0                   226.886200 -0.0002
 29 16 14  2 28 15 14  0                   226.998500 -0.0002
 30 16 15  2 29 15 15  0                   227.113500 -0.0002
 31 16 16  2 30 15 16  0                   227.233400 -0.0002
 32 16 17  2 31 15 17  0                   227.362000 -0.0002
 33 16 18  2 32 15 18  0                   227.502500 -0.0002
 34 16 19  2 33 15 19  0                   227.656600 -0.0002
 36 16 21  2 35 15 21  0                   228.000600 -0.0002
 37 16 22  2 36 15 22  0                   228.184500 -0.0002
 39 16 24  2 38 15 24  0                   228.560000 -0.0002
 40 16 25  2 39 15 25  0                   228.748500 -0.0002
 42 16 27  2 41 15 27  0                   229.121900 -0.0002
 43 16 28  2 42 15 28  0                   229.307600 -0.0002
 44 16 29  2 43 15 29  0                   229.492500 -0.0002
 45 16 30  2 44 15 30  0                   229.675800 -0.0002
 46 16 31  2 45 15 31  0                   229.859200 -0.0002
 47 16 32  2 46 15 32  0                   230.042100 -0.0002
 48 16 33  2 47 15 33  0                   230.224500 -0.0002
 49 16 34  2 48 15 34  0                   230.406200 -0.0002
 50 16 35  2 49 15 35  0                   230.587600 -0.0002
 51 16 36  2 50 15 36  0                   230.768900 -0.0002
 52 16 37  2 51 15 37  0                   230.949800 -0.0002
 53 16 38  2 52 15 38  0                   231.130300 -0.0002
 54 16 39  2 53 15 39  0                   231.310700 -0.0002
 55 16 40  2 54 15 40  0                   231.490800 -0.0002
 56 16 41  2 55 15 41  0                   231.670700 -0.0002
 57 16 42  2 56 15 42  0                   231.850600 -0.0002
 58 16 43  2 57 15 43  0                   232.030500 -0.0002
 59 16 44  2 58 15 44  0                   232.209800 -0.0002
 60 16 45  2 59 15 45  0                   232.389500 -0.0002
 61 16 46  2 60 15 46  0                   232.568400 -0.0002
 62 16 47  2 61 15 47  0                   232.747900 -0.0002
 63 16 48  2 62 15 48  0                   232.927300 -0.0002
 64 16 49  2 63 15 49  0                   233.105800 -0.0002
 65 16 50  2 64 15 50  0                   233.285000 -0.0002
 66 16 51  2 65 15 51  0                   233.464000 -0.0002
 67 16 52  2 66 15 52  0                   233.642800 -0.0002
 68 16 53  2 67 15 53  0                   233.821400 -0.0002
 69 16 54  2 68 15 54  0                   234.000200 -0.0002
 70 16 55  2 69 15 55  0                   234.179100 -0.0002
 71 16 56  2 70 15 56  0                   234.357300 -0.0002
 72 16 57  2 71 15 57  0                   234.535900 -0.0002
 17 17  1  2 16 16  1  0                   225.680800 -0.0002
 18 17  2  2 17 16  2  0                   225.803400 -0.0002
 19 17  3  2 18 16  3  0                   225.925500 -0.0002
 20 17  4  2 19 16  4  0                   226.047400 -0.0002
 21 17  5  2 20 16  5  0                   226.168900 -0.0002
 22 17  6  2 21 16  6  0                   226.289900 -0.0002
 23 17  7  2 22 16  7  0                   226.410300 -0.0002
 24 17  8  2 23 16  8  0                   226.530000 -0.0002
 25 17  9  2 24 16  9  0                   226.649000 -0.0002
 26 17 10  2 25 16 10  0                   226.766700 -0.0002
 27 17 11  2 26 16 11  0                   226.883200 -0.0002
 28 17 12  2 27 16 12  0                   226.998500 -0.0002
 29 17 13  2 28 16 13  0                   227.112000 -0.0002
 31 17 15  2 30 16 15  0                   227.335800 -0.0002
 32 17 16  2 31 16 16  0                   227.448900 -0.0002
 33 17 17  2 32 16 17  0                   227.566600 -0.0002
 34 17 18  2 33 16 18  0                   227.692700 -0.0002
 35 17 19  2 34 16 19  0                   227.830800 -0.0002
 36 17 20  2 35 16 20  0                   227.982400 -0.0002
 37 17 21  2 36 16 21  0                   228.147100 -0.0002
 38 17 22  2 37 16 22  0                   228.323300 -0.0002
 39 17 23  2 38 16 23  0                   228.506500 -0.0002
 40 17 24  2 39 16 24  0                   228.694000 -0.0002
 41 17 25  2 40 16 25  0                   228.882800 -0.0002
 43 17 27  2 42 16 27  0                   229.260000 -0.0002
 44 17 28  2 43 16 28  0                   229.446900 -0.0002
 45 17 29  2 44 16 29  0                   229.633200 -0.0002
 46 17 30  2 45 16 30  0                   229.818400 -0.0002
 47 17 31  2 46 16 31  0                   230.002700 -0.0002
 48 17 32  2 47 16 32  0                   230.186500 -0.0002
 50 17 34  2 49 16 34  0                   230.552100 -0.0002
 52 17 36  2 51 16 36  0                   230.915800 -0.0002
 53 17 37  2 52 16 37  0                   231.097400 -0.0002
 54 17 38  2 53 16 38  0                   231.278400 -0.0002
 55 17 39  2 54 16 39  0                   231.459400 -0.0002
 56 17 40  2 55 16 40  0                   231.639700 -0.0002
 57 17 41  2 56 16 41  0                   231.820000 -0.0002
 58 17 42  2 57 16 42  0                   232.000300 -0.0002
 59 17 43  2 58 16 43  0                   232.180100 -0.0002
 61 17 45  2 60 16 45  0                   232.539400 -0.0002
 62 17 46  2 61 16 46  0                   232.718900 -0.0002
 63 17 47  2 62 16 47  0                   232.898600 -0.0002
 64 17 48  2 63 16 48  0                   233.077500 -0.0002
 65 17 49  2 64 16 49  0                   233.256800 -0.0002
 67 17 51  2 66 16 51  0                   233.614700 -0.0002
 68 17 52  2 67 16 52  0                   233.793500 -0.0002
 70 17 54  2 69 16 54  0                   234.151000 -0.0002
 71 17 55  2 70 16 55  0                   234.329700 -0.0002
 72 17 56  2 71 16 56  0                   234.508300 -0.0002
 15 15  0  2 16 16  0  0                   218.330500 -0.0002
 16 15  1  2 17 16  1  0                   218.204600 -0.0002
 17 15  2  2 18 16  2  0                   218.078500 -0.0002
 18 15  3  2 19 16  3  0                   217.952800 -0.0002
 19 15  4  2 20 16  4  0                   217.827400 -0.0002
 20 15  5  2 21 16  5  0                   217.701400 -0.0002
 21 15  6  2 22 16  6  0                   217.576400 -0.0002
 22 15  7  2 23 16  7  0                   217.451800 -0.0002
 23 15  8  2 24 16  8  0                   217.327600 -0.0002
 24 15  9  2 25 16  9  0                   217.204600 -0.0002
 25 15 10  2 26 16 10  0                   217.082700 -0.0002
 26 15 11  2 27 16 11  0                   216.963900 -0.0002
 27 15 12  2 28 16 12  0                   216.848700 -0.0002
 28 15 13  2 29 16 13  0                   216.740700 -0.0002
 29 15 14  2 30 16 14  0                   216.644000 -0.0002
 30 15 15  2 31 16 15  0                   216.562000 -0.0002
 31 15 16  2 32 16 16  0                   216.488200 -0.0002
 32 15 17  2 33 16 17  0                   216.400900 -0.0002
 33 15 18  2 34 16 18  0                   216.276500 -0.0002
 34 15 19  2 35 16 19  0                   216.103900 -0.0002
 35 15 20  2 36 16 20  0                   215.887000 -0.0002
 36 15 21  2 37 16 21  0                   215.646000 -0.0002
 37 15 22  2 38 16 22  0                   215.405200 -0.0002
 38 15 23  2 39 16 23  0                   215.178000 -0.0002
 40 15 25  2 41 16 25  0                   214.759900 -0.0002
 41 15 26  2 42 16 26  0                   214.561000 -0.0002
 42 15 27  2 43 16 27  0                   214.365700 -0.0002
 43 15 28  2 44 16 28  0                   214.172200 -0.0002
 44 15 29  2 45 16 29  0                   213.980900 -0.0002
 45 15 30  2 46 16 30  0                   213.790400 -0.0002
 46 15 31  2 47 16 31  0                   213.600600 -0.0002
 47 15 32  2 48 16 32  0                   213.411700 -0.0002
 48 15 33  2 49 16 33  0                   213.223200 -0.0002
 49 15 34  2 50 16 34  0                   213.035500 -0.0002
 50 15 35  2 51 16 35  0                   212.847800 -0.0002
 51 15 36  2 52 16 36  0                   212.661200 -0.0002
 52 15 37  2 53 16 37  0                   212.473900 -0.0002
 53 15 38  2 54 16 38  0                   212.287700 -0.0002
 54 15 39  2 55 16 39  0                   212.101500 -0.0002
 55 15 40  2 56 16 40  0                   211.915200 -0.0002
 56 15 41  2 57 16 41  0                   211.729700 -0.0002
 57 15 42  2 58 16 42  0                   211.544200 -0.0002
 58 15 43  2 59 16 43  0                   211.358900 -0.0002
 59 15 44  2 60 16 44  0                   211.173700 -0.0002
 60 15 45  2 61 16 45  0                   210.988400 -0.0002
 61 15 46  2 62 16 46  0                   210.803600 -0.0002
 62 15 47  2 63 16 47  0                   210.618900 -0.0002
 63 15 48  2 64 16 48  0                   210.434100 -0.0002
 64 15 49  2 65 16 49  0                   210.249500 -0.0002
 65 15 50  2 66 16 50  0                   210.065200 -0.0002
 66 15 51  2 67 16 51  0                   209.880500 -0.0002
 16 16  0  2 17 17  0  0                   218.102200 -0.0002
 17 16  1  2 18 17  1  0                   217.976100 -0.0002
 18 16  2  2 19 17  2  0                   217.850200 -0.0002
 19 16  3  2 20 17  3  0                   217.724100 -0.0002
 20 16  4  2 21 17  4  0                   217.598200 -0.0002
 21 16  5  2 22 17  5  0                   217.472500 -0.0002
 22 16  6  2 23 17  6  0                   217.347100 -0.0002
 23 16  7  2 24 17  7  0                   217.221800 -0.0002
 24 16  8  2 25 17  8  0                   217.097300 -0.0002
 25 16  9  2 26 17  9  0                   216.973600 -0.0002
 26 16 10  2 27 17 10  0                   216.850700 -0.0002
 27 16 11  2 28 17 11  0                   216.729700 -0.0002
 31 16 15  2 32 17 15  0                   216.290100 -0.0002
 32 16 16  2 33 17 16  0                   216.208400 -0.0002
 33 16 17  2 34 17 17  0                   216.136800 -0.0002
 34 16 18  2 35 17 18  0                   216.055300 -0.0002
 35 16 19  2 36 17 19  0                   215.939800 -0.0002
 36 16 20  2 37 17 20  0                   215.774400 -0.0002
 37 16 21  2 38 17 21  0                   215.562600 -0.0002
 39 16 23  2 40 17 23  0                   215.076300 -0.0002
 42 16 26  2 43 17 26  0                   214.418800 -0.0002
 43 16 27  2 44 17 27  0                   214.217700 -0.0002
 44 16 28  2 45 17 28  0                   214.020900 -0.0002
 45 16 29  2 46 17 29  0                   213.826400 -0.0002
 47 16 31  2 48 17 31  0                   213.442700 -0.0002
 48 16 32  2 49 17 32  0                   213.252300 -0.0002
 49 16 33  2 50 17 33  0                   213.062300 -0.0002
 50 16 34  2 51 17 34  0                   212.873200 -0.0002
 51 16 35  2 52 17 35  0                   212.684500 -0.0002
 52 16 36  2 53 17 36  0                   212.496600 -0.0002
 53 16 37  2 54 17 37  0                   212.308800 -0.0002
 54 16 38  2 55 17 38  0                   212.121600 -0.0002
 55 16 39  2 56 17 39  0                   211.934400 -0.0002
 56 16 40  2 57 17 40  0                   211.747600 -0.0002
 57 16 41  2 58 17 41  0                   211.561300 -0.0002
 59 16 43  2 60 17 43  0                   211.189200 -0.0002
 60 16 44  2 61 17 44  0                   211.003200 -0.0002
 61 16 45  2 62 17 45  0                   210.817800 -0.0002
 62 16 46  2 63 17 46  0                   210.632400 -0.0002
 64 16 48  2 65 17 48  0                   210.262100 -0.0002
 65 16 49  2 66 17 49  0                   210.076900 -0.0002
 66 16 50  2 67 17 50  0                   209.892000 -0.0002
 67 16 51  2 68 17 51  0                   209.707000 -0.0002
 68 16 52  2 69 17 52  0                   209.522500 -0.0002
 70 16 54  2 71 17 54  0                   209.153400 -0.0002
 73 16 57  2 74 17 57  0                   208.600000 -0.0002
 17 17  0  2 18 18  0  0                   217.873800 -0.0002
 18 17  1  2 19 18  1  0                   217.747900 -0.0002
 19 17  2  2 20 18  2  0                   217.621500 -0.0002
 20 17  3  2 21 18  3  0                   217.495500 -0.0002
 21 17  4  2 22 18  4  0                   217.369200 -0.0002
 22 17  5  2 23 18  5  0                   217.243500 -0.0002
 23 17  6  2 24 18  6  0                   217.117800 -0.0002
 24 17  7  2 25 18  7  0                   216.992300 -0.0002
 25 17  8  2 26 18  8  0                   216.867300 -0.0002
 26 17  9  2 27 18  9  0                   216.742800 -0.0002
 27 17 10  2 28 18 10  0                   216.619400 -0.0002
 28 17 11  2 29 18 11  0                   216.496600 -0.0002
 30 17 13  2 31 18 13  0                   216.257000 -0.0002
 31 17 14  2 32 18 14  0                   216.142000 -0.0002
 33 17 16  2 34 18 16  0                   215.935800 -0.0002
 34 17 17  2 35 18 17  0                   215.854100 -0.0002
 35 17 18  2 36 18 18  0                   215.784300 -0.0002
 36 17 19  2 37 18 19  0                   215.708400 -0.0002
 37 17 20  2 38 18 20  0                   215.600600 -0.0002
 38 17 21  2 39 18 21  0                   215.443600 -0.0002
 39 17 22  2 40 18 22  0                   215.237300 -0.0002
 40 17 23  2 41 18 23  0                   214.996400 -0.0002
 45 17 28  2 46 18 28  0                   213.874500 -0.0002
 47 17 30  2 48 18 30  0                   213.480800 -0.0002
 48 17 31  2 49 18 31  0                   213.286700 -0.0002
 49 17 32  2 50 18 32  0                   213.094400 -0.0002
 50 17 33  2 51 18 33  0                   212.903000 -0.0002
 51 17 34  2 52 18 34  0                   212.712600 -0.0002
 52 17 35  2 53 18 35  0                   212.522800 -0.0002
 53 17 36  2 54 18 36  0                   212.333700 -0.0002
 54 17 37  2 55 18 37  0                   212.144900 -0.0002
 55 17 38  2 56 18 38  0                   211.956500 -0.0002
 56 17 39  2 57 18 39  0                   211.768800 -0.0002
 57 17 40  2 58 18 40  0                   211.581400 -0.0002
 58 17 41  2 59 18 41  0                   211.394100 -0.0002
 59 17 42  2 60 18 42  0                   211.207300 -0.0002
 60 17 43  2 61 18 43  0                   211.020300 -0.0002
 61 17 44  2 62 18 44  0                   210.834200 -0.0002
 62 17 45  2 63 18 45  0                   210.647900 -0.0002
 65 17 48  2 66 18 48  0                   210.090200 -0.0002
 66 17 49  2 67 18 49  0                   209.904500 -0.0002
 67 17 50  2 68 18 50  0                   209.719100 -0.0002
 68 17 51  2 69 18 51  0                   209.534000 -0.0002
 69 17 52  2 70 18 52  0                   209.349000 -0.0002
 70 17 53  2 71 18 53  0                   209.163900 -0.0002
 18 18  0  2 19 19  0  0                   217.645400 -0.0002
 19 18  1  2 20 19  1  0                   217.519200 -0.0002
 20 18  2  2 21 19  2  0                   217.392800 -0.0002
 21 18  3  2 22 19  3  0                   217.266600 -0.0002
 22 18  4  2 23 19  4  0                   217.140200 -0.0002
 23 18  5  2 24 19  5  0                   217.014100 -0.0002
 24 18  6  2 25 19  6  0                   216.888200 -0.0002
 25 18  7  2 26 19  7  0                   216.762500 -0.0002
 26 18  8  2 27 19  8  0                   216.637200 -0.0002
 27 18  9  2 28 19  9  0                   216.512200 -0.0002
 28 18 10  2 29 19 10  0                   216.387900 -0.0002
 29 18 11  2 30 19 11  0                   216.264500 -0.0002
 30 18 12  2 31 19 12  0                   216.142000 -0.0002
 31 18 13  2 32 19 13  0                   216.021000 -0.0002
 32 18 14  2 33 19 14  0                   215.902800 -0.0002
 33 18 15  2 34 19 15  0                   215.787600 -0.0002
 34 18 16  2 35 19 16  0                   215.679200 -0.0002
 36 18 18  2 37 19 18  0                   215.498500 -0.0002
 39 18 21  2 40 19 21  0                   215.259800 -0.0002
 40 18 22  2 41 19 22  0                   215.111800 -0.0002
 42 18 24  2 43 19 24  0                   214.672000 -0.0002
 43 18 25  2 44 19 25  0                   214.420300 -0.0002
 44 18 26  2 45 19 26  0                   214.177800 -0.0002
 45 18 27  2 46 19 27  0                   213.951300 -0.0002
 46 18 28  2 47 19 28  0                   213.737300 -0.0002
 47 18 29  2 48 19 29  0                   213.531800 -0.0002
 48 18 30  2 49 19 30  0                   213.331800 -0.0002
 49 18 31  2 50 19 31  0                   213.135100 -0.0002
 50 18 32  2 51 19 32  0                   212.940200 -0.0002
 51 18 33  2 52 19 33  0                   212.746600 -0.0002
 52 18 34  2 53 19 34  0                   212.554200 -0.0002
 53 18 35  2 54 19 35  0                   212.363100 -0.0002
 54 18 36  2 55 19 36  0                   212.172600 -0.0002
 55 18 37  2 56 19 37  0                   211.982600 -0.0002
 56 18 38  2 57 19 38  0                   211.793300 -0.0002
 57 18 39  2 58 19 39  0                   211.604200 -0.0002
 58 18 40  2 59 19 40  0                   211.416200 -0.0002
 59 18 41  2 60 19 41  0                   211.227900 -0.0002
 60 18 42  2 61 19 42  0                   211.040000 -0.0002
 61 18 43  2 62 19 43  0                   210.852900 -0.0002
 62 18 44  2 63 19 44  0                   210.665700 -0.0002
 63 18 45  2 64 19 45  0                   210.479000 -0.0002
 64 18 46  2 65 19 46  0                   210.292100 -0.0002
 65 18 47  2 66 19 47  0                   210.105500 -0.0002
 67 18 49  2 68 19 49  0                   209.733500 -0.0002
 68 18 50  2 69 19 50  0                   209.547400 -0.0002
 70 18 52  2 71 19 52  0                   209.176000 -0.0002
 19 19  0  2 20 20  0  0                   217.416500 -0.0002
 20 19  1  2 21 20  1  0                   217.290300 -0.0002
 21 19  2  2 22 20  2  0                   217.163900 -0.0002
 22 19  3  2 23 20  3  0                   217.037500 -0.0002
 23 19  4  2 24 20  4  0                   216.911300 -0.0002
 24 19  5  2 25 20  5  0                   216.785000 -0.0002
 25 19  6  2 26 20  6  0                   216.658800 -0.0002
 26 19  7  2 27 20  7  0                   216.532600 -0.0002
 27 19  8  2 28 20  8  0                   216.407100 -0.0002
 28 19  9  2 29 20  9  0                   216.281800 -0.0002
 29 19 10  2 30 20 10  0                   216.157000 -0.0002
 30 19 11  2 31 20 11  0                   216.033000 -0.0002
 31 19 12  2 32 20 12  0                   215.909600 -0.0002
 32 19 13  2 33 20 13  0                   215.787600 -0.0002
 33 19 14  2 34 20 14  0                   215.666500 -0.0002
 34 19 15  2 35 20 15  0                   215.548400 -0.0002
 35 19 16  2 36 20 16  0                   215.433600 -0.0002
 36 19 17  2 37 20 17  0                   215.324700 -0.0002
 39 19 20  2 40 20 20  0                   215.074700 -0.0002
 40 19 21  2 41 20 21  0                   215.008000 -0.0002
 41 19 22  2 42 20 22  0                   214.916700 -0.0002
 42 19 23  2 43 20 23  0                   214.777800 -0.0002
 43 19 24  2 44 20 24  0                   214.584600 -0.0002
 44 19 25  2 45 20 25  0                   214.348100 -0.0002
 45 19 26  2 46 20 26  0                   214.093900 -0.0002
 46 19 27  2 47 20 27  0                   213.846000 -0.0002
 48 19 29  2 49 20 29  0                   213.397700 -0.0002
 49 19 30  2 50 20 30  0                   213.189700 -0.0002
 50 19 31  2 51 20 31  0                   212.987600 -0.0002
 51 19 32  2 52 20 32  0                   212.789600 -0.0002
 53 19 34  2 54 20 34  0                   212.398700 -0.0002
 55 19 36  2 56 20 36  0                   212.013500 -0.0002
 56 19 37  2 57 20 37  0                   211.822400 -0.0002
 58 19 39  2 59 20 39  0                   211.441800 -0.0002
 59 19 40  2 60 20 40  0                   211.252200 -0.0002
 60 19 41  2 61 20 41  0                   211.063400 -0.0002
 61 19 42  2 62 20 42  0                   210.874500 -0.0002
 62 19 43  2 63 20 43  0                   210.686700 -0.0002
 64 19 45  2 65 20 45  0                   210.310800 -0.0002
 65 19 46  2 66 20 46  0                   210.123600 -0.0002
 66 19 47  2 67 20 47  0                   209.936300 -0.0002
 67 19 48  2 68 20 48  0                   209.749800 -0.0002
 71 19 52  2 72 20 52  0                   209.003800 -0.0002
 72 19 53  2 73 20 53  0                   208.817800 -0.0002
 20 20  0  2 21 21  0  0                   217.187800 -0.0002
 21 20  1  2 22 21  1  0                   217.061400 -0.0002
 22 20  2  2 23 21  2  0                   216.935000 -0.0002
 23 20  3  2 24 21  3  0                   216.808300 -0.0002
 24 20  4  2 25 21  4  0                   216.681900 -0.0002
 25 20  5  2 26 21  5  0                   216.555400 -0.0002
 26 20  6  2 27 21  6  0                   216.429100 -0.0002
 27 20  7  2 28 21  7  0                   216.302900 -0.0002
 28 20  8  2 29 21  8  0                   216.177000 -0.0002
 29 20  9  2 30 21  9  0                   216.051400 -0.0002
 30 20 10  2 31 21 10  0                   215.926100 -0.0002
 31 20 11  2 32 21 11  0                   215.801300 -0.0002
 32 20 12  2 33 21 12  0                   215.677200 -0.0002
 33 20 13  2 34 21 13  0                   215.554200 -0.0002
 34 20 14  2 35 21 14  0                   215.432000 -0.0002
 35 20 15  2 36 21 15  0                   215.311400 -0.0002
 36 20 16  2 37 21 16  0                   215.193100 -0.0002
 37 20 17  2 38 21 17  0                   215.078400 -0.0002
 39 20 19  2 40 21 19  0                   214.870500 -0.0002
 40 20 20  2 41 21 20  0                   214.786000 -0.0002
 41 20 21  2 42 21 21  0                   214.717900 -0.0002
 42 20 22  2 43 21 22  0                   214.654900 -0.0002
 43 20 23  2 44 21 23  0                   214.571500 -0.0002
 44 20 24  2 45 21 24  0                   214.441900 -0.0002
 45 20 25  2 46 21 25  0                   214.256500 -0.0002
 46 20 26  2 47 21 26  0                   214.023600 -0.0002
 47 20 27  2 48 21 27  0                   213.767800 -0.0002
 48 20 28  2 49 21 28  0                   213.515700 -0.0002
 49 20 29  2 50 21 29  0                   213.279000 -0.0002
 50 20 30  2 51 21 30  0                   213.058100 -0.0002
 51 20 31  2 52 21 31  0                   212.847800 -0.0002
 52 20 32  2 53 21 32  0                   212.643400 -0.0002
 53 20 33  2 54 21 33  0                   212.443500 -0.0002
 55 20 35  2 56 21 35  0                   212.050900 -0.0002
 56 20 36  2 57 21 36  0                   211.856900 -0.0002
 57 20 37  2 58 21 37  0                   211.664100 -0.0002
 58 20 38  2 59 21 38  0                   211.472000 -0.0002
 59 20 39  2 60 21 39  0                   211.280600 -0.0002
 63 20 43  2 64 21 43  0                   210.521400 -0.0002
 64 20 44  2 65 21 44  0                   210.332300 -0.0002
 65 20 45  2 66 21 45  0                   210.143800 -0.0002
 67 20 47  2 68 21 47  0                   209.768400 -0.0002
 68 20 48  2 69 21 48  0                   209.580700 -0.0002
 69 20 49  2 70 21 49  0                   209.393200 -0.0002
 71 20 51  2 72 21 51  0                   209.019200 -0.0002
 21 21  0  2 22 22  0  0                   216.958800 -0.0002
 22 21  1  2 23 22  1  0                   216.832300 -0.0002
 23 21  2  2 24 22  2  0                   216.705600 -0.0002
 24 21  3  2 25 22  3  0                   216.579000 -0.0002
 25 21  4  2 26 22  4  0                   216.452400 -0.0002
 26 21  5  2 27 22  5  0                   216.325800 -0.0002
 27 21  6  2 28 22  6  0                   216.199400 -0.0002
 28 21  7  2 29 22  7  0                   216.073200 -0.0002
 29 21  8  2 30 22  8  0                   215.946600 -0.0002
 30 21  9  2 31 22  9  0                   215.820800 -0.0002
 31 21 10  2 32 22 10  0                   215.695200 -0.0002
 32 21 11  2 33 22 11  0                   215.570100 -0.0002
 33 21 12  2 34 22 12  0                   215.445500 -0.0002
 34 21 13  2 35 22 13  0                   215.321400 -0.0002
 35 21 14  2 36 22 14  0                   215.198400 -0.0002
 36 21 15  2 37 22 15  0                   215.076300 -0.0002
 38 21 17  2 39 22 17  0                   214.838000 -0.0002
 39 21 18  2 40 22 18  0                   214.723600 -0.0002
 40 21 19  2 41 22 19  0                   214.614200 -0.0002
 41 21 20  2 42 22 20  0                   214.514300 -0.0002
 42 21 21  2 43 22 21  0                   214.428700 -0.0002
 43 21 22  2 44 22 22  0                   214.360500 -0.0002
 44 21 23  2 45 22 23  0                   214.300400 -0.0002
 45 21 24  2 46 22 24  0                   214.223800 -0.0002
 46 21 25  2 47 22 25  0                   214.103900 -0.0002
 47 21 26  2 48 22 26  0                   213.927200 -0.0002
 49 21 28  2 50 22 28  0                   213.442700 -0.0002
 50 21 29  2 51 22 29  0                   213.185400 -0.0002
 51 21 30  2 52 22 30  0                   212.944300 -0.0002
 52 21 31  2 53 22 31  0                   212.719100 -0.0002
 53 21 32  2 54 22 32  0                   212.505700 -0.0002
 55 21 34  2 56 22 34  0                   212.098300 -0.0002
 56 21 35  2 57 22 35  0                   211.899400 -0.0002
 57 21 36  2 58 22 36  0                   211.702800 -0.0002
 58 21 37  2 59 22 37  0                   211.507800 -0.0002
 59 21 38  2 60 22 38  0                   211.314400 -0.0002
 60 21 39  2 61 22 39  0                   211.121500 -0.0002
 62 21 41  2 63 22 41  0                   210.738100 -0.0002
 64 21 43  2 65 22 43  0                   210.357200 -0.0002
 69 21 48  2 70 22 48  0                   209.412600 -0.0002
 70 21 49  2 71 22 49  0                   209.224700 -0.0002
 71 21 50  2 72 22 50  0                   209.036700 -0.0002
 22 22  0  2 23 23  0  0                   216.729700 -0.0002
 23 22  1  2 24 23  1  0                   216.603100 -0.0002
 24 22  2  2 25 23  2  0                   216.476400 -0.0002
 25 22  3  2 26 23  3  0                   216.349700 -0.0002
 26 22  4  2 27 23  4  0                   216.222900 -0.0002
 28 22  6  2 29 23  6  0                   215.969500 -0.0002
 29 22  7  2 30 23  7  0                   215.843000 -0.0002
 30 22  8  2 31 23  8  0                   215.716400 -0.0002
 31 22  9  2 32 23  9  0                   215.590600 -0.0002
 32 22 10  2 33 23 10  0                   215.464400 -0.0002
 33 22 11  2 34 23 11  0                   215.338800 -0.0002
 34 22 12  2 35 23 12  0                   215.213700 -0.0002
 35 22 13  2 36 23 13  0                   215.089200 -0.0002
 36 22 14  2 37 23 14  0                   214.965400 -0.0002
 37 22 15  2 38 23 15  0                   214.842800 -0.0002
 38 22 16  2 39 23 16  0                   214.720500 -0.0002
 39 22 17  2 40 23 17  0                   214.600500 -0.0002
 40 22 18  2 41 23 18  0                   214.482500 -0.0002
 41 22 19  2 42 23 19  0                   214.367700 -0.0002
 42 22 20  2 43 23 20  0                   214.258300 -0.0002
 43 22 21  2 44 23 21  0                   214.157500 -0.0002
 44 22 22  2 45 23 22  0                   214.071000 -0.0002
 45 22 23  2 46 23 23  0                   214.001900 -0.0002
 46 22 24  2 47 23 24  0                   213.944200 -0.0002
 47 22 25  2 48 23 25  0                   213.874500 -0.0002
 48 22 26  2 49 23 26  0                   213.763800 -0.0002
 49 22 27  2 50 23 27  0                   213.596100 -0.0002
 50 22 28  2 51 23 28  0                   213.374300 -0.0002
 51 22 29  2 52 23 29  0                   213.117800 -0.0002
 52 22 30  2 53 23 30  0                   212.856800 -0.0002
 54 22 32  2 55 23 32  0                   212.380600 -0.0002
 55 22 33  2 56 23 33  0                   212.163900 -0.0002
 57 22 35  2 58 23 35  0                   211.752700 -0.0002
 59 22 37  2 60 23 37  0                   211.355200 -0.0002
 61 22 39  2 62 23 39  0                   210.964900 -0.0002
 63 22 41  2 64 23 41  0                   210.578400 -0.0002
 64 22 42  2 65 23 42  0                   210.386500 -0.0002
 65 22 43  2 66 23 43  0                   210.195100 -0.0002
 66 22 44  2 67 23 44  0                   210.004100 -0.0002
 67 22 45  2 68 23 45  0                   209.813900 -0.0002
 68 22 46  2 69 23 46  0                   209.624200 -0.0002
 74 22 52  2 75 23 52  0                   208.492300 -0.0002
 23 23  0  2 24 24  0  0                   216.500500 -0.0002
 24 23  1  2 25 24  1  0                   216.373800 -0.0002
 25 23  2  2 26 24  2  0                   216.247000 -0.0002
 26 23  3  2 27 24  3  0                   216.120300 -0.0002
 27 23  4  2 28 24  4  0                   215.993300 -0.0002
 28 23  5  2 29 24  5  0                   215.866100 -0.0002
 29 23  6  2 30 24  6  0                   215.739500 -0.0002
 30 23  7  2 31 24  7  0                   215.612900 -0.0002
 31 23  8  2 32 24  8  0                   215.486300 -0.0002
 32 23  9  2 33 24  9  0                   215.359500 -0.0002
 33 23 10  2 34 24 10  0                   215.233500 -0.0002
 34 23 11  2 35 24 11  0                   215.107600 -0.0002
 35 23 12  2 36 24 12  0                   214.982100 -0.0002
 36 23 13  2 37 24 13  0                   214.857100 -0.0002
 37 23 14  2 38 24 14  0                   214.732700 -0.0002
 38 23 15  2 39 24 15  0                   214.608900 -0.0002
 39 23 16  2 40 24 16  0                   214.486300 -0.0002
 40 23 17  2 41 24 17  0                   214.364300 -0.0002
 41 23 18  2 42 24 18  0                   214.243900 -0.0002
 42 23 19  2 43 24 19  0                   214.126400 -0.0002
 43 23 20  2 44 24 20  0                   214.011400 -0.0002
 45 23 22  2 46 24 22  0                   213.800500 -0.0002
 46 23 23  2 47 24 23  0                   213.712800 -0.0002
 48 23 25  2 49 24 25  0                   213.586500 -0.0002
 49 23 26  2 50 24 26  0                   213.522600 -0.0002
 50 23 27  2 51 24 27  0                   213.421300 -0.0002
 51 23 28  2 52 24 28  0                   213.263400 -0.0002
 52 23 29  2 53 24 29  0                   213.048000 -0.0002
 54 23 31  2 55 24 31  0                   212.528900 -0.0002
 55 23 32  2 56 24 32  0                   212.277000 -0.0002
 58 23 35  2 59 24 35  0                   211.612100 -0.0002
 59 23 36  2 60 24 36  0                   211.407200 -0.0002
 61 23 38  2 62 24 38  0                   211.007100 -0.0002
 62 23 39  2 63 24 39  0                   210.810300 -0.0002
 63 23 40  2 64 24 40  0                   210.615200 -0.0002
 64 23 41  2 65 24 41  0                   210.420500 -0.0002
 65 23 42  2 66 24 42  0                   210.227200 -0.0002
 66 23 43  2 67 24 43  0                   210.034300 -0.0002
 70 23 47  2 71 24 47  0                   209.269800 -0.0002
 24 24  0  2 25 25  0  0                   216.271100 -0.0002
 25 24  1  2 26 25  1  0                   216.144400 -0.0002
 26 24  2  2 27 25  2  0                   216.017400 -0.0002
 27 24  3  2 28 25  3  0                   215.890500 -0.0002
 28 24  4  2 29 25  4  0                   215.763500 -0.0002
 29 24  5  2 30 25  5  0                   215.636600 -0.0002
 30 24  6  2 31 25  6  0                   215.509700 -0.0002
 31 24  7  2 32 25  7  0                   215.382700 -0.0002
 32 24  8  2 33 25  8  0                   215.256000 -0.0002
 33 24  9  2 34 25  9  0                   215.128600 -0.0002
 34 24 10  2 35 25 10  0                   215.002600 -0.0002
 35 24 11  2 36 25 11  0                   214.876300 -0.0002
 36 24 12  2 37 25 12  0                   214.750700 -0.0002
 37 24 13  2 38 25 13  0                   214.624900 -0.0002
 38 24 14  2 39 25 14  0                   214.500000 -0.0002
 39 24 15  2 40 25 15  0                   214.375400 -0.0002
 40 24 16  2 41 25 16  0                   214.252100 -0.0002
 41 24 17  2 42 25 17  0                   214.129300 -0.0002
 42 24 18  2 43 25 18  0                   214.007500 -0.0002
 43 24 19  2 44 25 19  0                   213.887300 -0.0002
 44 24 20  2 45 25 20  0                   213.770100 -0.0002
 45 24 21  2 46 25 21  0                   213.654900 -0.0002
 46 24 22  2 47 25 22  0                   213.544800 -0.0002
 47 24 23  2 48 25 23  0                   213.442700 -0.0002
 48 24 24  2 49 25 24  0                   213.354200 -0.0002
 50 24 26  2 51 25 26  0                   213.227300 -0.0002
 51 24 27  2 52 25 27  0                   213.168600 -0.0002
 52 24 28  2 53 25 28  0                   213.076700 -0.0002
 53 24 29  2 54 25 29  0                   212.928800 -0.0002
 54 24 30  2 55 25 30  0                   212.721200 -0.0002
 56 24 32  2 57 25 32  0                   212.201700 -0.0002
 58 24 34  2 59 25 34  0                   211.705400 -0.0002
 59 24 35  2 60 25 35  0                   211.481600 -0.0002
 60 24 36  2 61 25 36  0                   211.268600 -0.0002
 61 24 37  2 62 25 37  0                   211.061700 -0.0002
 62 24 38  2 63 25 38  0                   210.859600 -0.0002
 63 24 39  2 64 25 39  0                   210.659500 -0.0002
 64 24 40  2 65 25 40  0                   210.461500 -0.0002
 66 24 42  2 67 25 42  0                   210.069900 -0.0002
 25 25  0  2 26 26  0  0                   216.041700 -0.0002
 26 25  1  2 27 26  1  0                   215.914800 -0.0002
 27 25  2  2 28 26  2  0                   215.787600 -0.0002
 28 25  3  2 29 26  3  0                   215.660800 -0.0002
 29 25  4  2 30 26  4  0                   215.533700 -0.0002
 30 25  5  2 31 26  5  0                   215.406400 -0.0002
 31 25  6  2 32 26  6  0                   215.279400 -0.0002
 32 25  7  2 33 26  7  0                   215.152300 -0.0002
 33 25  8  2 34 26  8  0                   215.025300 -0.0002
 34 25  9  2 35 26  9  0                   214.898300 -0.0002
 35 25 10  2 36 26 10  0                   214.771800 -0.0002
 36 25 11  2 37 26 11  0                   214.645300 -0.0002
 37 25 12  2 38 26 12  0                   214.518700 -0.0002
 38 25 13  2 39 26 13  0                   214.393100 -0.0002
 39 25 14  2 40 26 14  0                   214.267700 -0.0002
 40 25 15  2 41 26 15  0                   214.142900 -0.0002
 41 25 16  2 42 26 16  0                   214.018600 -0.0002
 43 25 18  2 44 26 18  0                   213.772000 -0.0002
 44 25 19  2 45 26 19  0                   213.650600 -0.0002
 45 25 20  2 46 26 20  0                   213.530500 -0.0002
 47 25 22  2 48 26 22  0                   213.298100 -0.0002
 48 25 23  2 49 26 23  0                   213.187800 -0.0002
 49 25 24  2 50 26 24  0                   213.085400 -0.0002
 51 25 26  2 52 26 26  0                   212.922400 -0.0002
 52 25 27  2 53 26 27  0                   212.867500 -0.0002
 55 25 30  2 56 26 30  0                   212.592700 -0.0002
 56 25 31  2 57 26 31  0                   212.392900 -0.0002
 57 25 32  2 58 26 32  0                   212.144900 -0.0002
 60 25 35  2 61 26 35  0                   211.368500 -0.0002
 61 25 36  2 62 26 36  0                   211.141100 -0.0002
 63 25 38  2 64 26 38  0                   210.716400 -0.0002
 64 25 39  2 65 26 39  0                   210.512600 -0.0002
 65 25 40  2 66 26 40  0                   210.311600 -0.0002
 67 25 42  2 68 26 42  0                   209.915500 -0.0002
 70 25 45  2 71 26 45  0                   209.330200 -0.0002
 26 26  0  2 27 27  0  0                   215.812000 -0.0002
 27 26  1  2 28 27  1  0                   215.685100 -0.0002
 28 26  2  2 29 27  2  0                   215.557900 -0.0002
 29 26  3  2 30 27  3  0                   215.430500 -0.0002
 30 26  4  2 31 27  4  0                   215.303500 -0.0002
 31 26  5  2 32 27  5  0                   215.176200 -0.0002
 32 26  6  2 33 27  6  0                   215.049000 -0.0002
 33 26  7  2 34 27  7  0                   214.921800 -0.0002
 34 26  8  2 35 27  8  0                   214.794600 -0.0002
 35 26  9  2 36 27  9  0                   214.667700 -0.0002
 36 26 10  2 37 27 10  0                   214.540600 -0.0002
 37 26 11  2 38 27 11  0                   214.414000 -0.0002
 38 26 12  2 39 27 12  0                   214.287500 -0.0002
 39 26 13  2 40 27 13  0                   214.161200 -0.0002
 40 26 14  2 41 27 14  0                   214.035300 -0.0002
 41 26 15  2 42 27 15  0                   213.909800 -0.0002
 42 26 16  2 43 27 16  0                   213.785000 -0.0002
 43 26 17  2 44 27 17  0                   213.660300 -0.0002
 44 26 18  2 45 27 18  0                   213.536900 -0.0002
 45 26 19  2 46 27 19  0                   213.414700 -0.0002
 46 26 20  2 47 27 20  0                   213.293300 -0.0002
 48 26 22  2 49 27 22  0                   213.055400 -0.0002
 49 26 23  2 50 27 23  0                   212.940200 -0.0002
 50 26 24  2 51 27 24  0                   212.830000 -0.0002
 51 26 25  2 52 27 25  0                   212.726600 -0.0002
 54 26 28  2 55 27 28  0                   212.505700 -0.0002
 55 26 29  2 56 27 29  0                   212.455100 -0.0002
 56 26 30  2 57 27 30  0                   212.380600 -0.0002
 57 26 31  2 58 27 31  0                   212.253800 -0.0002
 59 26 33  2 60 27 33  0                   211.819400 -0.0002
 60 26 34  2 61 27 34  0                   211.549100 -0.0002
 61 26 35  2 62 27 35  0                   211.282000 -0.0002
 63 26 37  2 64 27 37  0                   210.801100 -0.0002
 66 26 40  2 67 27 40  0                   210.165700 -0.0002
 69 26 43  2 70 27 43  0                   209.565300 -0.0002
 71 26 45  2 72 27 45  0                   209.172800 -0.0002
 72 26 46  2 73 27 46  0                   208.978200 -0.0002
 27 27  0  2 28 28  0  0                   215.582100 -0.0002
 28 27  1  2 29 28  1  0                   215.455200 -0.0002
 29 27  2  2 30 28  2  0                   215.327800 -0.0002
 30 27  3  2 31 28  3  0                   215.200700 -0.0002
 31 27  4  2 32 28  4  0                   215.073300 -0.0002
 32 27  5  2 33 28  5  0                   214.946000 -0.0002
 33 27  6  2 34 28  6  0                   214.818600 -0.0002
 34 27  7  2 35 28  7  0                   214.691200 -0.0002
 35 27  8  2 36 28  8  0                   214.563900 -0.0002
 36 27  9  2 37 28  9  0                   214.436800 -0.0002
 37 27 10  2 38 28 10  0                   214.309500 -0.0002
 38 27 11  2 39 28 11  0                   214.182600 -0.0002
 39 27 12  2 40 28 12  0                   214.055700 -0.0002
 40 27 13  2 41 28 13  0                   213.929100 -0.0002
 41 27 14  2 42 28 14  0                   213.803000 -0.0002
 42 27 15  2 43 28 15  0                   213.677000 -0.0002
 43 27 16  2 44 28 16  0                   213.551600 -0.0002
 44 27 17  2 45 28 17  0                   213.426900 -0.0002
 45 27 18  2 46 28 18  0                   213.302800 -0.0002
 46 27 19  2 47 28 19  0                   213.179300 -0.0002
 47 27 20  2 48 28 20  0                   213.056600 -0.0002
 48 27 21  2 49 28 21  0                   212.935200 -0.0002
 49 27 22  2 50 28 22  0                   212.815000 -0.0002
 52 27 25  2 53 28 25  0                   212.471500 -0.0002
 54 27 27  2 55 28 27  0                   212.275700 -0.0002
 55 27 28  2 56 28 28  0                   212.200400 -0.0002
 56 27 29  2 57 28 29  0                   212.143400 -0.0002
 58 27 31  2 59 28 31  0                   212.029000 -0.0002
 59 27 32  2 60 28 32  0                   211.912400 -0.0002
 65 27 38  2 66 28 38  0                   210.461500 -0.0002
 28 28  0  2 29 29  0  0                   215.352300 -0.0002
 29 28  1  2 30 29  1  0                   215.225300 -0.0002
 30 28  2  2 31 29  2  0                   215.097800 -0.0002
 31 28  3  2 32 29  3  0                   214.970300 -0.0002
 32 28  4  2 33 29  4  0                   214.842800 -0.0002
 33 28  5  2 34 29  5  0                   214.715400 -0.0002
 34 28  6  2 35 29  6  0                   214.588000 -0.0002
 35 28  7  2 36 29  7  0                   214.460500 -0.0002
 36 28  8  2 37 29  8  0                   214.333100 -0.0002
 37 28  9  2 38 29  9  0                   214.205600 -0.0002
 38 28 10  2 39 29 10  0                   214.078300 -0.0002
 39 28 11  2 40 29 11  0                   213.951300 -0.0002
 40 28 12  2 41 29 12  0                   213.824100 -0.0002
 41 28 13  2 42 29 13  0                   213.697200 -0.0002
 42 28 14  2 43 29 14  0                   213.570700 -0.0002
 43 28 15  2 44 29 15  0                   213.444500 -0.0002
 44 28 16  2 45 29 16  0                   213.318700 -0.0002
 45 28 17  2 46 29 17  0                   213.193200 -0.0002
 46 28 18  2 47 29 18  0                   213.068500 -0.0002
 47 28 19  2 48 29 19  0                   212.944300 -0.0002
 48 28 20  2 49 29 20  0                   212.820800 -0.0002
 49 28 21  2 50 29 21  0                   212.698300 -0.0002
 50 28 22  2 51 29 22  0                   212.576800 -0.0002
 51 28 23  2 52 29 23  0                   212.457200 -0.0002
 52 28 24  2 53 29 24  0                   212.339500 -0.0002
 54 28 26  2 55 29 26  0                   212.113300 -0.0002
 55 28 27  2 56 29 27  0                   212.009300 -0.0002
 56 28 28  2 57 29 28  0                   211.915200 -0.0002
 63 28 35  2 64 29 35  0                   211.168100 -0.0002
 64 28 36  2 65 29 36  0                   210.898400 -0.0002
 65 28 37  2 66 29 37  0                   210.623500 -0.0002
 66 28 38  2 67 29 38  0                   210.363300 -0.0002
 67 28 39  2 68 29 39  0                   210.122200 -0.0002
 69 28 41  2 70 29 41  0                   209.681800 -0.0002
 29 29  0  2 30 30  0  0                   215.122400 -0.0002
 30 29  1  2 31 30  1  0                   214.995000 -0.0002
 31 29  2  2 32 30  2  0                   214.867700 -0.0002
 32 29  3  2 33 30  3  0                   214.740100 -0.0002
 33 29  4  2 34 30  4  0                   214.612600 -0.0002
 35 29  6  2 36 30  6  0                   214.357300 -0.0002
 36 29  7  2 37 30  7  0                   214.229700 -0.0002
 37 29  8  2 38 30  8  0                   214.102200 -0.0002
 38 29  9  2 39 30  9  0                   213.974600 -0.0002
 39 29 10  2 40 30 10  0                   213.847200 -0.0002
 40 29 11  2 41 30 11  0                   213.719600 -0.0002
 41 29 12  2 42 30 12  0                   213.592500 -0.0002
 42 29 13  2 43 30 13  0                   213.465300 -0.0002
 43 29 14  2 44 30 14  0                   213.338500 -0.0002
 44 29 15  2 45 30 15  0                   213.212000 -0.0002
 45 29 16  2 46 30 16  0                   213.085400 -0.0002
 46 29 17  2 47 30 17  0                   212.959500 -0.0002
 47 29 18  2 48 30 18  0                   212.834400 -0.0002
 48 29 19  2 49 30 19  0                   212.709600 -0.0002
 50 29 21  2 51 30 21  0                   212.462100 -0.0002
 51 29 22  2 52 30 22  0                   212.339500 -0.0002
 52 29 23  2 53 30 23  0                   212.218100 -0.0002
 53 29 24  2 54 30 24  0                   212.098300 -0.0002
 54 29 25  2 55 30 25  0                   211.980500 -0.0002
 55 29 26  2 56 30 26  0                   211.865700 -0.0002
 56 29 27  2 57 30 27  0                   211.754400 -0.0002
 57 29 28  2 58 30 28  0                   211.649800 -0.0002
 61 29 32  2 62 30 32  0                   211.371900 -0.0002
 63 29 34  2 64 30 34  0                   211.222900 -0.0002
 30 30  0  2 31 31  0  0                   214.892200 -0.0002
 31 30  1  2 32 31  1  0                   214.764700 -0.0002
 32 30  2  2 33 31  2  0                   214.637300 -0.0002
 33 30  3  2 34 31  3  0                   214.509900 -0.0002
 34 30  4  2 35 31  4  0                   214.382000 -0.0002
 35 30  5  2 36 31  5  0                   214.254300 -0.0002
 36 30  6  2 37 31  6  0                   214.126400 -0.0002
 37 30  7  2 38 31  7  0                   213.999000 -0.0002
 38 30  8  2 39 31  8  0                   213.871000 -0.0002
 39 30  9  2 40 31  9  0                   213.743400 -0.0002
 40 30 10  2 41 31 10  0                   213.615700 -0.0002
 41 30 11  2 42 31 11  0                   213.488100 -0.0002
 42 30 12  2 43 31 12  0                   213.360700 -0.0002
 43 30 13  2 44 31 13  0                   213.233300 -0.0002
 44 30 14  2 45 31 14  0                   213.106100 -0.0002
 45 30 15  2 46 31 15  0                   212.979200 -0.0002
 46 30 16  2 47 31 16  0                   212.852700 -0.0002
 47 30 17  2 48 31 17  0                   212.726600 -0.0002
 48 30 18  2 49 31 18  0                   212.600700 -0.0002
 49 30 19  2 50 31 19  0                   212.475300 -0.0002
 50 30 20  2 51 31 20  0                   212.350600 -0.0002
 51 30 21  2 52 31 21  0                   212.226100 -0.0002
 52 30 22  2 53 31 22  0                   212.103000 -0.0002
 53 30 23  2 54 31 23  0                   211.980500 -0.0002
 54 30 24  2 55 31 24  0                   211.859200 -0.0002
 55 30 25  2 56 31 25  0                   211.739400 -0.0002
 57 30 27  2 58 31 27  0                   211.506500 -0.0002
 58 30 28  2 59 31 28  0                   211.395200 -0.0002
 59 30 29  2 60 31 29  0                   211.289500 -0.0002
 61 30 31  2 62 31 31  0                   211.112600 -0.0002
 64 30 34  2 65 31 34  0                   210.959900 -0.0002
 65 30 35  2 66 31 35  0                   210.874500 -0.0002
 66 30 36  2 67 31 36  0                   210.727100 -0.0002
 67 30 37  2 68 31 37  0                   210.512600 -0.0002
 17 17  0  2 16 16  0  0                   225.680800 -0.0002
 18 17  1  2 17 16  1  0                   225.803400 -0.0002
 19 17  2  2 18 16  2  0                   225.925500 -0.0002
 20 17  3  2 19 16  3  0                   226.047400 -0.0002
 21 17  4  2 20 16  4  0                   226.168900 -0.0002
 22 17  5  2 21 16  5  0                   226.289900 -0.0002
 23 17  6  2 22 16  6  0                   226.410300 -0.0002
 24 17  7  2 23 16  7  0                   226.530000 -0.0002
 25 17  8  2 24 16  8  0                   226.649000 -0.0002
 26 17  9  2 25 16  9  0                   226.766700 -0.0002
 27 17 10  2 26 16 10  0                   226.883200 -0.0002
 28 17 11  2 27 16 11  0                   226.997500 -0.0002
 29 17 12  2 28 16 12  0                   227.109200 -0.0002
 30 17 13  2 29 16 13  0                   227.216300 -0.0002
 31 17 14  2 30 16 14  0                   227.316000 -0.0002
 32 17 15  2 31 16 15  0                   227.402900 -0.0002
 33 17 16  2 32 16 16  0                   227.473300 -0.0002
 34 17 17  2 33 16 17  0                   227.532500 -0.0002
 35 17 18  2 34 16 18  0                   227.600800 -0.0002
 36 17 19  2 35 16 19  0                   227.705600 -0.0002
 37 17 20  2 36 16 20  0                   227.862300 -0.0002
 38 17 21  2 37 16 21  0                   228.068500 -0.0002
 39 17 22  2 38 16 22  0                   228.306400 -0.0002
 40 17 23  2 39 16 23  0                   228.548000 -0.0002
 41 17 24  2 40 16 24  0                   228.777500 -0.0002
 42 17 25  2 41 16 25  0                   228.990700 -0.0002
 43 17 26  2 42 16 26  0                   229.193800 -0.0002
 44 17 27  2 43 16 27  0                   229.389600 -0.0002
 45 17 28  2 44 16 28  0                   229.580900 -0.0002
 46 17 29  2 45 16 29  0                   229.770400 -0.0002
 47 17 30  2 46 16 30  0                   229.957200 -0.0002
 48 17 31  2 47 16 31  0                   230.143600 -0.0002
 49 17 32  2 48 16 32  0                   230.328300 -0.0002
 50 17 33  2 49 16 33  0                   230.512400 -0.0002
 51 17 34  2 50 16 34  0                   230.696100 -0.0002
 52 17 35  2 51 16 35  0                   230.878900 -0.0002
 53 17 36  2 52 16 36  0                   231.061100 -0.0002
 54 17 37  2 53 16 37  0                   231.243100 -0.0002
 55 17 38  2 54 16 38  0                   231.424600 -0.0002
 56 17 39  2 55 16 39  0                   231.606100 -0.0002
 57 17 40  2 56 16 40  0                   231.787000 -0.0002
 58 17 41  2 57 16 41  0                   231.967800 -0.0002
 60 17 43  2 59 16 43  0                   232.328700 -0.0002
 61 17 44  2 60 16 44  0                   232.508500 -0.0002
 62 17 45  2 61 16 45  0                   232.688400 -0.0002
 63 17 46  2 62 16 46  0                   232.868100 -0.0002
 64 17 47  2 63 16 47  0                   233.047500 -0.0002
 65 17 48  2 64 16 48  0                   233.227000 -0.0002
 66 17 49  2 65 16 49  0                   233.406200 -0.0002
 67 17 50  2 66 16 50  0                   233.585000 -0.0002
 68 17 51  2 67 16 51  0                   233.764300 -0.0002
 69 17 52  2 68 16 52  0                   233.943500 -0.0002
 70 17 53  2 69 16 53  0                   234.122100 -0.0002
 71 17 54  2 70 16 54  0                   234.300900 -0.0002
 72 17 55  2 71 16 55  0                   234.479400 -0.0002
 73 17 56  2 72 16 56  0                   234.658000 -0.0002
 74 17 57  2 73 16 57  0                   234.836400 -0.0002
 75 17 58  2 74 16 58  0                   235.015200 -0.0002
 76 17 59  2 75 16 59  0                   235.193700 -0.0002
 77 17 60  2 76 16 60  0                   235.371800 -0.0002
 18 18  0  2 17 17  0  0                   225.904200 -0.0002
 19 18  1  2 18 17  1  0                   226.026600 -0.0002
 20 18  2  2 19 17  2  0                   226.148700 -0.0002
 22 18  4  2 21 17  4  0                   226.391800 -0.0002
 23 18  5  2 22 17  5  0                   226.512800 -0.0002
 24 18  6  2 23 17  6  0                   226.633500 -0.0002
 25 18  7  2 24 17  7  0                   226.753000 -0.0002
 26 18  8  2 25 17  8  0                   226.872500 -0.0002
 27 18  9  2 26 17  9  0                   226.990600 -0.0002
 28 18 10  2 27 17 10  0                   227.107700 -0.0002
 29 18 11  2 28 17 11  0                   227.223400 -0.0002
 31 18 13  2 30 17 13  0                   227.447900 -0.0002
 33 18 15  2 32 17 15  0                   227.653200 -0.0002
 35 18 17  2 34 17 17  0                   227.810100 -0.0002
 36 18 18  2 35 17 18  0                   227.866800 -0.0002
 37 18 19  2 36 17 19  0                   227.928800 -0.0002
 38 18 20  2 37 17 20  0                   228.024100 -0.0002
 39 18 21  2 38 17 21  0                   228.171200 -0.0002
 40 18 22  2 39 17 22  0                   228.370900 -0.0002
 41 18 23  2 40 17 23  0                   228.608000 -0.0002
 42 18 24  2 41 17 24  0                   228.853900 -0.0002
 43 18 25  2 42 17 25  0                   229.088400 -0.0002
 44 18 26  2 43 17 26  0                   229.306000 -0.0002
 45 18 27  2 44 17 27  0                   229.512000 -0.0002
 46 18 28  2 45 17 28  0                   229.709500 -0.0002
 49 18 31  2 48 17 31  0                   230.280600 -0.0002
 50 18 32  2 49 17 32  0                   230.467200 -0.0002
 51 18 33  2 50 17 33  0                   230.652500 -0.0002
 53 18 35  2 52 17 35  0                   231.021100 -0.0002
 54 18 36  2 53 17 36  0                   231.204500 -0.0002
 55 18 37  2 54 17 37  0                   231.386900 -0.0002
 56 18 38  2 55 17 38  0                   231.569400 -0.0002
 57 18 39  2 56 17 39  0                   231.750900 -0.0002
 58 18 40  2 57 17 40  0                   231.932400 -0.0002
 59 18 41  2 58 17 41  0                   232.113800 -0.0002
 60 18 42  2 59 17 42  0                   232.294700 -0.0002
 61 18 43  2 60 17 43  0                   232.475400 -0.0002
 63 18 45  2 62 17 45  0                   232.835700 -0.0002
 64 18 46  2 63 17 46  0                   233.015900 -0.0002
 65 18 47  2 64 17 47  0                   233.195500 -0.0002
 67 18 49  2 66 17 49  0                   233.554600 -0.0002
 68 18 50  2 67 17 50  0                   233.734200 -0.0002
 69 18 51  2 68 17 51  0                   233.912600 -0.0002
 70 18 52  2 69 17 52  0                   234.092100 -0.0002
 72 18 54  2 71 17 54  0                   234.449700 -0.0002
 73 18 55  2 72 17 55  0                   234.628700 -0.0002
 74 18 56  2 73 17 56  0                   234.807300 -0.0002
 75 18 57  2 74 17 57  0                   234.985800 -0.0002
 19 19  0  2 18 18  0  0                   226.127400 -0.0002
 20 19  1  2 19 18  1  0                   226.249500 -0.0002
 21 19  2  2 20 18  2  0                   226.371500 -0.0002
 22 19  3  2 21 18  3  0                   226.493300 -0.0002
 23 19  4  2 22 18  4  0                   226.614700 -0.0002
 24 19  5  2 23 18  5  0                   226.735800 -0.0002
 25 19  6  2 24 18  6  0                   226.856200 -0.0002
 26 19  7  2 25 18  7  0                   226.976300 -0.0002
 27 19  8  2 26 18  8  0                   227.095500 -0.0002
 28 19  9  2 27 18  9  0                   227.214000 -0.0002
 29 19 10  2 28 18 10  0                   227.331500 -0.0002
 30 19 11  2 29 18 11  0                   227.447900 -0.0002
 31 19 12  2 30 18 12  0                   227.562900 -0.0002
 32 19 13  2 31 18 13  0                   227.675600 -0.0002
 33 19 14  2 32 18 14  0                   227.786000 -0.0002
 34 19 15  2 33 18 15  0                   227.891400 -0.0002
 35 19 16  2 34 18 16  0                   227.990000 -0.0002
 36 19 17  2 35 18 17  0                   228.077000 -0.0002
 37 19 18  2 36 18 18  0                   228.147100 -0.0002
 38 19 19  2 37 18 19  0                   228.201500 -0.0002
 39 19 20  2 38 18 20  0                   228.257300 -0.0002
 40 19 21  2 39 18 21  0                   228.343200 -0.0002
 41 19 22  2 40 18 22  0                   228.480200 -0.0002
 46 19 27  2 45 18 27  0                   229.619000 -0.0002
 47 19 28  2 46 18 28  0                   229.828100 -0.0002
 48 19 29  2 47 18 29  0                   230.028000 -0.0002
 49 19 30  2 48 18 30  0                   230.222500 -0.0002
 50 19 31  2 49 18 31  0                   230.413300 -0.0002
 51 19 32  2 50 18 32  0                   230.602500 -0.0002
 52 19 33  2 51 18 33  0                   230.789800 -0.0002
 53 19 34  2 52 18 34  0                   230.975800 -0.0002
 54 19 35  2 53 18 35  0                   231.160800 -0.0002
 55 19 36  2 54 18 36  0                   231.345200 -0.0002
 56 19 37  2 55 18 37  0                   231.528600 -0.0002
 57 19 38  2 56 18 38  0                   231.712100 -0.0002
 58 19 39  2 57 18 39  0                   231.894300 -0.0002
 59 19 40  2 58 18 40  0                   232.076500 -0.0002
 60 19 41  2 59 18 41  0                   232.258300 -0.0002
 61 19 42  2 60 18 42  0                   232.439500 -0.0002
 62 19 43  2 61 18 43  0                   232.620400 -0.0002
 64 19 45  2 63 18 45  0                   232.981700 -0.0002
 65 19 46  2 64 18 46  0                   233.162100 -0.0002
 66 19 47  2 65 18 47  0                   233.342200 -0.0002
 67 19 48  2 66 18 48  0                   233.521800 -0.0002
 68 19 49  2 67 18 49  0                   233.701700 -0.0002
 69 19 50  2 68 18 50  0                   233.881100 -0.0002
 70 19 51  2 69 18 51  0                   234.060200 -0.0002
 71 19 52  2 70 18 52  0                   234.239800 -0.0002
 72 19 53  2 71 18 53  0                   234.418900 -0.0002
 73 19 54  2 72 18 54  0                   234.597900 -0.0002
 75 19 56  2 74 18 56  0                   234.955600 -0.0002
 20 20  0  2 19 19  0  0                   226.350300 -0.0002
 21 20  1  2 20 19  1  0                   226.472400 -0.0002
 22 20  2  2 21 19  2  0                   226.594300 -0.0002
 23 20  3  2 22 19  3  0                   226.715900 -0.0002
 24 20  4  2 23 19  4  0                   226.837200 -0.0002
 25 20  5  2 24 19  5  0                   226.958300 -0.0002
 26 20  6  2 25 19  6  0                   227.078900 -0.0002
 27 20  7  2 26 19  7  0                   227.198700 -0.0002
 28 20  8  2 27 19  8  0                   227.318500 -0.0002
 29 20  9  2 28 19  9  0                   227.437100 -0.0002
 30 20 10  2 29 19 10  0                   227.554900 -0.0002
 31 20 11  2 30 19 11  0                   227.672000 -0.0002
 32 20 12  2 31 19 12  0                   227.787600 -0.0002
 33 20 13  2 32 19 13  0                   227.901700 -0.0002
 34 20 14  2 33 19 14  0                   228.014000 -0.0002
 35 20 15  2 34 19 15  0                   228.123300 -0.0002
 36 20 16  2 35 19 16  0                   228.228100 -0.0002
 37 20 17  2 36 19 17  0                   228.326300 -0.0002
 38 20 18  2 37 19 18  0                   228.413300 -0.0002
 39 20 19  2 38 19 19  0                   228.483500 -0.0002
 40 20 20  2 39 19 20  0                   228.536500 -0.0002
 41 20 21  2 40 19 21  0                   228.587100 -0.0002
 42 20 22  2 41 19 22  0                   228.663500 -0.0002
 43 20 23  2 42 19 23  0                   228.790400 -0.0002
 44 20 24  2 43 19 24  0                   228.975400 -0.0002
 45 20 25  2 44 19 25  0                   229.207000 -0.0002
 46 20 26  2 45 19 26  0                   229.458100 -0.0002
 47 20 27  2 46 19 27  0                   229.702400 -0.0002
 48 20 28  2 47 19 28  0                   229.930100 -0.0002
 49 20 29  2 48 19 29  0                   230.142700 -0.0002
 50 20 30  2 49 19 30  0                   230.344800 -0.0002
 51 20 31  2 50 19 31  0                   230.541000 -0.0002
 52 20 32  2 51 19 32  0                   230.733600 -0.0002
 54 20 34  2 53 19 34  0                   231.111200 -0.0002
 55 20 35  2 54 19 35  0                   231.297800 -0.0002
 56 20 36  2 55 19 36  0                   231.483700 -0.0002
 57 20 37  2 56 19 37  0                   231.668000 -0.0002
 58 20 38  2 57 19 38  0                   231.852200 -0.0002
 59 20 39  2 58 19 39  0                   232.035600 -0.0002
 61 20 41  2 60 19 41  0                   232.400700 -0.0002
 62 20 42  2 61 19 42  0                   232.582600 -0.0002
 64 20 44  2 63 19 44  0                   232.945700 -0.0002
 65 20 45  2 64 19 45  0                   233.126400 -0.0002
 66 20 46  2 65 19 46  0                   233.307000 -0.0002
 67 20 47  2 66 19 47  0                   233.487400 -0.0002
 68 20 48  2 67 19 48  0                   233.667400 -0.0002
 70 20 50  2 69 19 50  0                   234.027300 -0.0002
 73 20 53  2 72 19 53  0                   234.565200 -0.0002
 74 20 54  2 73 19 54  0                   234.744500 -0.0002
 75 20 55  2 74 19 55  0                   234.923500 -0.0002
 76 20 56  2 75 19 56  0                   235.102400 -0.0002
 77 20 57  2 76 19 57  0                   235.281400 -0.0002
 78 20 58  2 77 19 58  0                   235.459900 -0.0002
 79 20 59  2 78 19 59  0                   235.637900 -0.0002
 80 20 60  2 79 19 60  0                   235.817000 -0.0002
 21 21  0  2 20 20  0  0                   226.573200 -0.0002
 22 21  1  2 21 20  1  0                   226.695100 -0.0002
 23 21  2  2 22 20  2  0                   226.816800 -0.0002
 24 21  3  2 23 20  3  0                   226.938400 -0.0002
 25 21  4  2 24 20  4  0                   227.059800 -0.0002
 26 21  5  2 25 20  5  0                   227.180700 -0.0002
 27 21  6  2 26 20  6  0                   227.301300 -0.0002
 28 21  7  2 27 20  7  0                   227.421300 -0.0002
 29 21  8  2 28 20  8  0                   227.540900 -0.0002
 30 21  9  2 29 20  9  0                   227.660000 -0.0002
 31 21 10  2 30 20 10  0                   227.777800 -0.0002
 32 21 11  2 31 20 11  0                   227.895100 -0.0002
 33 21 12  2 32 20 12  0                   228.011400 -0.0002
 34 21 13  2 33 20 13  0                   228.126500 -0.0002
 35 21 14  2 34 20 14  0                   228.240100 -0.0002
 37 21 16  2 36 20 16  0                   228.459900 -0.0002
 38 21 17  2 37 20 17  0                   228.564300 -0.0002
 39 21 18  2 38 20 18  0                   228.662100 -0.0002
 41 21 20  2 40 20 20  0                   228.819500 -0.0002
 43 21 22  2 42 20 22  0                   228.917700 -0.0002
 44 21 23  2 43 20 23  0                   228.984900 -0.0002
 45 21 24  2 44 20 24  0                   229.101500 -0.0002
 46 21 25  2 45 20 25  0                   229.277500 -0.0002
 47 21 26  2 46 20 26  0                   229.504400 -0.0002
 48 21 27  2 47 20 27  0                   229.757000 -0.0002
 49 21 28  2 48 20 28  0                   230.006700 -0.0002
 53 21 32  2 52 20 32  0                   230.858100 -0.0002
 55 21 34  2 54 20 34  0                   231.243100 -0.0002
 57 21 36  2 56 20 36  0                   231.618900 -0.0002
 58 21 37  2 57 20 37  0                   231.804800 -0.0002
 59 21 38  2 58 20 38  0                   231.990000 -0.0002
 60 21 39  2 59 20 39  0                   232.174600 -0.0002
 61 21 40  2 60 20 40  0                   232.358100 -0.0002
 62 21 41  2 61 20 41  0                   232.541300 -0.0002
 63 21 42  2 62 20 42  0                   232.723900 -0.0002
 64 21 43  2 63 20 43  0                   232.906100 -0.0002
 65 21 44  2 64 20 44  0                   233.088200 -0.0002
 66 21 45  2 65 20 45  0                   233.269500 -0.0002
 67 21 46  2 66 20 46  0                   233.450400 -0.0002
 68 21 47  2 67 20 47  0                   233.631200 -0.0002
 70 21 49  2 69 20 49  0                   233.991900 -0.0002
 71 21 50  2 70 20 50  0                   234.172300 -0.0002
 72 21 51  2 71 20 51  0                   234.351900 -0.0002
 73 21 52  2 72 20 52  0                   234.531300 -0.0002
 74 21 53  2 73 20 53  0                   234.710800 -0.0002
 75 21 54  2 74 20 54  0                   234.890200 -0.0002
 76 21 55  2 75 20 55  0                   235.069500 -0.0002
 78 21 57  2 77 20 57  0                   235.427300 -0.0002
 79 21 58  2 78 20 58  0                   235.606000 -0.0002
 22 22  0  2 21 21  0  0                   226.795700 -0.0002
 23 22  1  2 22 21  1  0                   226.917700 -0.0002
 24 22  2  2 23 21  2  0                   227.039500 -0.0002
 25 22  3  2 24 21  3  0                   227.160800 -0.0002
 26 22  4  2 25 21  4  0                   227.282000 -0.0002
 27 22  5  2 26 21  5  0                   227.402900 -0.0002
 28 22  6  2 27 21  6  0                   227.523400 -0.0002
 29 22  7  2 28 21  7  0                   227.643500 -0.0002
 30 22  8  2 29 21  8  0                   227.763100 -0.0002
 31 22  9  2 30 21  9  0                   227.882200 -0.0002
 32 22 10  2 31 21 10  0                   228.000600 -0.0002
 33 22 11  2 32 21 11  0                   228.118100 -0.0002
 34 22 12  2 33 21 12  0                   228.234800 -0.0002
 35 22 13  2 34 21 13  0                   228.350000 -0.0002
 36 22 14  2 35 21 14  0                   228.464600 -0.0002
 37 22 15  2 36 21 15  0                   228.577500 -0.0002
 39 22 17  2 38 21 17  0                   228.796300 -0.0002
 40 22 18  2 39 21 18  0                   228.899900 -0.0002
 41 22 19  2 40 21 19  0                   228.997700 -0.0002
 42 22 20  2 41 21 20  0                   229.084300 -0.0002
 43 22 21  2 42 21 21  0                   229.154800 -0.0002
 44 22 22  2 43 21 22  0                   229.207000 -0.0002
 50 22 28  2 49 21 28  0                   230.054600 -0.0002
 51 22 29  2 50 21 29  0                   230.308500 -0.0002
 53 22 31  2 52 21 31  0                   230.766700 -0.0002
 54 22 32  2 53 21 32  0                   230.974400 -0.0002
 55 22 33  2 54 21 33  0                   231.174100 -0.0002
 56 22 34  2 55 21 34  0                   231.369300 -0.0002
 57 22 35  2 56 21 35  0                   231.560800 -0.0002
 58 22 36  2 57 21 36  0                   231.750900 -0.0002
 59 22 37  2 58 21 37  0                   231.938700 -0.0002
 60 22 38  2 59 21 38  0                   232.125100 -0.0002
 61 22 39  2 60 21 39  0                   232.310700 -0.0002
 62 22 40  2 61 21 40  0                   232.495700 -0.0002
 63 22 41  2 62 21 41  0                   232.679600 -0.0002
 65 22 43  2 64 21 43  0                   233.046100 -0.0002
 66 22 44  2 65 21 44  0                   233.228600 -0.0002
 67 22 45  2 66 21 45  0                   233.410800 -0.0002
 68 22 46  2 67 21 46  0                   233.592100 -0.0002
 69 22 47  2 68 21 47  0                   233.773800 -0.0002
 70 22 48  2 69 21 48  0                   233.954300 -0.0002
 71 22 49  2 70 21 49  0                   234.134900 -0.0002
 72 22 50  2 71 21 50  0                   234.315300 -0.0002
 74 22 52  2 73 21 52  0                   234.675700 -0.0002
 75 22 53  2 74 21 53  0                   234.855400 -0.0002
 77 22 55  2 76 21 55  0                   235.214200 -0.0002
 78 22 56  2 77 21 56  0                   235.393100 -0.0002
 23 23  0  2 22 22  0  0                   227.018100 -0.0002
 24 23  1  2 23 22  1  0                   227.140100 -0.0002
 25 23  2  2 24 22  2  0                   227.261600 -0.0002
 26 23  3  2 25 22  3  0                   227.383000 -0.0002
 27 23  4  2 26 22  4  0                   227.504100 -0.0002
 28 23  5  2 27 22  5  0                   227.625100 -0.0002
 29 23  6  2 28 22  6  0                   227.745400 -0.0002
 30 23  7  2 29 22  7  0                   227.865600 -0.0002
 31 23  8  2 30 22  8  0                   227.985200 -0.0002
 32 23  9  2 31 22  9  0                   228.104300 -0.0002
 33 23 10  2 32 22 10  0                   228.222900 -0.0002
 34 23 11  2 33 22 11  0                   228.340700 -0.0002
 35 23 12  2 34 22 12  0                   228.457600 -0.0002
 36 23 13  2 35 22 13  0                   228.573700 -0.0002
 37 23 14  2 36 22 14  0                   228.688800 -0.0002
 38 23 15  2 37 22 15  0                   228.802200 -0.0002
 39 23 16  2 38 22 16  0                   228.914400 -0.0002
 40 23 17  2 39 22 17  0                   229.024400 -0.0002
 41 23 18  2 40 22 18  0                   229.131200 -0.0002
 44 23 21  2 43 22 21  0                   229.418700 -0.0002
 46 23 23  2 45 22 23  0                   229.542100 -0.0002
 47 23 24  2 46 22 24  0                   229.580900 -0.0002
 48 23 25  2 47 22 25  0                   229.631800 -0.0002
 50 23 27  2 49 22 27  0                   229.882000 -0.0002
 51 23 28  2 50 22 28  0                   230.097200 -0.0002
 52 23 29  2 51 22 29  0                   230.349700 -0.0002
 53 23 30  2 52 22 30  0                   230.607800 -0.0002
 55 23 32  2 54 22 32  0                   231.076100 -0.0002
 56 23 33  2 55 22 33  0                   231.286800 -0.0002
 57 23 34  2 56 22 34  0                   231.489000 -0.0002
 58 23 35  2 57 22 35  0                   231.685400 -0.0002
 59 23 36  2 58 22 36  0                   231.878200 -0.0002
 60 23 37  2 59 22 37  0                   232.068600 -0.0002
 61 23 38  2 60 22 38  0                   232.257300 -0.0002
 62 23 39  2 61 22 39  0                   232.444300 -0.0002
 63 23 40  2 62 22 40  0                   232.630600 -0.0002
 64 23 41  2 63 22 41  0                   232.815900 -0.0002
 65 23 42  2 64 22 42  0                   233.000200 -0.0002
 66 23 43  2 65 22 43  0                   233.184400 -0.0002
 67 23 44  2 66 22 44  0                   233.367400 -0.0002
 68 23 45  2 67 22 45  0                   233.550100 -0.0002
 69 23 46  2 68 22 46  0                   233.732400 -0.0002
 70 23 47  2 69 22 47  0                   233.914300 -0.0002
 71 23 48  2 70 22 48  0                   234.095400 -0.0002
 72 23 49  2 71 22 49  0                   234.276600 -0.0002
 73 23 50  2 72 22 50  0                   234.457700 -0.0002
 24 24  0  2 23 23  0  0                   227.240600 -0.0002
 25 24  1  2 24 23  1  0                   227.362000 -0.0002
 26 24  2  2 25 23  2  0                   227.483700 -0.0002
 27 24  3  2 26 23  3  0                   227.605000 -0.0002
 28 24  4  2 27 23  4  0                   227.726200 -0.0002
 29 24  5  2 28 23  5  0                   227.846900 -0.0002
 30 24  6  2 29 23  6  0                   227.967300 -0.0002
 31 24  7  2 30 23  7  0                   228.087400 -0.0002
 32 24  8  2 31 23  8  0                   228.207100 -0.0002
 33 24  9  2 32 23  9  0                   228.326300 -0.0002
 34 24 10  2 33 23 10  0                   228.444800 -0.0002
 35 24 11  2 34 23 11  0                   228.562800 -0.0002
 36 24 12  2 35 23 12  0                   228.680200 -0.0002
 37 24 13  2 36 23 13  0                   228.796300 -0.0002
 38 24 14  2 37 23 14  0                   228.911800 -0.0002
 39 24 15  2 38 23 15  0                   229.026200 -0.0002
 40 24 16  2 39 23 16  0                   229.139300 -0.0002
 41 24 17  2 40 23 17  0                   229.250600 -0.0002
 43 24 19  2 42 23 19  0                   229.466400 -0.0002
 44 24 20  2 43 23 20  0                   229.569200 -0.0002
 45 24 21  2 44 23 21  0                   229.666000 -0.0002
 46 24 22  2 45 23 22  0                   229.753100 -0.0002
 47 24 23  2 46 23 23  0                   229.824700 -0.0002
 48 24 24  2 47 23 24  0                   229.876700 -0.0002
 50 24 26  2 49 23 26  0                   229.957200 -0.0002
 51 24 27  2 50 23 27  0                   230.040500 -0.0002
 52 24 28  2 51 23 28  0                   230.185400 -0.0002
 54 24 30  2 53 23 30  0                   230.643600 -0.0002
 55 24 31  2 54 23 31  0                   230.905400 -0.0002
 58 24 34  2 57 23 34  0                   231.598500 -0.0002
 59 24 35  2 58 23 35  0                   231.802300 -0.0002
 60 24 36  2 59 23 36  0                   232.000300 -0.0002
 61 24 37  2 60 23 37  0                   232.194200 -0.0002
 63 24 39  2 62 23 39  0                   232.574800 -0.0002
 64 24 40  2 63 23 40  0                   232.762600 -0.0002
 65 24 41  2 64 23 41  0                   232.949400 -0.0002
 66 24 42  2 65 23 42  0                   233.135000 -0.0002
 68 24 44  2 67 23 44  0                   233.504100 -0.0002
 69 24 45  2 68 23 45  0                   233.687700 -0.0002
 70 24 46  2 69 23 46  0                   233.870300 -0.0002
 71 24 47  2 70 23 47  0                   234.052900 -0.0002
 25 25  0  2 24 24  0  0                   227.462600 -0.0002
 26 25  1  2 25 24  1  0                   227.584200 -0.0002
 27 25  2  2 26 24  2  0                   227.705600 -0.0002
 28 25  3  2 27 24  3  0                   227.826800 -0.0002
 29 25  4  2 28 24  4  0                   227.947900 -0.0002
 30 25  5  2 29 24  5  0                   228.068500 -0.0002
 31 25  6  2 30 24  6  0                   228.189000 -0.0002
 32 25  7  2 31 24  7  0                   228.309000 -0.0002
 33 25  8  2 32 24  8  0                   228.428700 -0.0002
 34 25  9  2 33 24  9  0                   228.548000 -0.0002
 35 25 10  2 34 24 10  0                   228.666600 -0.0002
 36 25 11  2 35 24 11  0                   228.784800 -0.0002
 37 25 12  2 36 24 12  0                   228.901900 -0.0002
 38 25 13  2 37 24 13  0                   229.019000 -0.0002
 39 25 14  2 38 24 14  0                   229.134400 -0.0002
 40 25 15  2 39 24 15  0                   229.249400 -0.0002
 41 25 16  2 40 24 16  0                   229.363200 -0.0002
 42 25 17  2 41 24 17  0                   229.475500 -0.0002
 43 25 18  2 42 24 18  0                   229.586200 -0.0002
 44 25 19  2 43 24 19  0                   229.694600 -0.0002
 45 25 20  2 44 24 20  0                   229.800500 -0.0002
 46 25 21  2 45 24 21  0                   229.903000 -0.0002
 47 25 22  2 46 24 22  0                   229.999600 -0.0002
 48 25 23  2 47 24 23  0                   230.086400 -0.0002
 49 25 24  2 48 24 24  0                   230.158700 -0.0002
 50 25 25  2 49 24 25  0                   230.211100 -0.0002
 51 25 26  2 50 24 26  0                   230.246000 -0.0002
 52 25 27  2 51 24 27  0                   230.283400 -0.0002
 53 25 28  2 52 24 28  0                   230.356500 -0.0002
 54 25 29  2 53 24 29  0                   230.489600 -0.0002
 55 25 30  2 54 24 30  0                   230.688400 -0.0002
 57 25 32  2 56 24 32  0                   231.200400 -0.0002
 60 25 35  2 59 24 35  0                   231.907500 -0.0002
 65 25 40  2 64 24 40  0                   232.891200 -0.0002
 67 25 42  2 66 24 42  0                   233.267000 -0.0002
 68 25 43  2 67 24 43  0                   233.453300 -0.0002
 69 25 44  2 68 24 44  0                   233.638300 -0.0002
 70 25 45  2 69 24 45  0                   233.822800 -0.0002
 71 25 46  2 70 24 46  0                   234.006800 -0.0002
 72 25 47  2 71 24 47  0                   234.189900 -0.0002
 73 25 48  2 72 24 48  0                   234.372600 -0.0002
 74 25 49  2 73 24 49  0                   234.554900 -0.0002
 75 25 50  2 74 24 50  0                   234.737000 -0.0002
 76 25 51  2 75 24 51  0                   234.918500 -0.0002
 77 25 52  2 76 24 52  0                   235.099500 -0.0002
 78 25 53  2 77 24 53  0                   235.280100 -0.0002
 79 25 54  2 78 24 54  0                   235.461000 -0.0002
 81 25 56  2 80 24 56  0                   235.820800 -0.0002
 26 26  0  2 25 25  0  0                   227.684700 -0.0002
 27 26  1  2 26 25  1  0                   227.806200 -0.0002
 28 26  2  2 27 25  2  0                   227.927500 -0.0002
 29 26  3  2 28 25  3  0                   228.048500 -0.0002
 30 26  4  2 29 25  4  0                   228.169500 -0.0002
 31 26  5  2 30 25  5  0                   228.290100 -0.0002
 32 26  6  2 31 25  6  0                   228.410500 -0.0002
 33 26  7  2 32 25  7  0                   228.530500 -0.0002
 34 26  8  2 33 25  8  0                   228.650000 -0.0002
 35 26  9  2 34 25  9  0                   228.769300 -0.0002
 36 26 10  2 35 25 10  0                   228.888200 -0.0002
 37 26 11  2 36 25 11  0                   229.006200 -0.0002
 38 26 12  2 37 25 12  0                   229.123900 -0.0002
 39 26 13  2 38 25 13  0                   229.240600 -0.0002
 40 26 14  2 39 25 14  0                   229.356800 -0.0002
 41 26 15  2 40 25 15  0                   229.472000 -0.0002
 42 26 16  2 41 25 16  0                   229.586200 -0.0002
 43 26 17  2 42 25 17  0                   229.699400 -0.0002
 44 26 18  2 43 25 18  0                   229.811000 -0.0002
 45 26 19  2 44 25 19  0                   229.921200 -0.0002
 46 26 20  2 45 25 20  0                   230.029100 -0.0002
 47 26 21  2 46 25 21  0                   230.134500 -0.0002
 48 26 22  2 47 25 22  0                   230.236300 -0.0002
 49 26 23  2 48 25 23  0                   230.332300 -0.0002
 50 26 24  2 49 25 24  0                   230.419300 -0.0002
 51 26 25  2 50 25 25  0                   230.492400 -0.0002
 53 26 27  2 52 25 27  0                   230.579200 -0.0002
 55 26 29  2 54 25 29  0                   230.673600 -0.0002
 56 26 30  2 55 25 30  0                   230.794700 -0.0002
 58 26 32  2 57 25 32  0                   231.227100 -0.0002
 60 26 34  2 59 25 34  0                   231.753200 -0.0002
 61 26 35  2 60 25 35  0                   231.993300 -0.0002
 62 26 36  2 61 25 36  0                   232.215200 -0.0002
 65 26 39  2 64 25 39  0                   232.822800 -0.0002
 66 26 40  2 65 25 40  0                   233.015900 -0.0002
 67 26 41  2 66 25 41  0                   233.206600 -0.0002
 68 26 42  2 67 25 42  0                   233.395900 -0.0002
 69 26 43  2 68 25 43  0                   233.583600 -0.0002
 70 26 44  2 69 25 44  0                   233.770100 -0.0002
 71 26 45  2 70 25 45  0                   233.955900 -0.0002
 72 26 46  2 71 25 46  0                   234.141000 -0.0002
 74 26 48  2 73 25 48  0                   234.508300 -0.0002
 75 26 49  2 74 25 49  0                   234.691400 -0.0002
 77 26 51  2 76 25 51  0                   235.055900 -0.0002
 78 26 52  2 77 25 52  0                   235.237600 -0.0002
 79 26 53  2 78 25 53  0                   235.418400 -0.0002
 80 26 54  2 79 25 54  0                   235.599800 -0.0002
 81 26 55  2 80 25 55  0                   235.780500 -0.0002
 82 26 56  2 81 25 56  0                   235.960900 -0.0002
 27 27  0  2 26 26  0  0                   227.906600 -0.0002
 28 27  1  2 27 26  1  0                   228.028000 -0.0002
 29 27  2  2 28 26  2  0                   228.149200 -0.0002
 30 27  3  2 29 26  3  0                   228.270200 -0.0002
 31 27  4  2 30 26  4  0                   228.390900 -0.0002
 32 27  5  2 31 26  5  0                   228.511500 -0.0002
 33 27  6  2 32 26  6  0                   228.631800 -0.0002
 34 27  7  2 33 26  7  0                   228.751700 -0.0002
 35 27  8  2 34 26  8  0                   228.871200 -0.0002
 36 27  9  2 35 26  9  0                   228.990700 -0.0002
 37 27 10  2 36 26 10  0                   229.109300 -0.0002
 38 27 11  2 37 26 11  0                   229.227600 -0.0002
 39 27 12  2 38 26 12  0                   229.345400 -0.0002
 40 27 13  2 39 26 13  0                   229.462400 -0.0002
 41 27 14  2 40 26 14  0                   229.579100 -0.0002
 42 27 15  2 41 26 15  0                   229.694600 -0.0002
 43 27 16  2 42 26 16  0                   229.809000 -0.0002
 44 27 17  2 43 26 17  0                   229.922600 -0.0002
 45 27 18  2 44 26 18  0                   230.035000 -0.0002
 46 27 19  2 45 26 19  0                   230.146100 -0.0002
 47 27 20  2 46 26 20  0                   230.255400 -0.0002
 48 27 21  2 47 26 21  0                   230.363000 -0.0002
 49 27 22  2 48 26 22  0                   230.467200 -0.0002
 50 27 23  2 49 26 23  0                   230.568200 -0.0002
 51 27 24  2 50 26 24  0                   230.664400 -0.0002
 52 27 25  2 51 26 25  0                   230.751500 -0.0002
 53 27 26  2 52 26 26  0                   230.825300 -0.0002
 54 27 27  2 53 26 27  0                   230.878900 -0.0002
 55 27 28  2 54 26 28  0                   230.912100 -0.0002
 56 27 29  2 55 26 29  0                   230.939600 -0.0002
 60 27 33  2 59 26 33  0                   231.517300 -0.0002
 62 27 35  2 61 26 35  0                   232.049600 -0.0002
 28 28  0  2 27 27  0  0                   228.128400 -0.0002
 29 28  1  2 28 27  1  0                   228.249500 -0.0002
 30 28  2  2 29 27  2  0                   228.370900 -0.0002
 31 28  3  2 30 27  3  0                   228.491500 -0.0002
 32 28  4  2 31 27  4  0                   228.612200 -0.0002
 33 28  5  2 32 27  5  0                   228.732800 -0.0002
 34 28  6  2 33 27  6  0                   228.852900 -0.0002
 35 28  7  2 34 27  7  0                   228.972900 -0.0002
 36 28  8  2 35 27  8  0                   229.092300 -0.0002
 37 28  9  2 36 27  9  0                   229.211700 -0.0002
 38 28 10  2 37 27 10  0                   229.330400 -0.0002
 39 28 11  2 38 27 11  0                   229.448700 -0.0002
 40 28 12  2 39 27 12  0                   229.566400 -0.0002
 41 28 13  2 40 27 13  0                   229.683700 -0.0002
 42 28 14  2 41 27 14  0                   229.800500 -0.0002
 43 28 15  2 42 27 15  0                   229.916200 -0.0002
 44 28 16  2 43 27 16  0                   230.031400 -0.0002
 46 28 18  2 45 27 18  0                   230.258200 -0.0002
 47 28 19  2 46 27 19  0                   230.370000 -0.0002
 48 28 20  2 47 27 20  0                   230.480600 -0.0002
 49 28 21  2 48 27 21  0                   230.589100 -0.0002
 50 28 22  2 49 27 22  0                   230.696100 -0.0002
 51 28 23  2 50 27 23  0                   230.800100 -0.0002
 52 28 24  2 51 27 24  0                   230.900600 -0.0002
 54 28 26  2 53 27 26  0                   231.083200 -0.0002
 55 28 27  2 54 27 27  0                   231.157300 -0.0002
 57 28 29  2 56 27 29  0                   231.245800 -0.0002
 58 28 30  2 57 27 30  0                   231.268600 -0.0002
 29 29  0  2 28 28  0  0                   228.350000 -0.0002
 30 29  1  2 29 28  1  0                   228.470800 -0.0002
 31 29  2  2 30 28  2  0                   228.592000 -0.0002
 32 29  3  2 31 28  3  0                   228.712600 -0.0002
 33 29  4  2 32 28  4  0                   228.833400 -0.0002
 34 29  5  2 33 28  5  0                   228.953900 -0.0002
 35 29  6  2 34 28  6  0                   229.073900 -0.0002
 36 29  7  2 35 28  7  0                   229.193800 -0.0002
 37 29  8  2 36 28  8  0                   229.313300 -0.0002
 38 29  9  2 37 28  9  0                   229.432500 -0.0002
 39 29 10  2 38 28 10  0                   229.551200 -0.0002
 40 29 11  2 39 28 11  0                   229.669800 -0.0002
 41 29 12  2 40 28 12  0                   229.787500 -0.0002
 42 29 13  2 41 28 13  0                   229.904700 -0.0002
 43 29 14  2 42 28 14  0                   230.021500 -0.0002
 45 29 16  2 44 28 16  0                   230.253000 -0.0002
 46 29 17  2 45 28 17  0                   230.367400 -0.0002
 47 29 18  2 46 28 18  0                   230.480600 -0.0002
 48 29 19  2 47 28 19  0                   230.593300 -0.0002
 49 29 20  2 48 28 20  0                   230.704500 -0.0002
 50 29 21  2 49 28 21  0                   230.814200 -0.0002
 51 29 22  2 50 28 22  0                   230.922600 -0.0002
 52 29 23  2 51 28 23  0                   231.028500 -0.0002
 54 29 25  2 53 28 25  0                   231.232000 -0.0002
 56 29 27  2 55 28 27  0                   231.414200 -0.0002
 57 29 28  2 56 28 28  0                   231.489000 -0.0002
 58 29 29  2 57 28 29  0                   231.545100 -0.0002
 59 29 30  2 58 28 30  0                   231.578600 -0.0002
 60 29 31  2 59 28 31  0                   231.598500 -0.0002
 61 29 32  2 60 28 32  0                   231.633600 -0.0002
 62 29 33  2 61 28 33  0                   231.717900 -0.0002
 63 29 34  2 62 28 34  0                   231.873100 -0.0002
 64 29 35  2 63 28 35  0                   232.095700 -0.0002
 65 29 36  2 64 28 36  0                   232.361700 -0.0002
 30 30  0  2 29 29  0  0                   228.571200 -0.0002
 31 30  1  2 30 29  1  0                   228.692200 -0.0002
 32 30  2  2 31 29  2  0                   228.813100 -0.0002
 33 30  3  2 32 29  3  0                   228.934000 -0.0002
 34 30  4  2 33 29  4  0                   229.054200 -0.0002
 35 30  5  2 34 29  5  0                   229.174600 -0.0002
 36 30  6  2 35 29  6  0                   229.294700 -0.0002
 37 30  7  2 36 29  7  0                   229.414700 -0.0002
 38 30  8  2 37 29  8  0                   229.533900 -0.0002
 39 30  9  2 38 29  9  0                   229.653100 -0.0002
 40 30 10  2 39 29 10  0                   229.771800 -0.0002
 41 30 11  2 40 29 11  0                   229.890200 -0.0002
 42 30 12  2 41 29 12  0                   230.008300 -0.0002
 43 30 13  2 42 29 13  0                   230.125600 -0.0002
 44 30 14  2 43 29 14  0                   230.242400 -0.0002
 45 30 15  2 44 29 15  0                   230.358500 -0.0002
 46 30 16  2 45 29 16  0                   230.474100 -0.0002
 47 30 17  2 46 29 17  0                   230.589100 -0.0002
 48 30 18  2 47 29 18  0                   230.702700 -0.0002
 49 30 19  2 48 29 19  0                   230.815900 -0.0002
 50 30 20  2 49 29 20  0                   230.927700 -0.0002
 51 30 21  2 50 29 21  0                   231.037900 -0.0002
 52 30 22  2 51 29 22  0                   231.147200 -0.0002
 53 30 23  2 52 29 23  0                   231.254900 -0.0002
 54 30 24  2 53 29 24  0                   231.360600 -0.0002
 56 30 26  2 55 29 26  0                   231.562400 -0.0002
 57 30 27  2 56 29 27  0                   231.657300 -0.0002
 58 30 28  2 57 29 28  0                   231.745000 -0.0002
 59 30 29  2 58 29 29  0                   231.820000 -0.0002
 60 30 30  2 59 29 30  0                   231.877000 -0.0002
 61 30 31  2 60 29 31  0                   231.911400 -0.0002
 62 30 32  2 61 29 32  0                   231.929100 -0.0002
 63 30 33  2 62 29 33  0                   231.956400 -0.0002
 67 30 37  2 66 29 37  0                   232.648100 -0.0002
 69 30 39  2 68 29 39  0                   233.188000 -0.0002
 70 30 40  2 69 29 40  0                   233.428600 -0.0002
 71 30 41  2 70 29 41  0                   233.651500 -0.0002
 72 30 42  2 71 29 42  0                   233.861900 -0.0002
 73 30 43  2 72 29 43  0                   234.064800 -0.0002
 74 30 44  2 73 29 44  0                   234.262700 -0.0002
 76 30 46  2 75 29 46  0                   234.649600 -0.0002
 77 30 47  2 76 29 47  0                   234.839500 -0.0002
 31 31  0  2 30 30  0  0                   228.792800 -0.0002
 32 31  1  2 31 30  1  0                   228.913200 -0.0002
 33 31  2  2 32 30  2  0                   229.034100 -0.0002
 34 31  3  2 33 30  3  0                   229.154800 -0.0002
 35 31  4  2 34 30  4  0                   229.274900 -0.0002
 36 31  5  2 35 30  5  0                   229.395300 -0.0002
 37 31  6  2 36 30  6  0                   229.515400 -0.0002
 38 31  7  2 37 30  7  0                   229.635100 -0.0002
 39 31  8  2 38 30  8  0                   229.754300 -0.0002
 40 31  9  2 39 30  9  0                   229.874000 -0.0002
 41 31 10  2 40 30 10  0                   229.992300 -0.0002
 42 31 11  2 41 30 11  0                   230.110800 -0.0002
 43 31 12  2 42 30 12  0                   230.228500 -0.0002
 44 31 13  2 43 30 13  0                   230.346000 -0.0002
 45 31 14  2 44 30 14  0                   230.462900 -0.0002
 46 31 15  2 45 30 15  0                   230.579200 -0.0002
 48 31 17  2 47 30 17  0                   230.810200 -0.0002
 49 31 18  2 48 30 18  0                   230.924100 -0.0002
 50 31 19  2 49 30 19  0                   231.037900 -0.0002
 51 31 20  2 50 30 20  0                   231.150000 -0.0002
 52 31 21  2 51 30 21  0                   231.261300 -0.0002
 53 31 22  2 52 30 22  0                   231.371600 -0.0002
 54 31 23  2 53 30 23  0                   231.480000 -0.0002
 55 31 24  2 54 30 24  0                   231.586700 -0.0002
 56 31 25  2 55 30 25  0                   231.691500 -0.0002
 57 31 26  2 56 30 26  0                   231.793700 -0.0002
 58 31 27  2 57 30 27  0                   231.893100 -0.0002
 59 31 28  2 58 30 28  0                   231.987300 -0.0002
 60 31 29  2 59 30 29  0                   232.074200 -0.0002
 63 31 32  2 62 30 32  0                   232.244100 -0.0002
 65 31 34  2 64 30 34  0                   232.280400 -0.0002
 66 31 35  2 65 30 35  0                   232.340700 -0.0002
 32 32  0  2 31 31  0  0                   229.013500 -0.0002
 33 32  1  2 32 31  1  0                   229.134400 -0.0002
 34 32  2  2 33 31  2  0                   229.254900 -0.0002
 35 32  3  2 34 31  3  0                   229.375400 -0.0002
 36 32  4  2 35 31  4  0                   229.495900 -0.0002
 37 32  5  2 36 31  5  0                   229.615800 -0.0002
 38 32  6  2 37 31  6  0                   229.735800 -0.0002
 39 32  7  2 38 31  7  0                   229.855400 -0.0002
 40 32  8  2 39 31  8  0                   229.974600 -0.0002
 41 32  9  2 40 31  9  0                   230.093800 -0.0002
 42 32 10  2 41 31 10  0                   230.212600 -0.0002
 43 32 11  2 42 31 11  0                   230.330900 -0.0002
 44 32 12  2 43 31 12  0                   230.448800 -0.0002
 45 32 13  2 44 31 13  0                   230.566300 -0.0002
 46 32 14  2 45 31 14  0                   230.683300 -0.0002
 47 32 15  2 46 31 15  0                   230.800100 -0.0002
 48 32 16  2 47 31 16  0                   230.915800 -0.0002
 49 32 17  2 48 31 17  0                   231.030900 -0.0002
 50 32 18  2 49 31 18  0                   231.145400 -0.0002
 51 32 19  2 50 31 19  0                   231.259000 -0.0002
 52 32 20  2 51 31 20  0                   231.371600 -0.0002
 53 32 21  2 52 31 21  0                   231.483700 -0.0002
 54 32 22  2 53 31 22  0                   231.594400 -0.0002
 56 32 24  2 55 31 24  0                   231.811800 -0.0002
 57 32 25  2 56 31 25  0                   231.918300 -0.0002
 58 32 26  2 57 31 26  0                   232.022600 -0.0002
 60 32 28  2 59 31 28  0                   232.222600 -0.0002
 61 32 29  2 60 31 29  0                   232.316600 -0.0002
 62 32 30  2 61 31 30  0                   232.403400 -0.0002
 63 32 31  2 62 31 31  0                   232.480300 -0.0002
 64 32 32  2 63 31 32  0                   232.539400 -0.0002
 65 32 33  2 64 31 33  0                   232.576200 -0.0002
 66 32 34  2 65 31 34  0                   232.592000 -0.0002
 68 32 36  2 67 31 36  0                   232.654500 -0.0002
 70 32 38  2 69 31 38  0                   232.962900 -0.0002
 71 32 39  2 70 31 39  0                   233.217300 -0.0002
 72 32 40  2 71 31 40  0                   233.498400 -0.0002
 74 32 42  2 73 31 42  0                   234.024800 -0.0002
 75 32 43  2 74 31 43  0                   234.255700 -0.0002
 76 32 44  2 75 31 44  0                   234.472100 -0.0002
 78 32 46  2 77 31 46  0                   234.879200 -0.0002
 79 32 47  2 78 31 47  0                   235.076000 -0.0002
 81 32 49  2 80 31 49  0                   235.461000 -0.0002
 82 32 50  2 81 31 50  0                   235.651000 -0.0002
 33 33  0  2 32 32  0  0                   229.234200 -0.0002
 34 33  1  2 33 32  1  0                   229.355000 -0.0002
 35 33  2  2 34 32  2  0                   229.475500 -0.0002
 36 33  3  2 35 32  3  0                   229.595900 -0.0002
 37 33  4  2 36 32  4  0                   229.716000 -0.0002
 38 33  5  2 37 32  5  0                   229.836300 -0.0002
 39 33  6  2 38 32  6  0                   229.956200 -0.0002
 40 33  7  2 39 32  7  0                   230.075700 -0.0002
 41 33  8  2 40 32  8  0                   230.194800 -0.0002
 42 33  9  2 41 32  9  0                   230.314000 -0.0002
 43 33 10  2 42 32 10  0                   230.432700 -0.0002
 44 33 11  2 43 32 11  0                   230.550900 -0.0002
 45 33 12  2 44 32 12  0                   230.668800 -0.0002
 46 33 13  2 45 32 13  0                   230.786400 -0.0002
 47 33 14  2 46 32 14  0                   230.903500 -0.0002
 48 33 15  2 47 32 15  0                   231.019900 -0.0002
 49 33 16  2 48 32 16  0                   231.135900 -0.0002
 50 33 17  2 49 32 17  0                   231.251200 -0.0002
 51 33 18  2 50 32 18  0                   231.366100 -0.0002
 52 33 19  2 51 32 19  0                   231.480000 -0.0002
 53 33 20  2 52 32 20  0                   231.593100 -0.0002
 54 33 21  2 53 32 21  0                   231.705100 -0.0002
 55 33 22  2 54 32 22  0                   231.816700 -0.0002
 56 33 23  2 55 32 23  0                   231.926800 -0.0002
 57 33 24  2 56 32 24  0                   232.035600 -0.0002
 58 33 25  2 57 32 25  0                   232.143000 -0.0002
 59 33 26  2 58 32 26  0                   232.249000 -0.0002
 60 33 27  2 59 32 27  0                   232.352600 -0.0002
 61 33 28  2 60 32 28  0                   232.453800 -0.0002
 62 33 29  2 61 32 29  0                   232.552100 -0.0002
 65 33 32  2 64 32 32  0                   232.808900 -0.0002
 66 33 33  2 65 32 33  0                   232.869800 -0.0002
 67 33 34  2 66 32 34  0                   232.908400 -0.0002
 68 33 35  2 67 32 35  0                   232.922900 -0.0002
 69 33 36  2 68 32 36  0                   232.931600 -0.0002
 70 33 37  2 69 32 37  0                   232.970000 -0.0002
 34 34  0  2 33 33  0  0                   229.455000 -0.0002
 35 34  1  2 34 33  1  0                   229.575700 -0.0002
 36 34  2  2 35 33  2  0                   229.696000 -0.0002
 37 34  3  2 36 33  3  0                   229.816400 -0.0002
 38 34  4  2 37 33  4  0                   229.936500 -0.0002
 39 34  5  2 38 33  5  0                   230.056500 -0.0002
 40 34  6  2 39 33  6  0                   230.176000 -0.0002
 41 34  7  2 40 33  7  0                   230.295700 -0.0002
 42 34  8  2 41 33  8  0                   230.414700 -0.0002
 43 34  9  2 42 33  9  0                   230.533900 -0.0002
 44 34 10  2 43 33 10  0                   230.652500 -0.0002
 45 34 11  2 44 33 11  0                   230.770700 -0.0002
 46 34 12  2 45 33 12  0                   230.888700 -0.0002
 47 34 13  2 46 33 13  0                   231.006200 -0.0002
 48 34 14  2 47 33 14  0                   231.123200 -0.0002
 49 34 15  2 48 33 15  0                   231.240000 -0.0002
 50 34 16  2 49 33 16  0                   231.356000 -0.0002
 51 34 17  2 50 33 17  0                   231.471500 -0.0002
 52 34 18  2 51 33 18  0                   231.586700 -0.0002
 53 34 19  2 52 33 19  0                   231.700400 -0.0002
 54 34 20  2 53 33 20  0                   231.814100 -0.0002
 55 34 21  2 54 33 21  0                   231.926800 -0.0002
 56 34 22  2 55 33 22  0                   232.038400 -0.0002
 57 34 23  2 56 33 23  0                   232.149500 -0.0002
 58 34 24  2 57 33 24  0                   232.258300 -0.0002
 60 34 26  2 59 33 26  0                   232.474000 -0.0002
 64 34 30  2 63 33 30  0                   232.880600 -0.0002
 65 34 31  2 64 33 31  0                   232.973400 -0.0002
 67 34 33  2 66 33 33  0                   233.137700 -0.0002
 68 34 34  2 67 33 34  0                   233.199100 -0.0002
 70 34 36  2 69 33 36  0                   233.254700 -0.0002
 35 35  0  2 34 34  0  0                   229.675800 -0.0002
 36 35  1  2 35 34  1  0                   229.796000 -0.0002
 37 35  2  2 36 34  2  0                   229.916200 -0.0002
 38 35  3  2 37 34  3  0                   230.036500 -0.0002
 39 35  4  2 38 34  4  0                   230.156600 -0.0002
 41 35  6  2 40 34  6  0                   230.395900 -0.0002
 42 35  7  2 41 34  7  0                   230.515600 -0.0002
 43 35  8  2 42 34  8  0                   230.634500 -0.0002
 44 35  9  2 43 34  9  0                   230.753700 -0.0002
 45 35 10  2 44 34 10  0                   230.872100 -0.0002
 46 35 11  2 45 34 11  0                   230.990400 -0.0002
 47 35 12  2 46 34 12  0                   231.108300 -0.0002
 48 35 13  2 47 34 13  0                   231.225800 -0.0002
 49 35 14  2 48 34 14  0                   231.343000 -0.0002
 50 35 15  2 49 34 15  0                   231.459400 -0.0002
 51 35 16  2 50 34 16  0                   231.575700 -0.0002
 52 35 17  2 51 34 17  0                   231.691500 -0.0002
 53 35 18  2 52 34 18  0                   231.806400 -0.0002
 54 35 19  2 53 34 19  0                   231.920900 -0.0002
 56 35 21  2 55 34 21  0                   232.147600 -0.0002
 57 35 22  2 56 34 22  0                   232.259900 -0.0002
 60 35 25  2 59 34 25  0                   232.590000 -0.0002
 61 35 26  2 60 34 26  0                   232.697600 -0.0002
 62 35 27  2 61 34 27  0                   232.804100 -0.0002
 63 35 28  2 62 34 28  0                   232.908400 -0.0002
 64 35 29  2 63 34 29  0                   233.011400 -0.0002
 67 35 32  2 66 34 32  0                   233.301200 -0.0002
 68 35 33  2 67 34 33  0                   233.387700 -0.0002
 69 35 34  2 68 34 34  0                   233.465500 -0.0002
 70 35 35  2 69 34 35  0                   233.527800 -0.0002
 36 36  0  2 35 35  0  0                   229.895600 -0.0002
 37 36  1  2 36 35  1  0                   230.016200 -0.0002
 38 36  2  2 37 35  2  0                   230.136800 -0.0002
 39 36  3  2 38 35  3  0                   230.256700 -0.0002
 40 36  4  2 39 35  4  0                   230.376500 -0.0002
 41 36  5  2 40 35  5  0                   230.496600 -0.0002
 42 36  6  2 41 35  6  0                   230.615900 -0.0002
 43 36  7  2 42 35  7  0                   230.735200 -0.0002
 44 36  8  2 43 35  8  0                   230.854100 -0.0002
 45 36  9  2 44 35  9  0                   230.973200 -0.0002
 46 36 10  2 45 35 10  0                   231.091600 -0.0002
 47 36 11  2 46 35 11  0                   231.209900 -0.0002
 48 36 12  2 47 35 12  0                   231.327500 -0.0002
 49 36 13  2 48 35 13  0                   231.445200 -0.0002
 50 36 14  2 49 35 14  0                   231.562400 -0.0002
 51 36 15  2 50 35 15  0                   231.678900 -0.0002
 52 36 16  2 51 35 16  0                   231.795200 -0.0002
 54 36 18  2 53 35 18  0                   232.026100 -0.0002
 55 36 19  2 54 35 19  0                   232.140600 -0.0002
 56 36 20  2 55 35 20  0                   232.254600 -0.0002
 57 36 21  2 56 35 21  0                   232.367800 -0.0002
 58 36 22  2 57 35 22  0                   232.480300 -0.0002
 59 36 23  2 58 35 23  0                   232.592000 -0.0002
 60 36 24  2 59 35 24  0                   232.702400 -0.0002
 61 36 25  2 60 35 25  0                   232.812300 -0.0002
 62 36 26  2 61 35 26  0                   232.920400 -0.0002
 63 36 27  2 62 35 27  0                   233.027800 -0.0002
 64 36 28  2 63 35 28  0                   233.133400 -0.0002
 65 36 29  2 64 35 29  0                   233.237600 -0.0002
 68 36 32  2 67 35 32  0                   233.535300 -0.0002
 69 36 33  2 68 35 33  0                   233.628300 -0.0002
 70 36 34  2 69 35 34  0                   233.714600 -0.0002
 71 36 35  2 70 35 35  0                   233.792400 -0.0002
 72 36 36  2 71 35 36  0                   233.856600 -0.0002
 73 36 37  2 72 35 37  0                   233.899100 -0.0002
 74 36 38  2 73 35 38  0                   233.916400 -0.0002
 75 36 39  2 74 35 39  0                   233.916400 -0.0002
 76 36 40  2 75 35 40  0                   233.926800 -0.0002
 77 36 41  2 76 35 41  0                   233.988000 -0.0002
 78 36 42  2 77 35 42  0                   234.127500 -0.0002
 37 37  0  2 36 36  0  0                   230.116100 -0.0002
 38 37  1  2 37 36  1  0                   230.236300 -0.0002
 39 37  2  2 38 36  2  0                   230.356500 -0.0002
 40 37  3  2 39 36  3  0                   230.476600 -0.0002
 41 37  4  2 40 36  4  0                   230.596400 -0.0002
 42 37  5  2 41 36  5  0                   230.716000 -0.0002
 43 37  6  2 42 36  6  0                   230.835500 -0.0002
 44 37  7  2 43 36  7  0                   230.954700 -0.0002
 45 37  8  2 44 36  8  0                   231.073600 -0.0002
 46 37  9  2 45 36  9  0                   231.192700 -0.0002
 47 37 10  2 46 36 10  0                   231.310700 -0.0002
 48 37 11  2 47 36 11  0                   231.429000 -0.0002
 49 37 12  2 48 36 12  0                   231.547100 -0.0002
 50 37 13  2 49 36 13  0                   231.664700 -0.0002
 51 37 14  2 50 36 14  0                   231.781400 -0.0002
 52 37 15  2 51 36 15  0                   231.898300 -0.0002
 53 37 16  2 52 36 16  0                   232.014500 -0.0002
 54 37 17  2 53 36 17  0                   232.130200 -0.0002
 55 37 18  2 54 36 18  0                   232.245500 -0.0002
 56 37 19  2 55 36 19  0                   232.360300 -0.0002
 57 37 20  2 56 36 20  0                   232.474000 -0.0002
 58 37 21  2 57 36 21  0                   232.587800 -0.0002
 59 37 22  2 58 36 22  0                   232.700700 -0.0002
 60 37 23  2 59 36 23  0                   232.812300 -0.0002
 62 37 25  2 61 36 25  0                   233.033600 -0.0002
 63 37 26  2 62 36 26  0                   233.142300 -0.0002
 64 37 27  2 63 36 27  0                   233.250500 -0.0002
 65 37 28  2 64 36 28  0                   233.357300 -0.0002
 66 37 29  2 65 36 29  0                   233.462300 -0.0002
 67 37 30  2 66 36 30  0                   233.565800 -0.0002
 68 37 31  2 67 36 31  0                   233.667400 -0.0002
 70 37 33  2 69 36 33  0                   233.861900 -0.0002
 71 37 34  2 70 36 34  0                   233.954300 -0.0002
 72 37 35  2 71 36 35  0                   234.040700 -0.0002
 38 38  0  2 37 37  0  0                   230.336000 -0.0002
 39 38  1  2 38 37  1  0                   230.456300 -0.0002
 40 38  2  2 39 37  2  0                   230.576300 -0.0002
 41 38  3  2 40 37  3  0                   230.696100 -0.0002
 42 38  4  2 41 37  4  0                   230.815900 -0.0002
 43 38  5  2 42 37  5  0                   230.935600 -0.0002
 44 38  6  2 43 37  6  0                   231.054900 -0.0002
 45 38  7  2 44 37  7  0                   231.174100 -0.0002
 46 38  8  2 45 37  8  0                   231.292800 -0.0002
 47 38  9  2 46 37  9  0                   231.411800 -0.0002
 48 38 10  2 47 37 10  0                   231.530100 -0.0002
 49 38 11  2 48 37 11  0                   231.648200 -0.0002
 50 38 12  2 49 37 12  0                   231.765900 -0.0002
 51 38 13  2 50 37 13  0                   231.883300 -0.0002
 52 38 14  2 51 37 14  0                   232.000300 -0.0002
 54 38 16  2 53 37 16  0                   232.233400 -0.0002
 55 38 17  2 54 37 17  0                   232.348800 -0.0002
 56 38 18  2 55 37 18  0                   232.464700 -0.0002
 57 38 19  2 56 37 19  0                   232.579400 -0.0002
 58 38 20  2 57 37 20  0                   232.693700 -0.0002
 59 38 21  2 58 37 21  0                   232.807300 -0.0002
 60 38 22  2 59 37 22  0                   232.920400 -0.0002
 61 38 23  2 60 37 23  0                   233.032300 -0.0002
 62 38 24  2 61 37 24  0                   233.144000 -0.0002
 63 38 25  2 62 37 25  0                   233.254700 -0.0002
 64 38 26  2 63 37 26  0                   233.363900 -0.0002
 65 38 27  2 64 37 27  0                   233.472600 -0.0002
 66 38 28  2 65 37 28  0                   233.579900 -0.0002
 67 38 29  2 66 37 29  0                   233.686100 -0.0002
 68 38 30  2 67 37 30  0                   233.790800 -0.0002
 69 38 31  2 68 37 31  0                   233.893500 -0.0002
 70 38 32  2 69 37 32  0                   233.994600 -0.0002
 72 38 34  2 71 37 34  0                   234.188400 -0.0002
 73 38 35  2 72 37 35  0                   234.280400 -0.0002
 39 39  0  2 38 38  0  0                   230.555900 -0.0002
 40 39  1  2 39 38  1  0                   230.676200 -0.0002
 41 39  2  2 40 38  2  0                   230.795900 -0.0002
 42 39  3  2 41 38  3  0                   230.915800 -0.0002
 43 39  4  2 42 38  4  0                   231.035700 -0.0002
 44 39  5  2 43 38  5  0                   231.154800 -0.0002
 45 39  6  2 44 38  6  0                   231.274100 -0.0002
 46 39  7  2 45 38  7  0                   231.393300 -0.0002
 47 39  8  2 46 38  8  0                   231.512200 -0.0002
 48 39  9  2 47 38  9  0                   231.630800 -0.0002
 49 39 10  2 48 38 10  0                   231.749000 -0.0002
 50 39 11  2 49 38 11  0                   231.867000 -0.0002
 51 39 12  2 50 38 12  0                   231.984800 -0.0002
 52 39 13  2 51 38 13  0                   232.102100 -0.0002
 53 39 14  2 52 38 14  0                   232.219100 -0.0002
 54 39 15  2 53 38 15  0                   232.336000 -0.0002
 55 39 16  2 54 38 16  0                   232.452300 -0.0002
 56 39 17  2 55 38 17  0                   232.568400 -0.0002
 57 39 18  2 56 38 18  0                   232.683400 -0.0002
 58 39 19  2 57 38 19  0                   232.798300 -0.0002
 59 39 20  2 58 38 20  0                   232.912900 -0.0002
 60 39 21  2 59 38 21  0                   233.026500 -0.0002
 61 39 22  2 60 38 22  0                   233.140000 -0.0002
 62 39 23  2 61 38 23  0                   233.252300 -0.0002
 63 39 24  2 62 38 24  0                   233.363900 -0.0002
 64 39 25  2 63 38 25  0                   233.474800 -0.0002
 65 39 26  2 64 38 26  0                   233.585000 -0.0002
 66 39 27  2 65 38 27  0                   233.693500 -0.0002
 67 39 28  2 66 38 28  0                   233.802200 -0.0002
 68 39 29  2 67 38 29  0                   233.908800 -0.0002
 69 39 30  2 68 38 30  0                   234.014300 -0.0002
 70 39 31  2 69 38 31  0                   234.118500 -0.0002
 71 39 32  2 70 38 32  0                   234.220500 -0.0002
 72 39 33  2 71 38 33  0                   234.321200 -0.0002
 73 39 34  2 72 38 34  0                   234.418900 -0.0002
 74 39 35  2 73 38 35  0                   234.514100 -0.0002
 75 39 36  2 74 38 36  0                   234.605300 -0.0002
 76 39 37  2 75 38 37  0                   234.691400 -0.0002
 77 39 38  2 76 38 38  0                   234.770200 -0.0002
 78 39 39  2 77 38 39  0                   234.836400 -0.0002
 79 39 40  2 78 38 40  0                   234.884100 -0.0002
 80 39 41  2 79 38 41  0                   234.907000 -0.0002
 81 39 42  2 80 38 42  0                   234.904400 -0.0002
 41 40  1  2 40 39  1  0                   230.895700 -0.0002
 42 40  2  2 41 39  2  0                   231.015400 -0.0002
 44 40  4  2 43 39  4  0                   231.254900 -0.0002
 45 40  5  2 44 39  5  0                   231.374200 -0.0002
 46 40  6  2 45 39  6  0                   231.493300 -0.0002
 47 40  7  2 46 39  7  0                   231.612200 -0.0002
 48 40  8  2 47 39  8  0                   231.730900 -0.0002
 49 40  9  2 48 39  9  0                   231.849700 -0.0002
 50 40 10  2 49 39 10  0                   231.967800 -0.0002
 51 40 11  2 50 39 11  0                   232.085600 -0.0002
 52 40 12  2 51 39 12  0                   232.203500 -0.0002
 53 40 13  2 52 39 13  0                   232.320800 -0.0002
 54 40 14  2 53 39 14  0                   232.437800 -0.0002
 55 40 15  2 54 39 15  0                   232.554300 -0.0002
 56 40 16  2 55 39 16  0                   232.670800 -0.0002
 57 40 17  2 56 39 17  0                   232.786700 -0.0002
 58 40 18  2 57 39 18  0                   232.902000 -0.0002
 60 40 20  2 59 39 20  0                   233.131600 -0.0002
 61 40 21  2 60 39 21  0                   233.245600 -0.0002
 62 40 22  2 61 39 22  0                   233.358900 -0.0002
 63 40 23  2 62 39 23  0                   233.471300 -0.0002
 64 40 24  2 63 39 24  0                   233.583600 -0.0002
 66 40 26  2 65 39 26  0                   233.805100 -0.0002
 67 40 27  2 66 39 27  0                   233.914300 -0.0002
 68 40 28  2 67 39 28  0                   234.023200 -0.0002
 69 40 29  2 68 39 29  0                   234.130600 -0.0002
 70 40 30  2 69 39 30  0                   234.237000 -0.0002
 71 40 31  2 70 39 31  0                   234.341800 -0.0002
 72 40 32  2 71 39 32  0                   234.445200 -0.0002
 73 40 33  2 72 39 33  0                   234.547200 -0.0002
 74 40 34  2 73 39 34  0                   234.647200 -0.0002
 75 40 35  2 74 39 35  0                   234.744500 -0.0002
 76 40 36  2 75 39 36  0                   234.839500 -0.0002
 41 41  0  2 40 40  0  0                   230.995100 -0.0002
 42 41  1  2 41 40  1  0                   231.115100 -0.0002
 43 41  2  2 42 40  2  0                   231.234700 -0.0002
 44 41  3  2 43 40  3  0                   231.354400 -0.0002
 45 41  4  2 44 40  4  0                   231.473800 -0.0002
 46 41  5  2 45 40  5  0                   231.593100 -0.0002
 47 41  6  2 46 40  6  0                   231.712100 -0.0002
 48 41  7  2 47 40  7  0                   231.831000 -0.0002
 49 41  8  2 48 40  8  0                   231.949600 -0.0002
 51 41 10  2 50 40 10  0                   232.186300 -0.0002
 52 41 11  2 51 40 11  0                   232.304300 -0.0002
 53 41 12  2 52 40 12  0                   232.421800 -0.0002
 54 41 13  2 53 40 13  0                   232.539400 -0.0002
 55 41 14  2 54 40 14  0                   232.656100 -0.0002
 56 41 15  2 55 40 15  0                   232.772900 -0.0002
 57 41 16  2 56 40 16  0                   232.889100 -0.0002
 58 41 17  2 57 40 17  0                   233.005100 -0.0002
 60 41 19  2 59 40 19  0                   233.235600 -0.0002
 61 41 20  2 60 40 20  0                   233.350200 -0.0002
 62 41 21  2 61 40 21  0                   233.464000 -0.0002
 63 41 22  2 62 40 22  0                   233.577500 -0.0002
 64 41 23  2 63 40 23  0                   233.690400 -0.0002
 65 41 24  2 64 40 24  0                   233.802200 -0.0002
 66 41 25  2 65 40 25  0                   233.914300 -0.0002
 67 41 26  2 66 40 26  0                   234.024800 -0.0002
 68 41 27  2 67 40 27  0                   234.134900 -0.0002
 69 41 28  2 68 40 28  0                   234.244000 -0.0002
 70 41 29  2 69 40 29  0                   234.351900 -0.0002
 71 41 30  2 70 40 30  0                   234.458900 -0.0002
 73 41 32  2 72 40 32  0                   234.668900 -0.0002
 74 41 33  2 73 40 33  0                   234.771900 -0.0002
 75 41 34  2 74 40 34  0                   234.872900 -0.0002
 76 41 35  2 75 40 35  0                   234.972500 -0.0002
 77 41 36  2 76 40 36  0                   235.069500 -0.0002
 78 41 37  2 77 40 37  0                   235.163900 -0.0002
 43 42  1  2 42 41  1  0                   231.334100 -0.0002
 44 42  2  2 43 41  2  0                   231.454000 -0.0002
 45 42  3  2 44 41  3  0                   231.573500 -0.0002
 46 42  4  2 45 41  4  0                   231.692800 -0.0002
 47 42  5  2 46 41  5  0                   231.811800 -0.0002
 48 42  6  2 47 41  6  0                   231.930700 -0.0002
 49 42  7  2 48 41  7  0                   232.049600 -0.0002
 50 42  8  2 49 41  8  0                   232.168200 -0.0002
 51 42  9  2 50 41  9  0                   232.286700 -0.0002
 52 42 10  2 51 41 10  0                   232.404800 -0.0002
 53 42 11  2 52 41 11  0                   232.522500 -0.0002
 54 42 12  2 53 41 12  0                   232.640100 -0.0002
 55 42 13  2 54 41 13  0                   232.757400 -0.0002
 56 42 14  2 55 41 14  0                   232.874500 -0.0002
 57 42 15  2 56 41 15  0                   232.991100 -0.0002
 58 42 16  2 57 41 16  0                   233.107200 -0.0002
 59 42 17  2 58 41 17  0                   233.223300 -0.0002
 60 42 18  2 59 41 18  0                   233.338800 -0.0002
 61 42 19  2 60 41 19  0                   233.453300 -0.0002
 62 42 20  2 61 41 20  0                   233.568600 -0.0002
 63 42 21  2 62 41 21  0                   233.682400 -0.0002
 64 42 22  2 63 41 22  0                   233.795900 -0.0002
 65 42 23  2 64 41 23  0                   233.908800 -0.0002
 66 42 24  2 65 41 24  0                   234.021400 -0.0002
 67 42 25  2 66 41 25  0                   234.133400 -0.0002
 68 42 26  2 67 41 26  0                   234.244000 -0.0002
 69 42 27  2 68 41 27  0                   234.354400 -0.0002
 71 42 29  2 70 41 29  0                   234.572600 -0.0002
 72 42 30  2 71 41 30  0                   234.679800 -0.0002
 73 42 31  2 72 41 31  0                   234.786500 -0.0002
 74 42 32  2 73 41 32  0                   234.891600 -0.0002
 75 42 33  2 74 41 33  0                   234.995400 -0.0002
 76 42 34  2 75 41 34  0                   235.097600 -0.0002
 77 42 35  2 76 41 35  0                   235.198500 -0.0002
 78 42 36  2 77 41 36  0                   235.297300 -0.0002
 80 42 38  2 79 41 38  0                   235.487500 -0.0002
 81 42 39  2 80 41 39  0                   235.577900 -0.0002
 82 42 40  2 81 41 40  0                   235.663400 -0.0002
 43 43  0  2 42 42  0  0                   231.433700 -0.0002
 44 43  1  2 43 42  1  0                   231.553400 -0.0002
 45 43  2  2 44 42  2  0                   231.673000 -0.0002
 46 43  3  2 45 42  3  0                   231.792200 -0.0002
 47 43  4  2 46 42  4  0                   231.911400 -0.0002
 48 43  5  2 47 42  5  0                   232.030500 -0.0002
 49 43  6  2 48 42  6  0                   232.149500 -0.0002
 50 43  7  2 49 42  7  0                   232.268200 -0.0002
 51 43  8  2 50 42  8  0                   232.386500 -0.0002
 52 43  9  2 51 42  9  0                   232.504900 -0.0002
 53 43 10  2 52 42 10  0                   232.622900 -0.0002
 54 43 11  2 53 42 11  0                   232.740500 -0.0002
 55 43 12  2 54 42 12  0                   232.858100 -0.0002
 56 43 13  2 55 42 13  0                   232.975600 -0.0002
 57 43 14  2 56 42 14  0                   233.092400 -0.0002
 58 43 15  2 57 42 15  0                   233.208800 -0.0002
 59 43 16  2 58 42 16  0                   233.325200 -0.0002
 60 43 17  2 59 42 17  0                   233.441100 -0.0002
 61 43 18  2 60 42 18  0                   233.556500 -0.0002
 62 43 19  2 61 42 19  0                   233.671700 -0.0002
 63 43 20  2 62 42 20  0                   233.786200 -0.0002
 64 43 21  2 63 42 21  0                   233.900600 -0.0002
 65 43 22  2 64 42 22  0                   234.014300 -0.0002
 66 43 23  2 65 42 23  0                   234.127500 -0.0002
 67 43 24  2 66 42 24  0                   234.239800 -0.0002
 68 43 25  2 67 42 25  0                   234.351900 -0.0002
 69 43 26  2 68 42 26  0                   234.462900 -0.0002
 72 43 29  2 71 42 29  0                   234.792300 -0.0002
 73 43 30  2 72 42 30  0                   234.900100 -0.0002
 74 43 31  2 73 42 31  0                   235.007200 -0.0002
 75 43 32  2 74 42 32  0                   235.113500 -0.0002
 76 43 33  2 75 42 33  0                   235.218000 -0.0002
 44 44  0  2 43 43  0  0                   231.652700 -0.0002
 45 44  1  2 44 43  1  0                   231.772300 -0.0002
 46 44  2  2 45 43  2  0                   231.891600 -0.0002
 47 44  3  2 46 43  3  0                   232.011000 -0.0002
 48 44  4  2 47 43  4  0                   232.130200 -0.0002
 49 44  5  2 48 43  5  0                   232.249000 -0.0002
 50 44  6  2 49 43  6  0                   232.367800 -0.0002
 51 44  7  2 50 43  7  0                   232.486600 -0.0002
 52 44  8  2 51 43  8  0                   232.605000 -0.0002
 54 44 10  2 53 43 10  0                   232.840800 -0.0002
 55 44 11  2 54 43 11  0                   232.958700 -0.0002
 56 44 12  2 55 43 12  0                   233.076000 -0.0002
 57 44 13  2 56 43 13  0                   233.193300 -0.0002
 58 44 14  2 57 43 14  0                   233.310100 -0.0002
 59 44 15  2 58 43 15  0                   233.426600 -0.0002
 60 44 16  2 59 43 16  0                   233.543000 -0.0002
 61 44 17  2 60 43 17  0                   233.658700 -0.0002
 63 44 19  2 62 43 19  0                   233.889300 -0.0002
 64 44 20  2 63 43 20  0                   234.004100 -0.0002
 65 44 21  2 64 43 21  0                   234.118500 -0.0002
 66 44 22  2 65 43 22  0                   234.231900 -0.0002
 67 44 23  2 66 43 23  0                   234.345400 -0.0002
 68 44 24  2 67 43 24  0                   234.457700 -0.0002
 69 44 25  2 68 43 25  0                   234.570000 -0.0002
 71 44 27  2 70 43 27  0                   234.792300 -0.0002
 72 44 28  2 71 43 28  0                   234.902300 -0.0002
 73 44 29  2 72 43 29  0                   235.011500 -0.0002
 75 44 31  2 74 43 31  0                   235.227700 -0.0002
 78 44 34  2 77 43 34  0                   235.543900 -0.0002
 79 44 35  2 78 43 35  0                   235.646500 -0.0002
 45 45  0  2 44 44  0  0                   231.871500 -0.0002
 46 45  1  2 45 44  1  0                   231.991200 -0.0002
 47 45  2  2 46 44  2  0                   232.110300 -0.0002
 48 45  3  2 47 44  3  0                   232.229500 -0.0002
 49 45  4  2 48 44  4  0                   232.348800 -0.0002
 50 45  5  2 49 44  5  0                   232.467600 -0.0002
 51 45  6  2 50 44  6  0                   232.586100 -0.0002
 52 45  7  2 51 44  7  0                   232.704500 -0.0002
 53 45  8  2 52 44  8  0                   232.822800 -0.0002
 54 45  9  2 53 44  9  0                   232.940900 -0.0002
 55 45 10  2 54 44 10  0                   233.059100 -0.0002
 56 45 11  2 55 44 11  0                   233.176500 -0.0002
 57 45 12  2 56 44 12  0                   233.294000 -0.0002
 58 45 13  2 57 44 13  0                   233.410800 -0.0002
 59 45 14  2 58 44 14  0                   233.527800 -0.0002
 60 45 15  2 59 44 15  0                   233.644300 -0.0002
 61 45 16  2 60 44 16  0                   233.760400 -0.0002
 62 45 17  2 61 44 17  0                   233.876300 -0.0002
 63 45 18  2 62 44 18  0                   233.991900 -0.0002
 64 45 19  2 63 44 19  0                   234.107100 -0.0002
 65 45 20  2 64 44 20  0                   234.221700 -0.0002
 66 45 21  2 65 44 21  0                   234.335900 -0.0002
 67 45 22  2 66 44 22  0                   234.449700 -0.0002
 68 45 23  2 67 44 23  0                   234.562900 -0.0002
 69 45 24  2 68 44 24  0                   234.675700 -0.0002
 70 45 25  2 69 44 25  0                   234.788100 -0.0002
 73 45 28  2 72 44 28  0                   235.120600 -0.0002
 74 45 29  2 73 44 29  0                   235.230600 -0.0002
 75 45 30  2 74 44 30  0                   235.339400 -0.0002
 76 45 31  2 75 44 31  0                   235.447400 -0.0002
 77 45 32  2 76 44 32  0                   235.554300 -0.0002
 46 46  0  2 45 45  0  0                   232.090200 -0.0002
 47 46  1  2 46 45  1  0                   232.209800 -0.0002
 48 46  2  2 47 45  2  0                   232.328700 -0.0002
 49 46  3  2 48 45  3  0                   232.447900 -0.0002
 50 46  4  2 49 45  4  0                   232.566800 -0.0002
 51 46  5  2 50 45  5  0                   232.685400 -0.0002
 52 46  6  2 51 45  6  0                   232.804100 -0.0002
 54 46  8  2 53 45  8  0                   233.040800 -0.0002
 56 46 10  2 55 45 10  0                   233.276500 -0.0002
 57 46 11  2 56 45 11  0                   233.394300 -0.0002
 58 46 12  2 57 45 12  0                   233.511300 -0.0002
 59 46 13  2 58 45 13  0                   233.628300 -0.0002
 60 46 14  2 59 45 14  0                   233.745100 -0.0002
 62 46 16  2 61 45 16  0                   233.977800 -0.0002
 63 46 17  2 62 45 17  0                   234.093500 -0.0002
 64 46 18  2 63 45 18  0                   234.208900 -0.0002
 65 46 19  2 64 45 19  0                   234.324300 -0.0002
 66 46 20  2 65 45 20  0                   234.438600 -0.0002
 68 46 22  2 67 45 22  0                   234.666900 -0.0002
 69 46 23  2 68 45 23  0                   234.780500 -0.0002
 70 46 24  2 69 45 24  0                   234.892900 -0.0002
 71 46 25  2 70 45 25  0                   235.005700 -0.0002
 72 46 26  2 71 45 26  0                   235.117500 -0.0002
 74 46 28  2 73 45 28  0                   235.339400 -0.0002
 75 46 29  2 74 45 29  0                   235.449100 -0.0002
 77 46 31  2 76 45 31  0                   235.666500 -0.0002
 78 46 32  2 77 45 32  0                   235.774200 -0.0002
 79 46 33  2 78 45 33  0                   235.880400 -0.0002
 80 46 34  2 79 45 34  0                   235.985700 -0.0002
 82 46 36  2 81 45 36  0                   236.193100 -0.0002
 83 46 37  2 82 45 37  0                   236.295400 -0.0002
 84 46 38  2 83 45 38  0                   236.395700 -0.0002
 85 46 39  2 84 45 39  0                   236.494300 -0.0002
 87 46 41  2 86 45 41  0                   236.685500 -0.0002
 47 47  0  2 46 46  0  0                   232.308700 -0.0002
 48 47  1  2 47 46  1  0                   232.427900 -0.0002
 49 47  2  2 48 46  2  0                   232.547000 -0.0002
 50 47  3  2 49 46  3  0                   232.666000 -0.0002
 51 47  4  2 50 46  4  0                   232.784900 -0.0002
 52 47  5  2 51 46  5  0                   232.903500 -0.0002
 53 47  6  2 52 46  6  0                   233.022000 -0.0002
 54 47  7  2 53 46  7  0                   233.140000 -0.0002
 55 47  8  2 54 46  8  0                   233.258600 -0.0002
 56 47  9  2 55 46  9  0                   233.376300 -0.0002
 57 47 10  2 56 46 10  0                   233.494200 -0.0002
 58 47 11  2 57 46 11  0                   233.611700 -0.0002
 59 47 12  2 58 46 12  0                   233.728800 -0.0002
 60 47 13  2 59 46 13  0                   233.845500 -0.0002
 61 47 14  2 60 46 14  0                   233.962200 -0.0002
 62 47 15  2 61 46 15  0                   234.078800 -0.0002
 63 47 16  2 62 46 16  0                   234.194800 -0.0002
 64 47 17  2 63 46 17  0                   234.310700 -0.0002
 65 47 18  2 64 46 18  0                   234.426000 -0.0002
 66 47 19  2 65 46 19  0                   234.541100 -0.0002
 67 47 20  2 66 46 20  0                   234.655700 -0.0002
 68 47 21  2 67 46 21  0                   234.770200 -0.0002
 69 47 22  2 68 46 22  0                   234.884100 -0.0002
 71 47 24  2 70 46 24  0                   235.110600 -0.0002
 72 47 25  2 71 46 25  0                   235.223100 -0.0002
 73 47 26  2 72 46 26  0                   235.335100 -0.0002
 74 47 27  2 73 46 27  0                   235.445800 -0.0002
 77 47 30  2 76 46 30  0                   235.776100 -0.0002
 78 47 31  2 77 46 31  0                   235.885000 -0.0002
 79 47 32  2 78 46 32  0                   235.993000 -0.0002
 80 47 33  2 79 46 33  0                   236.099600 -0.0002
 81 47 34  2 80 46 34  0                   236.206200 -0.0002
 82 47 35  2 81 46 35  0                   236.311000 -0.0002
 83 47 36  2 82 46 36  0                   236.414700 -0.0002
 84 47 37  2 83 46 37  0                   236.517300 -0.0002
 85 47 38  2 84 46 38  0                   236.618700 -0.0002
 86 47 39  2 85 46 39  0                   236.718700 -0.0002
 87 47 40  2 86 46 40  0                   236.816800 -0.0002
 88 47 41  2 87 46 41  0                   236.913100 -0.0002
 48 48  0  2 47 47  0  0                   232.527000 -0.0002
 49 48  1  2 48 47  1  0                   232.645900 -0.0002
 50 48  2  2 49 47  2  0                   232.765100 -0.0002
 51 48  3  2 50 47  3  0                   232.884000 -0.0002
 52 48  4  2 51 47  4  0                   233.002800 -0.0002
 53 48  5  2 52 47  5  0                   233.121300 -0.0002
 54 48  6  2 53 47  6  0                   233.239600 -0.0002
 56 48  8  2 55 47  8  0                   233.476000 -0.0002
 57 48  9  2 56 47  9  0                   233.593800 -0.0002
 58 48 10  2 57 47 10  0                   233.711300 -0.0002
 59 48 11  2 58 47 11  0                   233.828800 -0.0002
 60 48 12  2 59 47 12  0                   233.945900 -0.0002
 61 48 13  2 60 47 13  0                   234.062900 -0.0002
 62 48 14  2 61 47 14  0                   234.179100 -0.0002
 64 48 16  2 63 47 16  0                   234.411700 -0.0002
 65 48 17  2 64 47 17  0                   234.527300 -0.0002
 67 48 19  2 66 47 19  0                   234.758000 -0.0002
 68 48 20  2 67 47 20  0                   234.872900 -0.0002
 69 48 21  2 68 47 21  0                   234.987200 -0.0002
 70 48 22  2 69 47 22  0                   235.100900 -0.0002
 71 48 23  2 70 47 23  0                   235.214200 -0.0002
 73 48 25  2 72 47 25  0                   235.440000 -0.0002
 74 48 26  2 73 47 26  0                   235.552000 -0.0002
 75 48 27  2 74 47 27  0                   235.663400 -0.0002
 76 48 28  2 75 47 28  0                   235.774200 -0.0002
 77 48 29  2 76 47 29  0                   235.885000 -0.0002
 78 48 30  2 77 47 30  0                   235.994300 -0.0002
 79 48 31  2 78 47 31  0                   236.103400 -0.0002
 80 48 32  2 79 47 32  0                   236.211500 -0.0002
 81 48 33  2 80 47 33  0                   236.319000 -0.0002
 82 48 34  2 81 47 34  0                   236.425000 -0.0002
 83 48 35  2 82 47 35  0                   236.530900 -0.0002
 84 48 36  2 83 47 36  0                   236.635200 -0.0002
 85 48 37  2 84 47 37  0                   236.738500 -0.0002
 49 49  0  2 48 48  0  0                   232.745100 -0.0002
 50 49  1  2 49 48  1  0                   232.863900 -0.0002
 51 49  2  2 50 48  2  0                   232.983100 -0.0002
 52 49  3  2 51 48  3  0                   233.101900 -0.0002
 53 49  4  2 52 48  4  0                   233.220300 -0.0002
 54 49  5  2 53 48  5  0                   233.338800 -0.0002
 55 49  6  2 54 48  6  0                   233.457300 -0.0002
 56 49  7  2 55 48  7  0                   233.575100 -0.0002
 57 49  8  2 56 48  8  0                   233.693500 -0.0002
 58 49  9  2 57 48  9  0                   233.811200 -0.0002
 59 49 10  2 58 48 10  0                   233.928500 -0.0002
 60 49 11  2 59 48 11  0                   234.045600 -0.0002
 61 49 12  2 60 48 12  0                   234.162800 -0.0002
 63 49 14  2 62 48 14  0                   234.396000 -0.0002
 64 49 15  2 63 48 15  0                   234.512500 -0.0002
 67 49 18  2 66 48 18  0                   234.859500 -0.0002
 68 49 19  2 67 48 19  0                   234.974800 -0.0002
 69 49 20  2 68 48 20  0                   235.089400 -0.0002
 70 49 21  2 69 48 21  0                   235.203600 -0.0002
 71 49 22  2 70 48 22  0                   235.317700 -0.0002
 72 49 23  2 71 48 23  0                   235.431300 -0.0002
 73 49 24  2 72 48 24  0                   235.543900 -0.0002
 74 49 25  2 73 48 25  0                   235.656700 -0.0002
 76 49 27  2 75 48 27  0                   235.880400 -0.0002
 77 49 28  2 76 48 28  0                   235.991400 -0.0002
 78 49 29  2 77 48 29  0                   236.102100 -0.0002
 79 49 30  2 78 48 30  0                   236.211500 -0.0002
 80 49 31  2 79 48 31  0                   236.320900 -0.0002
 81 49 32  2 80 48 32  0                   236.429500 -0.0002
 82 49 33  2 81 48 33  0                   236.537300 -0.0002
 83 49 34  2 82 48 34  0                   236.644000 -0.0002
 84 49 35  2 83 48 35  0                   236.750100 -0.0002
 50 50  0  2 49 49  0  0                   232.962900 -0.0002
 51 50  1  2 50 49  1  0                   233.082000 -0.0002
 52 50  2  2 51 49  2  0                   233.200800 -0.0002
 54 50  4  2 53 49  4  0                   233.438200 -0.0002
 55 50  5  2 54 49  5  0                   233.556500 -0.0002
 56 50  6  2 55 49  6  0                   233.674600 -0.0002
 57 50  7  2 56 49  7  0                   233.792400 -0.0002
 58 50  8  2 57 49  8  0                   233.910500 -0.0002
 61 50 11  2 60 49 11  0                   234.262700 -0.0002
 62 50 12  2 61 49 12  0                   234.379600 -0.0002
 63 50 13  2 62 49 13  0                   234.496200 -0.0002
 64 50 14  2 63 49 14  0                   234.612900 -0.0002
 66 50 16  2 65 49 16  0                   234.845200 -0.0002
 67 50 17  2 66 49 17  0                   234.960600 -0.0002
 68 50 18  2 67 49 18  0                   235.076000 -0.0002
 69 50 19  2 68 49 19  0                   235.191000 -0.0002
 70 50 20  2 69 49 20  0                   235.305600 -0.0002
 71 50 21  2 70 49 21  0                   235.419700 -0.0002
 72 50 22  2 71 49 22  0                   235.534100 -0.0002
 74 50 24  2 73 49 24  0                   235.760500 -0.0002
 75 50 25  2 74 49 25  0                   235.873300 -0.0002
 76 50 26  2 75 49 26  0                   235.985700 -0.0002
 77 50 27  2 76 49 27  0                   236.097200 -0.0002
 78 50 28  2 77 49 28  0                   236.208500 -0.0002
 79 50 29  2 78 49 29  0                   236.319000 -0.0002
 81 50 31  2 80 49 31  0                   236.538400 -0.0002
 82 50 32  2 81 49 32  0                   236.647100 -0.0002
 83 50 33  2 82 49 33  0                   236.755300 -0.0002
 84 50 34  2 83 49 34  0                   236.862300 -0.0002
 31 31  0  2 32 32  0  0                   214.661800 -0.0002
 32 31  1  2 33 32  1  0                   214.534300 -0.0002
 33 31  2  2 34 32  2  0                   214.406700 -0.0002
 34 31  3  2 35 32  3  0                   214.279000 -0.0002
 35 31  4  2 36 32  4  0                   214.151500 -0.0002
 36 31  5  2 37 32  5  0                   214.023600 -0.0002
 37 31  6  2 38 32  6  0                   213.895200 -0.0002
 38 31  7  2 39 32  7  0                   213.767800 -0.0002
 39 31  8  2 40 32  8  0                   213.639600 -0.0002
 40 31  9  2 41 32  9  0                   213.512100 -0.0002
 41 31 10  2 42 32 10  0                   213.384300 -0.0002
 42 31 11  2 43 32 11  0                   213.256400 -0.0002
 43 31 12  2 44 32 12  0                   213.128800 -0.0002
 44 31 13  2 45 32 13  0                   213.001300 -0.0002
 46 31 15  2 47 32 15  0                   212.746600 -0.0002
 47 31 16  2 48 32 16  0                   212.619800 -0.0002
 48 31 17  2 49 32 17  0                   212.493300 -0.0002
 49 31 18  2 50 32 18  0                   212.366900 -0.0002
 50 31 19  2 51 32 19  0                   212.240900 -0.0002
 51 31 20  2 52 32 20  0                   212.115500 -0.0002
 52 31 21  2 53 32 21  0                   211.990900 -0.0002
 53 31 22  2 54 32 22  0                   211.866600 -0.0002
 54 31 23  2 55 32 23  0                   211.743400 -0.0002
 55 31 24  2 56 32 24  0                   211.620900 -0.0002
 56 31 25  2 57 32 25  0                   211.499600 -0.0002
 57 31 26  2 58 32 26  0                   211.379800 -0.0002
 59 31 28  2 60 32 28  0                   211.146400 -0.0002
 60 31 29  2 61 32 29  0                   211.034700 -0.0002
 64 31 33  2 65 32 33  0                   210.686700 -0.0002
 65 31 34  2 66 32 34  0                   210.642900 -0.0002
 32 32  0  2 33 33  0  0                   214.431400 -0.0002
 33 32  1  2 34 33  1  0                   214.304000 -0.0002
 34 32  2  2 35 33  2  0                   214.176200 -0.0002
 35 32  3  2 36 33  3  0                   214.048400 -0.0002
 37 32  5  2 38 33  5  0                   213.792600 -0.0002
 38 32  6  2 39 33  6  0                   213.664700 -0.0002
 39 32  7  2 40 33  7  0                   213.536900 -0.0002
 40 32  8  2 41 33  8  0                   213.408500 -0.0002
 41 32  9  2 42 33  9  0                   213.280500 -0.0002
 42 32 10  2 43 33 10  0                   213.152700 -0.0002
 43 32 11  2 44 33 11  0                   213.024700 -0.0002
 44 32 12  2 45 33 12  0                   212.896700 -0.0002
 45 32 13  2 46 33 13  0                   212.769200 -0.0002
 46 32 14  2 47 33 14  0                   212.641200 -0.0002
 47 32 15  2 48 33 15  0                   212.514100 -0.0002
 48 32 16  2 49 33 16  0                   212.386900 -0.0002
 49 32 17  2 50 33 17  0                   212.259800 -0.0002
 50 32 18  2 51 33 18  0                   212.133100 -0.0002
 51 32 19  2 52 33 19  0                   212.006900 -0.0002
 52 32 20  2 53 33 20  0                   211.880900 -0.0002
 53 32 21  2 54 33 21  0                   211.755600 -0.0002
 54 32 22  2 55 33 22  0                   211.631000 -0.0002
 55 32 23  2 56 33 23  0                   211.506500 -0.0002
 56 32 24  2 57 33 24  0                   211.383400 -0.0002
 57 32 25  2 58 33 25  0                   211.261000 -0.0002
 58 32 26  2 59 33 26  0                   211.139700 -0.0002
 59 32 27  2 60 33 27  0                   211.020300 -0.0002
 61 32 29  2 62 33 29  0                   210.786700 -0.0002
 63 32 31  2 64 33 31  0                   210.568200 -0.0002
 64 32 32  2 65 33 32  0                   210.470500 -0.0002
 65 32 33  2 66 33 33  0                   210.386500 -0.0002
 33 33  0  2 34 34  0  0                   214.201100 -0.0002
 34 33  1  2 35 34  1  0                   214.073300 -0.0002
 35 33  2  2 36 34  2  0                   213.945500 -0.0002
 36 33  3  2 37 34  3  0                   213.817600 -0.0002
 37 33  4  2 38 34  4  0                   213.689500 -0.0002
 38 33  5  2 39 34  5  0                   213.561600 -0.0002
 39 33  6  2 40 34  6  0                   213.433500 -0.0002
 40 33  7  2 41 34  7  0                   213.305300 -0.0002
 41 33  8  2 42 34  8  0                   213.177400 -0.0002
 42 33  9  2 43 34  9  0                   213.048900 -0.0002
 43 33 10  2 44 34 10  0                   212.920900 -0.0002
 44 33 11  2 45 34 11  0                   212.793000 -0.0002
 45 33 12  2 46 34 12  0                   212.664700 -0.0002
 46 33 13  2 47 34 13  0                   212.537000 -0.0002
 47 33 14  2 48 34 14  0                   212.409000 -0.0002
 48 33 15  2 49 34 15  0                   212.281400 -0.0002
 49 33 16  2 50 34 16  0                   212.153700 -0.0002
 50 33 17  2 51 34 17  0                   212.026500 -0.0002
 51 33 18  2 52 34 18  0                   211.899400 -0.0002
 52 33 19  2 53 34 19  0                   211.772700 -0.0002
 53 33 20  2 54 34 20  0                   211.646700 -0.0002
 54 33 21  2 55 34 21  0                   211.520500 -0.0002
 55 33 22  2 56 34 22  0                   211.395200 -0.0002
 56 33 23  2 57 34 23  0                   211.270200 -0.0002
 57 33 24  2 58 34 24  0                   211.146400 -0.0002
 58 33 25  2 59 34 25  0                   211.022800 -0.0002
 59 33 26  2 60 34 26  0                   210.900900 -0.0002
 60 33 27  2 61 34 27  0                   210.779400 -0.0002
 61 33 28  2 62 34 28  0                   210.659500 -0.0002
 62 33 29  2 63 34 29  0                   210.542000 -0.0002
 65 33 32  2 66 34 32  0                   210.207000 -0.0002
 66 33 33  2 67 34 33  0                   210.108200 -0.0002
 68 33 35  2 69 34 35  0                   209.955600 -0.0002
 34 34  0  2 35 35  0  0                   213.970200 -0.0002
 35 34  1  2 36 35  1  0                   213.842500 -0.0002
 36 34  2  2 37 35  2  0                   213.714600 -0.0002
 37 34  3  2 38 35  3  0                   213.586500 -0.0002
 38 34  4  2 39 35  4  0                   213.458500 -0.0002
 39 34  5  2 40 35  5  0                   213.330300 -0.0002
 40 34  6  2 41 35  6  0                   213.202200 -0.0002
 41 34  7  2 42 35  7  0                   213.074000 -0.0002
 42 34  8  2 43 35  8  0                   212.945500 -0.0002
 43 34  9  2 44 35  9  0                   212.817300 -0.0002
 44 34 10  2 45 35 10  0                   212.689200 -0.0002
 47 34 13  2 48 35 13  0                   212.304500 -0.0002
 48 34 14  2 49 35 14  0                   212.176400 -0.0002
 49 34 15  2 50 35 15  0                   212.048500 -0.0002
 50 34 16  2 51 35 16  0                   211.920600 -0.0002
 51 34 17  2 52 35 17  0                   211.793300 -0.0002
 52 34 18  2 53 35 18  0                   211.665900 -0.0002
 53 34 19  2 54 35 19  0                   211.539300 -0.0002
 54 34 20  2 55 35 20  0                   211.412200 -0.0002
 55 34 21  2 56 35 21  0                   211.286000 -0.0002
 56 34 22  2 57 35 22  0                   211.160000 -0.0002
 57 34 23  2 58 35 23  0                   211.034700 -0.0002
 58 34 24  2 59 35 24  0                   210.909800 -0.0002
 59 34 25  2 60 35 25  0                   210.785600 -0.0002
 60 34 26  2 61 35 26  0                   210.662200 -0.0002
 61 34 27  2 62 35 27  0                   210.539800 -0.0002
 62 34 28  2 63 35 28  0                   210.418700 -0.0002
 63 34 29  2 64 35 29  0                   210.298800 -0.0002
 64 34 30  2 65 35 30  0                   210.181000 -0.0002
 65 34 31  2 66 35 31  0                   210.065200 -0.0002
 70 34 36  2 71 35 36  0                   209.589500 -0.0002
 35 35  0  2 36 36  0  0                   213.739500 -0.0002
 36 35  1  2 37 36  1  0                   213.611600 -0.0002
 37 35  2  2 38 36  2  0                   213.483600 -0.0002
 38 35  3  2 39 36  3  0                   213.355600 -0.0002
 39 35  4  2 40 36  4  0                   213.227300 -0.0002
 40 35  5  2 41 36  5  0                   213.099100 -0.0002
 41 35  6  2 42 36  6  0                   212.970700 -0.0002
 42 35  7  2 43 36  7  0                   212.842400 -0.0002
 43 35  8  2 44 36  8  0                   212.714000 -0.0002
 44 35  9  2 45 36  9  0                   212.585100 -0.0002
 45 35 10  2 46 36 10  0                   212.457200 -0.0002
 46 35 11  2 47 36 11  0                   212.328800 -0.0002
 47 35 12  2 48 36 12  0                   212.200400 -0.0002
 48 35 13  2 49 36 13  0                   212.072100 -0.0002
 49 35 14  2 50 36 14  0                   211.943900 -0.0002
 50 35 15  2 51 36 15  0                   211.815400 -0.0002
 51 35 16  2 52 36 16  0                   211.687500 -0.0002
 52 35 17  2 53 36 17  0                   211.560100 -0.0002
 53 35 18  2 54 36 18  0                   211.432700 -0.0002
 54 35 19  2 55 36 19  0                   211.305100 -0.0002
 55 35 20  2 56 36 20  0                   211.178000 -0.0002
 56 35 21  2 57 36 21  0                   211.051200 -0.0002
 57 35 22  2 58 36 22  0                   210.924700 -0.0002
 58 35 23  2 59 36 23  0                   210.798800 -0.0002
 59 35 24  2 60 36 24  0                   210.673400 -0.0002
 60 35 25  2 61 36 25  0                   210.548700 -0.0002
 61 35 26  2 62 36 26  0                   210.424500 -0.0002
 62 35 27  2 63 36 27  0                   210.301000 -0.0002
 63 35 28  2 64 36 28  0                   210.178600 -0.0002
 64 35 29  2 65 36 29  0                   210.057400 -0.0002
 36 36  0  2 37 37  0  0                   213.508500 -0.0002
 37 36  1  2 38 37  1  0                   213.380700 -0.0002
 38 36  2  2 39 37  2  0                   213.252300 -0.0002
 39 36  3  2 40 37  3  0                   213.124400 -0.0002
 40 36  4  2 41 37  4  0                   212.996000 -0.0002
 41 36  5  2 42 37  5  0                   212.867500 -0.0002
 42 36  6  2 43 37  6  0                   212.739300 -0.0002
 43 36  7  2 44 37  7  0                   212.610700 -0.0002
 44 36  8  2 45 37  8  0                   212.482200 -0.0002
 45 36  9  2 46 37  9  0                   212.353600 -0.0002
 47 36 11  2 48 37 11  0                   212.096600 -0.0002
 48 36 12  2 49 37 12  0                   211.968000 -0.0002
 49 36 13  2 50 37 13  0                   211.839600 -0.0002
 51 36 15  2 52 37 15  0                   211.582900 -0.0002
 53 36 17  2 54 37 17  0                   211.326700 -0.0002
 54 36 18  2 55 37 18  0                   211.198800 -0.0002
 55 36 19  2 56 37 19  0                   211.071100 -0.0002
 56 36 20  2 57 37 20  0                   210.943500 -0.0002
 57 36 21  2 58 37 21  0                   210.816400 -0.0002
 58 36 22  2 59 37 22  0                   210.689700 -0.0002
 59 36 23  2 60 37 23  0                   210.563300 -0.0002
 60 36 24  2 61 37 24  0                   210.437300 -0.0002
 61 36 25  2 62 37 25  0                   210.311600 -0.0002
 62 36 26  2 63 37 26  0                   210.186800 -0.0002
 63 36 27  2 64 37 27  0                   210.063000 -0.0002
 64 36 28  2 65 37 28  0                   209.939400 -0.0002
 65 36 29  2 66 37 29  0                   209.817100 -0.0002
 66 36 30  2 67 37 30  0                   209.695700 -0.0002
 69 36 33  2 70 37 33  0                   209.341900 -0.0002
 70 36 34  2 71 37 34  0                   209.229100 -0.0002
 71 36 35  2 72 37 35  0                   209.121000 -0.0002
 37 37  0  2 38 38  0  0                   213.277500 -0.0002
 38 37  1  2 39 38  1  0                   213.149500 -0.0002
 39 37  2  2 40 38  2  0                   213.021100 -0.0002
 40 37  3  2 41 38  3  0                   212.892900 -0.0002
 41 37  4  2 42 38  4  0                   212.764500 -0.0002
 43 37  6  2 44 38  6  0                   212.507600 -0.0002
 44 37  7  2 45 38  7  0                   212.378900 -0.0002
 45 37  8  2 46 38  8  0                   212.250400 -0.0002
 46 37  9  2 47 38  9  0                   212.121600 -0.0002
 47 37 10  2 48 38 10  0                   211.993100 -0.0002
 48 37 11  2 49 38 11  0                   211.864200 -0.0002
 49 37 12  2 50 38 12  0                   211.735700 -0.0002
 50 37 13  2 51 38 13  0                   211.607100 -0.0002
 51 37 14  2 52 38 14  0                   211.478300 -0.0002
 52 37 15  2 53 38 15  0                   211.350000 -0.0002
 53 37 16  2 54 38 16  0                   211.221500 -0.0002
 54 37 17  2 55 38 17  0                   211.093200 -0.0002
 55 37 18  2 56 38 18  0                   210.964900 -0.0002
 56 37 19  2 57 38 19  0                   210.837100 -0.0002
 57 37 20  2 58 38 20  0                   210.709600 -0.0002
 58 37 21  2 59 38 21  0                   210.581800 -0.0002
 59 37 22  2 60 38 22  0                   210.454700 -0.0002
 60 37 23  2 61 38 23  0                   210.327900 -0.0002
 61 37 24  2 62 38 24  0                   210.201200 -0.0002
 62 37 25  2 63 38 25  0                   210.075300 -0.0002
 63 37 26  2 64 38 26  0                   209.950100 -0.0002
 64 37 27  2 65 38 27  0                   209.825000 -0.0002
 65 37 28  2 66 38 28  0                   209.700900 -0.0002
 66 37 29  2 67 38 29  0                   209.577400 -0.0002
 67 37 30  2 68 38 30  0                   209.455200 -0.0002
 72 37 35  2 73 38 35  0                   208.866600 -0.0002
 75 37 38  2 76 38 38  0                   208.564200 -0.0002
 38 38  0  2 39 39  0  0                   213.046300 -0.0002
 39 38  1  2 40 39  1  0                   212.918100 -0.0002
 42 38  4  2 43 39  4  0                   212.533000 -0.0002
 43 38  5  2 44 39  5  0                   212.404400 -0.0002
 44 38  6  2 45 39  6  0                   212.275700 -0.0002
 45 38  7  2 46 39  7  0                   212.147300 -0.0002
 46 38  8  2 47 39  8  0                   212.018500 -0.0002
 47 38  9  2 48 39  9  0                   211.889600 -0.0002
 48 38 10  2 49 39 10  0                   211.760500 -0.0002
 50 38 12  2 51 39 12  0                   211.503000 -0.0002
 51 38 13  2 52 39 13  0                   211.374600 -0.0002
 52 38 14  2 53 39 14  0                   211.245600 -0.0002
 53 38 15  2 54 39 15  0                   211.116900 -0.0002
 54 38 16  2 55 39 16  0                   210.988400 -0.0002
 55 38 17  2 56 39 17  0                   210.859600 -0.0002
 56 38 18  2 57 39 18  0                   210.731500 -0.0002
 57 38 19  2 58 39 19  0                   210.603200 -0.0002
 58 38 20  2 59 39 20  0                   210.475200 -0.0002
 59 38 21  2 60 39 21  0                   210.347400 -0.0002
 60 38 22  2 61 39 22  0                   210.219800 -0.0002
 61 38 23  2 62 39 23  0                   210.092700 -0.0002
 62 38 24  2 63 39 24  0                   209.965700 -0.0002
 63 38 25  2 64 39 25  0                   209.839100 -0.0002
 64 38 26  2 65 39 26  0                   209.713100 -0.0002
 68 38 30  2 69 39 30  0                   209.215100 -0.0002
 70 38 32  2 71 39 32  0                   208.971300 -0.0002
 39 39  0  2 40 40  0  0                   212.815000 -0.0002
 40 39  1  2 41 40  1  0                   212.686700 -0.0002
 42 39  3  2 43 40  3  0                   212.429600 -0.0002
 43 39  4  2 44 40  4  0                   212.301200 -0.0002
 44 39  5  2 45 40  5  0                   212.172600 -0.0002
 45 39  6  2 46 40  6  0                   212.043800 -0.0002
 46 39  7  2 47 40  7  0                   211.915200 -0.0002
 47 39  8  2 48 40  8  0                   211.786200 -0.0002
 50 39 11  2 51 40 11  0                   211.399100 -0.0002
 51 39 12  2 52 40 12  0                   211.270200 -0.0002
 52 39 13  2 53 40 13  0                   211.141100 -0.0002
 53 39 14  2 54 40 14  0                   211.012700 -0.0002
 55 39 16  2 56 40 16  0                   210.755100 -0.0002
 56 39 17  2 57 40 17  0                   210.626300 -0.0002
 57 39 18  2 58 40 18  0                   210.497500 -0.0002
 58 39 19  2 59 40 19  0                   210.369200 -0.0002
 59 39 20  2 60 40 20  0                   210.240900 -0.0002
 61 39 22  2 62 40 22  0                   209.984900 -0.0002
 62 39 23  2 63 40 23  0                   209.857600 -0.0002
 63 39 24  2 64 40 24  0                   209.729900 -0.0002
 64 39 25  2 65 40 25  0                   209.603100 -0.0002
 65 39 26  2 66 40 26  0                   209.476500 -0.0002
 66 39 27  2 67 40 27  0                   209.350600 -0.0002
 69 39 30  2 70 40 30  0                   208.975800 -0.0002
 73 39 34  2 74 40 34  0                   208.488600 -0.0002
 41 40  1  2 42 41  1  0                   212.455100 -0.0002
 42 40  2  2 43 41  2  0                   212.326600 -0.0002
 43 40  3  2 44 41  3  0                   212.198100 -0.0002
 44 40  4  2 45 41  4  0                   212.069500 -0.0002
 45 40  5  2 46 41  5  0                   211.940600 -0.0002
 46 40  6  2 47 41  6  0                   211.811700 -0.0002
 47 40  7  2 48 41  7  0                   211.682800 -0.0002
 48 40  8  2 49 41  8  0                   211.553900 -0.0002
 49 40  9  2 50 41  9  0                   211.424600 -0.0002
 50 40 10  2 51 41 10  0                   211.295700 -0.0002
 51 40 11  2 52 41 11  0                   211.166600 -0.0002
 52 40 12  2 53 41 12  0                   211.037600 -0.0002
 53 40 13  2 54 41 13  0                   210.908500 -0.0002
 54 40 14  2 55 41 14  0                   210.779400 -0.0002
 56 40 16  2 57 41 16  0                   210.521400 -0.0002
 57 40 17  2 58 41 17  0                   210.392700 -0.0002
 58 40 18  2 59 41 18  0                   210.264000 -0.0002
 59 40 19  2 60 41 19  0                   210.135100 -0.0002
 60 40 20  2 61 41 20  0                   210.006700 -0.0002
 61 40 21  2 62 41 21  0                   209.878000 -0.0002
 63 40 23  2 64 41 23  0                   209.622100 -0.0002
 64 40 24  2 65 41 24  0                   209.494600 -0.0002
 65 40 25  2 66 41 25  0                   209.367200 -0.0002
 66 40 26  2 67 41 26  0                   209.240000 -0.0002
 69 40 29  2 70 41 29  0                   208.861900 -0.0002
 41 41  0  2 42 42  0  0                   212.352000 -0.0002
 42 41  1  2 43 42  1  0                   212.223600 -0.0002
 43 41  2  2 44 42  2  0                   212.095200 -0.0002
 44 41  3  2 45 42  3  0                   211.966300 -0.0002
 45 41  4  2 46 42  4  0                   211.837500 -0.0002
 46 41  5  2 47 42  5  0                   211.708600 -0.0002
 47 41  6  2 48 42  6  0                   211.579700 -0.0002
 48 41  7  2 49 42  7  0                   211.450500 -0.0002
 49 41  8  2 50 42  8  0                   211.321700 -0.0002
 50 41  9  2 51 42  9  0                   211.192200 -0.0002
 51 41 10  2 52 42 10  0                   211.063400 -0.0002
 52 41 11  2 53 42 11  0                   210.934200 -0.0002
 53 41 12  2 54 42 12  0                   210.804900 -0.0002
 54 41 13  2 55 42 13  0                   210.675600 -0.0002
 55 41 14  2 56 42 14  0                   210.546500 -0.0002
 56 41 15  2 57 42 15  0                   210.417000 -0.0002
 57 41 16  2 58 42 16  0                   210.287800 -0.0002
 58 41 17  2 59 42 17  0                   210.159100 -0.0002
 59 41 18  2 60 42 18  0                   210.029700 -0.0002
 62 41 21  2 63 42 21  0                   209.643700 -0.0002
 63 41 22  2 64 42 22  0                   209.515300 -0.0002
 64 41 23  2 65 42 23  0                   209.387100 -0.0002
 65 41 24  2 66 42 24  0                   209.258800 -0.0002
 66 41 25  2 67 42 25  0                   209.131300 -0.0002
 67 41 26  2 68 42 26  0                   209.003800 -0.0002
 42 42  0  2 43 43  0  0                   212.120200 -0.0002
 44 42  2  2 45 43  2  0                   211.862900 -0.0002
 45 42  3  2 46 43  3  0                   211.734300 -0.0002
 46 42  4  2 47 43  4  0                   211.605400 -0.0002
 47 42  5  2 48 43  5  0                   211.476300 -0.0002
 48 42  6  2 49 43  6  0                   211.347300 -0.0002
 49 42  7  2 50 43  7  0                   211.218200 -0.0002
 50 42  8  2 51 43  8  0                   211.089200 -0.0002
 51 42  9  2 52 43  9  0                   210.959900 -0.0002
 52 42 10  2 53 43 10  0                   210.830500 -0.0002
 53 42 11  2 54 43 11  0                   210.701600 -0.0002
 54 42 12  2 55 43 12  0                   210.572000 -0.0002
 55 42 13  2 56 43 13  0                   210.442500 -0.0002
 56 42 14  2 57 43 14  0                   210.313600 -0.0002
 57 42 15  2 58 43 15  0                   210.183900 -0.0002
 58 42 16  2 59 43 16  0                   210.054500 -0.0002
 59 42 17  2 60 43 17  0                   209.925100 -0.0002
 61 42 19  2 62 43 19  0                   209.667000 -0.0002
 62 42 20  2 63 43 20  0                   209.537800 -0.0002
 63 42 21  2 64 43 21  0                   209.409100 -0.0002
 64 42 22  2 65 43 22  0                   209.280300 -0.0002
 67 42 25  2 68 43 25  0                   208.895500 -0.0002
 68 42 26  2 69 43 26  0                   208.767700 -0.0002
 70 42 28  2 71 43 28  0                   208.513200 -0.0002
 71 42 29  2 72 43 29  0                   208.386400 -0.0002
 72 42 30  2 73 43 30  0                   208.260200 -0.0002
 73 42 31  2 74 43 31  0                   208.134600 -0.0002
 43 43  0  2 44 44  0  0                   211.888400 -0.0002
 45 43  2  2 46 44  2  0                   211.631000 -0.0002
 46 43  3  2 47 44  3  0                   211.502400 -0.0002
 47 43  4  2 48 44  4  0                   211.373200 -0.0002
 48 43  5  2 49 44  5  0                   211.244100 -0.0002
 49 43  6  2 50 44  6  0                   211.115100 -0.0002
 50 43  7  2 51 44  7  0                   210.985800 -0.0002
 51 43  8  2 52 44  8  0                   210.856500 -0.0002
 52 43  9  2 53 44  9  0                   210.727100 -0.0002
 53 43 10  2 54 44 10  0                   210.597500 -0.0002
 55 43 12  2 56 44 12  0                   210.338800 -0.0002
 56 43 13  2 57 44 13  0                   210.209400 -0.0002
 58 43 15  2 59 44 15  0                   209.950100 -0.0002
 59 43 16  2 60 44 16  0                   209.821200 -0.0002
 60 43 17  2 61 44 17  0                   209.691500 -0.0002
 61 43 18  2 62 44 18  0                   209.561800 -0.0002
 62 43 19  2 63 44 19  0                   209.432900 -0.0002
 63 43 20  2 64 44 20  0                   209.303800 -0.0002
 64 43 21  2 65 44 21  0                   209.174200 -0.0002
 65 43 22  2 66 44 22  0                   209.045500 -0.0002
 66 43 23  2 67 44 23  0                   208.916800 -0.0002
 67 43 24  2 68 44 24  0                   208.788000 -0.0002
 68 43 25  2 69 44 25  0                   208.659800 -0.0002
 69 43 26  2 70 44 26  0                   208.531400 -0.0002
 71 43 28  2 72 44 28  0                   208.276200 -0.0002
 72 43 29  2 73 44 29  0                   208.149100 -0.0002
 44 44  0  2 45 45  0  0                   211.656800 -0.0002
 45 44  1  2 46 45  1  0                   211.527800 -0.0002
 46 44  2  2 47 45  2  0                   211.399100 -0.0002
 47 44  3  2 48 45  3  0                   211.270200 -0.0002
 48 44  4  2 49 45  4  0                   211.141100 -0.0002
 49 44  5  2 50 45  5  0                   211.011500 -0.0002
 51 44  7  2 52 45  7  0                   210.753000 -0.0002
 52 44  8  2 53 45  8  0                   210.623500 -0.0002
 53 44  9  2 54 45  9  0                   210.494400 -0.0002
 55 44 11  2 56 45 11  0                   210.235100 -0.0002
 56 44 12  2 57 45 12  0                   210.105500 -0.0002
 57 44 13  2 58 45 13  0                   209.975800 -0.0002
 58 44 14  2 59 45 14  0                   209.846200 -0.0002
 59 44 15  2 60 45 15  0                   209.716700 -0.0002
 60 44 16  2 61 45 16  0                   209.587100 -0.0002
 61 44 17  2 62 45 17  0                   209.457700 -0.0002
 62 44 18  2 63 45 18  0                   209.328000 -0.0002
 63 44 19  2 64 45 19  0                   209.198300 -0.0002
 64 44 20  2 65 45 20  0                   209.069000 -0.0002
 66 44 22  2 67 45 22  0                   208.810700 -0.0002
 68 44 24  2 69 45 24  0                   208.552500 -0.0002
 69 44 25  2 70 45 25  0                   208.424100 -0.0002
 70 44 26  2 71 45 26  0                   208.295500 -0.0002
 73 44 29  2 74 45 29  0                   207.911900 -0.0002
 45 45  0  2 46 46  0  0                   211.424600 -0.0002
 46 45  1  2 47 46  1  0                   211.295700 -0.0002
 47 45  2  2 48 46  2  0                   211.166600 -0.0002
 48 45  3  2 49 46  3  0                   211.037600 -0.0002
 49 45  4  2 50 46  4  0                   210.908500 -0.0002
 50 45  5  2 51 46  5  0                   210.779400 -0.0002
 51 45  6  2 52 46  6  0                   210.650100 -0.0002
 55 45 10  2 56 46 10  0                   210.131500 -0.0002
 56 45 11  2 57 46 11  0                   210.001900 -0.0002
 57 45 12  2 58 46 12  0                   209.872100 -0.0002
 58 45 13  2 59 46 13  0                   209.742300 -0.0002
 59 45 14  2 60 46 14  0                   209.612800 -0.0002
 60 45 15  2 61 46 15  0                   209.483000 -0.0002
 61 45 16  2 62 46 16  0                   209.353000 -0.0002
 64 45 19  2 65 46 19  0                   208.964200 -0.0002
 65 45 20  2 66 46 20  0                   208.834300 -0.0002
 67 45 22  2 68 46 22  0                   208.575400 -0.0002
 70 45 25  2 71 46 25  0                   208.188200 -0.0002
 46 46  0  2 47 47  0  0                   211.192200 -0.0002
 47 46  1  2 48 47  1  0                   211.063400 -0.0002
 48 46  2  2 49 47  2  0                   210.934200 -0.0002
 49 46  3  2 50 47  3  0                   210.804900 -0.0002
 50 46  4  2 51 47  4  0                   210.675600 -0.0002
 51 46  5  2 52 47  5  0                   210.546500 -0.0002
 52 46  6  2 53 47  6  0                   210.417000 -0.0002
 53 46  7  2 54 47  7  0                   210.287800 -0.0002
 54 46  8  2 55 47  8  0                   210.157700 -0.0002
 55 46  9  2 56 47  9  0                   210.028000 -0.0002
 56 46 10  2 57 47 10  0                   209.898500 -0.0002
 57 46 11  2 58 47 11  0                   209.768400 -0.0002
 58 46 12  2 59 47 12  0                   209.638500 -0.0002
 59 46 13  2 60 47 13  0                   209.508700 -0.0002
 60 46 14  2 61 47 14  0                   209.379000 -0.0002
 61 46 15  2 62 47 15  0                   209.249000 -0.0002
 62 46 16  2 63 47 16  0                   209.119100 -0.0002
 63 46 17  2 64 47 17  0                   208.989200 -0.0002
 64 46 18  2 65 47 18  0                   208.859300 -0.0002
 65 46 19  2 66 47 19  0                   208.729700 -0.0002
 66 46 20  2 67 47 20  0                   208.600000 -0.0002
 67 46 21  2 68 47 21  0                   208.470000 -0.0002
 73 46 27  2 74 47 27  0                   207.694600 -0.0002
 47 47  0  2 48 48  0  0                   210.959900 -0.0002
 49 47  2  2 50 48  2  0                   210.701600 -0.0002
 52 47  5  2 53 48  5  0                   210.313600 -0.0002
 53 47  6  2 54 48  6  0                   210.183900 -0.0002
 54 47  7  2 55 48  7  0                   210.054500 -0.0002
 55 47  8  2 56 48  8  0                   209.925100 -0.0002
 57 47 10  2 58 48 10  0                   209.665200 -0.0002
 58 47 11  2 59 48 11  0                   209.535100 -0.0002
 59 47 12  2 60 48 12  0                   209.405200 -0.0002
 60 47 13  2 61 48 13  0                   209.275000 -0.0002
 61 47 14  2 62 48 14  0                   209.145100 -0.0002
 62 47 15  2 63 48 15  0                   209.015500 -0.0002
 63 47 16  2 64 48 16  0                   208.885000 -0.0002
 65 47 18  2 66 48 18  0                   208.625400 -0.0002
 66 47 19  2 67 48 19  0                   208.495000 -0.0002
 67 47 20  2 68 48 20  0                   208.365000 -0.0002
 68 47 21  2 69 48 21  0                   208.235400 -0.0002
 69 47 22  2 70 48 22  0                   208.105500 -0.0002
 50 48  2  2 51 49  2  0                   210.469100 -0.0002
 51 48  3  2 52 49  3  0                   210.339700 -0.0002
 52 48  4  2 53 49  4  0                   210.210300 -0.0002
 53 48  5  2 54 49  5  0                   210.080700 -0.0002
 55 48  7  2 56 49  7  0                   209.821200 -0.0002
 56 48  8  2 57 49  8  0                   209.691500 -0.0002
 57 48  9  2 58 49  9  0                   209.561800 -0.0002
 58 48 10  2 59 49 10  0                   209.431700 -0.0002
 59 48 11  2 60 49 11  0                   209.301600 -0.0002
 60 48 12  2 61 49 12  0                   209.171800 -0.0002
 61 48 13  2 62 49 13  0                   209.041700 -0.0002
 63 48 15  2 64 49 15  0                   208.781400 -0.0002
 66 48 18  2 67 49 18  0                   208.390500 -0.0002
 68 48 20  2 69 49 20  0                   208.130400 -0.0002
 69 48 21  2 70 49 21  0                   208.000200 -0.0002
 70 48 22  2 71 49 22  0                   207.870600 -0.0002
 50 49  1  2 51 50  1  0                   210.365600 -0.0002
 51 49  2  2 52 50  2  0                   210.236600 -0.0002
 52 49  3  2 53 50  3  0                   210.107000 -0.0002
 53 49  4  2 54 50  4  0                   209.977300 -0.0002
 54 49  5  2 55 50  5  0                   209.847600 -0.0002
 58 49  9  2 59 50  9  0                   209.328000 -0.0002
 59 49 10  2 60 50 10  0                   209.198300 -0.0002
 60 49 11  2 61 50 11  0                   209.068000 -0.0002
 61 49 12  2 62 50 12  0                   208.937700 -0.0002
 62 49 13  2 63 50 13  0                   208.807700 -0.0002
 63 49 14  2 64 50 14  0                   208.677300 -0.0002
 64 49 15  2 65 50 15  0                   208.546900 -0.0002
 65 49 16  2 66 50 16  0                   208.416700 -0.0002
 66 49 17  2 67 50 17  0                   208.286500 -0.0002
 68 49 19  2 69 50 19  0                   208.026200 -0.0002
 69 49 20  2 70 50 20  0                   207.895700 -0.0002
 71 49 22  2 72 50 22  0                   207.635000 -0.0002
 72 49 23  2 73 50 23  0                   207.505100 -0.0002
 51 50  1  2 52 51  1  0                   210.132900 -0.0002
 53 50  3  2 54 51  3  0                   209.874000 -0.0002
 54 50  4  2 55 51  4  0                   209.744100 -0.0002
 55 50  5  2 56 51  5  0                   209.614300 -0.0002
 57 50  7  2 58 51  7  0                   209.354500 -0.0002
 58 50  8  2 59 51  8  0                   209.224700 -0.0002
 59 50  9  2 60 51  9  0                   209.094500 -0.0002
 60 50 10  2 61 51 10  0                   208.964200 -0.0002
 61 50 11  2 62 51 11  0                   208.834300 -0.0002
 62 50 12  2 63 51 12  0                   208.704700 -0.0002
 63 50 13  2 64 51 13  0                   208.573600 -0.0002
 64 50 14  2 65 51 14  0                   208.443200 -0.0002
 65 50 15  2 66 51 15  0                   208.312700 -0.0002
 66 50 16  2 67 51 16  0                   208.182400 -0.0002
 67 50 17  2 68 51 17  0                   208.051800 -0.0002
 68 50 18  2 69 51 18  0                   207.921400 -0.0002
 69 50 19  2 70 51 19  0                   207.791200 -0.0002
 72 50 22  2 73 51 22  0                   207.400000 -0.0002
 73 50 23  2 74 51 23  0                   207.269500 -0.0002
 15 15  1  2 16 16  1  0                   218.330500 -0.0002
 16 15  2  2 17 16  2  0                   218.204600 -0.0002
 17 15  3  2 18 16  3  0                   218.078500 -0.0002
 18 15  4  2 19 16  4  0                   217.952800 -0.0002
 19 15  5  2 20 16  5  0                   217.827400 -0.0002
 20 15  6  2 21 16  6  0                   217.701400 -0.0002
 21 15  7  2 22 16  7  0                   217.576400 -0.0002
 22 15  8  2 23 16  8  0                   217.451800 -0.0002
 23 15  9  2 24 16  9  0                   217.327600 -0.0002
 24 15 10  2 25 16 10  0                   217.204600 -0.0002
 25 15 11  2 26 16 11  0                   217.082700 -0.0002
 26 15 12  2 27 16 12  0                   216.961400 -0.0002
 27 15 13  2 28 16 13  0                   216.840900 -0.0002
 29 15 15  2 30 16 15  0                   216.598000 -0.0002
 31 15 17  2 32 16 17  0                   216.334400 -0.0002
 32 15 18  2 33 16 18  0                   216.186400 -0.0002
 37 15 23  2 38 16 23  0                   215.288100 -0.0002
 38 15 24  2 39 16 24  0                   215.095300 -0.0002
 39 15 25  2 40 16 25  0                   214.901900 -0.0002
 41 15 27  2 42 16 27  0                   214.518700 -0.0002
 42 15 28  2 43 16 28  0                   214.327900 -0.0002
 43 15 29  2 44 16 29  0                   214.138300 -0.0002
 44 15 30  2 45 16 30  0                   213.949600 -0.0002
 45 15 31  2 46 16 31  0                   213.761200 -0.0002
 46 15 32  2 47 16 32  0                   213.573400 -0.0002
 47 15 33  2 48 16 33  0                   213.386300 -0.0002
 48 15 34  2 49 16 34  0                   213.199500 -0.0002
 49 15 35  2 50 16 35  0                   213.013000 -0.0002
 50 15 36  2 51 16 36  0                   212.826700 -0.0002
 51 15 37  2 52 16 37  0                   212.641200 -0.0002
 52 15 38  2 53 16 38  0                   212.455100 -0.0002
 53 15 39  2 54 16 39  0                   212.269500 -0.0002
 54 15 40  2 55 16 40  0                   212.084200 -0.0002
 55 15 41  2 56 16 41  0                   211.899400 -0.0002
 56 15 42  2 57 16 42  0                   211.714100 -0.0002
 57 15 43  2 58 16 43  0                   211.529500 -0.0002
 58 15 44  2 59 16 44  0                   211.344800 -0.0002
 59 15 45  2 60 16 45  0                   211.160000 -0.0002
 60 15 46  2 61 16 46  0                   210.975500 -0.0002
 61 15 47  2 62 16 47  0                   210.791400 -0.0002
 63 15 49  2 64 16 49  0                   210.423000 -0.0002
 64 15 50  2 65 16 50  0                   210.239000 -0.0002
 67 15 53  2 68 16 53  0                   209.687200 -0.0002
 70 15 56  2 71 16 56  0                   209.136600 -0.0002
 17 16  2  2 18 17  2  0                   217.976100 -0.0002
 18 16  3  2 19 17  3  0                   217.850200 -0.0002
 19 16  4  2 20 17  4  0                   217.724100 -0.0002
 20 16  5  2 21 17  5  0                   217.598200 -0.0002
 21 16  6  2 22 17  6  0                   217.472500 -0.0002
 23 16  8  2 24 17  8  0                   217.221800 -0.0002
 24 16  9  2 25 17  9  0                   217.097300 -0.0002
 25 16 10  2 26 17 10  0                   216.973600 -0.0002
 26 16 11  2 27 17 11  0                   216.850700 -0.0002
 29 16 14  2 30 17 14  0                   216.488200 -0.0002
 30 16 15  2 31 17 15  0                   216.368800 -0.0002
 31 16 16  2 32 17 16  0                   216.247000 -0.0002
 32 16 17  2 33 17 17  0                   216.120300 -0.0002
 33 16 18  2 34 17 18  0                   215.986200 -0.0002
 34 16 19  2 35 17 19  0                   215.840200 -0.0002
 35 16 20  2 36 17 20  0                   215.681400 -0.0002
 36 16 21  2 37 17 21  0                   215.509700 -0.0002
 37 16 22  2 38 17 22  0                   215.327800 -0.0002
 38 16 23  2 39 17 23  0                   215.138700 -0.0002
 39 16 24  2 40 17 24  0                   214.946000 -0.0002
 40 16 25  2 41 17 25  0                   214.752100 -0.0002
 42 16 27  2 43 17 27  0                   214.364300 -0.0002
 43 16 28  2 44 17 28  0                   214.172200 -0.0002
 44 16 29  2 45 17 29  0                   213.980900 -0.0002
 45 16 30  2 46 17 30  0                   213.790400 -0.0002
 47 16 32  2 48 17 32  0                   213.411700 -0.0002
 48 16 33  2 49 17 33  0                   213.223200 -0.0002
 49 16 34  2 50 17 34  0                   213.035500 -0.0002
 50 16 35  2 51 17 35  0                   212.847800 -0.0002
 51 16 36  2 52 17 36  0                   212.661200 -0.0002
 53 16 38  2 54 17 38  0                   212.287700 -0.0002
 54 16 39  2 55 17 39  0                   212.101500 -0.0002
 55 16 40  2 56 17 40  0                   211.915200 -0.0002
 56 16 41  2 57 17 41  0                   211.729700 -0.0002
 57 16 42  2 58 17 42  0                   211.544200 -0.0002
 58 16 43  2 59 17 43  0                   211.358900 -0.0002
 59 16 44  2 60 17 44  0                   211.173700 -0.0002
 60 16 45  2 61 17 45  0                   210.988400 -0.0002
 63 16 48  2 64 17 48  0                   210.434100 -0.0002
 64 16 49  2 65 17 49  0                   210.249500 -0.0002
 65 16 50  2 66 17 50  0                   210.065200 -0.0002
 66 16 51  2 67 17 51  0                   209.880500 -0.0002
 69 16 54  2 70 17 54  0                   209.328000 -0.0002
 17 17  1  2 18 18  1  0                   217.873800 -0.0002
 18 17  2  2 19 18  2  0                   217.747900 -0.0002
 19 17  3  2 20 18  3  0                   217.621500 -0.0002
 20 17  4  2 21 18  4  0                   217.495500 -0.0002
 21 17  5  2 22 18  5  0                   217.369200 -0.0002
 22 17  6  2 23 18  6  0                   217.243500 -0.0002
 23 17  7  2 24 18  7  0                   217.117800 -0.0002
 24 17  8  2 25 18  8  0                   216.992300 -0.0002
 25 17  9  2 26 18  9  0                   216.867300 -0.0002
 26 17 10  2 27 18 10  0                   216.742800 -0.0002
 27 17 11  2 28 18 11  0                   216.619400 -0.0002
 28 17 12  2 29 18 12  0                   216.496600 -0.0002
 29 17 13  2 30 18 13  0                   216.375100 -0.0002
 33 17 17  2 34 18 17  0                   215.895200 -0.0002
 36 17 20  2 37 18 20  0                   215.493400 -0.0002
 37 17 21  2 38 18 21  0                   215.336800 -0.0002
 38 17 22  2 39 18 22  0                   215.166700 -0.0002
 42 17 26  2 43 18 26  0                   214.408700 -0.0002
 43 17 27  2 44 18 27  0                   214.213400 -0.0002
 46 17 30  2 47 18 30  0                   213.633400 -0.0002
 47 17 31  2 48 18 31  0                   213.442700 -0.0002
 48 17 32  2 49 18 32  0                   213.252300 -0.0002
 49 17 33  2 50 18 33  0                   213.062300 -0.0002
 50 17 34  2 51 18 34  0                   212.873200 -0.0002
 51 17 35  2 52 18 35  0                   212.684500 -0.0002
 52 17 36  2 53 18 36  0                   212.496600 -0.0002
 53 17 37  2 54 18 37  0                   212.308800 -0.0002
 54 17 38  2 55 18 38  0                   212.121600 -0.0002
 55 17 39  2 56 18 39  0                   211.934400 -0.0002
 56 17 40  2 57 18 40  0                   211.747600 -0.0002
 59 17 43  2 60 18 43  0                   211.189200 -0.0002
 60 17 44  2 61 18 44  0                   211.003200 -0.0002
 18 18  1  2 19 19  1  0                   217.645400 -0.0002
 19 18  2  2 20 19  2  0                   217.519200 -0.0002
 20 18  3  2 21 19  3  0                   217.392800 -0.0002
 21 18  4  2 22 19  4  0                   217.266600 -0.0002
 22 18  5  2 23 19  5  0                   217.140200 -0.0002
 23 18  6  2 24 19  6  0                   217.014100 -0.0002
 24 18  7  2 25 19  7  0                   216.888200 -0.0002
 25 18  8  2 26 19  8  0                   216.762500 -0.0002
 26 18  9  2 27 19  9  0                   216.637200 -0.0002
 27 18 10  2 28 19 10  0                   216.512200 -0.0002
 28 18 11  2 29 19 11  0                   216.387900 -0.0002
 29 18 12  2 30 19 12  0                   216.264500 -0.0002
 30 18 13  2 31 19 13  0                   216.142000 -0.0002
 31 18 14  2 32 19 14  0                   216.021000 -0.0002
 32 18 15  2 33 19 15  0                   215.900500 -0.0002
 33 18 16  2 34 19 16  0                   215.781600 -0.0002
 35 18 18  2 36 19 18  0                   215.543000 -0.0002
 36 18 19  2 37 19 19  0                   215.419200 -0.0002
 37 18 20  2 38 19 20  0                   215.288100 -0.0002
 38 18 21  2 39 19 21  0                   215.146400 -0.0002
 39 18 22  2 40 19 22  0                   214.991300 -0.0002
 40 18 23  2 41 19 23  0                   214.822800 -0.0002
 41 18 24  2 42 19 24  0                   214.642600 -0.0002
 42 18 25  2 43 19 25  0                   214.454500 -0.0002
 45 18 28  2 46 19 28  0                   213.869400 -0.0002
 46 18 29  2 47 19 29  0                   213.673800 -0.0002
 48 18 31  2 49 19 31  0                   213.286700 -0.0002
 50 18 33  2 51 19 33  0                   212.903000 -0.0002
 51 18 34  2 52 19 34  0                   212.712600 -0.0002
 52 18 35  2 53 19 35  0                   212.522800 -0.0002
 53 18 36  2 54 19 36  0                   212.333700 -0.0002
 54 18 37  2 55 19 37  0                   212.144900 -0.0002
 59 18 42  2 60 19 42  0                   211.207300 -0.0002
 60 18 43  2 61 19 43  0                   211.020300 -0.0002
 61 18 44  2 62 19 44  0                   210.834200 -0.0002
 62 18 45  2 63 19 45  0                   210.647900 -0.0002
 66 18 49  2 67 19 49  0                   209.904500 -0.0002
 67 18 50  2 68 19 50  0                   209.719100 -0.0002
 70 18 53  2 71 19 53  0                   209.163900 -0.0002
 19 19  1  2 20 20  1  0                   217.416500 -0.0002
 20 19  2  2 21 20  2  0                   217.290300 -0.0002
 21 19  3  2 22 20  3  0                   217.163900 -0.0002
 22 19  4  2 23 20  4  0                   217.037500 -0.0002
 23 19  5  2 24 20  5  0                   216.911300 -0.0002
 24 19  6  2 25 20  6  0                   216.785000 -0.0002
 25 19  7  2 26 20  7  0                   216.658800 -0.0002
 26 19  8  2 27 20  8  0                   216.532600 -0.0002
 27 19  9  2 28 20  9  0                   216.407100 -0.0002
 28 19 10  2 29 20 10  0                   216.281800 -0.0002
 29 19 11  2 30 20 11  0                   216.157000 -0.0002
 30 19 12  2 31 20 12  0                   216.033000 -0.0002
 31 19 13  2 32 20 13  0                   215.909600 -0.0002
 32 19 14  2 33 20 14  0                   215.787600 -0.0002
 33 19 15  2 34 20 15  0                   215.666500 -0.0002
 35 19 17  2 36 20 17  0                   215.427300 -0.0002
 36 19 18  2 37 20 18  0                   215.309200 -0.0002
 38 19 20  2 39 20 20  0                   215.067600 -0.0002
 39 19 21  2 40 20 21  0                   214.938200 -0.0002
 40 19 22  2 41 20 22  0                   214.798300 -0.0002
 41 19 23  2 42 20 23  0                   214.645300 -0.0002
 42 19 24  2 43 20 24  0                   214.478800 -0.0002
 43 19 25  2 44 20 25  0                   214.300400 -0.0002
 46 19 28  2 47 20 28  0                   213.722500 -0.0002
 47 19 29  2 48 20 29  0                   213.525400 -0.0002
 51 19 33  2 52 20 33  0                   212.746600 -0.0002
 52 19 34  2 53 20 34  0                   212.554200 -0.0002
 20 20  1  2 21 21  1  0                   217.187800 -0.0002
 21 20  2  2 22 21  2  0                   217.061400 -0.0002
 22 20  3  2 23 21  3  0                   216.935000 -0.0002
 23 20  4  2 24 21  4  0                   216.808300 -0.0002
 24 20  5  2 25 21  5  0                   216.681900 -0.0002
 25 20  6  2 26 21  6  0                   216.555400 -0.0002
 26 20  7  2 27 21  7  0                   216.429100 -0.0002
 27 20  8  2 28 21  8  0                   216.302900 -0.0002
 28 20  9  2 29 21  9  0                   216.177000 -0.0002
 29 20 10  2 30 21 10  0                   216.051400 -0.0002
 30 20 11  2 31 21 11  0                   215.926100 -0.0002
 31 20 12  2 32 21 12  0                   215.801300 -0.0002
 32 20 13  2 33 21 13  0                   215.677200 -0.0002
 33 20 14  2 34 21 14  0                   215.554200 -0.0002
 34 20 15  2 35 21 15  0                   215.432000 -0.0002
 35 20 16  2 36 21 16  0                   215.311400 -0.0002
 36 20 17  2 37 21 17  0                   215.191300 -0.0002
 37 20 18  2 38 21 18  0                   215.073300 -0.0002
 38 20 19  2 39 21 19  0                   214.955200 -0.0002
 39 20 20  2 40 21 20  0                   214.836300 -0.0002
 40 20 21  2 41 21 21  0                   214.715400 -0.0002
 41 20 22  2 42 21 22  0                   214.588000 -0.0002
 42 20 23  2 43 21 23  0                   214.449500 -0.0002
 43 20 24  2 44 21 24  0                   214.298600 -0.0002
 44 20 25  2 45 21 25  0                   214.134200 -0.0002
 45 20 26  2 46 21 26  0                   213.956800 -0.0002
 46 20 27  2 47 21 27  0                   213.770100 -0.0002
 48 20 29  2 49 21 29  0                   213.379100 -0.0002
 49 20 30  2 50 21 30  0                   213.181200 -0.0002
 50 20 31  2 51 21 31  0                   212.984000 -0.0002
 51 20 32  2 52 21 32  0                   212.787700 -0.0002
 52 20 33  2 53 21 33  0                   212.592700 -0.0002
 53 20 34  2 54 21 34  0                   212.398700 -0.0002
 54 20 35  2 55 21 35  0                   212.205200 -0.0002
 55 20 36  2 56 21 36  0                   212.013500 -0.0002
 56 20 37  2 57 21 37  0                   211.822400 -0.0002
 58 20 39  2 59 21 39  0                   211.441800 -0.0002
 59 20 40  2 60 21 40  0                   211.252200 -0.0002
 60 20 41  2 61 21 41  0                   211.063400 -0.0002
 61 20 42  2 62 21 42  0                   210.874500 -0.0002
 62 20 43  2 63 21 43  0                   210.686700 -0.0002
 21 21  1  2 22 22  1  0                   216.958800 -0.0002
 22 21  2  2 23 22  2  0                   216.832300 -0.0002
 23 21  3  2 24 22  3  0                   216.705600 -0.0002
 24 21  4  2 25 22  4  0                   216.579000 -0.0002
 25 21  5  2 26 22  5  0                   216.452400 -0.0002
 26 21  6  2 27 22  6  0                   216.325800 -0.0002
 27 21  7  2 28 22  7  0                   216.199400 -0.0002
 28 21  8  2 29 22  8  0                   216.073200 -0.0002
 29 21  9  2 30 22  9  0                   215.946600 -0.0002
 30 21 10  2 31 22 10  0                   215.820800 -0.0002
 31 21 11  2 32 22 11  0                   215.695200 -0.0002
 32 21 12  2 33 22 12  0                   215.570100 -0.0002
 33 21 13  2 34 22 13  0                   215.445500 -0.0002
 34 21 14  2 35 22 14  0                   215.321400 -0.0002
 35 21 15  2 36 22 15  0                   215.198400 -0.0002
 36 21 16  2 37 22 16  0                   215.076300 -0.0002
 37 21 17  2 38 22 17  0                   214.955200 -0.0002
 38 21 18  2 39 22 18  0                   214.836300 -0.0002
 39 21 19  2 40 22 19  0                   214.717900 -0.0002
 40 21 20  2 41 22 20  0                   214.600500 -0.0002
 41 21 21  2 42 22 21  0                   214.482500 -0.0002
 45 21 25  2 46 22 25  0                   213.951300 -0.0002
 48 21 28  2 49 22 28  0                   213.426900 -0.0002
 54 21 34  2 55 22 34  0                   212.245800 -0.0002
 57 21 37  2 58 22 37  0                   211.664100 -0.0002
 58 21 38  2 59 22 38  0                   211.472000 -0.0002
 22 22  1  2 23 23  1  0                   216.729700 -0.0002
 23 22  2  2 24 23  2  0                   216.603100 -0.0002
 24 22  3  2 25 23  3  0                   216.476400 -0.0002
 25 22  4  2 26 23  4  0                   216.349700 -0.0002
 26 22  5  2 27 23  5  0                   216.222900 -0.0002
 28 22  7  2 29 23  7  0                   215.969500 -0.0002
 29 22  8  2 30 23  8  0                   215.843000 -0.0002
 30 22  9  2 31 23  9  0                   215.716400 -0.0002
 31 22 10  2 32 23 10  0                   215.590600 -0.0002
 32 22 11  2 33 23 11  0                   215.464400 -0.0002
 33 22 12  2 34 23 12  0                   215.338800 -0.0002
 34 22 13  2 35 23 13  0                   215.213700 -0.0002
 35 22 14  2 36 23 14  0                   215.089200 -0.0002
 36 22 15  2 37 23 15  0                   214.965400 -0.0002
 37 22 16  2 38 23 16  0                   214.842800 -0.0002
 38 22 17  2 39 23 17  0                   214.720500 -0.0002
 40 22 19  2 41 23 19  0                   214.480600 -0.0002
 45 22 24  2 46 23 24  0                   213.884400 -0.0002
 52 22 31  2 53 23 31  0                   212.692300 -0.0002
 53 22 32  2 54 23 32  0                   212.493300 -0.0002
 56 22 35  2 57 23 35  0                   211.899400 -0.0002
 58 22 37  2 59 23 37  0                   211.507800 -0.0002
 59 22 38  2 60 23 38  0                   211.314400 -0.0002
 60 22 39  2 61 23 39  0                   211.121500 -0.0002
 62 22 41  2 63 23 41  0                   210.738100 -0.0002
 23 23  1  2 24 24  1  0                   216.500500 -0.0002
 24 23  2  2 25 24  2  0                   216.373800 -0.0002
 25 23  3  2 26 24  3  0                   216.247000 -0.0002
 26 23  4  2 27 24  4  0                   216.120300 -0.0002
 27 23  5  2 28 24  5  0                   215.993300 -0.0002
 28 23  6  2 29 24  6  0                   215.866100 -0.0002
 29 23  7  2 30 24  7  0                   215.739500 -0.0002
 30 23  8  2 31 24  8  0                   215.612900 -0.0002
 31 23  9  2 32 24  9  0                   215.486300 -0.0002
 32 23 10  2 33 24 10  0                   215.359500 -0.0002
 33 23 11  2 34 24 11  0                   215.233500 -0.0002
 34 23 12  2 35 24 12  0                   215.107600 -0.0002
 35 23 13  2 36 24 13  0                   214.982100 -0.0002
 36 23 14  2 37 24 14  0                   214.857100 -0.0002
 37 23 15  2 38 24 15  0                   214.732700 -0.0002
 38 23 16  2 39 24 16  0                   214.608900 -0.0002
 39 23 17  2 40 24 17  0                   214.486300 -0.0002
 40 23 18  2 41 24 18  0                   214.364300 -0.0002
 41 23 19  2 42 24 19  0                   214.243900 -0.0002
 44 23 22  2 45 24 22  0                   213.889800 -0.0002
 46 23 24  2 47 24 24  0                   213.654900 -0.0002
 47 23 25  2 48 24 25  0                   213.531800 -0.0002
 50 23 28  2 51 24 28  0                   213.097000 -0.0002
 53 23 31  2 54 24 31  0                   212.547000 -0.0002
 60 23 38  2 61 24 38  0                   211.160000 -0.0002
 61 23 39  2 62 24 39  0                   210.964900 -0.0002
 63 23 41  2 64 24 41  0                   210.578400 -0.0002
 64 23 42  2 65 24 42  0                   210.386500 -0.0002
 65 23 43  2 66 24 43  0                   210.195100 -0.0002
 66 23 44  2 67 24 44  0                   210.004100 -0.0002
 67 23 45  2 68 24 45  0                   209.813900 -0.0002
 68 23 46  2 69 24 46  0                   209.624200 -0.0002
 24 24  1  2 25 25  1  0                   216.271100 -0.0002
 25 24  2  2 26 25  2  0                   216.144400 -0.0002
 26 24  3  2 27 25  3  0                   216.017400 -0.0002
 27 24  4  2 28 25  4  0                   215.890500 -0.0002
 28 24  5  2 29 25  5  0                   215.763500 -0.0002
 29 24  6  2 30 25  6  0                   215.636600 -0.0002
 30 24  7  2 31 25  7  0                   215.509700 -0.0002
 31 24  8  2 32 25  8  0                   215.382700 -0.0002
 32 24  9  2 33 25  9  0                   215.256000 -0.0002
 34 24 11  2 35 25 11  0                   215.002600 -0.0002
 35 24 12  2 36 25 12  0                   214.876300 -0.0002
 36 24 13  2 37 25 13  0                   214.750700 -0.0002
 37 24 14  2 38 25 14  0                   214.624900 -0.0002
 38 24 15  2 39 25 15  0                   214.500000 -0.0002
 39 24 16  2 40 25 16  0                   214.375400 -0.0002
 40 24 17  2 41 25 17  0                   214.252100 -0.0002
 43 24 20  2 44 25 20  0                   213.887300 -0.0002
 44 24 21  2 45 25 21  0                   213.767800 -0.0002
 45 24 22  2 46 25 22  0                   213.650600 -0.0002
 48 24 25  2 49 25 25  0                   213.300500 -0.0002
 25 25  1  2 26 26  1  0                   216.041700 -0.0002
 26 25  2  2 27 26  2  0                   215.914800 -0.0002
 27 25  3  2 28 26  3  0                   215.787600 -0.0002
 28 25  4  2 29 26  4  0                   215.660800 -0.0002
 29 25  5  2 30 26  5  0                   215.533700 -0.0002
 31 25  7  2 32 26  7  0                   215.279400 -0.0002
 32 25  8  2 33 26  8  0                   215.152300 -0.0002
 33 25  9  2 34 26  9  0                   215.025300 -0.0002
 34 25 10  2 35 26 10  0                   214.898300 -0.0002
 35 25 11  2 36 26 11  0                   214.771800 -0.0002
 36 25 12  2 37 26 12  0                   214.645300 -0.0002
 37 25 13  2 38 26 13  0                   214.518700 -0.0002
 38 25 14  2 39 26 14  0                   214.393100 -0.0002
 39 25 15  2 40 26 15  0                   214.267700 -0.0002
 40 25 16  2 41 26 16  0                   214.142900 -0.0002
 41 25 17  2 42 26 17  0                   214.018600 -0.0002
 42 25 18  2 43 26 18  0                   213.895200 -0.0002
 43 25 19  2 44 26 19  0                   213.772000 -0.0002
 44 25 20  2 45 26 20  0                   213.650600 -0.0002
 46 25 22  2 47 26 22  0                   213.411700 -0.0002
 49 25 25  2 50 26 25  0                   213.062300 -0.0002
 26 26  1  2 27 27  1  0                   215.812000 -0.0002
 27 26  2  2 28 27  2  0                   215.685100 -0.0002
 28 26  3  2 29 27  3  0                   215.557900 -0.0002
 29 26  4  2 30 27  4  0                   215.430500 -0.0002
 30 26  5  2 31 27  5  0                   215.303500 -0.0002
 31 26  6  2 32 27  6  0                   215.176200 -0.0002
 32 26  7  2 33 27  7  0                   215.049000 -0.0002
 33 26  8  2 34 27  8  0                   214.921800 -0.0002
 34 26  9  2 35 27  9  0                   214.794600 -0.0002
 35 26 10  2 36 27 10  0                   214.667700 -0.0002
 36 26 11  2 37 27 11  0                   214.540600 -0.0002
 37 26 12  2 38 27 12  0                   214.414000 -0.0002
 38 26 13  2 39 27 13  0                   214.287500 -0.0002
 39 26 14  2 40 27 14  0                   214.161200 -0.0002
 40 26 15  2 41 27 15  0                   214.035300 -0.0002
 41 26 16  2 42 27 16  0                   213.909800 -0.0002
 42 26 17  2 43 27 17  0                   213.785000 -0.0002
 43 26 18  2 44 27 18  0                   213.660300 -0.0002
 44 26 19  2 45 27 19  0                   213.536900 -0.0002
 45 26 20  2 46 27 20  0                   213.414700 -0.0002
 46 26 21  2 47 27 21  0                   213.293300 -0.0002
 47 26 22  2 48 27 22  0                   213.172800 -0.0002
 48 26 23  2 49 27 23  0                   213.053900 -0.0002
 49 26 24  2 50 27 24  0                   212.936800 -0.0002
 50 26 25  2 51 27 25  0                   212.820800 -0.0002
 28 27  2  2 29 28  2  0                   215.455200 -0.0002
 29 27  3  2 30 28  3  0                   215.327800 -0.0002
 30 27  4  2 31 28  4  0                   215.200700 -0.0002
 31 27  5  2 32 28  5  0                   215.073300 -0.0002
 32 27  6  2 33 28  6  0                   214.946000 -0.0002
 33 27  7  2 34 28  7  0                   214.818600 -0.0002
 34 27  8  2 35 28  8  0                   214.691200 -0.0002
 35 27  9  2 36 28  9  0                   214.563900 -0.0002
 36 27 10  2 37 28 10  0                   214.436800 -0.0002
 37 27 11  2 38 28 11  0                   214.309500 -0.0002
 38 27 12  2 39 28 12  0                   214.182600 -0.0002
 39 27 13  2 40 28 13  0                   214.055700 -0.0002
 40 27 14  2 41 28 14  0                   213.929100 -0.0002
 41 27 15  2 42 28 15  0                   213.803000 -0.0002
 42 27 16  2 43 28 16  0                   213.677000 -0.0002
 43 27 17  2 44 28 17  0                   213.551600 -0.0002
 44 27 18  2 45 28 18  0                   213.426900 -0.0002
 45 27 19  2 46 28 19  0                   213.302800 -0.0002
 46 27 20  2 47 28 20  0                   213.179300 -0.0002
 47 27 21  2 48 28 21  0                   213.056600 -0.0002
 48 27 22  2 49 28 22  0                   212.935200 -0.0002
 49 27 23  2 50 28 23  0                   212.815000 -0.0002
 51 27 25  2 52 28 25  0                   212.579200 -0.0002
 28 28  1  2 29 29  1  0                   215.352300 -0.0002
 29 28  2  2 30 29  2  0                   215.225300 -0.0002
 30 28  3  2 31 29  3  0                   215.097800 -0.0002
 31 28  4  2 32 29  4  0                   214.970300 -0.0002
 32 28  5  2 33 29  5  0                   214.842800 -0.0002
 33 28  6  2 34 29  6  0                   214.715400 -0.0002
 34 28  7  2 35 29  7  0                   214.588000 -0.0002
 35 28  8  2 36 29  8  0                   214.460500 -0.0002
 36 28  9  2 37 29  9  0                   214.333100 -0.0002
 37 28 10  2 38 29 10  0                   214.205600 -0.0002
 38 28 11  2 39 29 11  0                   214.078300 -0.0002
 39 28 12  2 40 29 12  0                   213.951300 -0.0002
 40 28 13  2 41 29 13  0                   213.824100 -0.0002
 41 28 14  2 42 29 14  0                   213.697200 -0.0002
 42 28 15  2 43 29 15  0                   213.570700 -0.0002
 43 28 16  2 44 29 16  0                   213.444500 -0.0002
 44 28 17  2 45 29 17  0                   213.318700 -0.0002
 46 28 19  2 47 29 19  0                   213.068500 -0.0002
 47 28 20  2 48 29 20  0                   212.944300 -0.0002
 48 28 21  2 49 29 21  0                   212.820800 -0.0002
 49 28 22  2 50 29 22  0                   212.698300 -0.0002
 50 28 23  2 51 29 23  0                   212.576800 -0.0002
 51 28 24  2 52 29 24  0                   212.457200 -0.0002
 61 28 34  2 62 29 34  0                   211.192200 -0.0002
 30 29  2  2 31 30  2  0                   214.995000 -0.0002
 31 29  3  2 32 30  3  0                   214.867700 -0.0002
 32 29  4  2 33 30  4  0                   214.740100 -0.0002
 33 29  5  2 34 30  5  0                   214.612600 -0.0002
 35 29  7  2 36 30  7  0                   214.357300 -0.0002
 36 29  8  2 37 30  8  0                   214.229700 -0.0002
 37 29  9  2 38 30  9  0                   214.102200 -0.0002
 38 29 10  2 39 30 10  0                   213.974600 -0.0002
 39 29 11  2 40 30 11  0                   213.847200 -0.0002
 40 29 12  2 41 30 12  0                   213.719600 -0.0002
 41 29 13  2 42 30 13  0                   213.592500 -0.0002
 42 29 14  2 43 30 14  0                   213.465300 -0.0002
 43 29 15  2 44 30 15  0                   213.338500 -0.0002
 44 29 16  2 45 30 16  0                   213.212000 -0.0002
 45 29 17  2 46 30 17  0                   213.085400 -0.0002
 46 29 18  2 47 30 18  0                   212.959500 -0.0002
 47 29 19  2 48 30 19  0                   212.834400 -0.0002
 49 29 21  2 50 30 21  0                   212.585100 -0.0002
 50 29 22  2 51 30 22  0                   212.462100 -0.0002
 51 29 23  2 52 30 23  0                   212.339500 -0.0002
 52 29 24  2 53 30 24  0                   212.218100 -0.0002
 53 29 25  2 54 30 25  0                   212.098300 -0.0002
 55 29 27  2 56 30 27  0                   211.862900 -0.0002
 56 29 28  2 57 30 28  0                   211.747600 -0.0002
 59 29 31  2 60 30 31  0                   211.401600 -0.0002
 62 29 34  2 63 30 34  0                   211.003200 -0.0002
 30 30  1  2 31 31  1  0                   214.892200 -0.0002
 31 30  2  2 32 31  2  0                   214.764700 -0.0002
 32 30  3  2 33 31  3  0                   214.637300 -0.0002
 33 30  4  2 34 31  4  0                   214.509900 -0.0002
 34 30  5  2 35 31  5  0                   214.382000 -0.0002
 35 30  6  2 36 31  6  0                   214.254300 -0.0002
 36 30  7  2 37 31  7  0                   214.126400 -0.0002
 37 30  8  2 38 31  8  0                   213.999000 -0.0002
 38 30  9  2 39 31  9  0                   213.871000 -0.0002
 39 30 10  2 40 31 10  0                   213.743400 -0.0002
 40 30 11  2 41 31 11  0                   213.615700 -0.0002
 41 30 12  2 42 31 12  0                   213.488100 -0.0002
 42 30 13  2 43 31 13  0                   213.360700 -0.0002
 43 30 14  2 44 31 14  0                   213.233300 -0.0002
 44 30 15  2 45 31 15  0                   213.106100 -0.0002
 47 30 18  2 48 31 18  0                   212.726600 -0.0002
 49 30 20  2 50 31 20  0                   212.475300 -0.0002
 50 30 21  2 51 31 21  0                   212.350600 -0.0002
 52 30 23  2 53 31 23  0                   212.103000 -0.0002
 53 30 24  2 54 31 24  0                   211.980500 -0.0002
 54 30 25  2 55 31 25  0                   211.859200 -0.0002
 55 30 26  2 56 31 26  0                   211.739400 -0.0002
 56 30 27  2 57 31 27  0                   211.620900 -0.0002
 61 30 32  2 62 31 32  0                   211.044600 -0.0002
 31 31  1  2 32 32  1  0                   214.661800 -0.0002
 32 31  2  2 33 32  2  0                   214.534300 -0.0002
 33 31  3  2 34 32  3  0                   214.406700 -0.0002
 34 31  4  2 35 32  4  0                   214.279000 -0.0002
 35 31  5  2 36 32  5  0                   214.151500 -0.0002
 36 31  6  2 37 32  6  0                   214.023600 -0.0002
 37 31  7  2 38 32  7  0                   213.895200 -0.0002
 38 31  8  2 39 32  8  0                   213.767800 -0.0002
 39 31  9  2 40 32  9  0                   213.639600 -0.0002
 40 31 10  2 41 32 10  0                   213.512100 -0.0002
 41 31 11  2 42 32 11  0                   213.384300 -0.0002
 42 31 12  2 43 32 12  0                   213.256400 -0.0002
 43 31 13  2 44 32 13  0                   213.128800 -0.0002
 44 31 14  2 45 32 14  0                   213.001300 -0.0002
 46 31 16  2 47 32 16  0                   212.746600 -0.0002
 47 31 17  2 48 32 17  0                   212.619800 -0.0002
 48 31 18  2 49 32 18  0                   212.493300 -0.0002
 49 31 19  2 50 32 19  0                   212.366900 -0.0002
 50 31 20  2 51 32 20  0                   212.240900 -0.0002
 51 31 21  2 52 32 21  0                   212.115500 -0.0002
 55 31 25  2 56 32 25  0                   211.620900 -0.0002
 58 31 28  2 59 32 28  0                   211.261000 -0.0002
 59 31 29  2 60 32 29  0                   211.144300 -0.0002
 66 31 36  2 67 32 36  0                   210.298800 -0.0002
 67 31 37  2 68 32 37  0                   210.143800 -0.0002
 34 32  3  2 35 33  3  0                   214.176200 -0.0002
 35 32  4  2 36 33  4  0                   214.048400 -0.0002
 36 32  5  2 37 33  5  0                   213.920300 -0.0002
 37 32  6  2 38 33  6  0                   213.792600 -0.0002
 38 32  7  2 39 33  7  0                   213.664700 -0.0002
 39 32  8  2 40 33  8  0                   213.536900 -0.0002
 40 32  9  2 41 33  9  0                   213.408500 -0.0002
 41 32 10  2 42 33 10  0                   213.280500 -0.0002
 43 32 12  2 44 33 12  0                   213.024700 -0.0002
 44 32 13  2 45 33 13  0                   212.896700 -0.0002
 45 32 14  2 46 33 14  0                   212.769200 -0.0002
 46 32 15  2 47 33 15  0                   212.641200 -0.0002
 47 32 16  2 48 33 16  0                   212.514100 -0.0002
 48 32 17  2 49 33 17  0                   212.386900 -0.0002
 49 32 18  2 50 33 18  0                   212.259800 -0.0002
 50 32 19  2 51 33 19  0                   212.133100 -0.0002
 51 32 20  2 52 33 20  0                   212.006900 -0.0002
 52 32 21  2 53 33 21  0                   211.880900 -0.0002
 57 32 26  2 58 33 26  0                   211.261000 -0.0002
 59 32 28  2 60 33 28  0                   211.020300 -0.0002
 64 32 33  2 65 33 33  0                   210.442500 -0.0002
 65 32 34  2 66 33 34  0                   210.327900 -0.0002
 66 32 35  2 67 33 35  0                   210.209400 -0.0002
 33 33  1  2 34 34  1  0                   214.201100 -0.0002
 34 33  2  2 35 34  2  0                   214.073300 -0.0002
 35 33  3  2 36 34  3  0                   213.945500 -0.0002
 36 33  4  2 37 34  4  0                   213.817600 -0.0002
 37 33  5  2 38 34  5  0                   213.689500 -0.0002
 38 33  6  2 39 34  6  0                   213.561600 -0.0002
 39 33  7  2 40 34  7  0                   213.433500 -0.0002
 40 33  8  2 41 34  8  0                   213.305300 -0.0002
 41 33  9  2 42 34  9  0                   213.177400 -0.0002
 42 33 10  2 43 34 10  0                   213.048900 -0.0002
 43 33 11  2 44 34 11  0                   212.920900 -0.0002
 44 33 12  2 45 34 12  0                   212.793000 -0.0002
 45 33 13  2 46 34 13  0                   212.664700 -0.0002
 46 33 14  2 47 34 14  0                   212.537000 -0.0002
 47 33 15  2 48 34 15  0                   212.409000 -0.0002
 48 33 16  2 49 34 16  0                   212.281400 -0.0002
 49 33 17  2 50 34 17  0                   212.153700 -0.0002
 50 33 18  2 51 34 18  0                   212.026500 -0.0002
 51 33 19  2 52 34 19  0                   211.899400 -0.0002
 52 33 20  2 53 34 20  0                   211.772700 -0.0002
 53 33 21  2 54 34 21  0                   211.646700 -0.0002
 56 33 24  2 57 34 24  0                   211.270200 -0.0002
 57 33 25  2 58 34 25  0                   211.146400 -0.0002
 59 33 27  2 60 34 27  0                   210.900900 -0.0002
 60 33 28  2 61 34 28  0                   210.779400 -0.0002
 61 33 29  2 62 34 29  0                   210.659500 -0.0002
 34 34  1  2 35 35  1  0                   213.970200 -0.0002
 35 34  2  2 36 35  2  0                   213.842500 -0.0002
 36 34  3  2 37 35  3  0                   213.714600 -0.0002
 37 34  4  2 38 35  4  0                   213.586500 -0.0002
 38 34  5  2 39 35  5  0                   213.458500 -0.0002
 39 34  6  2 40 35  6  0                   213.330300 -0.0002
 40 34  7  2 41 35  7  0                   213.202200 -0.0002
 41 34  8  2 42 35  8  0                   213.074000 -0.0002
 43 34 10  2 44 35 10  0                   212.817300 -0.0002
 44 34 11  2 45 35 11  0                   212.689200 -0.0002
 46 34 13  2 47 35 13  0                   212.432700 -0.0002
 47 34 14  2 48 35 14  0                   212.304500 -0.0002
 48 34 15  2 49 35 15  0                   212.176400 -0.0002
 49 34 16  2 50 35 16  0                   212.048500 -0.0002
 50 34 17  2 51 35 17  0                   211.920600 -0.0002
 51 34 18  2 52 35 18  0                   211.793300 -0.0002
 56 34 23  2 57 35 23  0                   211.160000 -0.0002
 57 34 24  2 58 35 24  0                   211.034700 -0.0002
 60 34 27  2 61 35 27  0                   210.662200 -0.0002
 63 34 30  2 64 35 30  0                   210.298800 -0.0002
 39 35  5  2 40 36  5  0                   213.227300 -0.0002
 40 35  6  2 41 36  6  0                   213.099100 -0.0002
 41 35  7  2 42 36  7  0                   212.970700 -0.0002
 42 35  8  2 43 36  8  0                   212.842400 -0.0002
 43 35  9  2 44 36  9  0                   212.714000 -0.0002
 44 35 10  2 45 36 10  0                   212.585100 -0.0002
 45 35 11  2 46 36 11  0                   212.457200 -0.0002
 46 35 12  2 47 36 12  0                   212.328800 -0.0002
 47 35 13  2 48 36 13  0                   212.200400 -0.0002
 48 35 14  2 49 36 14  0                   212.072100 -0.0002
 49 35 15  2 50 36 15  0                   211.943900 -0.0002
 50 35 16  2 51 36 16  0                   211.815400 -0.0002
 51 35 17  2 52 36 17  0                   211.687500 -0.0002
 52 35 18  2 53 36 18  0                   211.560100 -0.0002
 56 35 22  2 57 36 22  0                   211.051200 -0.0002
 59 35 25  2 60 36 25  0                   210.673400 -0.0002
 38 36  3  2 39 37  3  0                   213.252300 -0.0002
 39 36  4  2 40 37  4  0                   213.124400 -0.0002
 40 36  5  2 41 37  5  0                   212.996000 -0.0002
 41 36  6  2 42 37  6  0                   212.867500 -0.0002
 42 36  7  2 43 37  7  0                   212.739300 -0.0002
 43 36  8  2 44 37  8  0                   212.610700 -0.0002
 44 36  9  2 45 37  9  0                   212.482200 -0.0002
 47 36 12  2 48 37 12  0                   212.096600 -0.0002
 48 36 13  2 49 37 13  0                   211.968000 -0.0002
 49 36 14  2 50 37 14  0                   211.839600 -0.0002
 53 36 18  2 54 37 18  0                   211.326700 -0.0002
 55 36 20  2 56 37 20  0                   211.071100 -0.0002
 56 36 21  2 57 37 21  0                   210.943500 -0.0002
 57 36 22  2 58 37 22  0                   210.816400 -0.0002
 58 36 23  2 59 37 23  0                   210.689700 -0.0002
 59 36 24  2 60 37 24  0                   210.563300 -0.0002
 60 36 25  2 61 37 25  0                   210.437300 -0.0002
 63 36 28  2 64 37 28  0                   210.063000 -0.0002
 64 36 29  2 65 37 29  0                   209.939400 -0.0002
 65 36 30  2 66 37 30  0                   209.817100 -0.0002
 66 36 31  2 67 37 31  0                   209.695700 -0.0002
 68 36 33  2 69 37 33  0                   209.457700 -0.0002
 37 37  1  2 38 38  1  0                   213.277500 -0.0002
 38 37  2  2 39 38  2  0                   213.149500 -0.0002
 39 37  3  2 40 38  3  0                   213.021100 -0.0002
 40 37  4  2 41 38  4  0                   212.892900 -0.0002
 41 37  5  2 42 38  5  0                   212.764500 -0.0002
 43 37  7  2 44 38  7  0                   212.507600 -0.0002
 44 37  8  2 45 38  8  0                   212.378900 -0.0002
 45 37  9  2 46 38  9  0                   212.250400 -0.0002
 46 37 10  2 47 38 10  0                   212.121600 -0.0002
 47 37 11  2 48 38 11  0                   211.993100 -0.0002
 48 37 12  2 49 38 12  0                   211.864200 -0.0002
 49 37 13  2 50 38 13  0                   211.735700 -0.0002
 50 37 14  2 51 38 14  0                   211.607100 -0.0002
 51 37 15  2 52 38 15  0                   211.478300 -0.0002
 52 37 16  2 53 38 16  0                   211.350000 -0.0002
 53 37 17  2 54 38 17  0                   211.221500 -0.0002
 54 37 18  2 55 38 18  0                   211.093200 -0.0002
 55 37 19  2 56 38 19  0                   210.964900 -0.0002
 58 37 22  2 59 38 22  0                   210.581800 -0.0002
 59 37 23  2 60 38 23  0                   210.454700 -0.0002
 60 37 24  2 61 38 24  0                   210.327900 -0.0002
 62 37 26  2 63 38 26  0                   210.075300 -0.0002
 63 37 27  2 64 38 27  0                   209.950100 -0.0002
 65 37 29  2 66 38 29  0                   209.700900 -0.0002
 38 38  1  2 39 39  1  0                   213.046300 -0.0002
 39 38  2  2 40 39  2  0                   212.918100 -0.0002
 40 38  3  2 41 39  3  0                   212.789600 -0.0002
 41 38  4  2 42 39  4  0                   212.661200 -0.0002
 42 38  5  2 43 39  5  0                   212.533000 -0.0002
 43 38  6  2 44 39  6  0                   212.404400 -0.0002
 44 38  7  2 45 39  7  0                   212.275700 -0.0002
 46 38  9  2 47 39  9  0                   212.018500 -0.0002
 52 38 15  2 53 39 15  0                   211.245600 -0.0002
 53 38 16  2 54 39 16  0                   211.116900 -0.0002
 54 38 17  2 55 39 17  0                   210.988400 -0.0002
 55 38 18  2 56 39 18  0                   210.859600 -0.0002
 56 38 19  2 57 39 19  0                   210.731500 -0.0002
 57 38 20  2 58 39 20  0                   210.603200 -0.0002
 58 38 21  2 59 39 21  0                   210.475200 -0.0002
 61 38 24  2 62 39 24  0                   210.092700 -0.0002
 63 38 26  2 64 39 26  0                   209.839100 -0.0002
 39 39  1  2 40 40  1  0                   212.815000 -0.0002
 40 39  2  2 41 40  2  0                   212.686700 -0.0002
 42 39  4  2 43 40  4  0                   212.429600 -0.0002
 43 39  5  2 44 40  5  0                   212.301200 -0.0002
 44 39  6  2 45 40  6  0                   212.172600 -0.0002
 45 39  7  2 46 40  7  0                   212.043800 -0.0002
 46 39  8  2 47 40  8  0                   211.915200 -0.0002
 47 39  9  2 48 40  9  0                   211.786200 -0.0002
 48 39 10  2 49 40 10  0                   211.656800 -0.0002
 50 39 12  2 51 40 12  0                   211.399100 -0.0002
 51 39 13  2 52 40 13  0                   211.270200 -0.0002
 52 39 14  2 53 40 14  0                   211.141100 -0.0002
 53 39 15  2 54 40 15  0                   211.012700 -0.0002
 54 39 16  2 55 40 16  0                   210.883400 -0.0002
 55 39 17  2 56 40 17  0                   210.755100 -0.0002
 56 39 18  2 57 40 18  0                   210.626300 -0.0002
 57 39 19  2 58 40 19  0                   210.497500 -0.0002
 58 39 20  2 59 40 20  0                   210.369200 -0.0002
 59 39 21  2 60 40 21  0                   210.240900 -0.0002
 61 39 23  2 62 40 23  0                   209.984900 -0.0002
 63 39 25  2 64 40 25  0                   209.729900 -0.0002
 65 39 27  2 66 40 27  0                   209.476500 -0.0002
 66 39 28  2 67 40 28  0                   209.350600 -0.0002
 69 39 31  2 70 40 31  0                   208.975800 -0.0002
 41 40  2  2 42 41  2  0                   212.455100 -0.0002
 42 40  3  2 43 41  3  0                   212.326600 -0.0002
 43 40  4  2 44 41  4  0                   212.198100 -0.0002
 44 40  5  2 45 41  5  0                   212.069500 -0.0002
 45 40  6  2 46 41  6  0                   211.940600 -0.0002
 46 40  7  2 47 41  7  0                   211.811700 -0.0002
 47 40  8  2 48 41  8  0                   211.682800 -0.0002
 48 40  9  2 49 41  9  0                   211.553900 -0.0002
 49 40 10  2 50 41 10  0                   211.424600 -0.0002
 50 40 11  2 51 41 11  0                   211.295700 -0.0002
 51 40 12  2 52 41 12  0                   211.166600 -0.0002
 52 40 13  2 53 41 13  0                   211.037600 -0.0002
 53 40 14  2 54 41 14  0                   210.908500 -0.0002
 54 40 15  2 55 41 15  0                   210.779400 -0.0002
 55 40 16  2 56 41 16  0                   210.650100 -0.0002
 57 40 18  2 58 41 18  0                   210.392700 -0.0002
 59 40 20  2 60 41 20  0                   210.135100 -0.0002
 60 40 21  2 61 41 21  0                   210.006700 -0.0002
 61 40 22  2 62 41 22  0                   209.878000 -0.0002
 41 41  1  2 42 42  1  0                   212.352000 -0.0002
 42 41  2  2 43 42  2  0                   212.223600 -0.0002
 44 41  4  2 45 42  4  0                   211.966300 -0.0002
 45 41  5  2 46 42  5  0                   211.837500 -0.0002
 46 41  6  2 47 42  6  0                   211.708600 -0.0002
 47 41  7  2 48 42  7  0                   211.579700 -0.0002
 49 41  9  2 50 42  9  0                   211.321700 -0.0002
 50 41 10  2 51 42 10  0                   211.192200 -0.0002
 51 41 11  2 52 42 11  0                   211.063400 -0.0002
 52 41 12  2 53 42 12  0                   210.934200 -0.0002
 53 41 13  2 54 42 13  0                   210.804900 -0.0002
 54 41 14  2 55 42 14  0                   210.675600 -0.0002
 55 41 15  2 56 42 15  0                   210.546500 -0.0002
 56 41 16  2 57 42 16  0                   210.417000 -0.0002
 57 41 17  2 58 42 17  0                   210.287800 -0.0002
 59 41 19  2 60 42 19  0                   210.029700 -0.0002
 62 41 22  2 63 42 22  0                   209.643700 -0.0002
 63 41 23  2 64 42 23  0                   209.515300 -0.0002
 73 41 33  2 74 42 33  0                   208.249200 -0.0002
 42 42  1  2 43 43  1  0                   212.120200 -0.0002
 44 42  3  2 45 43  3  0                   211.862900 -0.0002
 47 42  6  2 48 43  6  0                   211.476300 -0.0002
 48 42  7  2 49 43  7  0                   211.347300 -0.0002
 49 42  8  2 50 43  8  0                   211.218200 -0.0002
 50 42  9  2 51 43  9  0                   211.089200 -0.0002
 51 42 10  2 52 43 10  0                   210.959900 -0.0002
 52 42 11  2 53 43 11  0                   210.830500 -0.0002
 53 42 12  2 54 43 12  0                   210.701600 -0.0002
 54 42 13  2 55 43 13  0                   210.572000 -0.0002
 55 42 14  2 56 43 14  0                   210.442500 -0.0002
 56 42 15  2 57 43 15  0                   210.313600 -0.0002
 57 42 16  2 58 43 16  0                   210.183900 -0.0002
 58 42 17  2 59 43 17  0                   210.054500 -0.0002
 59 42 18  2 60 43 18  0                   209.925100 -0.0002
 60 42 19  2 61 43 19  0                   209.796600 -0.0002
 61 42 20  2 62 43 20  0                   209.667000 -0.0002
 62 42 21  2 63 43 21  0                   209.537800 -0.0002
 63 42 22  2 64 43 22  0                   209.409100 -0.0002
 64 42 23  2 65 43 23  0                   209.280300 -0.0002
 72 42 31  2 73 43 31  0                   208.260200 -0.0002
 73 42 32  2 74 43 32  0                   208.134600 -0.0002
 45 43  3  2 46 44  3  0                   211.631000 -0.0002
 47 43  5  2 48 44  5  0                   211.373200 -0.0002
 48 43  6  2 49 44  6  0                   211.244100 -0.0002
 49 43  7  2 50 44  7  0                   211.115100 -0.0002
 52 43 10  2 53 44 10  0                   210.727100 -0.0002
 53 43 11  2 54 44 11  0                   210.597500 -0.0002
 58 43 16  2 59 44 16  0                   209.950100 -0.0002
 59 43 17  2 60 44 17  0                   209.821200 -0.0002
 60 43 18  2 61 44 18  0                   209.691500 -0.0002
 63 43 21  2 64 44 21  0                   209.303800 -0.0002
 64 43 22  2 65 44 22  0                   209.174200 -0.0002
 66 43 24  2 67 44 24  0                   208.916800 -0.0002
 68 43 26  2 69 44 26  0                   208.659800 -0.0002
 72 43 30  2 73 44 30  0                   208.149100 -0.0002
 45 44  2  2 46 45  2  0                   211.527800 -0.0002
 46 44  3  2 47 45  3  0                   211.399100 -0.0002
 47 44  4  2 48 45  4  0                   211.270200 -0.0002
 48 44  5  2 49 45  5  0                   211.141100 -0.0002
 51 44  8  2 52 45  8  0                   210.753000 -0.0002
 52 44  9  2 53 45  9  0                   210.623500 -0.0002
 53 44 10  2 54 45 10  0                   210.494400 -0.0002
 56 44 13  2 57 45 13  0                   210.105500 -0.0002
 57 44 14  2 58 45 14  0                   209.975800 -0.0002
 58 44 15  2 59 45 15  0                   209.846200 -0.0002
 61 44 18  2 62 45 18  0                   209.457700 -0.0002
 62 44 19  2 63 45 19  0                   209.328000 -0.0002
 63 44 20  2 64 45 20  0                   209.198300 -0.0002
 66 44 23  2 67 45 23  0                   208.810700 -0.0002
 68 44 25  2 69 45 25  0                   208.552500 -0.0002
 69 44 26  2 70 45 26  0                   208.424100 -0.0002
 70 44 27  2 71 45 27  0                   208.295500 -0.0002
 73 44 30  2 74 45 30  0                   207.911900 -0.0002
 78 44 35  2 79 45 35  0                   207.281200 -0.0002
 45 45  1  2 46 46  1  0                   211.424600 -0.0002
 46 45  2  2 47 46  2  0                   211.295700 -0.0002
 47 45  3  2 48 46  3  0                   211.166600 -0.0002
 48 45  4  2 49 46  4  0                   211.037600 -0.0002
 49 45  5  2 50 46  5  0                   210.908500 -0.0002
 50 45  6  2 51 46  6  0                   210.779400 -0.0002
 51 45  7  2 52 46  7  0                   210.650100 -0.0002
 53 45  9  2 54 46  9  0                   210.390900 -0.0002
 55 45 11  2 56 46 11  0                   210.131500 -0.0002
 56 45 12  2 57 46 12  0                   210.001900 -0.0002
 57 45 13  2 58 46 13  0                   209.872100 -0.0002
 60 45 16  2 61 46 16  0                   209.483000 -0.0002
 61 45 17  2 62 46 17  0                   209.353000 -0.0002
 64 45 20  2 65 46 20  0                   208.964200 -0.0002
 65 45 21  2 66 46 21  0                   208.834300 -0.0002
 67 45 23  2 68 46 23  0                   208.575400 -0.0002
 46 46  1  2 47 47  1  0                   211.192200 -0.0002
 47 46  2  2 48 47  2  0                   211.063400 -0.0002
 48 46  3  2 49 47  3  0                   210.934200 -0.0002
 49 46  4  2 50 47  4  0                   210.804900 -0.0002
 50 46  5  2 51 47  5  0                   210.675600 -0.0002
 51 46  6  2 52 47  6  0                   210.546500 -0.0002
 52 46  7  2 53 47  7  0                   210.417000 -0.0002
 53 46  8  2 54 47  8  0                   210.287800 -0.0002
 54 46  9  2 55 47  9  0                   210.157700 -0.0002
 55 46 10  2 56 47 10  0                   210.028000 -0.0002
 57 46 12  2 58 47 12  0                   209.768400 -0.0002
 58 46 13  2 59 47 13  0                   209.638500 -0.0002
 59 46 14  2 60 47 14  0                   209.508700 -0.0002
 60 46 15  2 61 47 15  0                   209.379000 -0.0002
 61 46 16  2 62 47 16  0                   209.249000 -0.0002
 62 46 17  2 63 47 17  0                   209.119100 -0.0002
 65 46 20  2 66 47 20  0                   208.729700 -0.0002
 66 46 21  2 67 47 21  0                   208.600000 -0.0002
 67 46 22  2 68 47 22  0                   208.470000 -0.0002
 73 46 28  2 74 47 28  0                   207.694600 -0.0002
 47 47  1  2 48 48  1  0                   210.959900 -0.0002
 48 47  2  2 49 48  2  0                   210.830500 -0.0002
 49 47  3  2 50 48  3  0                   210.701600 -0.0002
 52 47  6  2 53 48  6  0                   210.313600 -0.0002
 53 47  7  2 54 48  7  0                   210.183900 -0.0002
 54 47  8  2 55 48  8  0                   210.054500 -0.0002
 55 47  9  2 56 48  9  0                   209.925100 -0.0002
 57 47 11  2 58 48 11  0                   209.665200 -0.0002
 50 48  3  2 51 49  3  0                   210.469100 -0.0002
 52 48  5  2 53 49  5  0                   210.210300 -0.0002
 53 48  6  2 54 49  6  0                   210.080700 -0.0002
 55 48  8  2 56 49  8  0                   209.821200 -0.0002
 56 48  9  2 57 49  9  0                   209.691500 -0.0002
 57 48 10  2 58 49 10  0                   209.561800 -0.0002
 58 48 11  2 59 49 11  0                   209.431700 -0.0002
 59 48 12  2 60 49 12  0                   209.301600 -0.0002
 70 48 23  2 71 49 23  0                   207.870600 -0.0002
 73 48 26  2 74 49 26  0                   207.481500 -0.0002
 51 49  3  2 52 50  3  0                   210.236600 -0.0002
 53 49  5  2 54 50  5  0                   209.977300 -0.0002
 54 49  6  2 55 50  6  0                   209.847600 -0.0002
 58 49 10  2 59 50 10  0                   209.328000 -0.0002
 59 49 11  2 60 50 11  0                   209.198300 -0.0002
 60 49 12  2 61 50 12  0                   209.068000 -0.0002
 62 49 14  2 63 50 14  0                   208.807700 -0.0002
 63 49 15  2 64 50 15  0                   208.677300 -0.0002
 65 49 17  2 66 50 17  0                   208.416700 -0.0002
 68 49 20  2 69 50 20  0                   208.026200 -0.0002
 69 49 21  2 70 50 21  0                   207.895700 -0.0002
 53 50  4  2 54 51  4  0                   209.874000 -0.0002
 54 50  5  2 55 51  5  0                   209.744100 -0.0002
 55 50  6  2 56 51  6  0                   209.614300 -0.0002
 56 50  7  2 57 51  7  0                   209.484600 -0.0002
 57 50  8  2 58 51  8  0                   209.354500 -0.0002
 58 50  9  2 59 51  9  0                   209.224700 -0.0002
 59 50 10  2 60 51 10  0                   209.094500 -0.0002
 60 50 11  2 61 51 11  0                   208.964200 -0.0002
 61 50 12  2 62 51 12  0                   208.834300 -0.0002
 62 50 13  2 63 51 13  0                   208.704700 -0.0002
 63 50 14  2 64 51 14  0                   208.573600 -0.0002
 64 50 15  2 65 51 15  0                   208.443200 -0.0002
 65 50 16  2 66 51 16  0                   208.312700 -0.0002
 67 50 18  2 68 51 18  0                   208.051800 -0.0002
 68 50 19  2 69 51 19  0                   207.921400 -0.0002
 72 50 23  2 73 51 23  0                   207.400000 -0.0002
 18 18  1  2 17 17  1  0                   225.904200 -0.0002
 19 18  2  2 18 17  2  0                   226.026600 -0.0002
 20 18  3  2 19 17  3  0                   226.148700 -0.0002
 22 18  5  2 21 17  5  0                   226.391800 -0.0002
 23 18  6  2 22 17  6  0                   226.512800 -0.0002
 24 18  7  2 23 17  7  0                   226.633500 -0.0002
 25 18  8  2 24 17  8  0                   226.753000 -0.0002
 26 18  9  2 25 17  9  0                   226.872500 -0.0002
 27 18 10  2 26 17 10  0                   226.990600 -0.0002
 28 18 11  2 27 17 11  0                   227.107700 -0.0002
 29 18 12  2 28 17 12  0                   227.223400 -0.0002
 30 18 13  2 29 17 13  0                   227.338000 -0.0002
 31 18 14  2 30 17 14  0                   227.450500 -0.0002
 33 18 16  2 32 17 16  0                   227.672000 -0.0002
 34 18 17  2 33 17 17  0                   227.783900 -0.0002
 35 18 18  2 34 17 18  0                   227.899900 -0.0002
 39 18 22  2 38 17 22  0                   228.470800 -0.0002
 40 18 23  2 39 17 23  0                   228.645000 -0.0002
 41 18 24  2 40 17 24  0                   228.828000 -0.0002
 42 18 25  2 41 17 25  0                   229.015000 -0.0002
 47 18 30  2 46 17 30  0                   229.957200 -0.0002
 49 18 32  2 48 17 32  0                   230.328300 -0.0002
 50 18 33  2 49 17 33  0                   230.512400 -0.0002
 51 18 34  2 50 17 34  0                   230.696100 -0.0002
 52 18 35  2 51 17 35  0                   230.878900 -0.0002
 53 18 36  2 52 17 36  0                   231.061100 -0.0002
 54 18 37  2 53 17 37  0                   231.243100 -0.0002
 55 18 38  2 54 17 38  0                   231.424600 -0.0002
 56 18 39  2 55 17 39  0                   231.606100 -0.0002
 57 18 40  2 56 17 40  0                   231.787000 -0.0002
 58 18 41  2 57 17 41  0                   231.967800 -0.0002
 59 18 42  2 58 17 42  0                   232.147600 -0.0002
 60 18 43  2 59 17 43  0                   232.328700 -0.0002
 61 18 44  2 60 17 44  0                   232.508500 -0.0002
 62 18 45  2 61 17 45  0                   232.688400 -0.0002
 63 18 46  2 62 17 46  0                   232.868100 -0.0002
 64 18 47  2 63 17 47  0                   233.047500 -0.0002
 65 18 48  2 64 17 48  0                   233.227000 -0.0002
 67 18 50  2 66 17 50  0                   233.585000 -0.0002
 69 18 52  2 68 17 52  0                   233.943500 -0.0002
 70 18 53  2 69 17 53  0                   234.122100 -0.0002
 19 19  1  2 18 18  1  0                   226.127400 -0.0002
 20 19  2  2 19 18  2  0                   226.249500 -0.0002
 21 19  3  2 20 18  3  0                   226.371500 -0.0002
 22 19  4  2 21 18  4  0                   226.493300 -0.0002
 23 19  5  2 22 18  5  0                   226.614700 -0.0002
 24 19  6  2 23 18  6  0                   226.735800 -0.0002
 25 19  7  2 24 18  7  0                   226.856200 -0.0002
 26 19  8  2 25 18  8  0                   226.976300 -0.0002
 27 19  9  2 26 18  9  0                   227.095500 -0.0002
 28 19 10  2 27 18 10  0                   227.214000 -0.0002
 29 19 11  2 28 18 11  0                   227.331500 -0.0002
 30 19 12  2 29 18 12  0                   227.447900 -0.0002
 31 19 13  2 30 18 13  0                   227.562900 -0.0002
 32 19 14  2 31 18 14  0                   227.676800 -0.0002
 34 19 16  2 33 18 16  0                   227.898600 -0.0002
 35 19 17  2 34 18 17  0                   228.007700 -0.0002
 36 19 18  2 35 18 18  0                   228.118100 -0.0002
 41 19 23  2 40 18 23  0                   228.792800 -0.0002
 45 19 27  2 44 18 27  0                   229.525000 -0.0002
 48 19 30  2 47 18 30  0                   230.093800 -0.0002
 49 19 31  2 48 18 31  0                   230.280600 -0.0002
 50 19 32  2 49 18 32  0                   230.467200 -0.0002
 51 19 33  2 50 18 33  0                   230.652500 -0.0002
 53 19 35  2 52 18 35  0                   231.021100 -0.0002
 54 19 36  2 53 18 36  0                   231.204500 -0.0002
 55 19 37  2 54 18 37  0                   231.386900 -0.0002
 56 19 38  2 55 18 38  0                   231.569400 -0.0002
 57 19 39  2 56 18 39  0                   231.750900 -0.0002
 58 19 40  2 57 18 40  0                   231.932400 -0.0002
 59 19 41  2 58 18 41  0                   232.113800 -0.0002
 60 19 42  2 59 18 42  0                   232.294700 -0.0002
 61 19 43  2 60 18 43  0                   232.475400 -0.0002
 63 19 45  2 62 18 45  0                   232.835700 -0.0002
 64 19 46  2 63 18 46  0                   233.015900 -0.0002
 68 19 50  2 67 18 50  0                   233.734200 -0.0002
 69 19 51  2 68 18 51  0                   233.912600 -0.0002
 71 19 53  2 70 18 53  0                   234.271000 -0.0002
 72 19 54  2 71 18 54  0                   234.449700 -0.0002
 73 19 55  2 72 18 55  0                   234.628700 -0.0002
 20 20  1  2 19 19  1  0                   226.350300 -0.0002
 21 20  2  2 20 19  2  0                   226.472400 -0.0002
 22 20  3  2 21 19  3  0                   226.594300 -0.0002
 23 20  4  2 22 19  4  0                   226.715900 -0.0002
 24 20  5  2 23 19  5  0                   226.837200 -0.0002
 25 20  6  2 24 19  6  0                   226.958300 -0.0002
 26 20  7  2 25 19  7  0                   227.078900 -0.0002
 27 20  8  2 26 19  8  0                   227.198700 -0.0002
 28 20  9  2 27 19  9  0                   227.318500 -0.0002
 29 20 10  2 28 19 10  0                   227.437100 -0.0002
 30 20 11  2 29 19 11  0                   227.554900 -0.0002
 31 20 12  2 30 19 12  0                   227.672000 -0.0002
 32 20 13  2 31 19 13  0                   227.787600 -0.0002
 33 20 14  2 32 19 14  0                   227.901700 -0.0002
 34 20 15  2 33 19 15  0                   228.014000 -0.0002
 36 20 17  2 35 19 17  0                   228.234800 -0.0002
 37 20 18  2 36 19 18  0                   228.343200 -0.0002
 38 20 19  2 37 19 19  0                   228.452000 -0.0002
 39 20 20  2 38 19 20  0                   228.564300 -0.0002
 40 20 21  2 39 19 21  0                   228.683500 -0.0002
 41 20 22  2 40 19 22  0                   228.813100 -0.0002
 43 20 24  2 42 19 24  0                   229.115300 -0.0002
 45 20 26  2 44 19 26  0                   229.466400 -0.0002
 48 20 29  2 47 19 29  0                   230.035000 -0.0002
 50 20 31  2 49 19 31  0                   230.414700 -0.0002
 51 20 32  2 50 19 32  0                   230.602500 -0.0002
 52 20 33  2 51 19 33  0                   230.789800 -0.0002
 53 20 34  2 52 19 34  0                   230.975800 -0.0002
 54 20 35  2 53 19 35  0                   231.160800 -0.0002
 55 20 36  2 54 19 36  0                   231.345200 -0.0002
 56 20 37  2 55 19 37  0                   231.528600 -0.0002
 57 20 38  2 56 19 38  0                   231.712100 -0.0002
 58 20 39  2 57 19 39  0                   231.894300 -0.0002
 59 20 40  2 58 19 40  0                   232.076500 -0.0002
 60 20 41  2 59 19 41  0                   232.258300 -0.0002
 61 20 42  2 60 19 42  0                   232.439500 -0.0002
 62 20 43  2 61 19 43  0                   232.620400 -0.0002
 65 20 46  2 64 19 46  0                   233.162100 -0.0002
 66 20 47  2 65 19 47  0                   233.342200 -0.0002
 69 20 50  2 68 19 50  0                   233.881100 -0.0002
 70 20 51  2 69 19 51  0                   234.060200 -0.0002
 71 20 52  2 70 19 52  0                   234.239800 -0.0002
 72 20 53  2 71 19 53  0                   234.418900 -0.0002
 73 20 54  2 72 19 54  0                   234.597900 -0.0002
 75 20 56  2 74 19 56  0                   234.955600 -0.0002
 78 20 59  2 77 19 59  0                   235.490900 -0.0002
 80 20 61  2 79 19 61  0                   235.847900 -0.0002
 85 20 66  2 84 19 66  0                   236.738500 -0.0002
 21 21  1  2 20 20  1  0                   226.573200 -0.0002
 22 21  2  2 21 20  2  0                   226.695100 -0.0002
 23 21  3  2 22 20  3  0                   226.816800 -0.0002
 24 21  4  2 23 20  4  0                   226.938400 -0.0002
 25 21  5  2 24 20  5  0                   227.059800 -0.0002
 26 21  6  2 25 20  6  0                   227.180700 -0.0002
 27 21  7  2 26 20  7  0                   227.301300 -0.0002
 28 21  8  2 27 20  8  0                   227.421300 -0.0002
 29 21  9  2 28 20  9  0                   227.540900 -0.0002
 30 21 10  2 29 20 10  0                   227.660000 -0.0002
 31 21 11  2 30 20 11  0                   227.777800 -0.0002
 32 21 12  2 31 20 12  0                   227.895100 -0.0002
 33 21 13  2 32 20 13  0                   228.011400 -0.0002
 34 21 14  2 33 20 14  0                   228.126500 -0.0002
 35 21 15  2 34 20 15  0                   228.240100 -0.0002
 36 21 16  2 35 20 16  0                   228.351800 -0.0002
 40 21 20  2 39 20 20  0                   228.784800 -0.0002
 41 21 21  2 40 20 21  0                   228.895400 -0.0002
 43 21 23  2 42 20 23  0                   229.139300 -0.0002
 45 21 25  2 44 20 25  0                   229.436200 -0.0002
 50 21 30  2 49 20 30  0                   230.353900 -0.0002
 51 21 31  2 50 20 31  0                   230.545000 -0.0002
 52 21 32  2 51 20 32  0                   230.735200 -0.0002
 53 21 33  2 52 20 33  0                   230.924100 -0.0002
 54 21 34  2 53 20 34  0                   231.111200 -0.0002
 55 21 35  2 54 20 35  0                   231.297800 -0.0002
 56 21 36  2 55 20 36  0                   231.483700 -0.0002
 57 21 37  2 56 20 37  0                   231.668000 -0.0002
 58 21 38  2 57 20 38  0                   231.852200 -0.0002
 59 21 39  2 58 20 39  0                   232.035600 -0.0002
 60 21 40  2 59 20 40  0                   232.219100 -0.0002
 62 21 42  2 61 20 42  0                   232.582600 -0.0002
 64 21 44  2 63 20 44  0                   232.945700 -0.0002
 65 21 45  2 64 20 45  0                   233.126400 -0.0002
 66 21 46  2 65 20 46  0                   233.307000 -0.0002
 67 21 47  2 66 20 47  0                   233.487400 -0.0002
 68 21 48  2 67 20 48  0                   233.667400 -0.0002
 72 21 52  2 71 20 52  0                   234.385700 -0.0002
 74 21 54  2 73 20 54  0                   234.744500 -0.0002
 75 21 55  2 74 20 55  0                   234.923500 -0.0002
 76 21 56  2 75 20 56  0                   235.102400 -0.0002
 80 21 60  2 79 20 60  0                   235.817000 -0.0002
 22 22  1  2 21 21  1  0                   226.795700 -0.0002
 23 22  2  2 22 21  2  0                   226.917700 -0.0002
 24 22  3  2 23 21  3  0                   227.039500 -0.0002
 25 22  4  2 24 21  4  0                   227.160800 -0.0002
 26 22  5  2 25 21  5  0                   227.282000 -0.0002
 27 22  6  2 26 21  6  0                   227.402900 -0.0002
 28 22  7  2 27 21  7  0                   227.523400 -0.0002
 29 22  8  2 28 21  8  0                   227.643500 -0.0002
 30 22  9  2 29 21  9  0                   227.763100 -0.0002
 31 22 10  2 30 21 10  0                   227.882200 -0.0002
 32 22 11  2 31 21 11  0                   228.000600 -0.0002
 33 22 12  2 32 21 12  0                   228.118100 -0.0002
 34 22 13  2 33 21 13  0                   228.234800 -0.0002
 35 22 14  2 34 21 14  0                   228.350000 -0.0002
 36 22 15  2 35 21 15  0                   228.464600 -0.0002
[truncated: 30,257 more chars]
