# Supplementary material for: Intramolecular H-Bond Dynamics of Catechol Investigated by THz High-Resolution Spectroscopy of Its Low-Frequency Modes
Source: Molecules. 2021 Jun 15;26(12):3645. doi: 10.3390/molecules26123645 (PMC8232127; doi:10.3390/molecules26123645)
Supplement: Supplementary file 1 [file molecules-26-03645-s001.zip › supp-mat/mmw-split.lin]

 25  2 23  0 24  3 22  1                  74288.911288  0.100000   1.00000
 25  3 23  0 24  2 22  1                  74288.911288  0.100000   1.00000
 25  3 23  0 24  3 22  1                  74288.911288  0.100000   1.00000
 25  2 23  0 24  2 22  1                  74288.911288  0.100000   1.00000
 25  2 23  1 24  2 22  0                  74289.604271  0.100000   1.00000
 25  2 23  1 24  3 22  0                  74289.604271  0.100000   1.00000
 25  3 23  1 24  2 22  0                  74289.604271  0.100000   1.00000
 25  3 23  1 24  3 22  0                  74289.604271  0.100000   1.00000
 27  0 27  0 26  1 26  1                  74297.545717  0.100000   1.00000
 27  1 27  0 26  0 26  1                  74297.545717  0.100000   1.00000
 27  1 27  0 26  1 26  1                  74297.545717  0.100000   1.00000
 27  0 27  0 26  0 26  1                  74297.545717  0.100000   1.00000
 27  0 27  1 26  1 26  0                  74298.162995  0.100000   1.00000
 27  1 27  1 26  0 26  0                  74298.162995  0.100000   1.00000
 27  1 27  1 26  1 26  0                  74298.162995  0.100000   1.00000
 27  0 27  1 26  0 26  0                  74298.162995  0.100000   1.00000
 56 30 27  0 56 29 28  1                  74982.055641  0.100000   1.00000
 56 30 27  1 56 29 28  0                  74982.719119  0.100000   1.00000
 48 18 31  0 48 17 32  1                  75158.477157  0.100000   1.00000
 48 18 31  1 48 17 32  0                  75159.059543  0.100000   1.00000
 51 20 32  0 51 19 33  1                  75700.140290  0.100000   1.00000
 51 20 32  1 51 19 33  0                  75700.763810  0.100000   1.00000
 57 24 34  0 57 23 35  1                  75846.527846  0.100000   1.00000
 57 24 34  1 57 23 35  0                  75846.918713  0.100000   1.00000
 47 28 20  0 47 27 21  1                  75876.292602  0.100000   1.00000
 47 28 20  1 47 27 21  0                  75877.029734  0.100000   1.00000
 38  9 29  0 38  8 30  1                  76088.885822  0.100000   1.00000
 38 10 29  0 38  9 30  1                  76088.885822  0.100000   1.00000
 38 10 29  1 38  9 30  0                  76089.568527  0.100000   1.00000
 38  9 29  1 38  8 30  0                  76089.568527  0.100000   1.00000
 43 13 30  0 43 12 31  1                  76145.699915  0.100000   1.00000
 43 13 30  1 43 12 31  0                  76146.366932  0.100000   1.00000
 43 14 30  0 43 13 31  1                  76145.699915  0.100000   1.00000
 43 14 30  1 43 13 31  0                  76146.366932  0.100000   1.00000
 26  2 24  0 25  3 23  1                  76990.320565  0.100000   1.00000
 26  3 24  0 25  2 23  1                  76990.320565  0.100000   1.00000
 26  3 24  0 25  3 23  1                  76990.320565  0.100000   1.00000
 26  2 24  0 25  2 23  1                  76990.320565  0.100000   1.00000
 26  2 24  1 25  2 23  0                  76990.915035  0.100000   1.00000
 26  2 24  1 25  3 23  0                  76990.915035  0.100000   1.00000
 26  3 24  1 25  2 23  0                  76990.915035  0.100000   1.00000
 26  3 24  1 25  3 23  0                  76990.915035  0.100000   1.00000
 25  3 22  0 24  4 21  1                  76993.400774  0.100000   1.00000
 25  4 22  0 24  3 21  1                  76993.400774  0.100000   1.00000
 25  4 22  0 24  4 21  1                  76993.400774  0.100000   1.00000
 25  3 22  0 24  3 21  1                  76993.400774  0.100000   1.00000
 25  3 22  1 24  3 21  0                  76994.157668  0.100000   1.00000
 25  3 22  1 24  4 21  0                  76994.157668  0.100000   1.00000
 25  4 22  1 24  3 21  0                  76994.157668  0.100000   1.00000
 25  4 22  1 24  4 21  0                  76994.157668  0.100000   1.00000
 27  1 26  0 26  2 25  1                  76993.400774  0.100000   1.00000
 27  2 26  0 26  1 25  1                  76993.400774  0.100000   1.00000
 27  2 26  0 26  2 25  1                  76993.400774  0.100000   1.00000
 27  1 26  0 26  1 25  1                  76993.400774  0.100000   1.00000
 27  1 26  1 26  1 25  0                  76994.157668  0.100000   1.00000
 27  1 26  1 26  2 25  0                  76994.157668  0.100000   1.00000
 27  2 26  1 26  1 25  0                  76994.157668  0.100000   1.00000
 27  2 26  1 26  2 25  0                  76994.157668  0.100000   1.00000
 28  0 28  0 27  1 27  1                  76999.161242  0.100000   1.00000
 28  1 28  0 27  0 27  1                  76999.161242  0.100000   1.00000
 28  1 28  0 27  1 27  1                  76999.161242  0.100000   1.00000
 28  0 28  0 27  0 27  1                  76999.161242  0.100000   1.00000
 28  0 28  1 27  0 27  0                  76999.804489  0.100000   1.00000
 28  0 28  1 27  1 27  0                  76999.804489  0.100000   1.00000
 28  1 28  1 27  0 27  0                  76999.804489  0.100000   1.00000
 28  1 28  1 27  1 27  0                  76999.804489  0.100000   1.00000
 22  6 16  0 21  7 15  1                  77164.082223  0.100000   1.00000
 22  6 16  1 21  7 15  0                  77164.706598  0.100000   1.00000
 39 27 12  0 39 26 13  1                  77201.811361  0.100000   1.00000
 39 27 13  0 39 26 14  1                  77201.811361  0.100000   1.00000
 39 27 12  1 39 26 13  0                  77202.290459  0.100000   1.00000
 39 27 13  1 39 26 14  0                  77202.290459  0.100000   1.00000
 54 30 24  0 54 29 25  1                  77655.262212  0.100000   1.00000
 38 27 11  0 38 26 12  1                  77655.262212  0.100000   1.00000
 38 27 12  0 38 26 13  1                  77655.262212  0.100000   1.00000
 38 27 12  1 38 26 13  0                  77655.985360  0.100000   1.00000
 54 30 24  1 54 29 25  0                  77655.985360  0.100000   1.00000
 38 27 11  1 38 26 12  0                  77655.985360  0.100000   1.00000
 21  8 14  1 20  7 13  0                  77822.696357  0.100000   1.00000
 37 27 10  0 37 26 11  1                  78068.402716  0.100000   1.00000
 37 27 11  0 37 26 12  1                  78068.402716  0.100000   1.00000
 37 27 11  1 37 26 12  0                  78068.852053  0.100000   1.00000
 37 27 10  1 37 26 11  0                  78068.852053  0.100000   1.00000
 61 25 36  1 61 24 37  0                  78537.710562  0.100000   1.00000
 67 34 34  0 67 33 35  1                  79433.436582  0.100000   1.00000
 67 34 34  1 67 33 35  0                  79434.015306  0.100000   1.00000
 27  2 25  1 26  3 24  0                  79692.060433  0.100000   1.00000
 27  3 25  1 26  2 24  0                  79692.060433  0.100000   1.00000
 27  3 25  1 26  3 24  0                  79692.060433  0.100000   1.00000
 27  2 25  1 26  2 24  0                  79692.060433  0.100000   1.00000
 26  3 23  0 25  4 22  1                  79693.479277  0.100000   1.00000
 26  4 23  0 25  3 22  1                  79693.479277  0.100000   1.00000
 26  4 23  0 25  4 22  1                  79693.479277  0.100000   1.00000
 26  3 23  0 25  3 22  1                  79693.479277  0.100000   1.00000
 26  3 23  1 25  3 22  0                  79694.221949  0.100000   1.00000
 26  3 23  1 25  4 22  0                  79694.221949  0.100000   1.00000
 26  4 23  1 25  3 22  0                  79694.221949  0.100000   1.00000
 26  4 23  1 25  4 22  0                  79694.221949  0.100000   1.00000
 28  1 27  0 27  2 26  1                  79695.171370  0.100000   1.00000
 28  2 27  0 27  1 26  1                  79695.171370  0.100000   1.00000
 28  2 27  0 27  2 26  1                  79695.171370  0.100000   1.00000
 28  1 27  0 27  1 26  1                  79695.171370  0.100000   1.00000
 28  1 27  1 27  2 26  0                  79695.708323  0.100000   1.00000
 28  2 27  1 27  1 26  0                  79695.708323  0.100000   1.00000
 28  2 27  1 27  2 26  0                  79695.708323  0.100000   1.00000
 28  1 27  1 27  1 26  0                  79695.708323  0.100000   1.00000
 29  0 29  0 28  1 28  1                  79700.842565  0.100000   1.00000
 29  1 29  0 28  0 28  1                  79700.842565  0.100000   1.00000
 29  1 29  0 28  1 28  1                  79700.842565  0.100000   1.00000
 29  0 29  0 28  0 28  1                  79700.842565  0.100000   1.00000
 29  0 29  1 28  0 28  0                  79701.283383  0.100000   1.00000
 29  0 29  1 28  1 28  0                  79701.283383  0.100000   1.00000
 29  1 29  1 28  0 28  0                  79701.283383  0.100000   1.00000
 29  1 29  1 28  1 28  0                  79701.283383  0.100000   1.00000
 25  4 21  0 24  5 20  1                  79707.800677  0.100000   1.00000
 25  5 21  0 24  5 20  1                  79707.800677  0.100000   1.00000
 25  4 21  0 24  4 20  1                  79707.800677  0.100000   1.00000
 25  5 21  0 24  4 20  1                  79707.800677  0.100000   1.00000
 60 32 29  0 60 31 30  1                  79774.189478  0.100000   1.00000
 60 32 29  1 60 31 30  0                  79774.818171  0.100000   1.00000
 23  6 17  1 22  7 16  0                  79841.098432  0.100000   1.00000
 23  7 17  0 22  6 16  1                  79847.042567  0.100000   1.00000
 37  7 30  0 37  6 31  1                  79850.494589  0.100000   1.00000
 37  8 30  0 37  7 31  1                  79850.494589  0.100000   1.00000
 51 18 33  0 51 17 34  1                  80023.112642  0.100000   1.00000
 51 18 33  1 51 17 34  0                  80023.558790  0.100000   1.00000
 46 29 17  0 46 28 18  1                  80736.097662  0.100000   1.00000
 46 29 18  0 46 28 19  1                  80736.097662  0.100000   1.00000
 14 10  5  1 13  9  4  0                  80950.484590  0.100000   1.00000
 41 10 31  0 41  9 32  1                  81021.176049  0.100000   1.00000
 41 11 31  0 41 10 32  1                  81021.176049  0.100000   1.00000
 41 11 31  1 41 10 32  0                  81021.934067  0.100000   1.00000
 41 10 31  1 41  9 32  0                  81021.934067  0.100000   1.00000
 77 37 41  0 77 36 42  1                  81022.938108  0.100000   1.00000
 77 37 41  1 77 36 42  0                  81023.685505  0.100000   1.00000
 38 28 10  0 38 27 11  1                  81172.286892  0.100000   1.00000
 38 28 11  0 38 27 12  1                  81172.286892  0.100000   1.00000
 38 28 11  1 38 27 12  0                  81172.968444  0.100000   1.00000
 38 28 10  1 38 27 11  0                  81172.968444  0.100000   1.00000
 78 37 42  0 78 36 43  1                  81273.304581  0.100000   1.00000
 45 29 16  0 45 28 17  1                  81383.341956  0.100000   1.00000
 45 29 17  0 45 28 18  1                  81383.341956  0.100000   1.00000
 45 29 17  1 45 28 18  0                  81384.010908  0.100000   1.00000
 45 29 16  1 45 28 17  0                  81384.010908  0.100000   1.00000
 40  9 31  0 40  8 32  1                  81585.790910  0.100000   1.00000
 40 10 31  0 40  9 32  1                  81585.790910  0.100000   1.00000
 11  7  5  0 10  4  6  1                  81585.790910  0.100000   1.00000
 11  7  5  1 10  4  6  0                  81586.398744  0.100000   1.00000
 40  9 31  1 40  8 32  0                  81586.398744  0.100000   1.00000
 40 10 31  1 40  9 32  0                  81586.398744  0.100000   1.00000
 45 13 32  1 45 12 33  0                  81805.312079  0.100000   1.00000
 45 14 32  1 45 13 33  0                  81805.312079  0.100000   1.00000
 62 25 37  0 62 24 38  1                  82227.361007  0.100000   1.00000
 56 21 35  0 56 20 36  1                  82337.216606  0.100000   1.00000
 28  2 26  0 27  3 25  1                  82392.871019  0.100000   1.00000
 28  3 26  0 27  2 25  1                  82392.871019  0.100000   1.00000
 28  3 26  0 27  3 25  1                  82392.871019  0.100000   1.00000
 28  2 26  0 27  2 25  1                  82392.871019  0.100000   1.00000
 28  2 26  1 27  2 25  0                  82393.475929  0.100000   1.00000
 28  2 26  1 27  3 25  0                  82393.475929  0.100000   1.00000
 28  3 26  1 27  2 25  0                  82393.475929  0.100000   1.00000
 28  3 26  1 27  3 25  0                  82393.475929  0.100000   1.00000
 27  3 24  0 26  4 23  1                  82394.160055  0.100000   1.00000
 27  4 24  0 26  3 23  1                  82394.160055  0.100000   1.00000
 27  4 24  0 26  4 23  1                  82394.160055  0.100000   1.00000
 27  3 24  0 26  3 23  1                  82394.160055  0.100000   1.00000
 27  3 24  1 26  3 23  0                  82394.744111  0.100000   1.00000
 27  3 24  1 26  4 23  0                  82394.744111  0.100000   1.00000
 27  4 24  1 26  3 23  0                  82394.744111  0.100000   1.00000
 27  4 24  1 26  4 23  0                  82394.744111  0.100000   1.00000
 29  1 28  0 28  2 27  1                  82396.790152  0.100000   1.00000
 29  2 28  0 28  1 27  1                  82396.790152  0.100000   1.00000
 29  2 28  0 28  2 27  1                  82396.790152  0.100000   1.00000
 29  1 28  0 28  1 27  1                  82396.790152  0.100000   1.00000
 29  1 28  1 28  1 27  0                  82397.402119  0.100000   1.00000
 29  1 28  1 28  2 27  0                  82397.402119  0.100000   1.00000
 29  2 28  1 28  1 27  0                  82397.402119  0.100000   1.00000
 29  2 28  1 28  2 27  0                  82397.402119  0.100000   1.00000
 30  0 30  0 29  1 29  1                  82402.635728  0.100000   1.00000
 30  1 30  0 29  0 29  1                  82402.635728  0.100000   1.00000
 30  1 30  0 29  1 29  1                  82402.635728  0.100000   1.00000
 30  0 30  0 29  0 29  1                  82402.635728  0.100000   1.00000
 30  0 30  1 29  0 29  0                  82403.137553  0.100000   1.00000
 30  0 30  1 29  1 29  0                  82403.137553  0.100000   1.00000
 30  1 30  1 29  0 29  0                  82403.137553  0.100000   1.00000
 30  1 30  1 29  1 29  0                  82403.137553  0.100000   1.00000
 54 31 23  1 54 30 24  0                  82419.240483  0.100000   1.00000
 43 29 14  0 43 28 15  1                  82517.924975  0.100000   1.00000
 43 29 15  0 43 28 16  1                  82517.924975  0.100000   1.00000
 38  7 31  0 38  6 32  1                  82572.814600  0.100000   1.00000
 38  8 31  0 38  7 32  1                  82572.814600  0.100000   1.00000
 38  8 31  1 38  7 32  0                  82573.493676  0.100000   1.00000
 38  7 31  1 38  6 32  0                  82573.493676  0.100000   1.00000
 23  7 16  0 22  8 15  1                  82667.889575  0.100000   1.00000
 23  7 16  1 22  8 15  0                  82668.541570  0.100000   1.00000
 37  6 31  0 37  5 32  1                  83003.413139  0.100000   1.00000
 37  7 31  0 37  6 32  1                  83003.413139  0.100000   1.00000
 37  7 31  1 37  6 32  0                  83004.118049  0.100000   1.00000
 37  6 31  1 37  5 32  0                  83004.118049  0.100000   1.00000
 42 29 13  0 42 28 14  1                  83014.738726  0.100000   1.00000
 48 15 33  0 48 14 34  1                  83031.470281  0.100000   1.00000
 48 16 33  0 48 15 34  1                  83031.470281  0.100000   1.00000
 48 16 33  1 48 15 34  0                  83032.087286  0.100000   1.00000
 48 15 33  1 48 14 34  0                  83032.087286  0.100000   1.00000
 21  9 13  0 20  8 12  1                  83144.877819  0.100000   1.00000
 43 11 32  0 43 10 33  1                  83177.640885  0.100000   1.00000
 43 12 32  0 43 11 33  1                  83177.640885  0.100000   1.00000
 43 12 32  1 43 11 33  0                  83178.284152  0.100000   1.00000
 43 11 32  1 43 10 33  0                  83178.284152  0.100000   1.00000
 53 31 22  0 53 30 23  1                  83408.681732  0.100000   1.00000
 41 29 12  0 41 28 13  1                  83470.214642  0.100000   1.00000
 41 29 13  0 41 28 14  1                  83470.214642  0.100000   1.00000
 41 29 13  1 41 28 14  0                  83470.214642  0.100000   1.00000
 41 29 12  1 41 28 13  0                  83470.214642  0.100000   1.00000
 68 35 34  0 68 34 35  1                  83538.318073  0.100000   1.00000
 64 26 38  1 64 25 39  0                  83741.725999  0.100000   1.00000
 35  4 31  0 35  3 32  1                  83755.904547  0.100000   1.00000
 35  5 31  0 35  4 32  1                  83755.904547  0.100000   1.00000
 35  5 31  1 35  4 32  0                  83756.609105  0.100000   1.00000
 35  4 31  1 35  3 32  0                  83756.609105  0.100000   1.00000
 42 10 32  0 42  9 33  1                  83777.850938  0.100000   1.00000
 42 11 32  0 42 10 33  1                  83777.850938  0.100000   1.00000
 42 11 32  1 42 10 33  0                  83778.471608  0.100000   1.00000
 42 10 32  1 42  9 33  0                  83778.471608  0.100000   1.00000
 47 14 33  1 47 13 34  0                  83859.865138  0.100000   1.00000
 47 15 33  1 47 14 34  0                  83859.865138  0.100000   1.00000
 40 29 11  0 40 28 12  1                  83887.579915  0.100000   1.00000
 40 29 12  0 40 28 13  1                  83887.579915  0.100000   1.00000
 64 27 38  0 64 26 39  1                  83959.261645  0.100000   1.00000
 14 11  4  0 13 10  3  1                  84080.917008  0.100000   1.00000
 14 11  4  1 13 10  3  0                  84081.566045  0.100000   1.00000
 61 25 37  0 61 24 38  1                  84185.082806  0.100000   1.00000
 41  9 32  0 41  8 33  1                  84327.640992  0.100000   1.00000
 41 10 32  0 41  9 33  1                  84327.640992  0.100000   1.00000
 41 10 32  1 41  9 33  0                  84328.065348  0.100000   1.00000
 41  9 32  1 41  8 33  0                  84328.065348  0.100000   1.00000
 22  9 14  0 21  8 13  1                  84330.258783  0.100000   1.00000
 22  9 14  1 21  8 13  0                  84331.089399  0.100000   1.00000
 15 10  6  1 14  9  5  0                  84517.823639  0.100000   1.00000
 46 30 16  1 46 29 17  0                  84597.165015  0.100000   1.00000
 46 30 17  1 46 29 18  0                  84597.165015  0.100000   1.00000
 38 29  9  0 38 28 10  1                  84620.860889  0.100000   1.00000
 38 29 10  0 38 28 11  1                  84620.860889  0.100000   1.00000
 38 29  9  1 38 28 10  0                  84621.527964  0.100000   1.00000
 38 29 10  1 38 28 11  0                  84621.527964  0.100000   1.00000
 37 29  8  0 37 28  9  1                  84941.933537  0.100000   1.00000
 37 29  9  0 37 28 10  1                  84941.933537  0.100000   1.00000
 37 29  9  1 37 28 10  0                  84942.320230  0.100000   1.00000
 37 29  8  1 37 28  9  0                  84942.320230  0.100000   1.00000
 60 33 27  0 60 32 28  1                  84980.727671  0.100000   1.00000
 60 33 28  0 60 32 29  1                  85015.885969  0.100000   1.00000
 29  2 27  0 28  3 26  1                  85094.270752  0.100000   1.00000
 29  3 27  0 28  2 26  1                  85094.270752  0.100000   1.00000
 29  3 27  0 28  3 26  1                  85094.270752  0.100000   1.00000
 29  2 27  0 28  2 26  1                  85094.270752  0.100000   1.00000
 29  2 27  1 28  2 26  0                  85094.861607  0.100000   1.00000
 29  2 27  1 28  3 26  0                  85094.861607  0.100000   1.00000
 29  3 27  1 28  2 26  0                  85094.861607  0.100000   1.00000
 29  3 27  1 28  3 26  0                  85094.861607  0.100000   1.00000
 28  3 25  0 27  4 24  1                  85094.861607  0.100000   1.00000
 28  4 25  0 27  3 24  1                  85094.861607  0.100000   1.00000
 28  4 25  0 27  4 24  1                  85094.861607  0.100000   1.00000
 28  3 25  0 27  3 24  1                  85094.861607  0.100000   1.00000
 30  1 29  0 29  2 28  1                  85098.340971  0.100000   1.00000
 30  2 29  0 29  1 28  1                  85098.340971  0.100000   1.00000
 30  2 29  0 29  2 28  1                  85098.340971  0.100000   1.00000
 30  1 29  0 29  1 28  1                  85098.340971  0.100000   1.00000
 30  1 29  1 29  1 28  0                  85098.917132  0.100000   1.00000
 30  1 29  1 29  2 28  0                  85098.917132  0.100000   1.00000
 30  2 29  1 29  1 28  0                  85098.917132  0.100000   1.00000
 30  2 29  1 29  2 28  0                  85098.917132  0.100000   1.00000
 31  0 31  0 30  1 30  1                  85104.212755  0.100000   1.00000
 31  1 31  0 30  0 30  1                  85104.212755  0.100000   1.00000
 31  1 31  0 30  1 30  1                  85104.212755  0.100000   1.00000
 31  0 31  0 30  0 30  1                  85104.212755  0.100000   1.00000
 31  0 31  1 30  0 30  0                  85104.765070  0.100000   1.00000
 31  0 31  1 30  1 30  0                  85104.765070  0.100000   1.00000
 31  1 31  1 30  0 30  0                  85104.765070  0.100000   1.00000
 31  1 31  1 30  1 30  0                  85104.765070  0.100000   1.00000
 27  4 23  0 26  5 22  1                  85104.765070  0.100000   1.00000
 27  5 23  0 26  4 22  1                  85104.765070  0.100000   1.00000
 27  5 23  0 26  5 22  1                  85104.765070  0.100000   1.00000
 27  4 23  0 26  4 22  1                  85104.765070  0.100000   1.00000
 27  4 23  1 26  4 22  0                  85105.398714  0.100000   1.00000
 27  4 23  1 26  5 22  0                  85105.398714  0.100000   1.00000
 27  5 23  1 26  4 22  0                  85105.398714  0.100000   1.00000
 27  5 23  1 26  5 22  0                  85105.398714  0.100000   1.00000
 45 30 15  0 45 29 16  1                  85160.092609  0.100000   1.00000
 45 30 16  0 45 29 17  1                  85160.092609  0.100000   1.00000
 45 30 16  1 45 29 17  0                  85160.807341  0.100000   1.00000
 45 30 15  1 45 29 16  0                  85160.807341  0.100000   1.00000
 39  7 32  0 39  6 33  1                  85292.972356  0.100000   1.00000
 39  8 32  0 39  7 33  1                  85292.972356  0.100000   1.00000
 39  8 32  1 39  7 33  0                  85293.675538  0.100000   1.00000
 39  7 32  1 39  6 33  0                  85293.675538  0.100000   1.00000
 23  8 15  0 22  9 14  1                  85307.463752  0.100000   1.00000
 23  8 15  1 22  9 14  0                  85308.246037  0.100000   1.00000
 45 12 33  0 45 11 34  1                  85309.831936  0.100000   1.00000
 45 13 33  0 45 12 34  1                  85309.831936  0.100000   1.00000
 45 12 33  1 45 11 34  0                  85310.408358  0.100000   1.00000
 45 13 33  1 45 12 34  0                  85310.408358  0.100000   1.00000
 24  7 17  0 23  8 16  1                  85342.904189  0.100000   1.00000
 57 22 36  0 57 21 37  1                  85475.819354  0.100000   1.00000
 57 22 36  1 57 21 37  0                  85476.423076  0.100000   1.00000
 60 23 37  0 60 22 38  1                  85773.370110  0.100000   1.00000
 50 31 19  0 50 30 20  1                  85883.315207  0.100000   1.00000
 50 31 20  0 50 30 21  1                  85883.315207  0.100000   1.00000
 50 31 19  1 50 30 20  0                  85883.806401  0.100000   1.00000
 50 31 20  1 50 30 21  0                  85883.806401  0.100000   1.00000
 49 15 34  1 49 14 35  0                  85890.528190  0.100000   1.00000
 49 16 34  1 49 15 35  0                  85890.528190  0.100000   1.00000
 55 32 24  0 55 31 25  1                  85910.604705  0.100000   1.00000
 55 32 24  1 55 31 25  0                  85911.170903  0.100000   1.00000
 63 34 29  0 63 33 30  1                  85987.727037  0.100000   1.00000
 63 34 29  1 63 33 30  0                  85988.206853  0.100000   1.00000
 63 34 30  0 63 33 31  1                  86070.899800  0.100000   1.00000
 63 34 30  1 63 33 31  0                  86071.606275  0.100000   1.00000
 23  9 15  0 22  8 14  1                  86213.598543  0.100000   1.00000
 13 13  1  0 12 12  0  1                  86489.680752  0.100000   1.00000
 13 13  0  0 12 12  1  1                  86489.680752  0.100000   1.00000
 13 13  1  1 12 12  0  0                  86490.319438  0.100000   1.00000
 13 13  0  1 12 12  1  0                  86490.319438  0.100000   1.00000
 43 10 33  0 43  9 34  1                  86529.620717  0.100000   1.00000
 43 11 33  0 43 10 34  1                  86529.620717  0.100000   1.00000
 43 11 33  1 43 10 34  0                  86530.026098  0.100000   1.00000
 43 10 33  1 43  9 34  0                  86530.026098  0.100000   1.00000
 16  9  7  0 15  8  8  1                  86570.871995  0.100000   1.00000
 16  9  7  1 15  8  8  0                  86571.437429  0.100000   1.00000
 42 30 12  0 42 29 13  1                  86590.922346  0.100000   1.00000
 42 30 13  0 42 29 14  1                  86590.922346  0.100000   1.00000
 66 35 31  0 66 34 32  1                  86768.220096  0.100000   1.00000
 52 17 35  0 52 16 36  1                  86983.919599  0.100000   1.00000
 52 18 35  0 52 17 36  1                  86983.919599  0.100000   1.00000
 52 18 35  1 52 17 36  0                  86984.701113  0.100000   1.00000
 52 17 35  1 52 16 36  0                  86984.701113  0.100000   1.00000
 41 30 11  1 41 29 12  0                  86993.868097  0.100000   1.00000
 41 30 12  1 41 29 13  0                  86993.868097  0.100000   1.00000
 42  9 33  0 42  8 34  1                  87065.741127  0.100000   1.00000
 42 10 33  0 42  9 34  1                  87065.741127  0.100000   1.00000
 42 10 33  1 42  9 34  0                  87066.472589  0.100000   1.00000
 42  9 33  1 42  8 34  0                  87066.472589  0.100000   1.00000
 14 12  3  0 13 11  2  1                  87154.423253  0.100000   1.00000
 14 12  2  0 13 11  3  1                  87154.423253  0.100000   1.00000
 14 12  2  1 13 11  3  0                  87155.124196  0.100000   1.00000
 14 12  3  1 13 11  2  0                  87155.124196  0.100000   1.00000
 69 36 33  0 69 35 34  1                  87265.723774  0.100000   1.00000
 69 36 33  1 69 35 34  0                  87266.183183  0.100000   1.00000
 58 33 25  1 58 32 26  0                  87373.931153  0.100000   1.00000
 58 33 26  0 58 32 27  1                  87377.913797  0.100000   1.00000
 58 33 26  1 58 32 27  0                  87378.555223  0.100000   1.00000
 65 27 39  0 65 26 40  1                  87402.881077  0.100000   1.00000
 47 13 34  0 47 12 35  1                  87418.137291  0.100000   1.00000
 47 14 34  0 47 13 35  1                  87418.137291  0.100000   1.00000
 47 14 34  1 47 13 35  0                  87418.723663  0.100000   1.00000
 47 13 34  1 47 12 35  0                  87418.723663  0.100000   1.00000
 15 11  5  1 14 10  4  0                  87756.260388  0.100000   1.00000
 15 11  4  0 14 10  5  1                  87763.969604  0.100000   1.00000
 47 31 16  0 47 30 17  1                  87792.368831  0.100000   1.00000
 47 31 17  0 47 30 18  1                  87792.368831  0.100000   1.00000
 29  3 26  0 28  4 25  1                  87795.574110  0.100000   1.00000
 29  4 26  0 28  3 25  1                  87795.574110  0.100000   1.00000
 29  4 26  0 28  4 25  1                  87795.574110  0.100000   1.00000
 29  3 26  0 28  3 25  1                  87795.574110  0.100000   1.00000
 30  2 28  0 29  3 27  1                  87795.574110  0.100000   1.00000
 30  3 28  0 29  2 27  1                  87795.574110  0.100000   1.00000
 30  3 28  0 29  3 27  1                  87795.574110  0.100000   1.00000
 30  2 28  0 29  2 27  1                  87795.574110  0.100000   1.00000
 29  3 26  1 28  4 25  0                  87796.255930  0.100000   1.00000
 29  4 26  1 28  3 25  0                  87796.255930  0.100000   1.00000
 29  4 26  1 28  4 25  0                  87796.255930  0.100000   1.00000
 29  3 26  1 28  3 25  0                  87796.255930  0.100000   1.00000
 30  2 28  1 29  3 27  0                  87796.255930  0.100000   1.00000
 30  3 28  1 29  2 27  0                  87796.255930  0.100000   1.00000
 30  3 28  1 29  3 27  0                  87796.255930  0.100000   1.00000
 30  2 28  1 29  2 27  0                  87796.255930  0.100000   1.00000
 31  1 30  0 30  2 29  1                  87799.774470  0.100000   1.00000
 31  2 30  0 30  1 29  1                  87799.774470  0.100000   1.00000
 31  2 30  0 30  2 29  1                  87799.774470  0.100000   1.00000
 31  1 30  0 30  1 29  1                  87799.774470  0.100000   1.00000
 31  1 30  1 30  1 29  0                  87800.421394  0.100000   1.00000
 31  1 30  1 30  2 29  0                  87800.421394  0.100000   1.00000
 31  2 30  1 30  1 29  0                  87800.421394  0.100000   1.00000
 31  2 30  1 30  2 29  0                  87800.421394  0.100000   1.00000
 28  4 24  0 27  5 23  1                  87803.795755  0.100000   1.00000
 28  5 24  0 27  4 23  1                  87803.795755  0.100000   1.00000
 28  5 24  0 27  5 23  1                  87803.795755  0.100000   1.00000
 28  4 24  0 27  4 23  1                  87803.795755  0.100000   1.00000
 28  4 24  1 27  5 23  0                  87804.432221  0.100000   1.00000
 28  5 24  1 27  4 23  0                  87804.432221  0.100000   1.00000
 28  5 24  1 27  5 23  0                  87804.432221  0.100000   1.00000
 28  4 24  1 27  4 23  0                  87804.432221  0.100000   1.00000
 32  0 32  0 31  1 31  1                  87805.790952  0.100000   1.00000
 32  1 32  0 31  0 31  1                  87805.790952  0.100000   1.00000
 32  1 32  0 31  1 31  1                  87805.790952  0.100000   1.00000
 32  0 32  0 31  0 31  1                  87805.790952  0.100000   1.00000
 32  0 32  1 31  0 31  0                  87806.488854  0.100000   1.00000
 32  0 32  1 31  1 31  0                  87806.488854  0.100000   1.00000
 32  1 32  1 31  0 31  0                  87806.488854  0.100000   1.00000
 32  1 32  1 31  1 31  0                  87806.488854  0.100000   1.00000
 27  5 22  0 26  6 21  1                  87828.881337  0.100000   1.00000
 27  6 22  0 26  6 21  1                  87828.881337  0.100000   1.00000
 27  5 22  0 26  5 21  1                  87828.881337  0.100000   1.00000
 27  6 22  0 26  5 21  1                  87828.881337  0.100000   1.00000
 55 20 36  0 55 19 37  1                  87881.065065  0.100000   1.00000
 55 20 36  1 55 19 37  0                  87881.391339  0.100000   1.00000
 26  6 20  0 25  7 19  1                  87887.006969  0.100000   1.00000
 26  7 20  0 25  7 19  1                  87887.006969  0.100000   1.00000
 26  6 20  0 25  6 19  1                  87887.006969  0.100000   1.00000
 26  7 20  0 25  6 19  1                  87887.006969  0.100000   1.00000
 26  7 20  1 25  6 19  0                  87887.772030  0.100000   1.00000
 26  6 20  1 25  7 19  0                  87887.772030  0.100000   1.00000
 26  7 20  1 25  7 19  0                  87887.772030  0.100000   1.00000
 26  6 20  1 25  6 19  0                  87887.772030  0.100000   1.00000
 51 17 35  1 51 16 36  0                  87897.577433  0.100000   1.00000
 51 16 35  1 51 15 36  0                  87897.577433  0.100000   1.00000
 25  7 18  0 24  8 17  1                  88011.268502  0.100000   1.00000
 40  7 33  0 40  6 34  1                  88011.268502  0.100000   1.00000
 40  8 33  0 40  7 34  1                  88011.268502  0.100000   1.00000
 40  8 33  1 40  7 34  0                  88011.826400  0.100000   1.00000
 25  7 18  1 24  8 17  0                  88011.826400  0.100000   1.00000
 40  7 33  1 40  6 34  0                  88011.826400  0.100000   1.00000
 38 30  8  0 38 29  9  1                  88014.496828  0.100000   1.00000
 38 30  9  0 38 29 10  1                  88014.496828  0.100000   1.00000
 38 30  9  1 38 29 10  0                  88015.197440  0.100000   1.00000
 38 30  8  1 38 29  9  0                  88015.197440  0.100000   1.00000
 25  8 18  0 24  7 17  1                  88021.879537  0.100000   1.00000
 25  8 18  1 24  7 17  0                  88022.468237  0.100000   1.00000
 78 35 44  0 78 34 45  1                  88076.430427  0.100000   1.00000
 70 29 41  0 70 28 42  1                  88089.124565  0.100000   1.00000
 70 29 41  1 70 28 42  0                  88089.929958  0.100000   1.00000
 46 12 34  0 46 11 35  1                  88089.929958  0.100000   1.00000
 46 13 34  0 46 12 35  1                  88089.929958  0.100000   1.00000
 46 13 34  1 46 12 35  0                  88090.537959  0.100000   1.00000
 46 12 34  1 46 11 35  0                  88090.537959  0.100000   1.00000
 37 30  7  1 37 29  8  0                  88301.152566  0.100000   1.00000
 37 30  8  1 37 29  9  0                  88301.152566  0.100000   1.00000
 46 31 15  0 46 30 16  1                  88330.149056  0.100000   1.00000
 46 31 16  0 46 30 17  1                  88330.149056  0.100000   1.00000
 46 31 15  1 46 30 16  0                  88330.819356  0.100000   1.00000
 46 31 16  1 46 30 17  0                  88330.819356  0.100000   1.00000
 16 10  6  0 15  9  7  1                  88390.734878  0.100000   1.00000
 16 10  6  1 15  9  7  0                  88391.442137  0.100000   1.00000
 65 35 30  0 65 34 31  1                  88407.007779  0.100000   1.00000
 52 32 20  1 52 31 21  0                  88445.818693  0.100000   1.00000
 52 32 21  1 52 31 22  0                  88445.818693  0.100000   1.00000
 70 30 41  0 70 29 42  1                  88476.674682  0.100000   1.00000
 70 30 41  1 70 29 42  0                  88477.253568  0.100000   1.00000
 24  9 16  0 23  8 15  1                  88503.645908  0.100000   1.00000
 24  9 16  1 23  8 15  0                  88504.375076  0.100000   1.00000
 58 21 37  0 58 20 38  1                  88556.871233  0.100000   1.00000
 61 34 28  1 61 33 29  0                  88704.182939  0.100000   1.00000
 45 11 34  0 45 10 35  1                  88707.966992  0.100000   1.00000
 45 12 34  0 45 11 35  1                  88707.966992  0.100000   1.00000
 45 12 34  1 45 11 35  0                  88708.430481  0.100000   1.00000
 45 11 34  1 45 10 35  0                  88708.430481  0.100000   1.00000
 50 15 35  0 50 14 36  1                  88734.207784  0.100000   1.00000
 50 16 35  0 50 15 36  1                  88734.207784  0.100000   1.00000
 50 16 35  1 50 15 36  0                  88734.820146  0.100000   1.00000
 50 15 35  1 50 14 36  0                  88734.820146  0.100000   1.00000
 45 31 14  0 45 30 15  1                  88825.936928  0.100000   1.00000
 45 31 15  0 45 30 16  1                  88825.936928  0.100000   1.00000
 45 31 15  1 45 30 16  0                  88826.528745  0.100000   1.00000
 45 31 14  1 45 30 15  0                  88826.528745  0.100000   1.00000
 54 18 36  0 54 17 37  1                  88925.408580  0.100000   1.00000
 54 19 36  0 54 18 37  1                  88925.408580  0.100000   1.00000
 54 19 36  1 54 18 37  0                  88925.839336  0.100000   1.00000
 54 18 36  1 54 17 37  0                  88925.839336  0.100000   1.00000
 61 24 38  0 61 23 39  1                  88989.081350  0.100000   1.00000
 61 24 38  1 61 23 39  0                  88989.846596  0.100000   1.00000
 64 25 39  0 64 24 40  1                  89108.429941  0.100000   1.00000
 51 32 19  0 51 31 20  1                  89156.260983  0.100000   1.00000
 51 32 20  0 51 31 21  1                  89156.260983  0.100000   1.00000
 51 32 20  1 51 31 21  0                  89156.839531  0.100000   1.00000
 51 32 19  1 51 31 20  0                  89156.839531  0.100000   1.00000
 43 31 12  0 43 30 13  1                  89704.451976  0.100000   1.00000
 43 31 13  0 43 30 14  1                  89704.451976  0.100000   1.00000
 43 31 13  1 43 30 14  0                  89705.118699  0.100000   1.00000
 43 31 12  1 43 30 13  0                  89705.118699  0.100000   1.00000
 64 35 30  1 64 34 31  0                  89879.002996  0.100000   1.00000
 53 17 36  0 53 16 37  1                  89881.370060  0.100000   1.00000
 53 18 36  0 53 17 37  1                  89881.370060  0.100000   1.00000
 53 18 36  1 53 17 37  0                  89881.917314  0.100000   1.00000
 53 17 36  1 53 16 37  0                  89881.917314  0.100000   1.00000
 71 37 35  0 71 36 36  1                  90044.957816  0.100000   1.00000
 42 31 11  0 42 30 12  1                  90093.077059  0.100000   1.00000
 42 31 12  0 42 30 13  1                  90093.077059  0.100000   1.00000
 42 31 12  1 42 30 13  0                  90093.625716  0.100000   1.00000
 42 31 11  1 42 30 12  0                  90093.625716  0.100000   1.00000
 55 33 22  0 55 32 23  1                  90206.971137  0.100000   1.00000
 55 33 23  0 55 32 24  1                  90206.971137  0.100000   1.00000
 55 33 23  1 55 32 24  0                  90207.739172  0.100000   1.00000
 55 33 22  1 55 32 23  0                  90207.739172  0.100000   1.00000
 14 13  2  0 13 12  1  1                  90210.303662  0.100000   1.00000
 14 13  1  0 13 12  2  1                  90210.303662  0.100000   1.00000
 14 13  1  1 13 12  2  0                  90211.004007  0.100000   1.00000
 14 13  2  1 13 12  1  0                  90211.004007  0.100000   1.00000
 48 13 35  0 48 12 36  1                  90211.004007  0.100000   1.00000
 48 14 35  0 48 13 36  1                  90211.004007  0.100000   1.00000
 48 14 35  1 48 13 36  0                  90211.839219  0.100000   1.00000
 48 13 35  1 48 12 36  0                  90211.839219  0.100000   1.00000
 42  8 34  0 42  7 35  1                  90283.198295  0.100000   1.00000
 42  9 34  0 42  8 35  1                  90283.198295  0.100000   1.00000
 42  9 34  1 42  8 35  0                  90283.929102  0.100000   1.00000
 42  8 34  1 42  7 35  0                  90283.929102  0.100000   1.00000
 60 22 38  0 60 21 39  1                  90355.609901  0.100000   1.00000
 60 22 38  1 60 21 39  0                  90356.286261  0.100000   1.00000
 49 32 17  0 49 31 18  1                  90415.242742  0.100000   1.00000
 49 32 18  0 49 31 19  1                  90415.242742  0.100000   1.00000
 41 31 10  0 41 30 11  1                  90450.967214  0.100000   1.00000
 41 31 11  0 41 30 12  1                  90450.967214  0.100000   1.00000
 41 31 11  1 41 30 12  0                  90451.791638  0.100000   1.00000
 41 31 10  1 41 30 11  0                  90451.791638  0.100000   1.00000
 30  3 27  0 29  4 26  1                  90496.544892  0.100000   1.00000
 30  4 27  0 29  3 26  1                  90496.544892  0.100000   1.00000
 30  4 27  0 29  4 26  1                  90496.544892  0.100000   1.00000
 30  3 27  0 29  3 26  1                  90496.544892  0.100000   1.00000
 30  3 27  1 29  3 26  0                  90497.116530  0.100000   1.00000
 30  3 27  1 29  4 26  0                  90497.116530  0.100000   1.00000
 30  4 27  1 29  3 26  0                  90497.116530  0.100000   1.00000
 30  4 27  1 29  4 26  0                  90497.116530  0.100000   1.00000
 31  2 29  0 30  3 28  1                  90497.116530  0.100000   1.00000
 31  3 29  0 30  2 28  1                  90497.116530  0.100000   1.00000
 31  3 29  0 30  3 28  1                  90497.116530  0.100000   1.00000
 31  2 29  0 30  2 28  1                  90497.116530  0.100000   1.00000
 31  2 29  1 30  2 28  0                  90497.852892  0.100000   1.00000
 31  2 29  1 30  3 28  0                  90497.852892  0.100000   1.00000
 31  3 29  1 30  2 28  0                  90497.852892  0.100000   1.00000
 31  3 29  1 30  3 28  0                  90497.852892  0.100000   1.00000
 32  1 31  0 31  2 30  1                  90501.524414  0.100000   1.00000
 32  2 31  0 31  1 30  1                  90501.524414  0.100000   1.00000
 32  2 31  0 31  2 30  1                  90501.524414  0.100000   1.00000
 32  1 31  0 31  1 30  1                  90501.524414  0.100000   1.00000
 32  1 31  1 31  1 30  0                  90502.187023  0.100000   1.00000
 32  1 31  1 31  2 30  0                  90502.187023  0.100000   1.00000
 32  2 31  1 31  1 30  0                  90502.187023  0.100000   1.00000
 32  2 31  1 31  2 30  0                  90502.187023  0.100000   1.00000
 29  4 25  0 28  5 24  1                  90503.402192  0.100000   1.00000
 29  5 25  0 28  4 24  1                  90503.402192  0.100000   1.00000
 29  5 25  0 28  5 24  1                  90503.402192  0.100000   1.00000
 29  4 25  0 28  4 24  1                  90503.402192  0.100000   1.00000
 29  4 25  1 28  4 24  0                  90504.085462  0.100000   1.00000
 29  4 25  1 28  5 24  0                  90504.085462  0.100000   1.00000
 29  5 25  1 28  4 24  0                  90504.085462  0.100000   1.00000
 29  5 25  1 28  5 24  0                  90504.085462  0.100000   1.00000
 33  0 33  0 32  1 32  1                  90507.358804  0.100000   1.00000
 33  1 33  0 32  0 32  1                  90507.358804  0.100000   1.00000
 33  1 33  0 32  1 32  1                  90507.358804  0.100000   1.00000
 33  0 33  0 32  0 32  1                  90507.358804  0.100000   1.00000
 33  0 33  1 32  0 32  0                  90508.183394  0.100000   1.00000
 33  0 33  1 32  1 32  0                  90508.183394  0.100000   1.00000
 33  1 33  1 32  0 32  0                  90508.183394  0.100000   1.00000
 33  1 33  1 32  1 32  0                  90508.183394  0.100000   1.00000
 28  5 23  0 27  6 22  1                  90524.807013  0.100000   1.00000
 28  6 23  0 27  6 22  1                  90524.807013  0.100000   1.00000
 28  5 23  0 27  5 22  1                  90524.807013  0.100000   1.00000
 28  6 23  0 27  5 22  1                  90524.807013  0.100000   1.00000
 28  6 23  1 27  5 22  0                  90525.474278  0.100000   1.00000
 28  5 23  1 27  6 22  0                  90525.474278  0.100000   1.00000
 28  6 23  1 27  6 22  0                  90525.474278  0.100000   1.00000
 28  5 23  1 27  5 22  0                  90525.474278  0.100000   1.00000
 27  6 21  0 26  7 20  1                  90575.052657  0.100000   1.00000
 27  7 21  0 26  7 20  1                  90575.052657  0.100000   1.00000
 27  7 21  1 26  7 20  0                  90575.618783  0.100000   1.00000
 27  6 21  1 26  7 20  0                  90575.618783  0.100000   1.00000
 63 25 39  0 63 24 40  1                  90710.711073  0.100000   1.00000
 41  7 34  0 41  6 35  1                  90727.888737  0.100000   1.00000
 41  8 34  0 41  7 35  1                  90727.888737  0.100000   1.00000
 41  8 34  1 41  7 35  0                  90728.398958  0.100000   1.00000
 41  7 34  1 41  6 35  0                  90728.398958  0.100000   1.00000
 66 26 40  1 66 25 41  0                  90738.915951  0.100000   1.00000
 52 16 36  0 52 15 37  1                  90758.894600  0.100000   1.00000
 52 17 36  0 52 16 37  1                  90758.894600  0.100000   1.00000
 52 17 36  1 52 16 37  0                  90759.426659  0.100000   1.00000
 52 16 36  1 52 15 37  0                  90759.426659  0.100000   1.00000
 56 19 37  0 56 18 38  1                  90843.862540  0.100000   1.00000
 56 20 37  0 56 19 38  1                  90843.862540  0.100000   1.00000
 56 20 37  1 56 19 38  0                  90844.544558  0.100000   1.00000
 56 19 37  1 56 18 38  0                  90844.544558  0.100000   1.00000
 47 12 35  0 47 11 36  1                  90863.574579  0.100000   1.00000
 47 13 35  0 47 12 36  1                  90863.574579  0.100000   1.00000
 47 13 35  1 47 12 36  0                  90864.028235  0.100000   1.00000
 47 12 35  1 47 11 36  0                  90864.028235  0.100000   1.00000
 59 34 25  1 59 33 26  0                  90893.685685  0.100000   1.00000
 67 36 32  1 67 35 33  0                  90893.685685  0.100000   1.00000
 48 32 16  0 48 31 17  1                  90972.808918  0.100000   1.00000
 48 32 17  0 48 31 18  1                  90972.808918  0.100000   1.00000
 48 32 17  1 48 31 18  0                  90973.432828  0.100000   1.00000
 48 32 16  1 48 31 17  0                  90973.432828  0.100000   1.00000
 39 31  8  0 39 30  9  1                  91084.421385  0.100000   1.00000
 39 31  9  0 39 30 10  1                  91084.421385  0.100000   1.00000
 39 31  8  1 39 30  9  0                  91085.000945  0.100000   1.00000
 39 31  9  1 39 30 10  0                  91085.000945  0.100000   1.00000
 40  6 34  1 40  5 35  0                  91137.695385  0.100000   1.00000
 40  7 34  1 40  6 35  0                  91137.695385  0.100000   1.00000
 38 31  7  0 38 30  8  1                  91363.542577  0.100000   1.00000
 38 31  8  0 38 30  9  1                  91363.542577  0.100000   1.00000
 38 31  8  1 38 30  9  0                  91364.033778  0.100000   1.00000
 38 31  7  1 38 30  8  0                  91364.033778  0.100000   1.00000
 74 32 43  1 74 31 44  0                  91374.520970  0.100000   1.00000
 16 11  6  0 15 10  5  1                  91386.826536  0.100000   1.00000
 16 11  6  1 15 10  5  0                  91387.710283  0.100000   1.00000
 51 15 36  0 51 14 37  1                  91566.039881  0.100000   1.00000
 51 16 36  0 51 15 37  1                  91566.039881  0.100000   1.00000
 51 16 36  1 51 15 37  0                  91566.650478  0.100000   1.00000
 51 15 36  1 51 14 37  0                  91566.650478  0.100000   1.00000
 59 22 38  0 59 21 39  1                  91603.179156  0.100000   1.00000
 53 33 20  0 53 32 21  1                  91731.113214  0.100000   1.00000
 53 33 21  0 53 32 22  1                  91731.113214  0.100000   1.00000
 70 37 34  0 70 36 35  1                  91740.424260  0.100000   1.00000
 70 37 34  1 70 36 35  0                  91741.086395  0.100000   1.00000
 46 32 14  0 46 31 15  1                  91964.134989  0.100000   1.00000
 46 32 15  0 46 31 16  1                  91964.134989  0.100000   1.00000
 46 32 15  1 46 31 16  0                  91964.833243  0.100000   1.00000
 46 32 14  1 46 31 15  0                  91964.833243  0.100000   1.00000
 84 38 47  0 84 37 48  1                  92045.498227  0.100000   1.00000
 84 38 47  1 84 37 48  0                  92046.100107  0.100000   1.00000
 35 31  4  0 35 30  5  1                  92070.916717  0.100000   1.00000
 35 31  5  0 35 30  6  1                  92070.916717  0.100000   1.00000
 35 31  5  1 35 30  6  0                  92071.463986  0.100000   1.00000
 35 31  4  1 35 30  5  0                  92071.463986  0.100000   1.00000
 34 31  3  0 34 30  4  1                  92268.064013  0.100000   1.00000
 34 31  4  0 34 30  5  1                  92268.064013  0.100000   1.00000
 50 14 36  0 50 13 37  1                  92310.010109  0.100000   1.00000
 50 15 36  0 50 14 37  1                  92310.010109  0.100000   1.00000
 50 15 36  1 50 14 37  0                  92310.615754  0.100000   1.00000
 50 14 36  1 50 13 37  0                  92310.615754  0.100000   1.00000
 68 28 41  1 68 27 42  0                  92392.251742  0.100000   1.00000
 65 25 40  0 65 24 41  1                  92396.611719  0.100000   1.00000
 45 32 13  1 45 31 14  0                  92404.990601  0.100000   1.00000
 45 32 14  1 45 31 15  0                  92404.990601  0.100000   1.00000
 52 33 19  0 52 32 20  1                  92405.798289  0.100000   1.00000
 52 33 20  0 52 32 21  1                  92405.798289  0.100000   1.00000
 52 33 20  1 52 32 21  0                  92406.338160  0.100000   1.00000
 52 33 19  1 52 32 20  0                  92406.338160  0.100000   1.00000
 65 26 40  0 65 25 41  1                  92409.078207  0.100000   1.00000
 73 38 36  0 73 37 37  1                  92418.101228  0.100000   1.00000
 73 38 36  1 73 37 37  0                  92418.765823  0.100000   1.00000
 44  9 35  0 44  8 36  1                  92532.755155  0.100000   1.00000
 44 10 35  0 44  9 36  1                  92532.755155  0.100000   1.00000
 44  9 35  1 44  8 36  0                  92533.320536  0.100000   1.00000
 44 10 35  1 44  9 36  0                  92533.320536  0.100000   1.00000
 57 34 23  0 57 33 24  1                  92735.798040  0.100000   1.00000
 57 34 24  0 57 33 25  1                  92735.798040  0.100000   1.00000
 54 17 37  0 54 16 38  1                  92761.203769  0.100000   1.00000
 54 18 37  0 54 17 38  1                  92761.203769  0.100000   1.00000
 54 17 37  1 54 16 38  0                  92761.705015  0.100000   1.00000
 54 18 37  1 54 17 38  0                  92761.705015  0.100000   1.00000
 44 32 12  0 44 31 13  1                  92811.295187  0.100000   1.00000
 44 32 13  0 44 31 14  1                  92811.295187  0.100000   1.00000
 44 32 12  1 44 31 13  0                  92811.928993  0.100000   1.00000
 44 32 13  1 44 31 14  0                  92811.928993  0.100000   1.00000
 49 13 36  0 49 12 37  1                  92996.767162  0.100000   1.00000
 49 14 36  0 49 13 37  1                  92996.767162  0.100000   1.00000
 51 33 18  0 51 32 19  1                  93029.215469  0.100000   1.00000
 51 33 19  0 51 32 20  1                  93029.215469  0.100000   1.00000
 43 32 11  0 43 31 12  1                  93187.424643  0.100000   1.00000
 43 32 12  0 43 31 13  1                  93187.424643  0.100000   1.00000
 43 32 12  1 43 31 13  0                  93187.943662  0.100000   1.00000
 43 32 11  1 43 31 12  0                  93187.943662  0.100000   1.00000
 31  3 28  0 30  4 27  1                  93197.365149  0.100000   1.00000
 31  4 28  0 30  3 27  1                  93197.365149  0.100000   1.00000
 31  4 28  0 30  4 27  1                  93197.365149  0.100000   1.00000
 31  3 28  0 30  3 27  1                  93197.365149  0.100000   1.00000
 31  3 28  1 30  3 27  0                  93197.991552  0.100000   1.00000
 31  3 28  1 30  4 27  0                  93197.991552  0.100000   1.00000
 31  4 28  1 30  3 27  0                  93197.991552  0.100000   1.00000
 31  4 28  1 30  4 27  0                  93197.991552  0.100000   1.00000
 32  2 30  1 31  3 29  0                  93199.136286  0.100000   1.00000
 32  3 30  1 31  2 29  0                  93199.136286  0.100000   1.00000
 32  3 30  1 31  3 29  0                  93199.136286  0.100000   1.00000
 32  2 30  1 31  2 29  0                  93199.136286  0.100000   1.00000
 33  1 32  0 32  2 31  1                  93203.097126  0.100000   1.00000
 33  2 32  0 32  1 31  1                  93203.097126  0.100000   1.00000
 33  2 32  0 32  2 31  1                  93203.097126  0.100000   1.00000
 30  4 26  0 29  4 25  1                  93203.097126  0.100000   1.00000
 30  4 26  0 29  5 25  1                  93203.097126  0.100000   1.00000
 30  5 26  0 29  4 25  1                  93203.097126  0.100000   1.00000
 30  5 26  0 29  5 25  1                  93203.097126  0.100000   1.00000
 33  1 32  0 32  1 31  1                  93203.097126  0.100000   1.00000
 33  1 32  1 32  1 31  0                  93203.708991  0.100000   1.00000
 33  1 32  1 32  2 31  0                  93203.708991  0.100000   1.00000
 33  2 32  1 32  1 31  0                  93203.708991  0.100000   1.00000
 33  2 32  1 32  2 31  0                  93203.708991  0.100000   1.00000
 30  4 26  1 29  4 25  0                  93203.708991  0.100000   1.00000
 30  4 26  1 29  5 25  0                  93203.708991  0.100000   1.00000
 30  5 26  1 29  4 25  0                  93203.708991  0.100000   1.00000
 30  5 26  1 29  5 25  0                  93203.708991  0.100000   1.00000
 34  0 34  0 33  1 33  1                  93209.139857  0.100000   1.00000
 34  1 34  0 33  0 33  1                  93209.139857  0.100000   1.00000
 34  1 34  0 33  1 33  1                  93209.139857  0.100000   1.00000
 34  0 34  0 33  0 33  1                  93209.139857  0.100000   1.00000
 34  0 34  1 33  0 33  0                  93209.748138  0.100000   1.00000
 34  0 34  1 33  1 33  0                  93209.748138  0.100000   1.00000
 34  1 34  1 33  0 33  0                  93209.748138  0.100000   1.00000
 34  1 34  1 33  1 33  0                  93209.748138  0.100000   1.00000
 29  5 24  0 28  6 23  1                  93221.818757  0.100000   1.00000
 29  6 24  0 28  6 23  1                  93221.818757  0.100000   1.00000
 29  5 24  0 28  5 23  1                  93221.818757  0.100000   1.00000
 29  6 24  0 28  5 23  1                  93221.818757  0.100000   1.00000
 29  5 24  1 28  6 23  0                  93222.315654  0.100000   1.00000
 29  6 24  1 28  6 23  0                  93222.315654  0.100000   1.00000
 29  5 24  1 28  5 23  0                  93222.315654  0.100000   1.00000
 29  6 24  1 28  5 23  0                  93222.315654  0.100000   1.00000
 69 37 33  1 69 36 34  0                  93302.318777  0.100000   1.00000
 27  7 20  0 26  8 19  1                  93357.117487  0.100000   1.00000
 25  9 16  0 24 10 15  1                  93445.233692  0.100000   1.00000
 25  9 16  1 24 10 15  0                  93445.869836  0.100000   1.00000
 84 42 42  1 84 41 43  0                  93487.041709  0.100000   1.00000
 26  8 18  0 25  9 17  1                  93534.096943  0.100000   1.00000
 26  8 18  1 25  9 17  0                  93534.914324  0.100000   1.00000
 50 33 17  0 50 32 18  1                  93605.982307  0.100000   1.00000
 50 33 18  0 50 32 19  1                  93605.982307  0.100000   1.00000
 50 33 18  1 50 32 19  0                  93606.735798  0.100000   1.00000
 50 33 17  1 50 32 18  0                  93606.735798  0.100000   1.00000
 15 13  3  0 14 12  2  1                  93925.932737  0.100000   1.00000
 15 13  2  0 14 12  3  1                  93925.932737  0.100000   1.00000
 15 13  3  1 14 12  2  0                  93926.617630  0.100000   1.00000
 15 13  2  1 14 12  3  0                  93926.617630  0.100000   1.00000
 19 10 10  0 18  9  9  1                  93928.860708  0.100000   1.00000
 19 10 10  1 18  9  9  0                  93929.440116  0.100000   1.00000
 67 26 41  0 67 25 42  1                  94068.896977  0.100000   1.00000
 49 33 16  0 49 32 17  1                  94140.562496  0.100000   1.00000
 49 33 17  0 49 32 18  1                  94140.562496  0.100000   1.00000
 49 33 17  1 49 32 18  0                  94140.877499  0.100000   1.00000
 49 33 16  1 49 32 17  0                  94140.877499  0.100000   1.00000
 40 32  8  0 40 31  9  1                  94151.757869  0.100000   1.00000
 40 32  9  0 40 31 10  1                  94151.757869  0.100000   1.00000
 47 11 36  1 47 10 37  0                  94218.095002  0.100000   1.00000
 47 12 36  1 47 11 37  0                  94218.095002  0.100000   1.00000
 55 34 21  0 55 33 22  1                  94298.358753  0.100000   1.00000
 55 34 21  1 55 33 22  0                  94299.026410  0.100000   1.00000
 52 15 37  0 52 14 38  1                  94386.920029  0.100000   1.00000
 52 16 37  0 52 15 38  1                  94386.920029  0.100000   1.00000
 52 16 37  1 52 15 38  0                  94387.238589  0.100000   1.00000
 52 15 37  1 52 14 38  0                  94387.238589  0.100000   1.00000
 16 12  5  1 15 11  4  0                  94545.196448  0.100000   1.00000
 16 12  4  0 15 11  5  1                  94546.624784  0.100000   1.00000
 48 33 15  0 48 32 16  1                  94635.227607  0.100000   1.00000
 48 33 16  0 48 32 17  1                  94635.227607  0.100000   1.00000
 48 33 16  1 48 32 17  0                  94635.880189  0.100000   1.00000
 48 33 15  1 48 32 16  0                  94635.880189  0.100000   1.00000
 68 37 31  1 68 36 32  0                  94706.787504  0.100000   1.00000
 56 18 38  0 56 17 39  1                  94741.685089  0.100000   1.00000
 56 19 38  0 56 18 39  1                  94741.685089  0.100000   1.00000
 56 19 38  1 56 18 39  0                  94742.278265  0.100000   1.00000
 56 18 38  1 56 17 39  0                  94742.278265  0.100000   1.00000
 37 32  5  0 37 31  6  1                  94906.688461  0.100000   1.00000
 37 32  6  0 37 31  7  1                  94906.688461  0.100000   1.00000
 47 33 14  0 47 32 15  1                  95093.838876  0.100000   1.00000
 47 33 15  0 47 32 16  1                  95093.838876  0.100000   1.00000
 59 35 25  1 59 34 26  0                  95258.664350  0.100000   1.00000
 45  9 36  0 45  8 37  1                  95262.100186  0.100000   1.00000
 45 10 36  0 45  9 37  1                  95262.100186  0.100000   1.00000
 45 10 36  1 45  9 37  0                  95262.703540  0.100000   1.00000
 45  9 36  1 45  8 37  0                  95262.703540  0.100000   1.00000
 26 11 15  0 25 12 14  1                  95333.208860  0.100000   1.00000
 46 33 13  0 46 32 14  1                  95518.775183  0.100000   1.00000
 46 33 14  0 46 32 15  1                  95518.775183  0.100000   1.00000
 55 17 38  0 55 16 39  1                  95625.561075  0.100000   1.00000
 55 18 38  0 55 17 39  1                  95625.561075  0.100000   1.00000
 55 18 38  1 55 17 39  0                  95626.181689  0.100000   1.00000
 55 17 38  1 55 16 39  0                  95626.181689  0.100000   1.00000
 53 34 19  0 53 33 20  1                  95634.891167  0.100000   1.00000
 53 34 20  0 53 33 21  1                  95634.891167  0.100000   1.00000
 53 34 20  1 53 33 21  0                  95635.572591  0.100000   1.00000
 53 34 19  1 53 33 20  0                  95635.572591  0.100000   1.00000
 59 20 39  0 59 19 40  1                  95701.259539  0.100000   1.00000
 59 21 39  0 59 20 40  1                  95701.259539  0.100000   1.00000
 59 21 39  1 59 20 40  0                  95701.706592  0.100000   1.00000
 59 20 39  1 59 19 40  0                  95701.706592  0.100000   1.00000
 44  8 36  0 44  7 37  1                  95726.637425  0.100000   1.00000
 44  9 36  0 44  8 37  1                  95726.637425  0.100000   1.00000
 44  9 36  1 44  8 37  0                  95727.227445  0.100000   1.00000
 44  8 36  1 44  7 37  0                  95727.227445  0.100000   1.00000
 69 28 42  1 69 27 43  0                  95738.457175  0.100000   1.00000
 50 13 37  0 50 12 38  1                  95775.187194  0.100000   1.00000
 50 14 37  0 50 13 38  1                  95775.187194  0.100000   1.00000
 50 13 37  1 50 12 38  0                  95775.702572  0.100000   1.00000
 50 14 37  1 50 13 38  0                  95775.702572  0.100000   1.00000
 63 36 27  0 63 35 28  1                  95858.614050  0.100000   1.00000
 63 36 28  1 63 35 29  0                  95860.194691  0.100000   1.00000
 32  3 29  0 31  4 28  1                  95898.256752  0.100000   1.00000
 32  4 29  0 31  3 28  1                  95898.256752  0.100000   1.00000
 32  4 29  0 31  4 28  1                  95898.256752  0.100000   1.00000
 32  3 29  0 31  3 28  1                  95898.256752  0.100000   1.00000
 32  3 29  1 31  3 28  0                  95898.980491  0.100000   1.00000
 32  3 29  1 31  4 28  0                  95898.980491  0.100000   1.00000
 32  4 29  1 31  3 28  0                  95898.980491  0.100000   1.00000
 32  4 29  1 31  4 28  0                  95898.980491  0.100000   1.00000
 33  2 31  0 32  3 30  1                  95899.850440  0.100000   1.00000
 33  3 31  0 32  2 30  1                  95899.850440  0.100000   1.00000
 33  3 31  0 32  3 30  1                  95899.850440  0.100000   1.00000
 33  2 31  0 32  2 30  1                  95899.850440  0.100000   1.00000
 33  2 31  1 32  2 30  0                  95900.485856  0.100000   1.00000
 33  2 31  1 32  3 30  0                  95900.485856  0.100000   1.00000
 33  3 31  1 32  2 30  0                  95900.485856  0.100000   1.00000
 33  3 31  1 32  3 30  0                  95900.485856  0.100000   1.00000
 31  4 27  0 30  5 26  1                  95902.993393  0.100000   1.00000
 31  5 27  0 30  4 26  1                  95902.993393  0.100000   1.00000
 31  5 27  0 30  5 26  1                  95902.993393  0.100000   1.00000
 31  4 27  0 30  4 26  1                  95902.993393  0.100000   1.00000
 31  4 27  1 30  4 26  0                  95903.518288  0.100000   1.00000
 31  4 27  1 30  5 26  0                  95903.518288  0.100000   1.00000
 31  5 27  1 30  4 26  0                  95903.518288  0.100000   1.00000
 31  5 27  1 30  5 26  0                  95903.518288  0.100000   1.00000
 34  1 33  0 33  2 32  1                  95904.805222  0.100000   1.00000
 34  2 33  0 33  1 32  1                  95904.805222  0.100000   1.00000
 34  2 33  0 33  2 32  1                  95904.805222  0.100000   1.00000
 34  1 33  0 33  1 32  1                  95904.805222  0.100000   1.00000
 34  1 33  1 33  2 32  0                  95905.183831  0.100000   1.00000
 34  2 33  1 33  1 32  0                  95905.183831  0.100000   1.00000
 34  2 33  1 33  2 32  0                  95905.183831  0.100000   1.00000
 34  1 33  1 33  1 32  0                  95905.183831  0.100000   1.00000
 35  0 35  0 34  1 34  1                  95910.765150  0.100000   1.00000
 35  1 35  0 34  0 34  1                  95910.765150  0.100000   1.00000
 35  1 35  0 34  1 34  1                  95910.765150  0.100000   1.00000
 35  0 35  0 34  0 34  1                  95910.765150  0.100000   1.00000
 35  0 35  1 34  1 34  0                  95911.301282  0.100000   1.00000
 35  1 35  1 34  0 34  0                  95911.301282  0.100000   1.00000
 35  1 35  1 34  1 34  0                  95911.301282  0.100000   1.00000
 35  0 35  1 34  0 34  0                  95911.301282  0.100000   1.00000
 58 35 23  0 58 34 24  1                  96089.806786  0.100000   1.00000
 58 35 24  0 58 34 25  1                  96089.806786  0.100000   1.00000
 58 35 24  1 58 34 25  0                  96090.282482  0.100000   1.00000
 58 35 23  1 58 34 24  0                  96090.282482  0.100000   1.00000
 43  7 36  0 43  6 37  1                  96156.476464  0.100000   1.00000
 43  8 36  0 43  7 37  1                  96156.476464  0.100000   1.00000
 43  7 36  1 43  6 37  0                  96156.985198  0.100000   1.00000
 43  8 36  1 43  7 37  0                  96156.985198  0.100000   1.00000
 27  9 19  0 26  8 18  1                  96211.079106  0.100000   1.00000
 27  9 19  1 26  8 18  0                  96211.724134  0.100000   1.00000
 52 34 18  1 52 33 19  0                  96231.173311  0.100000   1.00000
 52 34 19  1 52 33 20  0                  96231.173311  0.100000   1.00000
 44 33 11  0 44 32 12  1                  96277.183152  0.100000   1.00000
 44 33 12  0 44 32 13  1                  96277.183152  0.100000   1.00000
 44 33 12  1 44 32 13  0                  96277.719777  0.100000   1.00000
 44 33 11  1 44 32 12  0                  96277.719777  0.100000   1.00000
 54 16 38  0 54 15 39  1                  96442.337496  0.100000   1.00000
 54 17 38  0 54 16 39  1                  96442.337496  0.100000   1.00000
 54 17 38  1 54 16 39  0                  96442.886576  0.100000   1.00000
 54 16 38  1 54 15 39  0                  96442.886576  0.100000   1.00000
 77 33 45  1 77 32 46  0                  96490.279934  0.100000   1.00000
 58 19 39  1 58 18 40  0                  96701.412493  0.100000   1.00000
 58 20 39  1 58 19 40  0                  96701.412493  0.100000   1.00000
 51 34 17  0 51 33 18  1                  96783.393236  0.100000   1.00000
 51 34 18  0 51 33 19  1                  96783.393236  0.100000   1.00000
 51 34 18  1 51 33 19  0                  96784.056613  0.100000   1.00000
 51 34 17  1 51 33 18  0                  96784.056613  0.100000   1.00000
 57 35 22  1 57 34 23  0                  96859.360544  0.100000   1.00000
 57 35 23  1 57 34 24  0                  96859.360544  0.100000   1.00000
 48 11 37  0 48 10 38  1                  96965.731891  0.100000   1.00000
 48 12 37  0 48 11 38  1                  96965.731891  0.100000   1.00000
 48 12 37  1 48 11 38  0                  96966.294564  0.100000   1.00000
 48 11 37  1 48 10 38  0                  96966.294564  0.100000   1.00000
 15 14  2  1 14 13  1  0                  96980.489254  0.100000   1.00000
 15 14  1  1 14 13  2  0                  96980.489254  0.100000   1.00000
 53 15 38  0 53 14 39  1                  97198.014395  0.100000   1.00000
 53 16 38  0 53 15 39  1                  97198.014395  0.100000   1.00000
 53 15 38  1 53 14 39  0                  97198.633344  0.100000   1.00000
 53 16 38  1 53 15 39  0                  97198.633344  0.100000   1.00000
 41 33  8  0 41 32  9  1                  97216.402652  0.100000   1.00000
 41 33  9  0 41 32 10  1                  97216.402652  0.100000   1.00000
 41 33  9  1 41 32 10  0                  97217.055182  0.100000   1.00000
 41 33  8  1 41 32  9  0                  97217.055182  0.100000   1.00000
 40  4 36  0 40  3 37  1                  97261.004976  0.100000   1.00000
 40  5 36  0 40  4 37  1                  97261.004976  0.100000   1.00000
 50 34 16  0 50 33 17  1                  97296.473661  0.100000   1.00000
 50 34 17  0 50 33 18  1                  97296.473661  0.100000   1.00000
 50 34 17  1 50 33 18  0                  97297.174298  0.100000   1.00000
 50 34 16  1 50 33 17  0                  97297.174298  0.100000   1.00000
 71 28 43  0 71 27 44  1                  97344.165873  0.100000   1.00000
 71 28 43  1 71 27 44  0                  97344.497019  0.100000   1.00000
 40 33  7  0 40 32  8  1                  97483.267422  0.100000   1.00000
 40 33  8  0 40 32  9  1                  97483.267422  0.100000   1.00000
 40 33  8  1 40 32  9  0                  97483.980535  0.100000   1.00000
 40 33  7  1 40 32  8  0                  97483.980535  0.100000   1.00000
 47 10 37  0 47  9 38  1                  97496.701094  0.100000   1.00000
 47 11 37  0 47 10 38  1                  97496.701094  0.100000   1.00000
 47 11 37  1 47 10 38  0                  97497.307839  0.100000   1.00000
 47 10 37  1 47  9 38  0                  97497.307839  0.100000   1.00000
 56 35 21  0 56 34 22  1                  97571.537010  0.100000   1.00000
 56 35 22  0 56 34 23  1                  97571.537010  0.100000   1.00000
 61 21 40  1 61 20 41  0                  97598.806771  0.100000   1.00000
 61 22 40  1 61 21 41  0                  97598.806771  0.100000   1.00000
 57 18 39  0 57 17 40  1                  97623.441530  0.100000   1.00000
 57 19 39  0 57 18 40  1                  97623.441530  0.100000   1.00000
 57 18 39  1 57 17 40  0                  97624.090161  0.100000   1.00000
 57 19 39  1 57 18 40  0                  97624.090161  0.100000   1.00000
 16 13  4  0 15 12  3  1                  97632.950666  0.100000   1.00000
 16 13  3  0 15 12  4  1                  97632.950666  0.100000   1.00000
 49 34 15  0 49 33 16  1                  97772.995782  0.100000   1.00000
 49 34 16  0 49 33 17  1                  97772.995782  0.100000   1.00000
 49 34 16  1 49 33 17  0                  97773.589749  0.100000   1.00000
 49 34 15  1 49 33 16  0                  97773.589749  0.100000   1.00000
 61 36 25  1 61 35 26  0                  97775.799917  0.100000   1.00000
 61 36 26  1 61 35 27  0                  97775.799917  0.100000   1.00000
 52 14 38  0 52 13 39  1                  97898.186909  0.100000   1.00000
 52 15 38  0 52 14 39  1                  97898.186909  0.100000   1.00000
 52 15 38  1 52 14 39  0                  97898.768241  0.100000   1.00000
 52 14 38  1 52 13 39  0                  97898.768241  0.100000   1.00000
 38 33  5  0 38 32  6  1                  97957.115208  0.100000   1.00000
 38 33  6  0 38 32  7  1                  97957.115208  0.100000   1.00000
 17 12  5  0 16 11  6  1                  98213.335216  0.100000   1.00000
 17 12  5  1 16 11  6  0                  98213.901661  0.100000   1.00000
 55 35 20  0 55 34 21  1                  98232.678833  0.100000   1.00000
 55 35 21  0 55 34 22  1                  98232.678833  0.100000   1.00000
 56 17 39  0 56 16 40  1                  98476.772606  0.100000   1.00000
 56 18 39  0 56 17 40  1                  98476.772606  0.100000   1.00000
 69 38 32  0 69 37 33  1                  98476.772606  0.100000   1.00000
 69 38 32  1 69 37 33  0                  98477.276739  0.100000   1.00000
 56 17 39  1 56 16 40  0                  98477.276739  0.100000   1.00000
 56 18 39  1 56 17 40  0                  98477.276739  0.100000   1.00000
 51 13 38  0 51 12 39  1                  98547.528686  0.100000   1.00000
 51 14 38  0 51 13 39  1                  98547.528686  0.100000   1.00000
 51 14 38  1 51 13 39  0                  98548.289965  0.100000   1.00000
 51 13 38  1 51 12 39  0                  98548.289965  0.100000   1.00000
 33  3 30  0 32  4 29  1                  98599.408069  0.100000   1.00000
 33  4 30  0 32  3 29  1                  98599.408069  0.100000   1.00000
 33  4 30  0 32  4 29  1                  98599.408069  0.100000   1.00000
 33  3 30  0 32  3 29  1                  98599.408069  0.100000   1.00000
 33  3 30  1 32  3 29  0                  98599.957894  0.100000   1.00000
 33  3 30  1 32  4 29  0                  98599.957894  0.100000   1.00000
 33  4 30  1 32  3 29  0                  98599.957894  0.100000   1.00000
 33  4 30  1 32  4 29  0                  98599.957894  0.100000   1.00000
 34  2 32  0 33  3 31  1                  98601.439159  0.100000   1.00000
 34  3 32  0 33  2 31  1                  98601.439159  0.100000   1.00000
 34  3 32  0 33  3 31  1                  98601.439159  0.100000   1.00000
 34  2 32  0 33  2 31  1                  98601.439159  0.100000   1.00000
 34  2 32  1 33  2 31  0                  98601.839142  0.100000   1.00000
 34  2 32  1 33  3 31  0                  98601.839142  0.100000   1.00000
 34  3 32  1 33  2 31  0                  98601.839142  0.100000   1.00000
 34  3 32  1 33  3 31  0                  98601.839142  0.100000   1.00000
 32  4 28  0 31  5 27  1                  98603.029868  0.100000   1.00000
 32  5 28  0 31  4 27  1                  98603.029868  0.100000   1.00000
 32  5 28  0 31  5 27  1                  98603.029868  0.100000   1.00000
 32  4 28  0 31  4 27  1                  98603.029868  0.100000   1.00000
 32  4 28  1 31  4 27  0                  98603.797952  0.100000   1.00000
 32  4 28  1 31  5 27  0                  98603.797952  0.100000   1.00000
 32  5 28  1 31  4 27  0                  98603.797952  0.100000   1.00000
 32  5 28  1 31  5 27  0                  98603.797952  0.100000   1.00000
 35  1 34  0 34  2 33  1                  98606.078307  0.100000   1.00000
 35  2 34  0 34  1 33  1                  98606.078307  0.100000   1.00000
 35  2 34  0 34  2 33  1                  98606.078307  0.100000   1.00000
 35  1 34  0 34  1 33  1                  98606.078307  0.100000   1.00000
 35  1 34  1 34  1 33  0                  98606.751166  0.100000   1.00000
 35  1 34  1 34  2 33  0                  98606.751166  0.100000   1.00000
 35  2 34  1 34  1 33  0                  98606.751166  0.100000   1.00000
 35  2 34  1 34  2 33  0                  98606.751166  0.100000   1.00000
 36  0 36  0 35  1 35  1                  98612.305236  0.100000   1.00000
 36  1 36  0 35  0 35  1                  98612.305236  0.100000   1.00000
 36  1 36  0 35  1 35  1                  98612.305236  0.100000   1.00000
 36  0 36  0 35  0 35  1                  98612.305236  0.100000   1.00000
 36  0 36  1 35  0 35  0                  98612.835109  0.100000   1.00000
 36  0 36  1 35  1 35  0                  98612.835109  0.100000   1.00000
 36  1 36  1 35  0 35  0                  98612.835109  0.100000   1.00000
 36  1 36  1 35  1 35  0                  98612.835109  0.100000   1.00000
 31  5 26  0 30  6 25  1                  98616.966957  0.100000   1.00000
 31  6 26  0 30  5 25  1                  98616.966957  0.100000   1.00000
 31  6 26  0 30  6 25  1                  98616.966957  0.100000   1.00000
 31  5 26  0 30  5 25  1                  98616.966957  0.100000   1.00000
 29  7 22  0 28  8 21  1                  98719.237443  0.100000   1.00000
 29  8 22  0 28  8 21  1                  98719.237443  0.100000   1.00000
 29  7 22  0 28  7 21  1                  98719.237443  0.100000   1.00000
 29  8 22  0 28  7 21  1                  98719.237443  0.100000   1.00000
 67 25 42  1 67 24 43  0                  98781.676474  0.100000   1.00000
 54 35 19  0 54 34 20  1                  98846.693036  0.100000   1.00000
 54 35 20  0 54 34 21  1                  98846.693036  0.100000   1.00000
 54 35 20  1 54 34 21  0                  98847.273465  0.100000   1.00000
 54 35 19  1 54 34 20  0                  98847.273465  0.100000   1.00000
 44  7 37  0 44  6 38  1                  98868.851616  0.100000   1.00000
 44  8 37  0 44  7 38  1                  98868.851616  0.100000   1.00000
 44  8 37  1 44  7 38  0                  98869.366213  0.100000   1.00000
 44  7 37  1 44  6 38  0                  98869.366213  0.100000   1.00000
 73 29 44  0 73 28 45  1                  98946.917135  0.100000   1.00000
 73 30 44  0 73 29 45  1                  98977.758887  0.100000   1.00000
 73 30 44  1 73 29 45  0                  98978.416848  0.100000   1.00000
 70 27 43  1 70 26 44  0                  99012.669912  0.100000   1.00000
 27  9 18  1 26 10 17  0                  99070.036668  0.100000   1.00000
 27 10 18  0 26  9 17  1                  99256.730250  0.100000   1.00000
 27 10 18  1 26  9 17  0                  99257.391050  0.100000   1.00000
 43  6 37  0 43  5 38  1                  99261.181601  0.100000   1.00000
 43  7 37  0 43  6 38  1                  99261.181601  0.100000   1.00000
 43  6 37  1 43  5 38  0                  99261.569960  0.100000   1.00000
 43  6 37  1 43  5 38  0                  99261.569960  0.100000   1.00000
 55 16 39  1 55 15 40  0                  99267.553323  0.100000   1.00000
 55 16 39  1 55 15 40  0                  99267.553323  0.100000   1.00000
 45 34 11  1 45 33 12  0                  99363.214770  0.100000   1.00000
 45 34 12  1 45 33 13  0                  99363.214770  0.100000   1.00000
 63 22 41  0 63 21 42  1                  99474.657808  0.100000   1.00000
 63 23 41  0 63 22 42  1                  99474.657808  0.100000   1.00000
 82 42 40  0 82 41 41  1                  99474.657808  0.100000   1.00000
 82 42 40  1 82 41 41  0                  99475.146892  0.100000   1.00000
 63 22 41  1 63 21 42  0                  99475.146892  0.100000   1.00000
 63 23 41  1 63 22 42  0                  99475.146892  0.100000   1.00000
 72 39 33  1 72 38 34  0                  99553.800629  0.100000   1.00000
 49 11 38  0 49 10 39  1                  99710.254652  0.100000   1.00000
 49 12 38  0 49 11 39  1                  99710.254652  0.100000   1.00000
 49 12 38  1 49 11 39  0                  99710.927313  0.100000   1.00000
 49 11 38  1 49 10 39  0                  99710.927313  0.100000   1.00000
 41  4 37  0 41  3 38  1                  99960.684413  0.100000   1.00000
 41  5 37  0 41  4 38  1                  99960.684413  0.100000   1.00000
 41  4 37  1 41  3 38  0                  99961.378123  0.100000   1.00000
 41  5 37  1 41  4 38  0                  99961.378123  0.100000   1.00000
 43 34  9  0 43 33 10  1                  99996.432532  0.100000   1.00000
 43 34 10  0 43 33 11  1                  99996.432532  0.100000   1.00000
 43 34 10  1 43 33 11  0                  99996.977432  0.100000   1.00000
 43 34  9  1 43 33 10  0                  99996.977432  0.100000   1.00000
 54 15 39  0 54 14 40  1                 100000.323447  0.100000   1.00000
 54 16 39  0 54 15 40  1                 100000.323447  0.100000   1.00000
 54 15 39  1 54 14 40  0                 100001.103379  0.100000   1.00000
 54 16 39  1 54 15 40  0                 100001.103379  0.100000   1.00000
 15 15  1  0 14 14  0  1                 100028.342869  0.100000   1.00000
 15 15  0  0 14 14  1  1                 100028.342869  0.100000   1.00000
 15 15  0  1 14 14  1  0                 100028.960896  0.100000   1.00000
 15 15  1  1 14 14  0  0                 100028.960896  0.100000   1.00000
 58 36 22  0 58 35 23  1                 100143.438661  0.100000   1.00000
 58 36 23  0 58 35 24  1                 100143.438661  0.100000   1.00000
 58 36 23  1 58 35 24  0                 100144.014545  0.100000   1.00000
 58 36 22  1 58 35 23  0                 100144.014545  0.100000   1.00000
 48 10 38  0 48  9 39  1                 100230.540664  0.100000   1.00000
 48 11 38  0 48 10 39  1                 100230.540664  0.100000   1.00000
 48 11 38  1 48 10 39  0                 100231.063112  0.100000   1.00000
 48 10 38  1 48  9 39  0                 100231.063112  0.100000   1.00000
 42 34  8  0 42 33  9  1                 100278.739143  0.100000   1.00000
 42 34  9  0 42 33 10  1                 100278.739143  0.100000   1.00000
 42 34  9  1 42 33 10  0                 100279.502171  0.100000   1.00000
 42 34  8  1 42 33  9  0                 100279.502171  0.100000   1.00000
 63 37 26  0 63 36 27  1                 100286.952664  0.100000   1.00000
 63 37 27  0 63 36 28  1                 100286.952664  0.100000   1.00000
 63 37 27  1 63 36 28  0                 100287.500061  0.100000   1.00000
 63 37 26  1 63 36 27  0                 100287.500061  0.100000   1.00000
 58 18 40  0 58 17 41  1                 100490.705654  0.100000   1.00000
 69 26 43  0 69 25 44  1                 100522.460901  0.100000   1.00000
 69 26 43  1 69 25 44  0                 100522.877832  0.100000   1.00000
 62 21 41  1 62 20 42  0                 100557.867540  0.100000   1.00000
 62 22 41  1 62 21 42  0                 100557.867540  0.100000   1.00000
 75 31 45  0 75 30 46  1                 100564.967847  0.100000   1.00000
 75 31 45  1 75 30 46  0                 100565.379204  0.100000   1.00000
 72 28 44  0 72 27 45  1                 100677.512948  0.100000   1.00000
 53 14 39  1 53 13 40  0                 100681.851432  0.100000   1.00000
 53 15 39  1 53 14 40  0                 100681.851432  0.100000   1.00000
 16 14  3  1 15 13  2  0                 100697.182724  0.100000   1.00000
 16 14  2  1 15 13  3  0                 100697.182724  0.100000   1.00000
 50 35 15  0 50 34 16  1                 100902.221726  0.100000   1.00000
 50 35 16  0 50 34 17  1                 100902.221726  0.100000   1.00000
 50 35 16  1 50 34 17  0                 100903.019025  0.100000   1.00000
 50 35 15  1 50 34 16  0                 100903.019025  0.100000   1.00000
 46  8 38  0 46  7 39  1                 101162.971278  0.100000   1.00000
 46  9 38  0 46  8 39  1                 101162.971278  0.100000   1.00000
 46  8 38  1 46  7 39  0                 101163.343847  0.100000   1.00000
 46  9 38  1 46  8 39  0                 101163.343847  0.100000   1.00000
 34  3 31  0 33  4 30  1                 101300.360862  0.100000   1.00000
 34  4 31  0 33  3 30  1                 101300.360862  0.100000   1.00000
 34  4 31  0 33  4 30  1                 101300.360862  0.100000   1.00000
 34  3 31  0 33  3 30  1                 101300.360862  0.100000   1.00000
 34  3 31  1 33  3 30  0                 101300.901668  0.100000   1.00000
 34  3 31  1 33  4 30  0                 101300.901668  0.100000   1.00000
 34  4 31  1 33  3 30  0                 101300.901668  0.100000   1.00000
 34  4 31  1 33  4 30  0                 101300.901668  0.100000   1.00000
 35  2 33  0 34  3 32  1                 101302.664131  0.100000   1.00000
 35  3 33  0 34  2 32  1                 101302.664131  0.100000   1.00000
 35  3 33  0 34  3 32  1                 101302.664131  0.100000   1.00000
 35  2 33  0 34  2 32  1                 101302.664131  0.100000   1.00000
 35  2 33  1 34  2 32  0                 101303.275573  0.100000   1.00000
 35  2 33  1 34  3 32  0                 101303.275573  0.100000   1.00000
 35  3 33  1 34  2 32  0                 101303.275573  0.100000   1.00000
 35  3 33  1 34  3 32  0                 101303.275573  0.100000   1.00000
 36  1 35  0 35  2 34  1                 101307.580911  0.100000   1.00000
 36  2 35  0 35  1 34  1                 101307.580911  0.100000   1.00000
 36  2 35  0 35  2 34  1                 101307.580911  0.100000   1.00000
 36  1 35  0 35  1 34  1                 101307.580911  0.100000   1.00000
 36  1 35  1 35  1 34  0                 101308.233988  0.100000   1.00000
 36  1 35  1 35  2 34  0                 101308.233988  0.100000   1.00000
 36  2 35  1 35  1 34  0                 101308.233988  0.100000   1.00000
 36  2 35  1 35  2 34  0                 101308.233988  0.100000   1.00000
 37  0 37  0 36  1 36  1                 101313.836327  0.100000   1.00000
 37  1 37  0 36  0 36  1                 101313.836327  0.100000   1.00000
 37  1 37  0 36  1 36  1                 101313.836327  0.100000   1.00000
 37  0 37  0 36  0 36  1                 101313.836327  0.100000   1.00000
 37  0 37  1 36  0 36  0                 101314.436343  0.100000   1.00000
 37  0 37  1 36  1 36  0                 101314.436343  0.100000   1.00000
 37  1 37  1 36  0 36  0                 101314.436343  0.100000   1.00000
 37  1 37  1 36  1 36  0                 101314.436343  0.100000   1.00000
 65 23 42  0 65 22 43  1                 101330.448568  0.100000   1.00000
 65 24 42  0 65 23 43  1                 101330.448568  0.100000   1.00000
 49 35 14  0 49 34 15  1                 101330.448568  0.100000   1.00000
 49 35 15  0 49 34 16  1                 101330.448568  0.100000   1.00000
 30  7 23  0 29  8 22  1                 101404.807845  0.100000   1.00000
 30  8 23  0 29  8 22  1                 101404.807845  0.100000   1.00000
 30  7 23  0 29  7 22  1                 101404.807845  0.100000   1.00000
 30  8 23  0 29  7 22  1                 101404.807845  0.100000   1.00000
 56 36 20  0 56 35 21  1                 101454.599143  0.100000   1.00000
 56 36 21  0 56 35 22  1                 101454.599143  0.100000   1.00000
 56 36 21  1 56 35 22  0                 101455.255932  0.100000   1.00000
 56 36 20  1 56 35 21  0                 101455.255932  0.100000   1.00000
 27 10 17  0 26 11 16  1                 101571.158104  0.100000   1.00000
 27 10 17  1 26 11 16  0                 101571.754290  0.100000   1.00000
 24 11 14  0 23 10 13  1                 101737.570659  0.100000   1.00000
 24 11 14  1 23 10 13  0                 101738.113957  0.100000   1.00000
 18 12  6  0 17 11  7  1                 101857.141969  0.100000   1.00000
 18 12  6  1 17 11  7  0                 101857.801324  0.100000   1.00000
 68 26 43  1 68 25 44  0                 101902.231639  0.100000   1.00000
 51 12 39  0 51 11 40  1                 101903.386279  0.100000   1.00000
 51 13 39  0 51 12 40  1                 101903.386279  0.100000   1.00000
 51 13 39  1 51 12 40  0                 101904.063777  0.100000   1.00000
 51 12 39  1 51 11 40  0                 101904.063777  0.100000   1.00000
 74 40 35  0 74 39 36  1                 101992.501884  0.100000   1.00000
 74 40 35  1 74 39 36  0                 101993.015415  0.100000   1.00000
 56 16 40  0 56 15 41  1                 102082.405581  0.100000   1.00000
 56 17 40  0 56 16 41  1                 102082.405581  0.100000   1.00000
 56 17 40  1 56 16 41  0                 102082.607450  0.100000   1.00000
 56 16 40  1 56 15 41  0                 102082.607450  0.100000   1.00000
 47 35 12  0 47 34 13  1                 102099.550060  0.100000   1.00000
 47 35 13  0 47 34 14  1                 102099.550060  0.100000   1.00000
 47 35 13  1 47 34 14  0                 102100.168492  0.100000   1.00000
 47 35 12  1 47 34 13  0                 102100.168492  0.100000   1.00000
 77 32 46  0 77 31 47  1                 102130.223154  0.100000   1.00000
 46 35 11  0 46 34 12  1                 102444.052765  0.100000   1.00000
 46 35 12  0 46 34 13  1                 102444.052765  0.100000   1.00000
 46 35 12  1 46 34 13  0                 102444.930748  0.100000   1.00000
 46 35 11  1 46 34 12  0                 102444.930748  0.100000   1.00000
 55 15 40  0 55 14 41  1                 102795.008499  0.100000   1.00000
 55 16 40  0 55 15 41  1                 102795.008499  0.100000   1.00000
 55 16 40  1 55 15 41  0                 102795.660743  0.100000   1.00000
 55 15 40  1 55 14 41  0                 102795.660743  0.100000   1.00000
 49 10 39  0 49  9 40  1                 102961.631466  0.100000   1.00000
 49 11 39  0 49 10 40  1                 102961.631466  0.100000   1.00000
 49 11 39  1 49 10 40  0                 102962.282644  0.100000   1.00000
 49 10 39  1 49  9 40  0                 102962.282644  0.100000   1.00000
 44 35  9  0 44 34 10  1                 103062.934432  0.100000   1.00000
 44 35 10  0 44 34 11  1                 103062.934432  0.100000   1.00000
 44 35 10  1 44 34 11  0                 103063.409016  0.100000   1.00000
 44 35  9  1 44 34 10  0                 103063.409016  0.100000   1.00000
 53 36 17  0 53 35 18  1                 103102.931458  0.100000   1.00000
 53 36 18  0 53 35 19  1                 103102.931458  0.100000   1.00000
 53 36 18  1 53 35 19  0                 103103.485561  0.100000   1.00000
 53 36 17  1 53 35 18  0                 103103.485561  0.100000   1.00000
 99 48 52  0 99 47 53  1                 103338.117253  0.100000   1.00000
 43 35  8  0 43 34  9  1                 103339.583701  0.100000   1.00000
 43 35  9  0 43 34 10  1                 103339.583701  0.100000   1.00000
 43 35  8  1 43 34  9  0                 103340.063041  0.100000   1.00000
 43 35  9  1 43 34 10  0                 103340.063041  0.100000   1.00000
 59 18 41  0 59 17 42  1                 103344.487800  0.100000   1.00000
 59 18 41  1 59 17 42  0                 103344.998120  0.100000   1.00000
 59 37 22  0 59 36 23  1                 103405.537181  0.100000   1.00000
 59 37 23  0 59 36 24  1                 103405.537181  0.100000   1.00000
 59 37 23  1 59 36 24  0                 103405.969890  0.100000   1.00000
 59 37 22  1 59 36 23  0                 103405.969890  0.100000   1.00000
 54 14 40  0 54 13 41  1                 103458.538104  0.100000   1.00000
 54 15 40  0 54 14 41  1                 103458.538104  0.100000   1.00000
 54 15 40  1 54 14 41  0                 103459.082807  0.100000   1.00000
 54 14 40  1 54 13 41  0                 103459.082807  0.100000   1.00000
 52 36 16  0 52 35 17  1                 103579.420954  0.100000   1.00000
 52 36 17  0 52 35 18  1                 103579.420954  0.100000   1.00000
 52 36 17  1 52 35 18  0                 103580.050476  0.100000   1.00000
 52 36 16  1 52 35 17  0                 103580.050476  0.100000   1.00000
 35  3 32  1 34  3 31  0                 104001.836395  0.100000   1.00000
 35  3 32  1 34  4 31  0                 104001.836395  0.100000   1.00000
 35  4 32  1 34  3 31  0                 104001.836395  0.100000   1.00000
 35  4 32  1 34  4 31  0                 104001.836395  0.100000   1.00000
 36  2 34  0 35  3 33  1                 104003.957038  0.100000   1.00000
 36  3 34  0 35  2 33  1                 104003.957038  0.100000   1.00000
 36  3 34  0 35  3 33  1                 104003.957038  0.100000   1.00000
 36  2 34  0 35  2 33  1                 104003.957038  0.100000   1.00000
 37  1 36  0 36  2 35  1                 104009.029138  0.100000   1.00000
 37  2 36  0 36  1 35  1                 104009.029138  0.100000   1.00000
 37  2 36  0 36  2 35  1                 104009.029138  0.100000   1.00000
 37  1 36  0 36  1 35  1                 104009.029138  0.100000   1.00000
 37  1 36  1 36  1 35  0                 104009.686456  0.100000   1.00000
 37  1 36  1 36  2 35  0                 104009.686456  0.100000   1.00000
 37  2 36  1 36  1 35  0                 104009.686456  0.100000   1.00000
 37  2 36  1 36  2 35  0                 104009.686456  0.100000   1.00000
 33  5 28  0 32  6 27  1                 104014.184017  0.100000   1.00000
 33  6 28  0 32  5 27  1                 104014.184017  0.100000   1.00000
 33  6 28  0 32  6 27  1                 104014.184017  0.100000   1.00000
 33  5 28  0 32  5 27  1                 104014.184017  0.100000   1.00000
 38  0 38  0 37  1 37  1                 104015.263673  0.100000   1.00000
 38  1 38  0 37  0 37  1                 104015.263673  0.100000   1.00000
 38  1 38  0 37  1 37  1                 104015.263673  0.100000   1.00000
 38  0 38  0 37  0 37  1                 104015.263673  0.100000   1.00000
 38  0 38  1 37  0 37  0                 104016.000932  0.100000   1.00000
 38  0 38  1 37  1 37  0                 104016.000932  0.100000   1.00000
 38  1 38  1 37  0 37  0                 104016.000932  0.100000   1.00000
 38  1 38  1 37  1 37  0                 104016.000932  0.100000   1.00000
 32  6 26  0 31  7 25  1                 104039.943602  0.100000   1.00000
 32  7 26  0 31  7 25  1                 104039.943602  0.100000   1.00000
 32  6 26  0 31  6 25  1                 104039.943602  0.100000   1.00000
 32  7 26  0 31  6 25  1                 104039.943602  0.100000   1.00000
 66 23 43  0 66 22 44  1                 104333.075573  0.100000   1.00000
 66 24 43  0 66 23 44  1                 104333.075573  0.100000   1.00000
 29 10 20  1 28  9 19  0                 104415.362883  0.100000   1.00000
 63 38 25  1 63 37 26  0                 104502.006160  0.100000   1.00000
 63 38 26  1 63 37 27  0                 104502.006160  0.100000   1.00000
 52 12 40  0 52 11 41  1                 104652.511930  0.100000   1.00000
 52 13 40  0 52 12 41  1                 104652.511930  0.100000   1.00000
 52 13 40  1 52 12 41  0                 104653.087913  0.100000   1.00000
 52 12 40  1 52 11 41  0                 104653.087913  0.100000   1.00000
 45  6 39  0 45  5 40  1                 104672.817811  0.100000   1.00000
 45  7 39  0 45  6 40  1                 104672.817811  0.100000   1.00000
 45  7 39  1 45  6 40  0                 104673.487560  0.100000   1.00000
 45  6 39  1 45  5 40  0                 104673.487560  0.100000   1.00000
 57 16 41  1 57 15 42  0                 104889.475821  0.100000   1.00000
 57 17 41  1 57 16 42  0                 104889.475821  0.100000   1.00000
 18 13  5  0 17 12  6  1                 105002.070226  0.100000   1.00000
 18 13  5  1 17 12  6  0                 105002.669610  0.100000   1.00000
 51 11 40  0 51 10 41  1                 105189.578588  0.100000   1.00000
 51 12 40  0 51 11 41  1                 105189.578588  0.100000   1.00000
 51 12 40  1 51 11 41  0                 105190.182179  0.100000   1.00000
 51 11 40  1 51 10 41  0                 105190.182179  0.100000   1.00000
 56 15 41  0 56 14 42  1                 105582.881245  0.100000   1.00000
 56 16 41  0 56 15 42  1                 105582.881245  0.100000   1.00000
 75 29 46  0 75 28 47  1                 105621.008490  0.100000   1.00000
 50 10 40  1 50  9 41  0                 105691.115669  0.100000   1.00000
 50 11 40  1 50 10 41  0                 105691.115669  0.100000   1.00000
 55 14 41  0 55 13 42  1                 106229.697917  0.100000   1.00000
 55 15 41  0 55 14 42  1                 106229.697917  0.100000   1.00000
 54 37 17  0 54 36 18  1                 106247.760624  0.100000   1.00000
 54 37 18  0 54 36 19  1                 106247.760624  0.100000   1.00000
 48  8 40  1 48  7 41  0                 106593.702159  0.100000   1.00000
 48  9 40  1 48  8 41  0                 106593.702159  0.100000   1.00000
 37  2 35  0 36  3 34  1                 106705.491794  0.100000   1.00000
 37  3 35  0 36  2 34  1                 106705.491794  0.100000   1.00000
 37  3 35  0 36  3 34  1                 106705.491794  0.100000   1.00000
 37  2 35  0 36  2 34  1                 106705.491794  0.100000   1.00000
 37  2 35  1 36  2 34  0                 106706.041921  0.100000   1.00000
 37  2 35  1 36  3 34  0                 106706.041921  0.100000   1.00000
 37  3 35  1 36  2 34  0                 106706.041921  0.100000   1.00000
 37  3 35  1 36  3 34  0                 106706.041921  0.100000   1.00000
 53 37 16  0 53 36 17  1                 106708.430954  0.100000   1.00000
 53 37 17  0 53 36 18  1                 106708.430954  0.100000   1.00000
 53 37 17  1 53 36 18  0                 106709.155999  0.100000   1.00000
 53 37 16  1 53 36 17  0                 106709.155999  0.100000   1.00000
 38  1 37  0 37  2 36  1                 106710.509334  0.100000   1.00000
 38  2 37  0 37  1 36  1                 106710.509334  0.100000   1.00000
 38  2 37  0 37  2 36  1                 106710.509334  0.100000   1.00000
 38  1 37  0 37  1 36  1                 106710.509334  0.100000   1.00000
 34  5 29  0 33  6 28  1                 106713.179914  0.100000   1.00000
 34  6 29  0 33  5 28  1                 106713.179914  0.100000   1.00000
 34  6 29  0 33  6 28  1                 106713.179914  0.100000   1.00000
 34  5 29  0 33  5 28  1                 106713.179914  0.100000   1.00000
 34  5 29  1 33  5 28  0                 106713.784123  0.100000   1.00000
 34  5 29  1 33  6 28  0                 106713.784123  0.100000   1.00000
 34  6 29  1 33  5 28  0                 106713.784123  0.100000   1.00000
 34  6 29  1 33  6 28  0                 106713.784123  0.100000   1.00000
 39  0 39  0 38  1 38  1                 106716.666239  0.100000   1.00000
 39  1 39  0 38  0 38  1                 106716.666239  0.100000   1.00000
 39  1 39  0 38  1 38  1                 106716.666239  0.100000   1.00000
 39  0 39  0 38  0 38  1                 106716.666239  0.100000   1.00000
 39  0 39  1 38  0 38  0                 106717.228637  0.100000   1.00000
 39  0 39  1 38  1 38  0                 106717.228637  0.100000   1.00000
 39  1 39  1 38  0 38  0                 106717.228637  0.100000   1.00000
 39  1 39  1 38  1 38  0                 106717.228637  0.100000   1.00000
 52 37 16  0 52 36 17  1                 107139.574731  0.100000   1.00000
 52 37 15  0 52 36 16  1                 107139.574731  0.100000   1.00000
 52 37 15  1 52 36 16  0                 107140.002553  0.100000   1.00000
 52 37 16  1 52 36 17  0                 107140.002553  0.100000   1.00000
 63 20 43  0 63 19 44  1                 107343.612872  0.100000   1.00000
 63 21 43  0 63 20 44  1                 107343.612872  0.100000   1.00000
 63 21 43  1 63 20 44  0                 107344.177499  0.100000   1.00000
 63 20 43  1 63 19 44  0                 107344.177499  0.100000   1.00000
 17 15  3  1 16 14  2  0                 107467.057368  0.100000   1.00000
 17 15  2  1 16 14  3  0                 107467.057368  0.100000   1.00000
 65 21 44  0 65 20 45  1                 109314.675054  0.100000   1.00000
 65 22 44  0 65 21 45  1                 109314.675054  0.100000   1.00000
 55 38 17  0 55 37 18  1                 109383.994702  0.100000   1.00000
 55 38 18  0 55 37 19  1                 109383.994702  0.100000   1.00000
 35  5 30  0 34  6 29  1                 109412.555574  0.100000   1.00000
 35  6 30  0 34  5 29  1                 109412.555574  0.100000   1.00000
 35  6 30  0 34  6 29  1                 109412.555574  0.100000   1.00000
 35  5 30  0 34  5 29  1                 109412.555574  0.100000   1.00000
 35  5 30  1 34  5 29  0                 109412.902250  0.100000   1.00000
 35  5 30  1 34  6 29  0                 109412.902250  0.100000   1.00000
 35  6 30  1 34  5 29  0                 109412.902250  0.100000   1.00000
 35  6 30  1 34  6 29  0                 109412.902250  0.100000   1.00000
 40  0 40  0 39  1 39  1                 109418.411375  0.100000   1.00000
 40  1 40  0 39  0 39  1                 109418.411375  0.100000   1.00000
 40  1 40  0 39  1 39  1                 109418.411375  0.100000   1.00000
 40  0 40  0 39  0 39  1                 109418.411375  0.100000   1.00000
 40  0 40  1 39  1 39  0                 109418.709142  0.100000   1.00000
 40  1 40  1 39  0 39  0                 109418.709142  0.100000   1.00000
 40  1 40  1 39  1 39  0                 109418.709142  0.100000   1.00000
 40  0 40  1 39  0 39  0                 109418.709142  0.100000   1.00000
 45 37  8  0 45 36  9  1                 109455.349367  0.100000   1.00000
 45 37  9  0 45 36 10  1                 109455.349367  0.100000   1.00000
 45 37  9  1 45 36 10  0                 109455.906843  0.100000   1.00000
 45 37  8  1 45 36  9  0                 109455.906843  0.100000   1.00000
 32  9 24  0 31  8 23  1                 109552.806298  0.100000   1.00000
 32  8 24  0 31  8 23  1                 109552.806298  0.100000   1.00000
 27 16 11  0 26 15 12  1                 147056.861145  0.100000   1.00000
 27 16 11  1 26 15 12  0                 147057.202313  0.100000   1.00000
 48  6 42  0 47  7 41  1                 147217.211046  0.100000   1.00000
 48  7 42  0 47  6 41  1                 147217.211046  0.100000   1.00000
 48  7 42  0 47  7 41  1                 147217.211046  0.100000   1.00000
 48  6 42  0 47  6 41  1                 147217.211046  0.100000   1.00000
 48  6 42  1 47  6 41  0                 147217.778805  0.100000   1.00000
 48  6 42  1 47  7 41  0                 147217.778805  0.100000   1.00000
 48  7 42  1 47  6 41  0                 147217.778805  0.100000   1.00000
 48  7 42  1 47  7 41  0                 147217.778805  0.100000   1.00000
 51  3 48  0 50  4 47  1                 147218.640333  0.100000   1.00000
 51  4 48  0 50  3 47  1                 147218.640333  0.100000   1.00000
 51  4 48  0 50  4 47  1                 147218.640333  0.100000   1.00000
 51  3 48  0 50  3 47  1                 147218.640333  0.100000   1.00000
 51  3 48  1 50  3 47  0                 147219.042189  0.100000   1.00000
 51  3 48  1 50  4 47  0                 147219.042189  0.100000   1.00000
 51  4 48  1 50  3 47  0                 147219.042189  0.100000   1.00000
 51  4 48  1 50  4 47  0                 147219.042189  0.100000   1.00000
 52  2 50  0 51  3 49  1                 147223.700469  0.100000   1.00000
 52  3 50  0 51  2 49  1                 147223.700469  0.100000   1.00000
 52  3 50  0 51  3 49  1                 147223.700469  0.100000   1.00000
 52  2 50  0 51  2 49  1                 147223.700469  0.100000   1.00000
 52  2 50  1 51  2 49  0                 147224.260628  0.100000   1.00000
 52  2 50  1 51  3 49  0                 147224.260628  0.100000   1.00000
 52  3 50  1 51  2 49  0                 147224.260628  0.100000   1.00000
 52  3 50  1 51  3 49  0                 147224.260628  0.100000   1.00000
 47  7 40  0 46  8 39  1                 147226.715714  0.100000   1.00000
 47  8 40  0 46  7 39  1                 147226.715714  0.100000   1.00000
 47  8 40  0 46  8 39  1                 147226.715714  0.100000   1.00000
 47  7 40  0 46  7 39  1                 147226.715714  0.100000   1.00000
 53  1 52  0 52  2 51  1                 147229.753911  0.100000   1.00000
 53  2 52  0 52  1 51  1                 147229.753911  0.100000   1.00000
 53  2 52  0 52  2 51  1                 147229.753911  0.100000   1.00000
 53  1 52  0 52  1 51  1                 147229.753911  0.100000   1.00000
 53  1 52  1 52  1 51  0                 147230.226247  0.100000   1.00000
 53  1 52  1 52  2 51  0                 147230.226247  0.100000   1.00000
 53  2 52  1 52  1 51  0                 147230.226247  0.100000   1.00000
 53  2 52  1 52  2 51  0                 147230.226247  0.100000   1.00000
 46  8 38  1 45  9 37  0                 147245.505714  0.100000   1.00000
 46  9 38  1 45  8 37  0                 147245.505714  0.100000   1.00000
 46  9 38  1 45  9 37  0                 147245.505714  0.100000   1.00000
 46  8 38  1 45  8 37  0                 147245.505714  0.100000   1.00000
 43 11 32  0 42 12 31  1                 147416.228883  0.100000   1.00000
 43 12 32  0 42 12 31  1                 147416.228883  0.100000   1.00000
 43 11 32  0 42 11 31  1                 147416.228883  0.100000   1.00000
 43 12 32  0 42 11 31  1                 147416.228883  0.100000   1.00000
 43 12 32  1 42 11 31  0                 147416.908254  0.100000   1.00000
 43 11 32  1 42 12 31  0                 147416.908254  0.100000   1.00000
 43 12 32  1 42 12 31  0                 147416.908254  0.100000   1.00000
 43 11 32  1 42 11 31  0                 147416.908254  0.100000   1.00000
 42 12 30  0 41 13 29  1                 147554.020208  0.100000   1.00000
 42 13 30  0 41 13 29  1                 147554.020208  0.100000   1.00000
 42 12 30  0 41 12 29  1                 147554.020208  0.100000   1.00000
 42 13 30  0 41 12 29  1                 147554.020208  0.100000   1.00000
 42 13 30  1 41 12 29  0                 147554.655077  0.100000   1.00000
 42 12 30  1 41 13 29  0                 147554.655077  0.100000   1.00000
 42 13 30  1 41 13 29  0                 147554.655077  0.100000   1.00000
 42 12 30  1 41 12 29  0                 147554.655077  0.100000   1.00000
 23 21  3  0 22 20  2  1                 148078.417134  0.100000   1.00000
 23 21  2  0 22 20  3  1                 148078.417134  0.100000   1.00000
 23 21  2  1 22 20  3  0                 148079.203773  0.100000   1.00000
 23 21  3  1 22 20  2  0                 148079.203773  0.100000   1.00000
 25 19  7  0 24 18  6  1                 149365.906380  0.100000   1.00000
 25 19  6  0 24 18  7  1                 149365.906380  0.100000   1.00000
 25 19  6  1 24 18  7  0                 149366.595458  0.100000   1.00000
 25 19  7  1 24 18  6  0                 149366.595458  0.100000   1.00000
 50  5 45  0 49  6 44  1                 149914.580963  0.100000   1.00000
 50  6 45  0 49  5 44  1                 149914.580963  0.100000   1.00000
 50  6 45  0 49  6 44  1                 149914.580963  0.100000   1.00000
 50  5 45  0 49  5 44  1                 149914.580963  0.100000   1.00000
 50  5 45  1 49  5 44  0                 149914.927417  0.100000   1.00000
 50  5 45  1 49  6 44  0                 149914.927417  0.100000   1.00000
 50  6 45  1 49  5 44  0                 149914.927417  0.100000   1.00000
 50  6 45  1 49  6 44  0                 149914.927417  0.100000   1.00000
 49  6 43  1 48  6 42  0                 149917.726589  0.100000   1.00000
 49  6 43  1 48  7 42  0                 149917.726589  0.100000   1.00000
 49  7 43  1 48  6 42  0                 149917.726589  0.100000   1.00000
 49  7 43  1 48  7 42  0                 149917.726589  0.100000   1.00000
 52  3 49  0 51  4 48  1                 149919.410960  0.100000   1.00000
 52  4 49  0 51  3 48  1                 149919.410960  0.100000   1.00000
 52  4 49  0 51  4 48  1                 149919.410960  0.100000   1.00000
 52  3 49  0 51  3 48  1                 149919.410960  0.100000   1.00000
 52  3 49  1 51  3 48  0                 149920.160560  0.100000   1.00000
 52  3 49  1 51  4 48  0                 149920.160560  0.100000   1.00000
 52  4 49  1 51  3 48  0                 149920.160560  0.100000   1.00000
 52  4 49  1 51  4 48  0                 149920.160560  0.100000   1.00000
 26 18  9  0 25 17  8  1                 149921.948305  0.100000   1.00000
 26 18  9  1 25 17  8  0                 149922.644914  0.100000   1.00000
 53  2 51  0 52  3 50  1                 149924.646441  0.100000   1.00000
 53  3 51  0 52  2 50  1                 149924.646441  0.100000   1.00000
 53  3 51  0 52  3 50  1                 149924.646441  0.100000   1.00000
 53  2 51  0 52  2 50  1                 149924.646441  0.100000   1.00000
 53  2 51  1 52  3 50  0                 149925.414747  0.100000   1.00000
 53  3 51  1 52  2 50  0                 149925.414747  0.100000   1.00000
 53  3 51  1 52  3 50  0                 149925.414747  0.100000   1.00000
 53  2 51  1 52  2 50  0                 149925.414747  0.100000   1.00000
 54  1 53  0 53  2 52  1                 149931.017445  0.100000   1.00000
 54  2 53  0 53  1 52  1                 149931.017445  0.100000   1.00000
 54  2 53  0 53  2 52  1                 149931.017445  0.100000   1.00000
 87 27 60  0 87 26 61  1                 149931.017445  0.100000   1.00000
 87 28 60  0 87 27 61  1                 149931.017445  0.100000   1.00000
 54  1 53  0 53  1 52  1                 149931.017445  0.100000   1.00000
 54  1 53  1 53  1 52  0                 149931.285046  0.100000   1.00000
 54  1 53  1 53  2 52  0                 149931.285046  0.100000   1.00000
 54  2 53  1 53  1 52  0                 149931.285046  0.100000   1.00000
 54  2 53  1 53  2 52  0                 149931.285046  0.100000   1.00000
 87 27 60  1 87 26 61  0                 149931.285046  0.100000   1.00000
 87 28 60  1 87 27 61  0                 149931.285046  0.100000   1.00000
 27 17 11  0 26 16 10  1                 150324.412584  0.100000   1.00000
 27 17 11  1 26 16 10  0                 150324.944810  0.100000   1.00000
 76 18 58  0 76 17 59  1                 150728.513622  0.100000   1.00000
 76 19 58  0 76 18 59  1                 150728.513622  0.100000   1.00000
 76 19 58  1 76 18 59  0                 150729.084241  0.100000   1.00000
 76 18 58  1 76 17 59  0                 150729.084241  0.100000   1.00000
 23 22  2  0 22 21  1  1                 151125.813371  0.100000   1.00000
 23 22  1  0 22 21  2  1                 151125.813371  0.100000   1.00000
 23 22  1  1 22 21  2  0                 151126.362133  0.100000   1.00000
 23 22  2  1 22 21  1  0                 151126.362133  0.100000   1.00000
 40 16 25  0 39 15 24  1                 151582.874256  0.100000   1.00000
 40 17 23  0 39 18 22  1                 152235.690204  0.100000   1.00000
 40 17 23  1 39 18 22  0                 152236.155671  0.100000   1.00000
 66  9 57  0 66  8 58  1                 152239.974221  0.100000   1.00000
 66 10 57  0 66  9 58  1                 152239.974221  0.100000   1.00000
 66 10 57  1 66  9 58  0                 152240.466343  0.100000   1.00000
 66  9 57  1 66  8 58  0                 152240.466343  0.100000   1.00000
 25 20  6  0 24 19  5  1                 152444.163537  0.100000   1.00000
 25 20  5  0 24 19  6  1                 152444.163537  0.100000   1.00000
 25 20  5  1 24 19  6  0                 152444.773361  0.100000   1.00000
 25 20  6  1 24 19  5  0                 152444.773361  0.100000   1.00000
 51  5 46  0 50  6 45  1                 152615.080956  0.100000   1.00000
 51  6 46  0 50  5 45  1                 152615.080956  0.100000   1.00000
 51  6 46  0 50  6 45  1                 152615.080956  0.100000   1.00000
 51  5 46  0 50  5 45  1                 152615.080956  0.100000   1.00000
 51  5 46  1 50  5 45  0                 152615.666387  0.100000   1.00000
 51  5 46  1 50  6 45  0                 152615.666387  0.100000   1.00000
 51  6 46  1 50  5 45  0                 152615.666387  0.100000   1.00000
 51  6 46  1 50  6 45  0                 152615.666387  0.100000   1.00000
 52  4 48  0 51  5 47  1                 152616.564625  0.100000   1.00000
 52  5 48  0 51  4 47  1                 152616.564625  0.100000   1.00000
 52  5 48  0 51  5 47  1                 152616.564625  0.100000   1.00000
 52  4 48  0 51  4 47  1                 152616.564625  0.100000   1.00000
 52  4 48  1 51  4 47  0                 152617.179247  0.100000   1.00000
 52  4 48  1 51  5 47  0                 152617.179247  0.100000   1.00000
 52  5 48  1 51  4 47  0                 152617.179247  0.100000   1.00000
 52  5 48  1 51  5 47  0                 152617.179247  0.100000   1.00000
 53  3 50  0 52  4 49  1                 152620.471038  0.100000   1.00000
 53  4 50  0 52  3 49  1                 152620.471038  0.100000   1.00000
 53  4 50  0 52  4 49  1                 152620.471038  0.100000   1.00000
 53  3 50  0 52  3 49  1                 152620.471038  0.100000   1.00000
 53  3 50  1 52  3 49  0                 152620.920392  0.100000   1.00000
 53  3 50  1 52  4 49  0                 152620.920392  0.100000   1.00000
 53  4 50  1 52  3 49  0                 152620.920392  0.100000   1.00000
 53  4 50  1 52  4 49  0                 152620.920392  0.100000   1.00000
 54  2 52  1 53  3 51  0                 152626.187081  0.100000   1.00000
 54  3 52  1 53  2 51  0                 152626.187081  0.100000   1.00000
 54  3 52  1 53  3 51  0                 152626.187081  0.100000   1.00000
 54  2 52  1 53  2 51  0                 152626.187081  0.100000   1.00000
 55  1 54  0 54  2 53  1                 152631.757445  0.100000   1.00000
 55  2 54  0 54  1 53  1                 152631.757445  0.100000   1.00000
 55  2 54  0 54  2 53  1                 152631.757445  0.100000   1.00000
 55  1 54  0 54  1 53  1                 152631.757445  0.100000   1.00000
 55  1 54  1 54  2 53  0                 152632.140850  0.100000   1.00000
 55  2 54  1 54  1 53  0                 152632.140850  0.100000   1.00000
 55  2 54  1 54  2 53  0                 152632.140850  0.100000   1.00000
 55  1 54  1 54  1 53  0                 152632.140850  0.100000   1.00000
 47  9 38  0 46 10 37  1                 152667.166694  0.100000   1.00000
 47 10 38  0 46  9 37  1                 152667.166694  0.100000   1.00000
 47 10 38  0 46 10 37  1                 152667.166694  0.100000   1.00000
 47  9 38  0 46  9 37  1                 152667.166694  0.100000   1.00000
 47  9 38  1 46  9 37  0                 152667.806085  0.100000   1.00000
 47  9 38  1 46 10 37  0                 152667.806085  0.100000   1.00000
 47 10 38  1 46  9 37  0                 152667.806085  0.100000   1.00000
 47 10 38  1 46 10 37  0                 152667.806085  0.100000   1.00000
 41 16 26  1 40 15 25  0                 153967.729295  0.100000   1.00000
 24 22  3  1 23 21  2  0                 154846.221034  0.100000   1.00000
 24 22  2  1 23 21  3  0                 154846.221034  0.100000   1.00000
 67  9 58  0 67  8 59  1                 154943.911974  0.100000   1.00000
 67 10 58  0 67  9 59  1                 154943.911974  0.100000   1.00000
 67 10 58  1 67  9 59  0                 154944.460826  0.100000   1.00000
 67  9 58  1 67  8 59  0                 154944.460826  0.100000   1.00000
 52  5 47  1 51  6 46  0                 155316.166188  0.100000   1.00000
 52  6 47  1 51  5 46  0                 155316.166188  0.100000   1.00000
 52  6 47  1 51  6 46  0                 155316.166188  0.100000   1.00000
 52  5 47  1 51  5 46  0                 155316.166188  0.100000   1.00000
 53  4 49  0 52  5 48  1                 155317.118755  0.100000   1.00000
 53  5 49  0 52  4 48  1                 155317.118755  0.100000   1.00000
 53  5 49  0 52  5 48  1                 155317.118755  0.100000   1.00000
 51  6 45  0 50  6 44  1                 155317.118755  0.100000   1.00000
 51  6 45  0 50  7 44  1                 155317.118755  0.100000   1.00000
 51  7 45  0 50  6 44  1                 155317.118755  0.100000   1.00000
 51  7 45  0 50  7 44  1                 155317.118755  0.100000   1.00000
 53  4 49  0 52  4 48  1                 155317.118755  0.100000   1.00000
 53  4 49  1 52  4 48  0                 155317.732877  0.100000   1.00000
 53  4 49  1 52  5 48  0                 155317.732877  0.100000   1.00000
 53  5 49  1 52  4 48  0                 155317.732877  0.100000   1.00000
 53  5 49  1 52  5 48  0                 155317.732877  0.100000   1.00000
 51  6 45  1 50  6 44  0                 155317.732877  0.100000   1.00000
 51  6 45  1 50  7 44  0                 155317.732877  0.100000   1.00000
 51  7 45  1 50  6 44  0                 155317.732877  0.100000   1.00000
 51  7 45  1 50  7 44  0                 155317.732877  0.100000   1.00000
 54  3 51  0 53  4 50  1                 155321.421099  0.100000   1.00000
 54  4 51  0 53  3 50  1                 155321.421099  0.100000   1.00000
 54  4 51  0 53  4 50  1                 155321.421099  0.100000   1.00000
 54  3 51  0 53  3 50  1                 155321.421099  0.100000   1.00000
 54  3 51  1 53  3 50  0                 155321.815529  0.100000   1.00000
 54  3 51  1 53  4 50  0                 155321.815529  0.100000   1.00000
 54  4 51  1 53  3 50  0                 155321.815529  0.100000   1.00000
 54  4 51  1 53  4 50  0                 155321.815529  0.100000   1.00000
 50  7 43  0 49  8 42  1                 155323.737973  0.100000   1.00000
 50  8 43  0 49  7 42  1                 155323.737973  0.100000   1.00000
 50  8 43  0 49  8 42  1                 155323.737973  0.100000   1.00000
 50  7 43  0 49  7 42  1                 155323.737973  0.100000   1.00000
 55  2 53  0 54  3 52  1                 155326.611185  0.100000   1.00000
 55  3 53  0 54  2 52  1                 155326.611185  0.100000   1.00000
 55  3 53  0 54  3 52  1                 155326.611185  0.100000   1.00000
 55  2 53  0 54  2 52  1                 155326.611185  0.100000   1.00000
 55  2 53  1 54  2 52  0                 155327.186645  0.100000   1.00000
 55  2 53  1 54  3 52  0                 155327.186645  0.100000   1.00000
 55  3 53  1 54  2 52  0                 155327.186645  0.100000   1.00000
 55  3 53  1 54  3 52  0                 155327.186645  0.100000   1.00000
 56  1 55  0 55  1 54  1                 155332.747809  0.100000   1.00000
 56  1 55  0 55  2 54  1                 155332.747809  0.100000   1.00000
 56  2 55  0 55  1 54  1                 155332.747809  0.100000   1.00000
 56  2 55  0 55  2 54  1                 155332.747809  0.100000   1.00000
 56  2 55  1 55  2 54  0                 155333.356407  0.100000   1.00000
 56  1 55  1 55  1 54  0                 155333.356407  0.100000   1.00000
 56  1 55  1 55  2 54  0                 155333.356407  0.100000   1.00000
 56  2 55  1 55  1 54  0                 155333.356407  0.100000   1.00000
 49  8 41  0 48  9 40  1                 155337.808866  0.100000   1.00000
 49  9 41  0 48  8 40  1                 155337.808866  0.100000   1.00000
 49  9 41  0 48  9 40  1                 155337.808866  0.100000   1.00000
 49  8 41  0 48  8 40  1                 155337.808866  0.100000   1.00000
 47 10 37  1 46 11 36  0                 155404.517545  0.100000   1.00000
 47 11 37  1 46 10 36  0                 155404.517545  0.100000   1.00000
 47 11 37  1 46 11 36  0                 155404.517545  0.100000   1.00000
 47 10 37  1 46 10 36  0                 155404.517545  0.100000   1.00000
 46 11 35  0 45 12 34  1                 155468.870852  0.100000   1.00000
 46 12 35  0 45 11 34  1                 155468.870852  0.100000   1.00000
 46 12 35  0 45 12 34  1                 155468.870852  0.100000   1.00000
 46 11 35  0 45 11 34  1                 155468.870852  0.100000   1.00000
 46 11 35  1 45 11 34  0                 155469.492466  0.100000   1.00000
 46 11 35  1 45 12 34  0                 155469.492466  0.100000   1.00000
 46 12 35  1 45 11 34  0                 155469.492466  0.100000   1.00000
 46 12 35  1 45 12 34  0                 155469.492466  0.100000   1.00000
 45 12 33  0 44 13 32  1                 155570.872488  0.100000   1.00000
 45 13 33  0 44 13 32  1                 155570.872488  0.100000   1.00000
 45 12 33  0 44 12 32  1                 155570.872488  0.100000   1.00000
 45 13 33  0 44 12 32  1                 155570.872488  0.100000   1.00000
 43 14 29  0 42 15 28  1                 155988.826033  0.100000   1.00000
 43 14 29  1 42 15 28  0                 155989.484304  0.100000   1.00000
 26 20  6  1 25 19  7  0                 156141.622745  0.100000   1.00000
 26 20  7  1 25 19  6  0                 156141.622745  0.100000   1.00000
 40 17 24  0 39 16 23  1                 156350.237853  0.100000   1.00000
 40 17 24  1 39 16 23  0                 156350.988311  0.100000   1.00000
 42 16 27  1 41 15 26  0                 156463.139475  0.100000   1.00000
 77 54 23  0 77 53 24  1                 156623.629384  0.100000   1.00000
 77 54 24  0 77 53 25  1                 156623.629384  0.100000   1.00000
 27 19  9  1 26 18  8  0                 156714.231822  0.100000   1.00000
 27 19  8  1 26 18  9  0                 156714.231822  0.100000   1.00000
 29 17 13  0 28 16 12  1                 157280.242487  0.100000   1.00000
 29 17 12  0 28 16 13  1                 157432.259296  0.100000   1.00000
 29 17 12  1 28 16 13  0                 157433.127679  0.100000   1.00000
 81 20 61  0 81 19 62  1                 157806.626858  0.100000   1.00000
 81 21 61  0 81 20 62  1                 157806.626858  0.100000   1.00000
 81 21 61  1 81 20 62  0                 157807.485602  0.100000   1.00000
 81 20 61  1 81 19 62  0                 157807.485602  0.100000   1.00000
 41 17 25  0 40 16 24  1                 157901.058991  0.100000   1.00000
 67  8 59  0 67  7 60  1                 158010.261956  0.100000   1.00000
 67  9 59  0 67  8 60  1                 158010.261956  0.100000   1.00000
 67  9 59  1 67  8 60  0                 158011.003613  0.100000   1.00000
 67  8 59  1 67  7 60  0                 158011.003613  0.100000   1.00000
 53  5 48  0 52  6 47  1                 158015.848443  0.100000   1.00000
 53  6 48  0 52  5 47  1                 158015.848443  0.100000   1.00000
 53  6 48  0 52  6 47  1                 158015.848443  0.100000   1.00000
 53  5 48  0 52  5 47  1                 158015.848443  0.100000   1.00000
 53  5 48  1 52  5 47  0                 158016.510927  0.100000   1.00000
 53  5 48  1 52  6 47  0                 158016.510927  0.100000   1.00000
 53  6 48  1 52  5 47  0                 158016.510927  0.100000   1.00000
 53  6 48  1 52  6 47  0                 158016.510927  0.100000   1.00000
 52  6 46  0 51  7 45  1                 158017.246153  0.100000   1.00000
 52  7 46  0 51  6 45  1                 158017.246153  0.100000   1.00000
 52  7 46  0 51  7 45  1                 158017.246153  0.100000   1.00000
 52  6 46  0 51  6 45  1                 158017.246153  0.100000   1.00000
 52  6 46  1 51  6 45  0                 158017.946407  0.100000   1.00000
 52  6 46  1 51  7 45  0                 158017.946407  0.100000   1.00000
 52  7 46  1 51  6 45  0                 158017.946407  0.100000   1.00000
 52  7 46  1 51  7 45  0                 158017.946407  0.100000   1.00000
 54  4 50  0 53  5 49  1                 158017.946407  0.100000   1.00000
 54  5 50  0 53  4 49  1                 158017.946407  0.100000   1.00000
 54  5 50  0 53  5 49  1                 158017.946407  0.100000   1.00000
 54  4 50  0 53  4 49  1                 158017.946407  0.100000   1.00000
 55  3 52  0 54  4 51  1                 158022.167895  0.100000   1.00000
 55  4 52  0 54  3 51  1                 158022.167895  0.100000   1.00000
 55  4 52  0 54  4 51  1                 158022.167895  0.100000   1.00000
 55  3 52  0 54  3 51  1                 158022.167895  0.100000   1.00000
 55  3 52  1 54  3 51  0                 158022.804814  0.100000   1.00000
 55  3 52  1 54  4 51  0                 158022.804814  0.100000   1.00000
 55  4 52  1 54  3 51  0                 158022.804814  0.100000   1.00000
 55  4 52  1 54  4 51  0                 158022.804814  0.100000   1.00000
 56  2 54  0 55  3 53  1                 158027.743704  0.100000   1.00000
 56  3 54  0 55  2 53  1                 158027.743704  0.100000   1.00000
 56  3 54  0 55  3 53  1                 158027.743704  0.100000   1.00000
 56  2 54  0 55  2 53  1                 158027.743704  0.100000   1.00000
 57  1 56  0 56  2 55  1                 158033.807505  0.100000   1.00000
 57  2 56  0 56  1 55  1                 158033.807505  0.100000   1.00000
 57  2 56  0 56  2 55  1                 158033.807505  0.100000   1.00000
 57  1 56  0 56  1 55  1                 158033.807505  0.100000   1.00000
 57  1 56  1 56  1 55  0                 158034.485278  0.100000   1.00000
 57  1 56  1 56  2 55  0                 158034.485278  0.100000   1.00000
 57  2 56  1 56  1 55  0                 158034.485278  0.100000   1.00000
 57  2 56  1 56  2 55  0                 158034.485278  0.100000   1.00000
 49  9 40  0 48 10 39  1                 158058.893235  0.100000   1.00000
 49 10 40  0 48  9 39  1                 158058.893235  0.100000   1.00000
 49 10 40  0 48 10 39  1                 158058.893235  0.100000   1.00000
 49  9 40  0 48  9 39  1                 158058.893235  0.100000   1.00000
 49  9 40  1 48  9 39  0                 158059.491577  0.100000   1.00000
 49  9 40  1 48 10 39  0                 158059.491577  0.100000   1.00000
 49 10 40  1 48  9 39  0                 158059.491577  0.100000   1.00000
 49 10 40  1 48 10 39  0                 158059.491577  0.100000   1.00000
 48 10 38  1 47 11 37  0                 158097.113891  0.100000   1.00000
 48 11 38  1 47 10 37  0                 158097.113891  0.100000   1.00000
 48 11 38  1 47 11 37  0                 158097.113891  0.100000   1.00000
 48 10 38  1 47 10 37  0                 158097.113891  0.100000   1.00000
 47 11 36  0 46 12 35  1                 158156.170304  0.100000   1.00000
 47 12 36  0 46 11 35  1                 158156.170304  0.100000   1.00000
 47 12 36  0 46 12 35  1                 158156.170304  0.100000   1.00000
 47 11 36  0 46 11 35  1                 158156.170304  0.100000   1.00000
 47 11 36  1 46 12 35  0                 158156.943575  0.100000   1.00000
 47 12 36  1 46 11 35  0                 158156.943575  0.100000   1.00000
 47 12 36  1 46 12 35  0                 158156.943575  0.100000   1.00000
 47 11 36  1 46 11 35  0                 158156.943575  0.100000   1.00000
 46 12 34  0 45 13 33  1                 158249.077260  0.100000   1.00000
 46 13 34  0 45 13 33  1                 158249.077260  0.100000   1.00000
 46 12 34  0 45 12 33  1                 158249.077260  0.100000   1.00000
 46 13 34  0 45 12 33  1                 158249.077260  0.100000   1.00000
 46 13 34  1 45 12 33  0                 158249.710317  0.100000   1.00000
 46 12 34  1 45 13 33  0                 158249.710317  0.100000   1.00000
 46 13 34  1 45 13 33  0                 158249.710317  0.100000   1.00000
 46 12 34  1 45 12 33  0                 158249.710317  0.100000   1.00000
 45 14 32  0 44 13 31  1                 158393.751562  0.100000   1.00000
 45 13 32  0 44 13 31  1                 158393.751562  0.100000   1.00000
 45 13 32  1 44 13 31  0                 158394.329283  0.100000   1.00000
 45 14 32  1 44 13 31  0                 158394.329283  0.100000   1.00000
 79 18 61  0 79 17 62  1                 158965.930434  0.100000   1.00000
 79 19 61  0 79 18 62  1                 158965.930434  0.100000   1.00000
 79 19 61  1 79 18 62  0                 158966.768299  0.100000   1.00000
 79 18 61  1 79 17 62  0                 158966.768299  0.100000   1.00000
 72 12 60  0 72 11 61  1                 159161.284100  0.100000   1.00000
 72 13 60  0 72 12 61  1                 159161.284100  0.100000   1.00000
 72 13 60  1 72 12 61  0                 159161.813262  0.100000   1.00000
 72 12 60  1 72 11 61  0                 159161.813262  0.100000   1.00000
 26 21  6  0 25 20  5  1                 159215.042416  0.100000   1.00000
 26 21  5  0 25 20  6  1                 159215.042416  0.100000   1.00000
 26 21  5  1 25 20  6  0                 159215.630416  0.100000   1.00000
 26 21  6  1 25 20  5  0                 159215.630416  0.100000   1.00000
 78 17 61  0 78 16 62  1                 159507.443943  0.100000   1.00000
 78 18 61  0 78 17 62  1                 159507.443943  0.100000   1.00000
 78 18 61  1 78 17 62  0                 159508.061069  0.100000   1.00000
 78 17 61  1 78 16 62  0                 159508.061069  0.100000   1.00000
 71 11 60  1 71 10 61  0                 159577.058082  0.100000   1.00000
 71 12 60  1 71 11 61  0                 159577.058082  0.100000   1.00000
 27 20  8  0 26 19  7  1                 159827.316480  0.100000   1.00000
 27 20  7  0 26 19  8  1                 159827.316480  0.100000   1.00000
 27 20  7  1 26 19  8  0                 159827.843022  0.100000   1.00000
 27 20  8  1 26 19  7  0                 159827.843022  0.100000   1.00000
 28 19 10  0 27 18  9  1                 160360.993848  0.100000   1.00000
 28 19  9  0 27 18 10  1                 160360.993848  0.100000   1.00000
 28 19  9  1 27 18 10  0                 160361.268794  0.100000   1.00000
 28 19 10  1 27 18  9  0                 160361.268794  0.100000   1.00000
 30 17 14  0 29 16 13  1                 160536.166565  0.100000   1.00000
 30 17 14  1 29 16 13  0                 160536.816975  0.100000   1.00000
 54  5 49  0 53  6 48  1                 160716.373536  0.100000   1.00000
 54  6 49  0 53  5 48  1                 160716.373536  0.100000   1.00000
 54  6 49  0 53  6 48  1                 160716.373536  0.100000   1.00000
 54  5 49  0 53  5 48  1                 160716.373536  0.100000   1.00000
 54  5 49  1 53  6 48  0                 160717.155589  0.100000   1.00000
 54  6 49  1 53  5 48  0                 160717.155589  0.100000   1.00000
 54  6 49  1 53  6 48  0                 160717.155589  0.100000   1.00000
 54  5 49  1 53  5 48  0                 160717.155589  0.100000   1.00000
 53  6 47  0 52  7 46  1                 160717.155589  0.100000   1.00000
 53  7 47  0 52  6 46  1                 160717.155589  0.100000   1.00000
 53  7 47  0 52  7 46  1                 160717.155589  0.100000   1.00000
 53  6 47  0 52  6 46  1                 160717.155589  0.100000   1.00000
 53  6 47  1 52  6 46  0                 160717.750442  0.100000   1.00000
 53  6 47  1 52  7 46  0                 160717.750442  0.100000   1.00000
 53  7 47  1 52  6 46  0                 160717.750442  0.100000   1.00000
 53  7 47  1 52  7 46  0                 160717.750442  0.100000   1.00000
 55  4 51  0 54  5 50  1                 160718.699881  0.100000   1.00000
 55  5 51  0 54  4 50  1                 160718.699881  0.100000   1.00000
 55  5 51  0 54  5 50  1                 160718.699881  0.100000   1.00000
 55  4 51  0 54  4 50  1                 160718.699881  0.100000   1.00000
 55  4 51  1 54  4 50  0                 160719.295536  0.100000   1.00000
 55  4 51  1 54  5 50  0                 160719.295536  0.100000   1.00000
 55  5 51  1 54  4 50  0                 160719.295536  0.100000   1.00000
 55  5 51  1 54  5 50  0                 160719.295536  0.100000   1.00000
 52  7 45  0 51  8 44  1                 160723.001962  0.100000   1.00000
 52  8 45  0 51  7 44  1                 160723.001962  0.100000   1.00000
 52  8 45  0 51  8 44  1                 160723.001962  0.100000   1.00000
 52  7 45  0 51  7 44  1                 160723.001962  0.100000   1.00000
 56  3 53  1 55  4 52  0                 160723.001962  0.100000   1.00000
 56  4 53  1 55  3 52  0                 160723.001962  0.100000   1.00000
 56  4 53  1 55  4 52  0                 160723.001962  0.100000   1.00000
 56  3 53  1 55  3 52  0                 160723.001962  0.100000   1.00000
 57  2 55  0 56  3 54  1                 160728.454053  0.100000   1.00000
 57  3 55  0 56  2 54  1                 160728.454053  0.100000   1.00000
 57  3 55  0 56  3 54  1                 160728.454053  0.100000   1.00000
 57  2 55  0 56  2 54  1                 160728.454053  0.100000   1.00000
 50  9 41  0 49 10 40  1                 160755.423746  0.100000   1.00000
 50 10 41  0 49  9 40  1                 160755.423746  0.100000   1.00000
 50 10 41  0 49 10 40  1                 160755.423746  0.100000   1.00000
 50  9 41  0 49  9 40  1                 160755.423746  0.100000   1.00000
 50  9 41  1 49  9 40  0                 160756.080575  0.100000   1.00000
 50  9 41  1 49 10 40  0                 160756.080575  0.100000   1.00000
 50 10 41  1 49  9 40  0                 160756.080575  0.100000   1.00000
 50 10 41  1 49 10 40  0                 160756.080575  0.100000   1.00000
 49 10 39  0 48 11 38  1                 160790.128627  0.100000   1.00000
 49 11 39  0 48 10 38  1                 160790.128627  0.100000   1.00000
 49 11 39  0 48 11 38  1                 160790.128627  0.100000   1.00000
 49 10 39  0 48 10 38  1                 160790.128627  0.100000   1.00000
 49 10 39  1 48 10 38  0                 160790.710458  0.100000   1.00000
 49 10 39  1 48 11 38  0                 160790.710458  0.100000   1.00000
 49 11 39  1 48 10 38  0                 160790.710458  0.100000   1.00000
 49 11 39  1 48 11 38  0                 160790.710458  0.100000   1.00000
 24 24  0  0 23 23  1  1                 160937.461377  0.100000   1.00000
 24 24  1  0 23 23  0  1                 160937.461377  0.100000   1.00000
 24 24  1  1 23 23  0  0                 160938.105679  0.100000   1.00000
 24 24  0  1 23 23  1  0                 160938.105679  0.100000   1.00000
 46 13 33  0 45 14 32  1                 161060.665528  0.100000   1.00000
 46 14 33  0 45 14 32  1                 161060.665528  0.100000   1.00000
 46 13 33  0 45 13 32  1                 161060.665528  0.100000   1.00000
 46 14 33  0 45 13 32  1                 161060.665528  0.100000   1.00000
 46 14 33  1 45 13 32  0                 161061.323794  0.100000   1.00000
 46 13 33  1 45 14 32  0                 161061.323794  0.100000   1.00000
 46 14 33  1 45 14 32  0                 161061.323794  0.100000   1.00000
 46 13 33  1 45 13 32  0                 161061.323794  0.100000   1.00000
 44 16 29  0 43 15 28  1                 161602.920851  0.100000   1.00000
 44 16 29  1 43 15 28  0                 161603.504493  0.100000   1.00000
 25 23  3  0 24 22  2  1                 161612.492368  0.100000   1.00000
 25 23  2  0 24 22  3  1                 161612.492368  0.100000   1.00000
 42 17 25  0 41 18 24  1                 161651.109523  0.100000   1.00000
 80 18 62  0 80 17 63  1                 161707.277714  0.100000   1.00000
 80 19 62  0 80 18 63  1                 161707.277714  0.100000   1.00000
 80 19 62  1 80 18 63  0                 161708.155076  0.100000   1.00000
 80 18 62  1 80 17 63  0                 161708.155076  0.100000   1.00000
 72 55 17  0 72 54 18  1                 161923.166131  0.100000   1.00000
 72 55 18  0 72 54 19  1                 161923.166131  0.100000   1.00000
 72 55 18  1 72 54 19  0                 161923.780687  0.100000   1.00000
 72 55 17  1 72 54 18  0                 161923.780687  0.100000   1.00000
 64  4 60  0 64  3 61  1                 161993.703871  0.100000   1.00000
 64  5 60  0 64  4 61  1                 161993.703871  0.100000   1.00000
 64  5 60  1 64  4 61  0                 161994.073639  0.100000   1.00000
 64  4 60  1 64  3 61  0                 161994.073639  0.100000   1.00000
 26 22  5  0 25 21  4  1                 162276.480791  0.100000   1.00000
 26 22  4  0 25 21  5  1                 162276.480791  0.100000   1.00000
 26 22  4  1 25 21  5  0                 162277.175040  0.100000   1.00000
 26 22  5  1 25 21  4  0                 162277.175040  0.100000   1.00000
 71 10 61  0 71  9 62  1                 162677.600479  0.100000   1.00000
 71 11 61  0 71 10 62  1                 162677.600479  0.100000   1.00000
 71 11 61  1 71 10 62  0                 162677.981696  0.100000   1.00000
 71 10 61  1 71  9 62  0                 162677.981696  0.100000   1.00000
 84 21 63  0 84 20 64  1                 162714.176065  0.100000   1.00000
 84 22 63  0 84 21 64  1                 162714.176065  0.100000   1.00000
 27 21  7  0 26 20  6  1                 162914.589559  0.100000   1.00000
 27 21  6  0 26 20  7  1                 162914.589559  0.100000   1.00000
 27 21  6  1 26 20  7  0                 162915.165448  0.100000   1.00000
 27 21  7  1 26 20  6  0                 162915.165448  0.100000   1.00000
 70  9 61  0 70  8 62  1                 163053.020750  0.100000   1.00000
 70 10 61  0 70  9 62  1                 163053.020750  0.100000   1.00000
 70 10 61  1 70  9 62  0                 163053.877987  0.100000   1.00000
 70  9 61  1 70  8 62  0                 163053.877987  0.100000   1.00000
 77 15 62  0 77 14 63  1                 163241.574368  0.100000   1.00000
 77 16 62  0 77 15 63  1                 163241.574368  0.100000   1.00000
 77 16 62  1 77 15 63  0                 163242.353628  0.100000   1.00000
 77 15 62  1 77 14 63  0                 163242.353628  0.100000   1.00000
 93 28 65  0 93 27 66  1                 163320.572778  0.100000   1.00000
 93 29 65  0 93 28 66  1                 163320.572778  0.100000   1.00000
 93 29 65  1 93 28 66  0                 163321.106853  0.100000   1.00000
 93 28 65  1 93 27 66  0                 163321.106853  0.100000   1.00000
 69  8 61  0 69  7 62  1                 163411.557199  0.100000   1.00000
 69  9 61  0 69  8 62  1                 163411.557199  0.100000   1.00000
 69  9 61  1 69  8 62  0                 163412.110764  0.100000   1.00000
 69  8 61  1 69  7 62  0                 163412.110764  0.100000   1.00000
 55  5 50  0 54  6 49  1                 163416.995298  0.100000   1.00000
 55  6 50  0 54  5 49  1                 163416.995298  0.100000   1.00000
 55  6 50  0 54  6 49  1                 163416.995298  0.100000   1.00000
 55  5 50  0 54  5 49  1                 163416.995298  0.100000   1.00000
 55  5 50  1 54  5 49  0                 163417.405295  0.100000   1.00000
 55  5 50  1 54  6 49  0                 163417.405295  0.100000   1.00000
 55  6 50  1 54  5 49  0                 163417.405295  0.100000   1.00000
 55  6 50  1 54  6 49  0                 163417.405295  0.100000   1.00000
 54  6 48  0 53  7 47  1                 163417.405295  0.100000   1.00000
 54  7 48  0 53  6 47  1                 163417.405295  0.100000   1.00000
 54  7 48  0 53  7 47  1                 163417.405295  0.100000   1.00000
 54  6 48  0 53  6 47  1                 163417.405295  0.100000   1.00000
 56  4 52  0 55  5 51  1                 163419.408095  0.100000   1.00000
 56  5 52  0 55  4 51  1                 163419.408095  0.100000   1.00000
 56  5 52  0 55  5 51  1                 163419.408095  0.100000   1.00000
 56  4 52  0 55  4 51  1                 163419.408095  0.100000   1.00000
 56  4 52  1 55  4 51  0                 163419.917492  0.100000   1.00000
 56  4 52  1 55  5 51  0                 163419.917492  0.100000   1.00000
 56  5 52  1 55  4 51  0                 163419.917492  0.100000   1.00000
 56  5 52  1 55  5 51  0                 163419.917492  0.100000   1.00000
 53  7 46  0 52  8 45  1                 163421.907830  0.100000   1.00000
 53  8 46  0 52  7 45  1                 163421.907830  0.100000   1.00000
 53  8 46  0 52  8 45  1                 163421.907830  0.100000   1.00000
 53  7 46  0 52  7 45  1                 163421.907830  0.100000   1.00000
 53  7 46  1 52  7 45  0                 163422.440273  0.100000   1.00000
 53  7 46  1 52  8 45  0                 163422.440273  0.100000   1.00000
 53  8 46  1 52  7 45  0                 163422.440273  0.100000   1.00000
 53  8 46  1 52  8 45  0                 163422.440273  0.100000   1.00000
 57  3 54  0 56  4 53  1                 163423.833548  0.100000   1.00000
 57  4 54  0 56  3 53  1                 163423.833548  0.100000   1.00000
 57  4 54  0 56  4 53  1                 163423.833548  0.100000   1.00000
 57  3 54  0 56  3 53  1                 163423.833548  0.100000   1.00000
 57  3 54  1 56  3 53  0                 163424.460824  0.100000   1.00000
 57  3 54  1 56  4 53  0                 163424.460824  0.100000   1.00000
 57  4 54  1 56  3 53  0                 163424.460824  0.100000   1.00000
 57  4 54  1 56  4 53  0                 163424.460824  0.100000   1.00000
 58  2 56  0 57  3 55  1                 163429.389879  0.100000   1.00000
 58  3 56  0 57  2 55  1                 163429.389879  0.100000   1.00000
 58  3 56  0 57  3 55  1                 163429.389879  0.100000   1.00000
 58  2 56  0 57  2 55  1                 163429.389879  0.100000   1.00000
 58  2 56  1 57  2 55  0                 163429.905474  0.100000   1.00000
 58  2 56  1 57  3 55  0                 163429.905474  0.100000   1.00000
 58  3 56  1 57  2 55  0                 163429.905474  0.100000   1.00000
 58  3 56  1 57  3 55  0                 163429.905474  0.100000   1.00000
 52  8 44  0 51  9 43  1                 163432.544514  0.100000   1.00000
 52  9 44  0 51  8 43  1                 163432.544514  0.100000   1.00000
 52  9 44  0 51  9 43  1                 163432.544514  0.100000   1.00000
 52  8 44  0 51  8 43  1                 163432.544514  0.100000   1.00000
 52  8 44  1 51  8 43  0                 163433.202188  0.100000   1.00000
 52  8 44  1 51  9 43  0                 163433.202188  0.100000   1.00000
 52  9 44  1 51  8 43  0                 163433.202188  0.100000   1.00000
 52  9 44  1 51  9 43  0                 163433.202188  0.100000   1.00000
 59  1 58  0 58  2 57  1                 163435.714167  0.100000   1.00000
 59  2 58  0 58  1 57  1                 163435.714167  0.100000   1.00000
 59  2 58  0 58  2 57  1                 163435.714167  0.100000   1.00000
 59  1 58  0 58  1 57  1                 163435.714167  0.100000   1.00000
 59  1 58  1 58  1 57  0                 163435.924725  0.100000   1.00000
 59  1 58  1 58  2 57  0                 163435.924725  0.100000   1.00000
 59  2 58  1 58  1 57  0                 163435.924725  0.100000   1.00000
 59  2 58  1 58  2 57  0                 163435.924725  0.100000   1.00000
 51  9 42  1 50  9 41  0                 163452.663705  0.100000   1.00000
 51  9 42  1 50 10 41  0                 163452.663705  0.100000   1.00000
 51 10 42  1 50  9 41  0                 163452.663705  0.100000   1.00000
 51 10 42  1 50 10 41  0                 163452.663705  0.100000   1.00000
 49 11 38  0 48 12 37  1                 163534.643726  0.100000   1.00000
 49 12 38  0 48 11 37  1                 163534.643726  0.100000   1.00000
 49 12 38  0 48 12 37  1                 163534.643726  0.100000   1.00000
 49 11 38  0 48 11 37  1                 163534.643726  0.100000   1.00000
 49 11 38  1 48 11 37  0                 163535.203173  0.100000   1.00000
 49 11 38  1 48 12 37  0                 163535.203173  0.100000   1.00000
 49 12 38  1 48 11 37  0                 163535.203173  0.100000   1.00000
 49 12 38  1 48 12 37  0                 163535.203173  0.100000   1.00000
 68  7 61  1 68  6 62  0                 163754.369949  0.100000   1.00000
 68  8 61  1 68  7 62  0                 163754.369949  0.100000   1.00000
 82 19 63  0 82 18 64  1                 163894.206952  0.100000   1.00000
 82 20 63  0 82 19 64  1                 163894.206952  0.100000   1.00000
 82 20 63  1 82 19 64  0                 163894.871654  0.100000   1.00000
 82 19 63  1 82 18 64  0                 163894.871654  0.100000   1.00000
 46 14 32  0 45 15 31  1                 163915.758603  0.100000   1.00000
 46 15 32  0 45 15 31  1                 163915.758603  0.100000   1.00000
 46 14 32  0 45 14 31  1                 163915.758603  0.100000   1.00000
 46 15 32  0 45 14 31  1                 163915.758603  0.100000   1.00000
 46 15 32  1 45 14 31  0                 163916.293208  0.100000   1.00000
 46 14 32  1 45 15 31  0                 163916.293208  0.100000   1.00000
 46 15 32  1 45 15 31  0                 163916.293208  0.100000   1.00000
 46 14 32  1 45 14 31  0                 163916.293208  0.100000   1.00000
 75 13 62  0 75 12 63  1                 164156.030300  0.100000   1.00000
 75 14 62  0 75 13 63  1                 164156.030300  0.100000   1.00000
 75 14 62  1 75 13 63  0                 164156.612316  0.100000   1.00000
 75 13 62  1 75 12 63  0                 164156.612316  0.100000   1.00000
 87 23 64  0 87 22 65  1                 164202.699140  0.100000   1.00000
 87 24 64  0 87 23 65  1                 164202.699140  0.100000   1.00000
 45 16 30  0 44 15 29  1                 164210.595796  0.100000   1.00000
 45 16 30  1 44 15 29  0                 164211.076750  0.100000   1.00000
 30 18 13  0 29 17 12  1                 164239.206323  0.100000   1.00000
 30 18 13  1 29 17 12  0                 164239.782042  0.100000   1.00000
 30 18 12  1 29 17 13  0                 164286.428628  0.100000   1.00000
 75 56 19  1 75 55 20  0                 164329.008871  0.100000   1.00000
 75 56 20  1 75 55 21  0                 164329.008871  0.100000   1.00000
 25 24  2  0 24 23  1  1                 164658.809851  0.100000   1.00000
 25 24  1  0 24 23  2  1                 164658.809851  0.100000   1.00000
 25 24  1  1 24 23  2  0                 164659.481069  0.100000   1.00000
 25 24  2  1 24 23  1  0                 164659.481069  0.100000   1.00000
 43 17 26  0 42 18 25  1                 164876.042664  0.100000   1.00000
 43 17 26  1 42 18 25  0                 164876.512881  0.100000   1.00000
 45 20 25  0 44 21 24  1                 164983.823626  0.100000   1.00000
 45 20 25  1 44 21 24  0                 164984.140958  0.100000   1.00000
 73 11 62  0 73 10 63  1                 164991.662306  0.100000   1.00000
 73 12 62  0 73 11 63  1                 164991.662306  0.100000   1.00000
 73 12 62  1 73 11 63  0                 164992.415490  0.100000   1.00000
 73 11 62  1 73 10 63  0                 164992.415490  0.100000   1.00000
 26 23  4  0 25 22  3  1                 165330.254966  0.100000   1.00000
 26 23  3  0 25 22  4  1                 165330.254966  0.100000   1.00000
 26 23  3  1 25 22  4  0                 165330.848480  0.100000   1.00000
 26 23  4  1 25 22  3  0                 165330.848480  0.100000   1.00000
 72 10 62  1 72  9 63  0                 165382.678151  0.100000   1.00000
 72 11 62  1 72 10 63  0                 165382.678151  0.100000   1.00000
 79 16 63  0 79 15 64  1                 165479.912841  0.100000   1.00000
 79 17 63  0 79 16 64  1                 165479.912841  0.100000   1.00000
 79 17 63  1 79 16 64  0                 165480.819700  0.100000   1.00000
 79 16 63  1 79 15 64  0                 165480.819700  0.100000   1.00000
 32 17 16  0 31 16 15  1                 165684.871628  0.100000   1.00000
 32 17 16  1 31 16 15  0                 165685.642658  0.100000   1.00000
 84 20 64  0 84 19 65  1                 166068.332540  0.100000   1.00000
 84 21 64  0 84 20 65  1                 166068.332540  0.100000   1.00000
 84 21 64  1 84 20 65  0                 166069.057924  0.100000   1.00000
 84 20 64  1 84 19 65  0                 166069.057924  0.100000   1.00000
 70  8 62  0 70  7 63  1                 166111.686070  0.100000   1.00000
 70  9 62  0 70  8 63  1                 166111.686070  0.100000   1.00000
 70  9 62  1 70  8 63  0                 166112.396056  0.100000   1.00000
 70  8 62  1 70  7 63  0                 166112.396056  0.100000   1.00000
 56  5 51  0 55  6 50  1                 166117.425430  0.100000   1.00000
 56  6 51  0 55  5 50  1                 166117.425430  0.100000   1.00000
 56  6 51  0 55  6 50  1                 166117.425430  0.100000   1.00000
 55  6 49  0 54  6 48  1                 166117.425430  0.100000   1.00000
 55  6 49  0 54  7 48  1                 166117.425430  0.100000   1.00000
 55  7 49  0 54  6 48  1                 166117.425430  0.100000   1.00000
 55  7 49  0 54  7 48  1                 166117.425430  0.100000   1.00000
 56  5 51  0 55  5 50  1                 166117.425430  0.100000   1.00000
 56  5 51  1 55  5 50  0                 166117.826196  0.100000   1.00000
 56  5 51  1 55  6 50  0                 166117.826196  0.100000   1.00000
 56  6 51  1 55  5 50  0                 166117.826196  0.100000   1.00000
 56  6 51  1 55  6 50  0                 166117.826196  0.100000   1.00000
 55  6 49  1 54  6 48  0                 166117.826196  0.100000   1.00000
 55  6 49  1 54  7 48  0                 166117.826196  0.100000   1.00000
 55  7 49  1 54  6 48  0                 166117.826196  0.100000   1.00000
 55  7 49  1 54  7 48  0                 166117.826196  0.100000   1.00000
 57  4 53  0 56  5 52  1                 166120.032620  0.100000   1.00000
 57  5 53  0 56  4 52  1                 166120.032620  0.100000   1.00000
 57  5 53  0 56  5 52  1                 166120.032620  0.100000   1.00000
 57  4 53  0 56  4 52  1                 166120.032620  0.100000   1.00000
 54  7 47  1 53  8 46  0                 166121.910830  0.100000   1.00000
 54  8 47  1 53  7 46  0                 166121.910830  0.100000   1.00000
 54  8 47  1 53  8 46  0                 166121.910830  0.100000   1.00000
 54  7 47  1 53  7 46  0                 166121.910830  0.100000   1.00000
 59  2 57  0 58  3 56  1                 166130.216592  0.100000   1.00000
 59  3 57  0 58  2 56  1                 166130.216592  0.100000   1.00000
 59  3 57  0 58  3 56  1                 166130.216592  0.100000   1.00000
 59  2 57  0 58  2 56  1                 166130.216592  0.100000   1.00000
 53  8 45  0 52  9 44  1                 166130.995446  0.100000   1.00000
 53  9 45  0 52  8 44  1                 166130.995446  0.100000   1.00000
 53  9 45  0 52  9 44  1                 166130.995446  0.100000   1.00000
 53  8 45  0 52  8 44  1                 166130.995446  0.100000   1.00000
 53  8 45  1 52  8 44  0                 166131.663586  0.100000   1.00000
 53  8 45  1 52  9 44  0                 166131.663586  0.100000   1.00000
 53  9 45  1 52  8 44  0                 166131.663586  0.100000   1.00000
 53  9 45  1 52  9 44  0                 166131.663586  0.100000   1.00000
 60  1 59  1 59  2 58  0                 166137.002390  0.100000   1.00000
 60  2 59  1 59  1 58  0                 166137.002390  0.100000   1.00000
 60  2 59  1 59  2 58  0                 166137.002390  0.100000   1.00000
 60  1 59  1 59  1 58  0                 166137.002390  0.100000   1.00000
 52  9 43  0 51 10 42  1                 166149.096338  0.100000   1.00000
 52 10 43  0 51  9 42  1                 166149.096338  0.100000   1.00000
 52 10 43  0 51 10 42  1                 166149.096338  0.100000   1.00000
 52  9 43  0 51  9 42  1                 166149.096338  0.100000   1.00000
 52  9 43  1 51  9 42  0                 166149.613730  0.100000   1.00000
 52  9 43  1 51 10 42  0                 166149.613730  0.100000   1.00000
 52 10 43  1 51  9 42  0                 166149.613730  0.100000   1.00000
 52 10 43  1 51 10 42  0                 166149.613730  0.100000   1.00000
 51 10 41  0 50 11 40  1                 166178.754416  0.100000   1.00000
 51 11 41  0 50 10 40  1                 166178.754416  0.100000   1.00000
 51 11 41  0 50 11 40  1                 166178.754416  0.100000   1.00000
 51 10 41  0 50 10 40  1                 166178.754416  0.100000   1.00000
 48 13 35  0 47 14 34  1                 166405.396736  0.100000   1.00000
 48 14 35  0 47 14 34  1                 166405.396736  0.100000   1.00000
 48 13 35  0 47 13 34  1                 166405.396736  0.100000   1.00000
 48 14 35  0 47 13 34  1                 166405.396736  0.100000   1.00000
 48 14 35  1 47 13 34  0                 166406.093958  0.100000   1.00000
 48 13 35  1 47 14 34  0                 166406.093958  0.100000   1.00000
 48 14 35  1 47 14 34  0                 166406.093958  0.100000   1.00000
 48 13 35  1 47 13 34  0                 166406.093958  0.100000   1.00000
 47 14 33  0 46 15 32  1                 166571.891161  0.100000   1.00000
 47 15 33  0 46 15 32  1                 166571.891161  0.100000   1.00000
 47 14 33  0 46 14 32  1                 166571.891161  0.100000   1.00000
 47 15 33  0 46 14 32  1                 166571.891161  0.100000   1.00000
 47 15 33  1 46 14 32  0                 166572.464917  0.100000   1.00000
 47 14 33  1 46 15 32  0                 166572.464917  0.100000   1.00000
 47 15 33  1 46 15 32  0                 166572.464917  0.100000   1.00000
 47 14 33  1 46 14 32  0                 166572.464917  0.100000   1.00000
 28 21  8  1 27 20  7  0                 166605.288363  0.100000   1.00000
 28 21  7  1 27 20  8  0                 166605.288363  0.100000   1.00000
 88 23 65  0 88 22 66  1                 166977.161146  0.100000   1.00000
 88 24 65  0 88 23 66  1                 166977.161146  0.100000   1.00000
 29 20 10  0 28 19  9  1                 167156.871326  0.100000   1.00000
 29 20  9  0 28 19 10  1                 167156.871326  0.100000   1.00000
 29 20  9  1 28 19 10  0                 167157.383211  0.100000   1.00000
 29 20 10  1 28 19  9  0                 167157.383211  0.100000   1.00000
 30 19 11  0 29 18 12  1                 167580.344547  0.100000   1.00000
 30 19 11  1 29 18 12  0                 167580.835782  0.100000   1.00000
 31 18 14  0 30 17 13  1                 167656.116467  0.100000   1.00000
 31 18 14  1 30 17 13  0                 167656.820364  0.100000   1.00000
 74 11 63  0 74 10 64  1                 167698.427930  0.100000   1.00000
 74 12 63  0 74 11 64  1                 167698.427930  0.100000   1.00000
 74 12 63  1 74 11 64  0                 167699.071264  0.100000   1.00000
 74 11 63  1 74 10 64  0                 167699.071264  0.100000   1.00000
 26 24  3  1 25 23  2  0                 168379.514626  0.100000   1.00000
 26 24  2  1 25 23  3  0                 168379.514626  0.100000   1.00000
 72  9 63  0 72  8 64  1                 168456.989659  0.100000   1.00000
 72 10 63  0 72  9 64  1                 168456.989659  0.100000   1.00000
 57  5 52  0 56  6 51  1                 168817.699592  0.100000   1.00000
 57  6 52  0 56  5 51  1                 168817.699592  0.100000   1.00000
 57  6 52  0 56  6 51  1                 168817.699592  0.100000   1.00000
 56  6 50  0 55  6 49  1                 168817.699592  0.100000   1.00000
 56  6 50  0 55  7 49  1                 168817.699592  0.100000   1.00000
 56  7 50  0 55  6 49  1                 168817.699592  0.100000   1.00000
 56  7 50  0 55  7 49  1                 168817.699592  0.100000   1.00000
 57  5 52  0 56  5 51  1                 168817.699592  0.100000   1.00000
 57  5 52  1 56  5 51  0                 168818.205700  0.100000   1.00000
 57  5 52  1 56  6 51  0                 168818.205700  0.100000   1.00000
 57  6 52  1 56  5 51  0                 168818.205700  0.100000   1.00000
 57  6 52  1 56  6 51  0                 168818.205700  0.100000   1.00000
 56  6 50  1 55  6 49  0                 168818.205700  0.100000   1.00000
 56  6 50  1 55  7 49  0                 168818.205700  0.100000   1.00000
 56  7 50  1 55  6 49  0                 168818.205700  0.100000   1.00000
 56  7 50  1 55  7 49  0                 168818.205700  0.100000   1.00000
 58  4 54  0 57  5 53  1                 168820.959841  0.100000   1.00000
 58  5 54  0 57  4 53  1                 168820.959841  0.100000   1.00000
 58  5 54  0 57  5 53  1                 168820.959841  0.100000   1.00000
 55  7 48  0 54  7 47  1                 168820.959841  0.100000   1.00000
 55  7 48  0 54  8 47  1                 168820.959841  0.100000   1.00000
 55  8 48  0 54  7 47  1                 168820.959841  0.100000   1.00000
 55  8 48  0 54  8 47  1                 168820.959841  0.100000   1.00000
 58  4 54  0 57  4 53  1                 168820.959841  0.100000   1.00000
 58  4 54  1 57  4 53  0                 168821.223368  0.100000   1.00000
 58  4 54  1 57  5 53  0                 168821.223368  0.100000   1.00000
 58  5 54  1 57  4 53  0                 168821.223368  0.100000   1.00000
 58  5 54  1 57  5 53  0                 168821.223368  0.100000   1.00000
 55  7 48  1 54  7 47  0                 168821.223368  0.100000   1.00000
 55  7 48  1 54  8 47  0                 168821.223368  0.100000   1.00000
 55  8 48  1 54  7 47  0                 168821.223368  0.100000   1.00000
 55  8 48  1 54  8 47  0                 168821.223368  0.100000   1.00000
 59  3 56  0 58  4 55  1                 168825.295621  0.100000   1.00000
 59  4 56  0 58  3 55  1                 168825.295621  0.100000   1.00000
 59  4 56  0 58  4 55  1                 168825.295621  0.100000   1.00000
 59  3 56  0 58  3 55  1                 168825.295621  0.100000   1.00000
 59  3 56  1 58  3 55  0                 168825.844420  0.100000   1.00000
 59  3 56  1 58  4 55  0                 168825.844420  0.100000   1.00000
 59  4 56  1 58  3 55  0                 168825.844420  0.100000   1.00000
 59  4 56  1 58  4 55  0                 168825.844420  0.100000   1.00000
 61  1 60  0 60  2 59  1                 168837.320682  0.100000   1.00000
 61  2 60  0 60  1 59  1                 168837.320682  0.100000   1.00000
 61  2 60  0 60  2 59  1                 168837.320682  0.100000   1.00000
 61  1 60  0 60  1 59  1                 168837.320682  0.100000   1.00000
 61  1 60  1 60  1 59  0                 168837.649920  0.100000   1.00000
 61  1 60  1 60  2 59  0                 168837.649920  0.100000   1.00000
 61  2 60  1 60  1 59  0                 168837.649920  0.100000   1.00000
 61  2 60  1 60  2 59  0                 168837.649920  0.100000   1.00000
 50 12 38  0 49 13 37  1                 168982.806193  0.100000   1.00000
 50 13 38  0 49 12 37  1                 168982.806193  0.100000   1.00000
 50 13 38  0 49 13 37  1                 168982.806193  0.100000   1.00000
 50 12 38  0 49 12 37  1                 168982.806193  0.100000   1.00000
 50 12 38  1 49 12 37  0                 168983.059665  0.100000   1.00000
 50 12 38  1 49 13 37  0                 168983.059665  0.100000   1.00000
 50 13 38  1 49 12 37  0                 168983.059665  0.100000   1.00000
 50 13 38  1 49 13 37  0                 168983.059665  0.100000   1.00000
 27 23  5  0 26 22  4  1                 169044.398558  0.100000   1.00000
 27 23  4  0 26 22  5  1                 169044.398558  0.100000   1.00000
 49 13 36  1 48 14 35  0                 169082.683953  0.100000   1.00000
 49 14 36  1 48 14 35  0                 169082.683953  0.100000   1.00000
 49 13 36  1 48 13 35  0                 169082.683953  0.100000   1.00000
 49 14 36  1 48 13 35  0                 169082.683953  0.100000   1.00000
 78 14 64  0 78 13 65  1                 169142.612390  0.100000   1.00000
 78 15 64  0 78 14 65  1                 169142.612390  0.100000   1.00000
 78 15 64  1 78 14 65  0                 169143.396697  0.100000   1.00000
 78 14 64  1 78 13 65  0                 169143.396697  0.100000   1.00000
 48 15 34  0 47 14 33  1                 169233.093448  0.100000   1.00000
 48 14 34  0 47 14 33  1                 169233.093448  0.100000   1.00000
 47 15 32  0 46 16 31  1                 169465.913530  0.100000   1.00000
 47 16 32  0 46 16 31  1                 169465.913530  0.100000   1.00000
 47 15 32  0 46 15 31  1                 169465.913530  0.100000   1.00000
 47 16 32  0 46 15 31  1                 169465.913530  0.100000   1.00000
 47 16 32  1 46 15 31  0                 169466.520216  0.100000   1.00000
 47 15 32  1 46 16 31  0                 169466.520216  0.100000   1.00000
 47 16 32  1 46 16 31  0                 169466.520216  0.100000   1.00000
 47 15 32  1 46 15 31  0                 169466.520216  0.100000   1.00000
 69  6 63  0 69  5 64  1                 169474.312707  0.100000   1.00000
 69  7 63  0 69  6 64  1                 169474.312707  0.100000   1.00000
 69  7 63  1 69  6 64  0                 169474.875307  0.100000   1.00000
 69  6 63  1 69  5 64  0                 169474.875307  0.100000   1.00000
 77 13 64  0 77 12 65  1                 169581.829405  0.100000   1.00000
 77 14 64  0 77 13 65  1                 169581.829405  0.100000   1.00000
 77 14 64  1 77 13 65  0                 169582.389364  0.100000   1.00000
 77 13 64  1 77 12 65  0                 169582.389364  0.100000   1.00000
 28 22  7  0 27 21  6  1                 169686.712927  0.100000   1.00000
 28 22  6  0 27 21  7  1                 169686.712927  0.100000   1.00000
 28 22  6  1 27 21  7  0                 169687.391122  0.100000   1.00000
 28 22  7  1 27 21  6  0                 169687.391122  0.100000   1.00000
 46 16 30  0 45 17 29  1                 169833.426012  0.100000   1.00000
 46 16 30  1 45 17 29  0                 169834.330869  0.100000   1.00000
 46 17 30  0 45 16 29  1                 169845.477645  0.100000   1.00000
 29 21  9  0 28 20  8  1                 170283.229272  0.100000   1.00000
 29 21  8  0 28 20  9  1                 170283.229272  0.100000   1.00000
 29 21  8  1 28 20  9  0                 170283.870485  0.100000   1.00000
 29 21  9  1 28 20  8  0                 170283.870485  0.100000   1.00000
 75 11 64  0 75 10 65  1                 170404.645613  0.100000   1.00000
 75 12 64  0 75 11 65  1                 170404.645613  0.100000   1.00000
 75 12 64  1 75 11 65  0                 170405.091611  0.100000   1.00000
 75 11 64  1 75 10 65  0                 170405.091611  0.100000   1.00000
 93 26 67  0 93 25 68  1                 170484.098790  0.100000   1.00000
 93 27 67  0 93 26 68  1                 170484.098790  0.100000   1.00000
 93 27 67  1 93 26 68  0                 170484.732020  0.100000   1.00000
 93 26 67  1 93 25 68  0                 170484.732020  0.100000   1.00000
 45 18 28  0 44 17 27  1                 170623.512217  0.100000   1.00000
 45 18 28  1 44 17 27  0                 170624.201144  0.100000   1.00000
 74 10 64  0 74  9 65  1                 170789.587601  0.100000   1.00000
 74 11 64  0 74 10 65  1                 170789.587601  0.100000   1.00000
 74 11 64  1 74 10 65  0                 170790.305222  0.100000   1.00000
 74 10 64  1 74  9 65  0                 170790.305222  0.100000   1.00000
 81 16 65  0 81 15 66  1                 170929.601941  0.100000   1.00000
 81 17 65  0 81 16 66  1                 170929.601941  0.100000   1.00000
 81 17 65  1 81 16 66  0                 170930.160056  0.100000   1.00000
 81 16 65  1 81 15 66  0                 170930.160056  0.100000   1.00000
 31 19 13  0 30 18 12  1                 171129.092850  0.100000   1.00000
 31 19 13  1 30 18 12  0                 171129.849967  0.100000   1.00000
 31 19 12  0 30 18 13  1                 171143.080948  0.100000   1.00000
 31 19 12  1 30 18 13  0                 171143.371010  0.100000   1.00000
 73  9 64  0 73  8 65  1                 171158.162113  0.100000   1.00000
 73 10 64  0 73  9 65  1                 171158.162113  0.100000   1.00000
 73 10 64  1 73  9 65  0                 171158.903582  0.100000   1.00000
 73  9 64  1 73  8 65  0                 171158.903582  0.100000   1.00000
 32 18 14  1 31 17 15  0                 171330.901733  0.100000   1.00000
 26 25  2  0 25 24  1  1                 171424.703068  0.100000   1.00000
 26 25  1  0 25 24  2  1                 171424.703068  0.100000   1.00000
 26 25  1  1 25 24  2  0                 171425.396138  0.100000   1.00000
 26 25  2  1 25 24  1  0                 171425.396138  0.100000   1.00000
 57  6 51  0 56  7 50  1                 171517.649325  0.100000   1.00000
 57  7 51  0 56  6 50  1                 171517.649325  0.100000   1.00000
 57  7 51  0 56  7 50  1                 171517.649325  0.100000   1.00000
 57  6 51  0 56  6 50  1                 171517.649325  0.100000   1.00000
 57  6 51  1 56  6 50  0                 171518.240251  0.100000   1.00000
 57  6 51  1 56  7 50  0                 171518.240251  0.100000   1.00000
 57  7 51  1 56  6 50  0                 171518.240251  0.100000   1.00000
 57  7 51  1 56  7 50  0                 171518.240251  0.100000   1.00000
 58  5 53  0 57  6 52  1                 171518.240251  0.100000   1.00000
 58  6 53  0 57  5 52  1                 171518.240251  0.100000   1.00000
 58  6 53  0 57  6 52  1                 171518.240251  0.100000   1.00000
 58  5 53  0 57  5 52  1                 171518.240251  0.100000   1.00000
 58  5 53  1 57  5 52  0                 171518.918114  0.100000   1.00000
 58  5 53  1 57  6 52  0                 171518.918114  0.100000   1.00000
 58  6 53  1 57  5 52  0                 171518.918114  0.100000   1.00000
 58  6 53  1 57  6 52  0                 171518.918114  0.100000   1.00000
 56  7 49  0 55  8 48  1                 171520.516720  0.100000   1.00000
 56  8 49  0 55  7 48  1                 171520.516720  0.100000   1.00000
 56  8 49  0 55  8 48  1                 171520.516720  0.100000   1.00000
 56  7 49  0 55  7 48  1                 171520.516720  0.100000   1.00000
 56  7 49  1 55  7 48  0                 171521.270449  0.100000   1.00000
 56  7 49  1 55  8 48  0                 171521.270449  0.100000   1.00000
 56  8 49  1 55  7 48  0                 171521.270449  0.100000   1.00000
 56  8 49  1 55  8 48  0                 171521.270449  0.100000   1.00000
 59  4 55  0 58  5 54  1                 171521.270449  0.100000   1.00000
 59  5 55  0 58  4 54  1                 171521.270449  0.100000   1.00000
 59  5 55  0 58  5 54  1                 171521.270449  0.100000   1.00000
 59  4 55  0 58  4 54  1                 171521.270449  0.100000   1.00000
 59  4 55  1 58  4 54  0                 171521.901933  0.100000   1.00000
 59  4 55  1 58  5 54  0                 171521.901933  0.100000   1.00000
 59  5 55  1 58  4 54  0                 171521.901933  0.100000   1.00000
 59  5 55  1 58  5 54  0                 171521.901933  0.100000   1.00000
 60  3 57  0 59  4 56  1                 171525.999563  0.100000   1.00000
 60  4 57  0 59  3 56  1                 171525.999563  0.100000   1.00000
 60  4 57  0 59  4 56  1                 171525.999563  0.100000   1.00000
 60  3 57  0 59  3 56  1                 171525.999563  0.100000   1.00000
 60  3 57  1 59  3 56  0                 171526.682299  0.100000   1.00000
 60  3 57  1 59  4 56  0                 171526.682299  0.100000   1.00000
 60  4 57  1 59  3 56  0                 171526.682299  0.100000   1.00000
 60  4 57  1 59  4 56  0                 171526.682299  0.100000   1.00000
 55  8 47  1 54  9 46  0                 171529.100841  0.100000   1.00000
 55  9 47  1 54  8 46  0                 171529.100841  0.100000   1.00000
 55  9 47  1 54  9 46  0                 171529.100841  0.100000   1.00000
 55  8 47  1 54  8 46  0                 171529.100841  0.100000   1.00000
 61  2 59  0 60  3 58  1                 171531.948530  0.100000   1.00000
 61  3 59  0 60  2 58  1                 171531.948530  0.100000   1.00000
 61  3 59  0 60  3 58  1                 171531.948530  0.100000   1.00000
 61  2 59  0 60  2 58  1                 171531.948530  0.100000   1.00000
 53 10 43  0 52 11 42  1                 171569.173666  0.100000   1.00000
 53 11 43  0 52 10 42  1                 171569.173666  0.100000   1.00000
 53 11 43  0 52 11 42  1                 171569.173666  0.100000   1.00000
 53 10 43  0 52 10 42  1                 171569.173666  0.100000   1.00000
 53 10 43  1 52 10 42  0                 171569.914286  0.100000   1.00000
 53 10 43  1 52 11 42  0                 171569.914286  0.100000   1.00000
 53 11 43  1 52 10 42  0                 171569.914286  0.100000   1.00000
 53 11 43  1 52 11 42  0                 171569.914286  0.100000   1.00000
 52 11 41  1 51 12 40  0                 171609.618303  0.100000   1.00000
 52 12 41  1 51 11 40  0                 171609.618303  0.100000   1.00000
 52 12 41  1 51 12 40  0                 171609.618303  0.100000   1.00000
 52 11 41  1 51 11 40  0                 171609.618303  0.100000   1.00000
 50 13 37  0 49 14 36  1                 171761.310655  0.100000   1.00000
 50 14 37  0 49 13 36  1                 171761.310655  0.100000   1.00000
 50 14 37  0 49 14 36  1                 171761.310655  0.100000   1.00000
 50 13 37  0 49 13 36  1                 171761.310655  0.100000   1.00000
 50 13 37  1 49 13 36  0                 171761.773238  0.100000   1.00000
 50 13 37  1 49 14 36  0                 171761.773238  0.100000   1.00000
 50 14 37  1 49 13 36  0                 171761.773238  0.100000   1.00000
 50 14 37  1 49 14 36  0                 171761.773238  0.100000   1.00000
 49 14 35  0 48 15 34  1                 171898.608214  0.100000   1.00000
 49 15 35  0 48 15 34  1                 171898.608214  0.100000   1.00000
 49 14 35  0 48 14 34  1                 171898.608214  0.100000   1.00000
 49 15 35  0 48 14 34  1                 171898.608214  0.100000   1.00000
 49 15 35  1 48 14 34  0                 171899.165019  0.100000   1.00000
 49 14 35  1 48 15 34  0                 171899.165019  0.100000   1.00000
 49 15 35  1 48 15 34  0                 171899.165019  0.100000   1.00000
 49 14 35  1 48 14 34  0                 171899.165019  0.100000   1.00000
 27 24  4  0 26 23  3  1                 172096.911887  0.100000   1.00000
 27 24  3  0 26 23  4  1                 172096.911887  0.100000   1.00000
 27 24  3  1 26 23  4  0                 172097.521010  0.100000   1.00000
 27 24  4  1 26 23  3  0                 172097.521010  0.100000   1.00000
 48 15 33  0 47 16 32  1                 172107.954265  0.100000   1.00000
 48 16 33  0 47 16 32  1                 172107.954265  0.100000   1.00000
 48 15 33  0 47 15 32  1                 172107.954265  0.100000   1.00000
 48 16 33  0 47 15 32  1                 172107.954265  0.100000   1.00000
 48 16 33  1 47 15 32  0                 172108.713832  0.100000   1.00000
 48 15 33  1 47 16 32  0                 172108.713832  0.100000   1.00000
 48 16 33  1 47 16 32  0                 172108.713832  0.100000   1.00000
 48 15 33  1 47 15 32  0                 172108.713832  0.100000   1.00000
 77 12 65  0 77 11 66  1                 172710.639844  0.100000   1.00000
 77 13 65  0 77 12 66  1                 172710.639844  0.100000   1.00000
 28 23  6  0 27 22  5  1                 172754.152545  0.100000   1.00000
 28 23  5  0 27 22  6  1                 172754.152545  0.100000   1.00000
 28 23  5  1 27 22  6  0                 172754.639983  0.100000   1.00000
 28 23  6  1 27 22  5  0                 172754.639983  0.100000   1.00000
 29 22  8  0 28 21  7  1                 173380.134649  0.100000   1.00000
 29 22  7  0 28 21  8  1                 173380.134649  0.100000   1.00000
 29 22  7  1 28 21  8  0                 173380.717094  0.100000   1.00000
 29 22  8  1 28 21  7  0                 173380.717094  0.100000   1.00000
 75 10 65  0 75  9 66  1                 173492.839979  0.100000   1.00000
 75 11 65  0 75 10 66  1                 173492.839979  0.100000   1.00000
 75 11 65  1 75 10 66  0                 173493.274912  0.100000   1.00000
 75 10 65  1 75  9 66  0                 173493.274912  0.100000   1.00000
 33 17 16  0 32 16 17  1                 173554.528012  0.100000   1.00000
 33 18 16  0 32 17 15  1                 173820.818706  0.100000   1.00000
 33 18 16  1 32 17 15  0                 173821.459848  0.100000   1.00000
 74  9 65  0 74  8 66  1                 173859.230557  0.100000   1.00000
 74 10 65  0 74  9 66  1                 173859.230557  0.100000   1.00000
 74 10 65  1 74  9 66  0                 173859.910445  0.100000   1.00000
 74  9 65  1 74  8 66  0                 173859.910445  0.100000   1.00000
 43 19 25  1 42 18 24  0                 173916.255496  0.100000   1.00000
 30 21 10  0 29 20  9  1                 173947.458771  0.100000   1.00000
 30 21  9  0 29 20 10  1                 173947.458771  0.100000   1.00000
 30 21 10  1 29 20  9  0                 173947.998179  0.100000   1.00000
 30 21  9  1 29 20 10  0                 173947.998179  0.100000   1.00000
 59  5 54  0 58  6 53  1                 174218.527375  0.100000   1.00000
 59  6 54  0 58  5 53  1                 174218.527375  0.100000   1.00000
 59  6 54  0 58  6 53  1                 174218.527375  0.100000   1.00000
 59  5 54  0 58  5 53  1                 174218.527375  0.100000   1.00000
 59  5 54  1 58  5 53  0                 174219.222642  0.100000   1.00000
 59  5 54  1 58  6 53  0                 174219.222642  0.100000   1.00000
 59  6 54  1 58  5 53  0                 174219.222642  0.100000   1.00000
 59  6 54  1 58  6 53  0                 174219.222642  0.100000   1.00000
 57  7 50  0 56  8 49  1                 174220.220595  0.100000   1.00000
 57  8 50  0 56  7 49  1                 174220.220595  0.100000   1.00000
 57  8 50  0 56  8 49  1                 174220.220595  0.100000   1.00000
 57  7 50  0 56  7 49  1                 174220.220595  0.100000   1.00000
 57  7 50  1 56  7 49  0                 174220.864829  0.100000   1.00000
 57  7 50  1 56  8 49  0                 174220.864829  0.100000   1.00000
 57  8 50  1 56  7 49  0                 174220.864829  0.100000   1.00000
 57  8 50  1 56  8 49  0                 174220.864829  0.100000   1.00000
 60  4 56  0 59  5 55  1                 174221.956172  0.100000   1.00000
 60  5 56  0 59  4 55  1                 174221.956172  0.100000   1.00000
 60  5 56  0 59  5 55  1                 174221.956172  0.100000   1.00000
 60  4 56  0 59  4 55  1                 174221.956172  0.100000   1.00000
 61  3 58  0 60  4 57  1                 174226.560251  0.100000   1.00000
 61  4 58  0 60  3 57  1                 174226.560251  0.100000   1.00000
 61  4 58  0 60  4 57  1                 174226.560251  0.100000   1.00000
 61  3 58  0 60  3 57  1                 174226.560251  0.100000   1.00000
 61  3 58  1 60  3 57  0                 174227.349687  0.100000   1.00000
 61  3 58  1 60  4 57  0                 174227.349687  0.100000   1.00000
 61  4 58  1 60  3 57  0                 174227.349687  0.100000   1.00000
 61  4 58  1 60  4 57  0                 174227.349687  0.100000   1.00000
 56  8 48  0 55  9 47  1                 174227.349687  0.100000   1.00000
 56  9 48  0 55  8 47  1                 174227.349687  0.100000   1.00000
 56  9 48  0 55  9 47  1                 174227.349687  0.100000   1.00000
 56  8 48  0 55  8 47  1                 174227.349687  0.100000   1.00000
 56  8 48  1 55  8 47  0                 174228.077147  0.100000   1.00000
 56  8 48  1 55  9 47  0                 174228.077147  0.100000   1.00000
 56  9 48  1 55  8 47  0                 174228.077147  0.100000   1.00000
 56  9 48  1 55  9 47  0                 174228.077147  0.100000   1.00000
 62  2 60  0 61  3 59  1                 174232.490922  0.100000   1.00000
 62  3 60  0 61  2 59  1                 174232.490922  0.100000   1.00000
 62  3 60  0 61  3 59  1                 174232.490922  0.100000   1.00000
 62  2 60  0 61  2 59  1                 174232.490922  0.100000   1.00000
 62  2 60  1 61  2 59  0                 174232.987979  0.100000   1.00000
 62  2 60  1 61  3 59  0                 174232.987979  0.100000   1.00000
 62  3 60  1 61  2 59  0                 174232.987979  0.100000   1.00000
 62  3 60  1 61  3 59  0                 174232.987979  0.100000   1.00000
 63  1 62  0 62  2 61  1                 174238.796017  0.100000   1.00000
 63  2 62  0 62  1 61  1                 174238.796017  0.100000   1.00000
 63  2 62  0 62  2 61  1                 174238.796017  0.100000   1.00000
 63  1 62  0 62  1 61  1                 174238.796017  0.100000   1.00000
 55  9 46  0 54 10 45  1                 174241.418435  0.100000   1.00000
 55 10 46  0 54  9 45  1                 174241.418435  0.100000   1.00000
 55 10 46  0 54 10 45  1                 174241.418435  0.100000   1.00000
 55  9 46  0 54  9 45  1                 174241.418435  0.100000   1.00000
 55  9 46  1 54  9 45  0                 174242.004741  0.100000   1.00000
 55  9 46  1 54 10 45  0                 174242.004741  0.100000   1.00000
 55 10 46  1 54  9 45  0                 174242.004741  0.100000   1.00000
 55 10 46  1 54 10 45  0                 174242.004741  0.100000   1.00000
 54 10 44  0 53 11 43  1                 174265.156047  0.100000   1.00000
 54 11 44  0 53 10 43  1                 174265.156047  0.100000   1.00000
 54 11 44  0 53 11 43  1                 174265.156047  0.100000   1.00000
 54 10 44  0 53 10 43  1                 174265.156047  0.100000   1.00000
 53 11 42  0 52 12 41  1                 174302.070556  0.100000   1.00000
 53 12 42  0 52 11 41  1                 174302.070556  0.100000   1.00000
 53 12 42  0 52 12 41  1                 174302.070556  0.100000   1.00000
 53 11 42  0 52 11 41  1                 174302.070556  0.100000   1.00000
 53 11 42  1 52 12 41  0                 174302.670766  0.100000   1.00000
 53 12 42  1 52 11 41  0                 174302.670766  0.100000   1.00000
 53 12 42  1 52 12 41  0                 174302.670766  0.100000   1.00000
 53 11 42  1 52 11 41  0                 174302.670766  0.100000   1.00000
 26 26  1  0 25 25  0  1                 174468.959933  0.100000   1.00000
 26 26  0  0 25 25  1  1                 174468.959933  0.100000   1.00000
 26 26  0  1 25 25  1  0                 174469.592763  0.100000   1.00000
 26 26  1  1 25 25  0  0                 174469.592763  0.100000   1.00000
 50 14 36  0 49 15 35  1                 174567.796419  0.100000   1.00000
 50 15 36  0 49 15 35  1                 174567.796419  0.100000   1.00000
 50 14 36  0 49 14 35  1                 174567.796419  0.100000   1.00000
 50 15 36  0 49 14 35  1                 174567.796419  0.100000   1.00000
 50 15 36  1 49 14 35  0                 174568.275165  0.100000   1.00000
 50 14 36  1 49 15 35  0                 174568.275165  0.100000   1.00000
 50 15 36  1 49 15 35  0                 174568.275165  0.100000   1.00000
 50 14 36  1 49 14 35  0                 174568.275165  0.100000   1.00000
 32 19 14  0 31 18 13  1                 174624.512907  0.100000   1.00000
 32 19 14  1 31 18 13  0                 174625.045308  0.100000   1.00000
 49 15 34  0 48 16 33  1                 174757.132591  0.100000   1.00000
 49 16 34  0 48 16 33  1                 174757.132591  0.100000   1.00000
 49 16 34  1 48 16 33  0                 174757.781774  0.100000   1.00000
 49 15 34  1 48 16 33  0                 174757.781774  0.100000   1.00000
 37 18 20  0 36 17 19  1                 174783.478721  0.100000   1.00000
 33 18 15  1 32 17 16  0                 174968.197764  0.100000   1.00000
 79 13 66  0 79 12 67  1                 175004.299246  0.100000   1.00000
 79 14 66  0 79 13 67  1                 175004.299246  0.100000   1.00000
 27 25  3  0 26 24  2  1                 175144.941350  0.100000   1.00000
 27 25  2  0 26 24  3  1                 175144.941350  0.100000   1.00000
 27 25  2  1 26 24  3  0                 175145.456182  0.100000   1.00000
 27 25  3  1 26 24  2  0                 175145.456182  0.100000   1.00000
 70  5 65  0 70  4 66  1                 175174.851592  0.100000   1.00000
 70  5 65  0 70  5 66  1                 175174.851592  0.100000   1.00000
 70  6 65  0 70  4 66  1                 175174.851592  0.100000   1.00000
 70  6 65  0 70  5 66  1                 175174.851592  0.100000   1.00000
 70  5 65  1 70  4 66  0                 175175.512353  0.100000   1.00000
 70  5 65  1 70  5 66  0                 175175.512353  0.100000   1.00000
 70  6 65  1 70  4 66  0                 175175.512353  0.100000   1.00000
 70  6 65  1 70  5 66  0                 175175.512353  0.100000   1.00000
 78 12 66  0 78 11 67  1                 175418.224041  0.100000   1.00000
 78 12 66  0 78 12 67  1                 175418.224041  0.100000   1.00000
 78 13 66  0 78 11 67  1                 175418.224041  0.100000   1.00000
 78 13 66  0 78 12 67  1                 175418.224041  0.100000   1.00000
 78 12 66  1 78 11 67  0                 175418.784405  0.100000   1.00000
 78 12 66  1 78 12 67  0                 175418.784405  0.100000   1.00000
 78 13 66  1 78 11 67  0                 175418.784405  0.100000   1.00000
 78 13 66  1 78 12 67  0                 175418.784405  0.100000   1.00000
 42 19 24  0 41 18 23  1                 175452.129608  0.100000   1.00000
 42 19 24  1 41 18 23  0                 175452.593176  0.100000   1.00000
 47 17 30  0 46 18 29  1                 175504.763588  0.100000   1.00000
 47 17 30  1 46 18 29  0                 175505.385522  0.100000   1.00000
 68  3 65  0 68  2 66  1                 175750.013494  0.100000   1.00000
 68  4 65  0 68  3 66  1                 175750.013494  0.100000   1.00000
 68  3 65  1 68  2 66  0                 175750.809261  0.100000   1.00000
 68  4 65  1 68  3 66  0                 175750.809261  0.100000   1.00000
 28 24  4  0 27 23  5  1                 175811.885001  0.100000   1.00000
 28 24  5  0 27 23  4  1                 175811.885001  0.100000   1.00000
 28 24  4  1 27 23  5  0                 175812.355818  0.100000   1.00000
 28 24  5  1 27 23  4  0                 175812.355818  0.100000   1.00000
 77 11 66  0 77 10 67  1                 175815.122398  0.100000   1.00000
 77 11 66  0 77 11 67  1                 175815.122398  0.100000   1.00000
 77 12 66  0 77 10 67  1                 175815.122398  0.100000   1.00000
 77 12 66  0 77 11 67  1                 175815.122398  0.100000   1.00000
 77 11 66  1 77 10 67  0                 175815.571802  0.100000   1.00000
 77 11 66  1 77 11 67  0                 175815.571802  0.100000   1.00000
 77 12 66  1 77 10 67  0                 175815.571802  0.100000   1.00000
 77 12 66  1 77 11 67  0                 175815.571802  0.100000   1.00000
 46 18 28  0 45 19 27  1                 175965.888295  0.100000   1.00000
 46 18 28  1 45 19 27  0                 175966.503742  0.100000   1.00000
 76 10 66  0 76  9 67  1                 176195.360744  0.100000   1.00000
 76 10 66  0 76 10 67  1                 176195.360744  0.100000   1.00000
 76 11 66  0 76  9 67  1                 176195.360744  0.100000   1.00000
 76 11 66  0 76 10 67  1                 176195.360744  0.100000   1.00000
 76 10 66  1 76  9 67  0                 176195.954659  0.100000   1.00000
 76 10 66  1 76 10 67  0                 176195.954659  0.100000   1.00000
 76 11 66  1 76  9 67  0                 176195.954659  0.100000   1.00000
 76 11 66  1 76 10 67  0                 176195.954659  0.100000   1.00000
 29 23  6  0 28 22  7  1                 176457.821193  0.100000   1.00000
 29 23  7  0 28 22  6  1                 176457.821193  0.100000   1.00000
 29 23  6  1 28 22  7  0                 176458.118753  0.100000   1.00000
 29 23  7  1 28 22  6  0                 176458.118753  0.100000   1.00000
 75  9 66  0 75  8 67  1                 176559.919561  0.100000   1.00000
 75  9 66  0 75  9 67  1                 176559.919561  0.100000   1.00000
 75 10 66  0 75  8 67  1                 176559.919561  0.100000   1.00000
 75 10 66  0 75  9 67  1                 176559.919561  0.100000   1.00000
 75  9 66  1 75  8 67  0                 176560.274986  0.100000   1.00000
 75  9 66  1 75  9 67  0                 176560.274986  0.100000   1.00000
 75 10 66  1 75  8 67  0                 176560.274986  0.100000   1.00000
 75 10 66  1 75  9 67  0                 176560.274986  0.100000   1.00000
 52 24 28  0 51 25 27  1                 176698.921124  0.100000   1.00000
 52 24 28  1 51 25 27  0                 176699.422498  0.100000   1.00000
 59  6 53  0 58  6 52  1                 176917.816638  0.100000   1.00000
 59  6 53  0 58  7 52  1                 176917.816638  0.100000   1.00000
 59  7 53  0 58  6 52  1                 176917.816638  0.100000   1.00000
 59  7 53  0 58  7 52  1                 176917.816638  0.100000   1.00000
 59  6 53  1 58  6 52  0                 176918.446165  0.100000   1.00000
 59  6 53  1 58  7 52  0                 176918.446165  0.100000   1.00000
 59  7 53  1 58  6 52  0                 176918.446165  0.100000   1.00000
 59  7 53  1 58  7 52  0                 176918.446165  0.100000   1.00000
 60  5 55  1 59  6 54  0                 176919.754643  0.100000   1.00000
 60  6 55  1 59  5 54  0                 176919.754643  0.100000   1.00000
 60  6 55  1 59  6 54  0                 176919.754643  0.100000   1.00000
 60  5 55  1 59  5 54  0                 176919.754643  0.100000   1.00000
 58  7 51  0 57  7 50  1                 176919.754643  0.100000   1.00000
 58  7 51  0 57  8 50  1                 176919.754643  0.100000   1.00000
 58  8 51  0 57  7 50  1                 176919.754643  0.100000   1.00000
 58  8 51  0 57  8 50  1                 176919.754643  0.100000   1.00000
 58  7 51  1 57  7 50  0                 176920.446829  0.100000   1.00000
 58  7 51  1 57  8 50  0                 176920.446829  0.100000   1.00000
 58  8 51  1 57  7 50  0                 176920.446829  0.100000   1.00000
 58  8 51  1 57  8 50  0                 176920.446829  0.100000   1.00000
 61  4 57  0 60  4 56  1                 176922.520744  0.100000   1.00000
 61  4 57  0 60  5 56  1                 176922.520744  0.100000   1.00000
 61  5 57  0 60  4 56  1                 176922.520744  0.100000   1.00000
 61  5 57  0 60  5 56  1                 176922.520744  0.100000   1.00000
 61  4 57  1 60  4 56  0                 176923.060744  0.100000   1.00000
 61  4 57  1 60  5 56  0                 176923.060744  0.100000   1.00000
 61  5 57  1 60  4 56  0                 176923.060744  0.100000   1.00000
 61  5 57  1 60  5 56  0                 176923.060744  0.100000   1.00000
 57  8 49  0 56  8 48  1                 176926.488561  0.100000   1.00000
 57  8 49  0 56  9 48  1                 176926.488561  0.100000   1.00000
 57  9 49  0 56  8 48  1                 176926.488561  0.100000   1.00000
 57  9 49  0 56  9 48  1                 176926.488561  0.100000   1.00000
 57  8 49  1 56  8 48  0                 176927.157445  0.100000   1.00000
 57  8 49  1 56  9 48  0                 176927.157445  0.100000   1.00000
 57  9 49  1 56  8 48  0                 176927.157445  0.100000   1.00000
 57  9 49  1 56  9 48  0                 176927.157445  0.100000   1.00000
 62  3 59  0 61  3 58  1                 176927.157445  0.100000   1.00000
 62  3 59  0 61  4 58  1                 176927.157445  0.100000   1.00000
 62  4 59  0 61  3 58  1                 176927.157445  0.100000   1.00000
 62  4 59  0 61  4 58  1                 176927.157445  0.100000   1.00000
 62  3 59  1 61  3 58  0                 176927.930808  0.100000   1.00000
 62  3 59  1 61  4 58  0                 176927.930808  0.100000   1.00000
 62  4 59  1 61  3 58  0                 176927.930808  0.100000   1.00000
 62  4 59  1 61  4 58  0                 176927.930808  0.100000   1.00000
 63  2 61  0 62  2 60  1                 176933.306998  0.100000   1.00000
 63  2 61  0 62  3 60  1                 176933.306998  0.100000   1.00000
 63  3 61  0 62  2 60  1                 176933.306998  0.100000   1.00000
 63  3 61  0 62  3 60  1                 176933.306998  0.100000   1.00000
 56  9 47  0 55  9 46  1                 176939.434638  0.100000   1.00000
 56  9 47  0 55 10 46  1                 176939.434638  0.100000   1.00000
 56 10 47  0 55  9 46  1                 176939.434638  0.100000   1.00000
 56 10 47  0 55 10 46  1                 176939.434638  0.100000   1.00000
 56  9 47  1 55  9 46  0                 176939.971453  0.100000   1.00000
 56  9 47  1 55 10 46  0                 176939.971453  0.100000   1.00000
 56 10 47  1 55  9 46  0                 176939.971453  0.100000   1.00000
 56 10 47  1 55 10 46  0                 176939.971453  0.100000   1.00000
 64  1 63  0 63  1 62  1                 176939.434638  0.100000   1.00000
 64  1 63  0 63  1 62  1                 176939.434638  0.100000   1.00000
 64  1 63  0 63  2 62  1                 176939.434638  0.100000   1.00000
 64  2 63  0 63  1 62  1                 176939.434638  0.100000   1.00000
 64  2 63  0 63  2 62  1                 176939.434638  0.100000   1.00000
 64  1 63  1 63  1 62  0                 176939.971453  0.100000   1.00000
 64  1 63  1 63  2 62  0                 176939.971453  0.100000   1.00000
 64  2 63  1 63  1 62  0                 176939.971453  0.100000   1.00000
 64  2 63  1 63  2 62  0                 176939.971453  0.100000   1.00000
 54 11 43  0 53 11 42  1                 176995.495058  0.100000   1.00000
 54 11 43  0 53 12 42  1                 176995.495058  0.100000   1.00000
 54 12 43  0 53 11 42  1                 176995.495058  0.100000   1.00000
 54 12 43  0 53 12 42  1                 176995.495058  0.100000   1.00000
 54 11 43  1 53 11 42  0                 176995.962888  0.100000   1.00000
 54 11 43  1 53 12 42  0                 176995.962888  0.100000   1.00000
 54 12 43  1 53 11 42  0                 176995.962888  0.100000   1.00000
 54 12 43  1 53 12 42  0                 176995.962888  0.100000   1.00000
 53 12 41  0 52 12 40  1                 177047.521153  0.100000   1.00000
 53 12 41  0 52 13 40  1                 177047.521153  0.100000   1.00000
 53 13 41  0 52 12 40  1                 177047.521153  0.100000   1.00000
 53 13 41  0 52 13 40  1                 177047.521153  0.100000   1.00000
 53 12 41  1 52 12 40  0                 177048.184632  0.100000   1.00000
 53 12 41  1 52 13 40  0                 177048.184632  0.100000   1.00000
 53 13 41  1 52 12 40  0                 177048.184632  0.100000   1.00000
 53 13 41  1 52 13 40  0                 177048.184632  0.100000   1.00000
 30 22  9  0 29 21  8  1                 177063.327106  0.100000   1.00000
 30 22  8  0 29 21  9  1                 177063.327106  0.100000   1.00000
 30 22  9  1 29 21  8  0                 177063.665825  0.100000   1.00000
 30 22  8  1 29 21  9  0                 177063.665825  0.100000   1.00000
 52 13 39  0 51 14 38  1                 177125.212498  0.100000   1.00000
 52 13 39  0 51 13 38  1                 177125.212498  0.100000   1.00000
 52 14 39  0 51 13 38  1                 177125.212498  0.100000   1.00000
 52 14 39  0 51 14 38  1                 177125.212498  0.100000   1.00000
 52 13 39  1 51 13 38  0                 177125.737993  0.100000   1.00000
 52 13 39  1 51 14 38  0                 177125.737993  0.100000   1.00000
 52 14 39  1 51 13 38  0                 177125.737993  0.100000   1.00000
 52 14 39  1 51 14 38  0                 177125.737993  0.100000   1.00000
 51 14 37  0 50 15 36  1                 177240.280240  0.100000   1.00000
 51 15 37  0 50 15 36  1                 177240.280240  0.100000   1.00000
 51 14 37  0 50 14 36  1                 177240.280240  0.100000   1.00000
 51 15 37  0 50 14 36  1                 177240.280240  0.100000   1.00000
 51 14 37  1 50 15 36  0                 177240.647205  0.100000   1.00000
 51 15 37  1 50 15 36  0                 177240.647205  0.100000   1.00000
 51 14 37  1 50 14 36  0                 177240.647205  0.100000   1.00000
 51 15 37  1 50 14 36  0                 177240.647205  0.100000   1.00000
 50 15 35  0 49 16 34  1                 177412.074345  0.100000   1.00000
 50 15 35  1 49 16 34  0                 177412.626230  0.100000   1.00000
 31 21 11  0 30 20 10  1                 177594.324861  0.100000   1.00000
 31 21 11  1 30 20 10  0                 177594.966945  0.100000   1.00000
 31 21 10  0 30 20 11  1                 177594.324861  0.100000   1.00000
 31 21 10  1 30 20 11  0                 177594.966945  0.100000   1.00000
 49 16 33  1 48 17 32  0                 177674.516120  0.100000   1.00000
 49 17 33  0 48 16 32  1                 177674.516120  0.100000   1.00000
 32 20 13  1 31 19 12  0                 177985.119251  0.100000   1.00000
 32 20 12  1 31 19 13  0                 177988.987278  0.100000   1.00000
 48 17 31  0 47 18 30  1                 178082.300414  0.100000   1.00000
 48 17 31  1 47 18 30  0                 178083.159026  0.100000   1.00000
 48 18 31  0 47 17 30  1                 178098.290283  0.100000   1.00000
 48 18 31  1 47 17 30  0                 178099.009439  0.100000   1.00000
 33 19 14  0 32 18 15  1                 178169.430737  0.100000   1.00000
 27 26  1  0 26 25  2  1                 178190.274023  0.100000   1.00000
 27 26  2  0 26 25  1  1                 178190.274023  0.100000   1.00000
 27 26  1  1 26 25  2  0                 178190.858457  0.100000   1.00000
 27 26  2  1 26 25  1  0                 178190.858457  0.100000   1.00000
 84 61 23  1 84 60 24  0                 178262.684262  0.100000   1.00000
 84 61 24  1 84 60 25  0                 178262.684262  0.100000   1.00000
 69  3 66  0 69  2 67  1                 178444.470219  0.100000   1.00000
 69  4 66  0 69  3 67  1                 178444.470219  0.100000   1.00000
 69  3 66  1 69  2 67  0                 178445.050590  0.100000   1.00000
 69  4 66  1 69  3 67  0                 178445.050590  0.100000   1.00000
 78 11 67  0 78 10 68  1                 178519.487962  0.100000   1.00000
 78 11 67  0 78 11 68  1                 178519.487962  0.100000   1.00000
 78 12 67  0 78 10 68  1                 178519.487962  0.100000   1.00000
 78 12 67  0 78 11 68  1                 178519.487962  0.100000   1.00000
 78 11 67  1 78 10 68  0                 178520.221396  0.100000   1.00000
 78 11 67  1 78 11 68  0                 178520.221396  0.100000   1.00000
 78 12 67  1 78 10 68  0                 178520.221396  0.100000   1.00000
 78 12 67  1 78 11 68  0                 178520.221396  0.100000   1.00000
 85 17 68  1 85 16 69  0                 178614.030602  0.100000   1.00000
 85 17 68  1 85 17 69  0                 178614.030602  0.100000   1.00000
 85 18 68  1 85 16 69  0                 178614.030602  0.100000   1.00000
 85 18 68  1 85 17 69  0                 178614.030602  0.100000   1.00000
 28 25  3  0 27 24  4  1                 178863.211479  0.100000   1.00000
 28 25  4  0 27 24  3  1                 178863.211479  0.100000   1.00000
 28 25  3  1 27 24  4  0                 178863.775189  0.100000   1.00000
 28 25  4  1 27 24  3  0                 178863.775189  0.100000   1.00000
 34 18 16  1 33 17 17  0                 178939.878687  0.100000   1.00000
 76  9 67  0 76  8 68  1                 179260.005481  0.100000   1.00000
 76  9 67  0 76  9 68  1                 179260.005481  0.100000   1.00000
 76 10 67  0 76  8 68  1                 179260.005481  0.100000   1.00000
 76 10 67  0 76  9 68  1                 179260.005481  0.100000   1.00000
 76  9 67  1 76  8 68  0                 179260.591231  0.100000   1.00000
 76  9 67  1 76  9 68  0                 179260.591231  0.100000   1.00000
 76 10 67  1 76  8 68  0                 179260.591231  0.100000   1.00000
 76 10 67  1 76  9 68  0                 179260.591231  0.100000   1.00000
 81 61 20  0 81 60 21  1                 179321.556871  0.100000   1.00000
 81 61 21  0 81 60 22  1                 179321.556871  0.100000   1.00000
 81 61 20  1 81 60 21  0                 179322.231160  0.100000   1.00000
 81 61 21  1 81 60 22  0                 179322.231160  0.100000   1.00000
 68 60  8  0 68 59  9  1                 179415.919019  0.100000   1.00000
 68 60  9  0 68 59 10  1                 179415.919019  0.100000   1.00000
 68 60  8  1 68 59  9  0                 179416.571364  0.100000   1.00000
 68 60  9  1 68 59 10  0                 179416.571364  0.100000   1.00000
 29 24  6  0 28 23  5  1                 179522.544404  0.100000   1.00000
 29 24  5  0 28 23  6  1                 179522.544404  0.100000   1.00000
 29 24  6  1 28 23  5  0                 179523.027410  0.100000   1.00000
 29 24  5  1 28 23  6  0                 179523.027410  0.100000   1.00000
 60  6 54  0 59  6 53  1                 179618.089368  0.100000   1.00000
 60  6 54  0 59  7 53  1                 179618.089368  0.100000   1.00000
 60  7 54  0 59  6 53  1                 179618.089368  0.100000   1.00000
 60  7 54  0 59  7 53  1                 179618.089368  0.100000   1.00000
 61  5 56  0 60  5 55  1                 179619.595519  0.100000   1.00000
 61  5 56  0 60  6 55  1                 179619.595519  0.100000   1.00000
 61  6 56  0 60  5 55  1                 179619.595519  0.100000   1.00000
 61  6 56  0 60  6 55  1                 179619.595519  0.100000   1.00000
 59  7 52  0 58  8 51  1                 179619.595519  0.100000   1.00000
 59  8 52  0 58  7 51  1                 179619.595519  0.100000   1.00000
 59  8 52  0 58  8 51  1                 179619.595519  0.100000   1.00000
 59  7 52  0 58  7 51  1                 179619.595519  0.100000   1.00000
 59  7 52  0 58  8 51  1                 179619.595519  0.100000   1.00000
 62  4 58  0 61  4 57  1                 179623.005674  0.100000   1.00000
 62  4 58  0 61  5 57  1                 179623.005674  0.100000   1.00000
 62  5 58  0 61  4 57  1                 179623.005674  0.100000   1.00000
 62  5 58  0 61  5 57  1                 179623.005674  0.100000   1.00000
 62  4 58  1 61  4 57  0                 179623.558461  0.100000   1.00000
 62  4 58  1 61  5 57  0                 179623.558461  0.100000   1.00000
 62  5 58  1 61  4 57  0                 179623.558461  0.100000   1.00000
 62  5 58  1 61  5 57  0                 179623.558461  0.100000   1.00000
 58  9 50  0 57  8 49  1                 179625.517758  0.100000   1.00000
 58  9 50  0 57  9 49  1                 179625.517758  0.100000   1.00000
 58  8 50  0 57  8 49  1                 179625.517758  0.100000   1.00000
 58  8 50  0 57  9 49  1                 179625.517758  0.100000   1.00000
 63  3 60  0 62  3 59  1                 179628.222221  0.100000   1.00000
 63  3 60  0 62  4 59  1                 179628.222221  0.100000   1.00000
 63  4 60  0 62  3 59  1                 179628.222221  0.100000   1.00000
 63  4 60  0 62  4 59  1                 179628.222221  0.100000   1.00000
 63  3 60  1 62  3 59  0                 179628.568357  0.100000   1.00000
 63  3 60  1 62  4 59  0                 179628.568357  0.100000   1.00000
 63  4 60  1 62  3 59  0                 179628.568357  0.100000   1.00000
 63  4 60  1 62  4 59  0                 179628.568357  0.100000   1.00000
 64  2 62  0 63  2 61  1                 179633.901110  0.100000   1.00000
 64  2 62  0 63  3 61  1                 179633.901110  0.100000   1.00000
 64  3 62  0 63  2 61  1                 179633.901110  0.100000   1.00000
 64  3 62  0 63  3 61  1                 179633.901110  0.100000   1.00000
 64  2 62  1 63  3 61  0                 179634.439687  0.100000   1.00000
 64  3 62  1 63  2 61  0                 179634.439687  0.100000   1.00000
 64  3 62  1 63  3 61  0                 179634.439687  0.100000   1.00000
 64  2 62  1 63  2 61  0                 179634.439687  0.100000   1.00000
 57  9 48  0 56 10 47  1                 179637.346730  0.100000   1.00000
 57 10 48  0 56  9 47  1                 179637.346730  0.100000   1.00000
 57 10 48  0 56 10 47  1                 179637.346730  0.100000   1.00000
 57  9 48  0 56  9 47  1                 179637.346730  0.100000   1.00000
 57  9 48  1 56  9 47  0                 179637.797138  0.100000   1.00000
 57  9 48  1 56 10 47  0                 179637.797138  0.100000   1.00000
 57 10 48  1 56  9 47  0                 179637.797138  0.100000   1.00000
 57 10 48  1 56 10 47  0                 179637.797138  0.100000   1.00000
 65  1 64  0 64  1 63  1                 179640.374420  0.100000   1.00000
 65  1 64  0 64  2 63  1                 179640.374420  0.100000   1.00000
 65  2 64  0 64  1 63  1                 179640.374420  0.100000   1.00000
 65  2 64  0 64  2 63  1                 179640.374420  0.100000   1.00000
 65  1 64  1 64  1 63  0                 179640.793938  0.100000   1.00000
 65  1 64  1 64  2 63  0                 179640.793938  0.100000   1.00000
 65  2 64  1 64  1 63  0                 179640.793938  0.100000   1.00000
 65  2 64  1 64  2 63  0                 179640.793938  0.100000   1.00000
 55 11 44  0 54 11 43  1                 179689.447709  0.100000   1.00000
 55 11 44  0 54 12 43  1                 179689.447709  0.100000   1.00000
 55 12 44  0 54 11 43  1                 179689.447709  0.100000   1.00000
 55 12 44  0 54 12 43  1                 179689.447709  0.100000   1.00000
 55 12 44  1 54 11 43  0                 179690.125445  0.100000   1.00000
 55 12 44  1 54 12 43  0                 179690.125445  0.100000   1.00000
 55 11 44  1 54 11 43  0                 179690.125445  0.100000   1.00000
 55 11 44  1 54 12 43  0                 179690.125445  0.100000   1.00000
 54 12 42  1 53 13 41  0                 179738.409240  0.100000   1.00000
 54 13 42  1 53 12 41  0                 179738.409240  0.100000   1.00000
 54 13 42  1 53 13 41  0                 179738.409240  0.100000   1.00000
 54 12 42  1 53 12 41  0                 179738.409240  0.100000   1.00000
 52 14 38  0 51 14 37  1                 179915.340810  0.100000   1.00000
 52 14 38  0 51 15 37  1                 179915.340810  0.100000   1.00000
 52 15 38  0 51 15 37  1                 179915.340810  0.100000   1.00000
 52 15 38  0 51 14 37  1                 179915.340810  0.100000   1.00000
 52 14 38  1 51 15 37  0                 179915.825397  0.100000   1.00000
 52 15 38  1 51 15 37  0                 179915.825397  0.100000   1.00000
 52 15 38  1 51 14 37  0                 179915.825397  0.100000   1.00000
 52 14 38  1 51 14 37  0                 179915.825397  0.100000   1.00000
 74  7 67  1 74  6 68  0                 179941.171839  0.100000   1.00000
 74  7 67  1 74  7 68  0                 179941.171839  0.100000   1.00000
 74  8 67  1 74  6 68  0                 179941.171839  0.100000   1.00000
 74  8 67  1 74  7 68  0                 179941.171839  0.100000   1.00000
 51 15 36  1 50 16 35  0                 180072.421893  0.100000   1.00000
 51 16 36  1 50 16 35  0                 180072.421893  0.100000   1.00000
 51 15 36  1 50 15 35  0                 180072.421893  0.100000   1.00000
 51 16 36  1 50 15 35  0                 180072.421893  0.100000   1.00000
 30 23  7  0 29 22  8  1                 180153.909561  0.100000   1.00000
 30 23  8  0 29 22  7  1                 180153.909561  0.100000   1.00000
 30 23  7  0 29 22  8  1                 180153.909561  0.100000   1.00000
 30 23  8  0 29 22  7  1                 180153.909561  0.100000   1.00000
 30 23  7  1 29 22  8  0                 180154.493260  0.100000   1.00000
 30 23  8  1 29 22  7  0                 180154.493260  0.100000   1.00000
 30 23  7  1 29 22  8  0                 180154.493260  0.100000   1.00000
 30 23  8  1 29 22  7  0                 180154.493260  0.100000   1.00000
 50 16 34  1 49 17 33  0                 180308.369207  0.100000   1.00000
 50 17 34  1 49 17 33  0                 180308.369207  0.100000   1.00000
 50 16 34  1 49 16 33  0                 180308.369207  0.100000   1.00000
 50 17 34  1 49 16 33  0                 180308.369207  0.100000   1.00000
 81 13 68  0 81 12 69  1                 180423.577903  0.100000   1.00000
 81 13 68  0 81 13 69  1                 180423.577903  0.100000   1.00000
 81 14 68  0 81 12 69  1                 180423.577903  0.100000   1.00000
 81 14 68  0 81 13 69  1                 180423.577903  0.100000   1.00000
 81 13 68  1 81 12 69  0                 180424.024245  0.100000   1.00000
 49 17 32  0 48 18 31  1                 180672.166732  0.100000   1.00000
 49 18 32  0 48 17 31  1                 180678.156621  0.100000   1.00000
 49 18 32  1 48 17 31  0                 180678.737050  0.100000   1.00000
 31 22 10  0 30 21  9  1                 180733.817355  0.100000   1.00000
 31 22  9  0 30 21 10  1                 180733.817355  0.100000   1.00000
 31 22 10  1 30 21  9  0                 180734.475372  0.100000   1.00000
 31 22  9  1 30 21 10  0                 180734.475372  0.100000   1.00000
 32 21 12  0 31 20 11  1                 181220.138434  0.100000   1.00000
 32 21 11  0 31 20 12  1                 181220.138434  0.100000   1.00000
 79 11 68  0 79 10 69  1                 181223.424410  0.100000   1.00000
 79 11 68  0 79 11 69  1                 181223.424410  0.100000   1.00000
 79 12 68  0 79 10 69  1                 181223.424410  0.100000   1.00000
 79 12 68  0 79 11 69  1                 181223.424410  0.100000   1.00000
 79 11 68  1 79 10 69  0                 181223.992291  0.100000   1.00000
 79 11 68  1 79 11 69  0                 181223.992291  0.100000   1.00000
 79 12 68  1 79 10 69  0                 181223.992291  0.100000   1.00000
 79 12 68  1 79 11 69  0                 181223.992291  0.100000   1.00000
 27 27  0  0 26 26  1  1                 181234.134991  0.100000   1.00000
 27 27  1  0 26 26  0  1                 181234.134991  0.100000   1.00000
 27 27  0  0 26 26  1  1                 181234.134991  0.100000   1.00000
 27 27  1  0 26 26  0  1                 181234.134991  0.100000   1.00000
 27 27  0  1 26 26  1  0                 181234.670980  0.100000   1.00000
 27 27  1  1 26 26  0  0                 181234.670980  0.100000   1.00000
 27 27  0  1 26 26  1  0                 181234.670980  0.100000   1.00000
 27 27  1  1 26 26  0  0                 181234.670980  0.100000   1.00000
 34 19 16  1 33 18 15  0                 181269.646617  0.100000   1.00000
 47 19 28  0 46 20 27  1                 181275.420691  0.100000   1.00000
 74 61 13  0 74 60 14  1                 181335.489171  0.100000   1.00000
 74 61 14  0 74 60 15  1                 181335.489171  0.100000   1.00000
 48 19 30  0 47 18 29  1                 181355.856466  0.100000   1.00000
 92 22 70  0 92 21 71  1                 181398.239723  0.100000   1.00000
 92 22 70  0 92 22 71  1                 181398.239723  0.100000   1.00000
 92 23 70  0 92 21 71  1                 181398.239723  0.100000   1.00000
 92 23 70  0 92 22 71  1                 181398.239723  0.100000   1.00000
 33 20 14  1 32 19 13  0                 181524.050286  0.100000   1.00000
 33 20 14  0 32 19 13  1                 181524.050286  0.100000   1.00000
 33 20 14  1 32 19 13  0                 181524.327394  0.100000   1.00000
 33 20 13  0 32 19 14  1                 181537.318421  0.100000   1.00000
 33 20 13  1 32 19 14  0                 181537.854937  0.100000   1.00000
 78 10 68  1 78  9 69  0                 181599.910799  0.100000   1.00000
 78 10 68  1 78 10 69  0                 181599.910799  0.100000   1.00000
 78 11 68  1 78  9 69  0                 181599.910799  0.100000   1.00000
 78 11 68  1 78 10 69  0                 181599.910799  0.100000   1.00000
 34 19 15  0 33 18 16  1                 181673.067763  0.100000   1.00000
 85 16 69  1 85 15 70  0                 181814.108304  0.100000   1.00000
 85 16 69  1 85 16 70  0                 181814.108304  0.100000   1.00000
 85 17 69  1 85 15 70  0                 181814.108304  0.100000   1.00000
 85 17 69  1 85 16 70  0                 181814.108304  0.100000   1.00000
 28 26  3  1 27 25  2  0                 181911.050995  0.100000   1.00000
 28 26  2  1 27 25  3  0                 181911.050995  0.100000   1.00000
 77  9 68  1 77  8 69  0                 181960.432574  0.100000   1.00000
 77  9 68  1 77  9 69  0                 181960.432574  0.100000   1.00000
 77 10 68  1 77  8 69  0                 181960.432574  0.100000   1.00000
 77 10 68  1 77  9 69  0                 181960.432574  0.100000   1.00000
 40 19 22  0 39 18 21  1                 182039.285852  0.100000   1.00000
 96 25 71  1 96 24 72  0                 182301.086494  0.100000   1.00000
 96 26 71  1 96 25 72  0                 182301.086494  0.100000   1.00000
 76  8 68  0 76  7 69  1                 182305.908846  0.100000   1.00000
 76  8 68  0 76  8 69  1                 182305.908846  0.100000   1.00000
 76  9 68  0 76  7 69  1                 182305.908846  0.100000   1.00000
 76  9 68  0 76  8 69  1                 182305.908846  0.100000   1.00000
 61  6 55  1 60  6 54  0                 182318.363195  0.100000   1.00000
 61  6 55  1 60  7 54  0                 182318.363195  0.100000   1.00000
 61  7 55  1 60  6 54  0                 182318.363195  0.100000   1.00000
 61  7 55  1 60  7 54  0                 182318.363195  0.100000   1.00000
 60  7 53  1 59  7 52  0                 182319.761456  0.100000   1.00000
 60  7 53  1 59  8 52  0                 182319.761456  0.100000   1.00000
 60  8 53  1 59  7 52  0                 182319.761456  0.100000   1.00000
 60  8 53  1 59  8 52  0                 182319.761456  0.100000   1.00000
 62  5 57  0 61  6 56  1                 182319.761456  0.100000   1.00000
 62  6 57  0 61  5 56  1                 182319.761456  0.100000   1.00000
 62  6 57  0 61  6 56  1                 182319.761456  0.100000   1.00000
 62  5 57  0 61  5 56  1                 182319.761456  0.100000   1.00000
 62  5 57  1 61  5 56  0                 182320.333906  0.100000   1.00000
 62  5 57  1 61  6 56  0                 182320.333906  0.100000   1.00000
 62  6 57  1 61  5 56  0                 182320.333906  0.100000   1.00000
 62  6 57  1 61  6 56  0                 182320.333906  0.100000   1.00000
 63  4 59  0 62  5 58  1                 182323.545210  0.100000   1.00000
 63  5 59  0 62  4 58  1                 182323.545210  0.100000   1.00000
 63  5 59  0 62  5 58  1                 182323.545210  0.100000   1.00000
 63  4 59  0 62  4 58  1                 182323.545210  0.100000   1.00000
 63  4 59  1 62  4 58  0                 182324.320640  0.100000   1.00000
 63  4 59  1 62  5 58  0                 182324.320640  0.100000   1.00000
 63  5 59  1 62  4 58  0                 182324.320640  0.100000   1.00000
 63  5 59  1 62  5 58  0                 182324.320640  0.100000   1.00000
 59  8 51  0 58  9 50  1                 182324.320640  0.100000   1.00000
 59  9 51  0 58  8 50  1                 182324.320640  0.100000   1.00000
 59  9 51  0 58  9 50  1                 182324.320640  0.100000   1.00000
 59  8 51  0 58  8 50  1                 182324.320640  0.100000   1.00000
 59  8 51  1 58  8 50  0                 182325.022122  0.100000   1.00000
 59  8 51  1 58  9 50  0                 182325.022122  0.100000   1.00000
 59  9 51  1 58  8 50  0                 182325.022122  0.100000   1.00000
 59  9 51  1 58  9 50  0                 182325.022122  0.100000   1.00000
 64  3 61  0 63  3 60  1                 182328.648445  0.100000   1.00000
 64  3 61  0 63  4 60  1                 182328.648445  0.100000   1.00000
 64  4 61  0 63  3 60  1                 182328.648445  0.100000   1.00000
 64  4 61  0 63  4 60  1                 182328.648445  0.100000   1.00000
 64  3 61  1 63  4 60  0                 182328.937363  0.100000   1.00000
 64  4 61  1 63  3 60  0                 182328.937363  0.100000   1.00000
 64  4 61  1 63  4 60  0                 182328.937363  0.100000   1.00000
 64  3 61  1 63  3 60  0                 182328.937363  0.100000   1.00000
 65  2 63  0 64  2 62  1                 182334.500165  0.100000   1.00000
 65  2 63  0 64  3 62  1                 182334.500165  0.100000   1.00000
 65  3 63  0 64  2 62  1                 182334.500165  0.100000   1.00000
 65  3 63  0 64  3 62  1                 182334.500165  0.100000   1.00000
 65  2 63  1 64  3 62  0                 182335.177993  0.100000   1.00000
 65  3 63  1 64  2 62  0                 182335.177993  0.100000   1.00000
 65  3 63  1 64  3 62  0                 182335.177993  0.100000   1.00000
 65  2 63  1 64  2 62  0                 182335.177993  0.100000   1.00000
 58  9 49  0 57 10 48  1                 182335.177993  0.100000   1.00000
 58 10 49  0 57  9 48  1                 182335.177993  0.100000   1.00000
 58 10 49  0 57 10 48  1                 182335.177993  0.100000   1.00000
 58  9 49  0 57  9 48  1                 182335.177993  0.100000   1.00000
 58  9 49  1 57  9 48  0                 182335.982595  0.100000   1.00000
 58  9 49  1 57 10 48  0                 182335.982595  0.100000   1.00000
 58 10 49  1 57  9 48  0                 182335.982595  0.100000   1.00000
 58 10 49  1 57 10 48  0                 182335.982595  0.100000   1.00000
 66  1 65  0 65  1 64  1                 182340.884650  0.100000   1.00000
 66  1 65  0 65  2 64  1                 182340.884650  0.100000   1.00000
 66  2 65  0 65  1 64  1                 182340.884650  0.100000   1.00000
 66  2 65  0 65  2 64  1                 182340.884650  0.100000   1.00000
 66  1 65  1 65  2 64  0                 182341.360782  0.100000   1.00000
 66  2 65  1 65  1 64  0                 182341.360782  0.100000   1.00000
 66  2 65  1 65  2 64  0                 182341.360782  0.100000   1.00000
 66  1 65  1 65  1 64  0                 182341.360782  0.100000   1.00000
 57 10 47  1 56 10 46  0                 182354.734485  0.100000   1.00000
 57 10 47  1 56 11 46  0                 182354.734485  0.100000   1.00000
 57 11 47  1 56 10 46  0                 182354.734485  0.100000   1.00000
 57 11 47  1 56 11 46  0                 182354.734485  0.100000   1.00000
 55 12 43  0 54 12 42  1                 182428.702564  0.100000   1.00000
 55 12 43  0 54 13 42  1                 182428.702564  0.100000   1.00000
 55 13 43  0 54 12 42  1                 182428.702564  0.100000   1.00000
 55 13 43  0 54 13 42  1                 182428.702564  0.100000   1.00000
 54 13 41  0 53 14 40  1                 182495.319610  0.100000   1.00000
 54 14 41  0 53 13 40  1                 182495.319610  0.100000   1.00000
 54 14 41  0 53 14 40  1                 182495.319610  0.100000   1.00000
 54 13 41  0 53 13 40  1                 182495.319610  0.100000   1.00000
 54 13 41  1 53 13 40  0                 182495.967334  0.100000   1.00000
 54 13 41  1 53 14 40  0                 182495.967334  0.100000   1.00000
 54 14 41  1 53 13 40  0                 182495.967334  0.100000   1.00000
 54 14 41  1 53 14 40  0                 182495.967334  0.100000   1.00000
 29 25  4  0 28 24  5  1                 182578.555328  0.100000   1.00000
 29 25  5  0 28 24  4  1                 182578.555328  0.100000   1.00000
 29 25  4  1 28 24  5  0                 182579.250416  0.100000   1.00000
 29 25  5  1 28 24  4  0                 182579.250416  0.100000   1.00000
 53 14 39  0 52 14 38  1                 182592.972419  0.100000   1.00000
 53 14 39  0 52 15 38  1                 182592.972419  0.100000   1.00000
 53 15 39  0 52 14 38  1                 182592.972419  0.100000   1.00000
 53 15 39  0 52 15 38  1                 182592.972419  0.100000   1.00000
 53 14 39  1 52 14 38  0                 182593.333514  0.100000   1.00000
 53 14 39  1 52 15 38  0                 182593.333514  0.100000   1.00000
 53 15 39  1 52 14 38  0                 182593.333514  0.100000   1.00000
 53 15 39  1 52 15 38  0                 182593.333514  0.100000   1.00000
 52 15 37  0 51 16 36  1                 182736.117890  0.100000   1.00000
 52 16 37  0 51 16 36  1                 182736.117890  0.100000   1.00000
 52 15 37  0 51 15 36  1                 182736.117890  0.100000   1.00000
 52 16 37  0 51 15 36  1                 182736.117890  0.100000   1.00000
 52 15 37  1 51 16 36  0                 182736.674204  0.100000   1.00000
 52 16 37  1 51 16 36  0                 182736.674204  0.100000   1.00000
 52 15 37  1 51 15 36  0                 182736.674204  0.100000   1.00000
 52 16 37  1 51 15 36  0                 182736.674204  0.100000   1.00000
 95 24 71  1 95 23 72  0                 182940.765327  0.100000   1.00000
 95 25 71  1 95 24 72  0                 182940.765327  0.100000   1.00000
 51 16 35  0 50 17 34  1                 182949.767990  0.100000   1.00000
 51 17 35  0 50 17 34  1                 182949.767990  0.100000   1.00000
 51 16 35  0 50 16 34  1                 182949.767990  0.100000   1.00000
 51 17 35  0 50 16 34  1                 182949.767990  0.100000   1.00000
 89 19 70  0 89 18 71  1                 183057.369602  0.100000   1.00000
 89 19 70  0 89 19 71  1                 183057.369602  0.100000   1.00000
 89 20 70  0 89 18 71  1                 183057.369602  0.100000   1.00000
 89 20 70  0 89 19 71  1                 183057.369602  0.100000   1.00000
 89 19 70  1 89 18 71  0                 183058.120159  0.100000   1.00000
 89 19 70  1 89 19 71  0                 183058.120159  0.100000   1.00000
 89 20 70  1 89 18 71  0                 183058.120159  0.100000   1.00000
 89 20 70  1 89 19 71  0                 183058.120159  0.100000   1.00000
 30 24  6  0 29 23  7  1                 183227.662240  0.100000   1.00000
 30 24  7  0 29 23  6  1                 183227.662240  0.100000   1.00000
 30 24  6  1 29 23  7  0                 183228.350191  0.100000   1.00000
 30 24  7  1 29 23  6  0                 183228.350191  0.100000   1.00000
 50 17 33  0 49 18 32  1                 183275.279727  0.100000   1.00000
 50 18 33  0 49 17 32  1                 183277.402031  0.100000   1.00000
 50 18 33  1 49 17 32  0                 183277.901729  0.100000   1.00000
 88 18 70  0 88 17 71  1                 183568.406844  0.100000   1.00000
 88 18 70  0 88 18 71  1                 183568.406844  0.100000   1.00000
 88 19 70  0 88 17 71  1                 183568.406844  0.100000   1.00000
 88 19 70  0 88 18 71  1                 183568.406844  0.100000   1.00000
 88 19 70  1 88 17 71  0                 183568.982852  0.100000   1.00000
 88 19 70  1 88 18 71  0                 183568.982852  0.100000   1.00000
 88 18 70  1 88 17 71  0                 183568.982852  0.100000   1.00000
 88 18 70  1 88 18 71  0                 183568.982852  0.100000   1.00000
 47 20 28  1 46 19 27  0                 183620.588483  0.100000   1.00000
 99 27 72  0 99 26 73  1                 183729.912657  0.100000   1.00000
 99 28 72  0 99 27 73  1                 183729.912657  0.100000   1.00000
 49 18 31  1 48 19 30  0                 183775.820946  0.100000   1.00000
 49 19 31  0 48 18 30  1                 183831.138707  0.100000   1.00000
 71  3 68  0 71  2 69  1                 183833.001291  0.100000   1.00000
 71  4 68  0 71  3 69  1                 183833.001291  0.100000   1.00000
 31 23  9  0 30 22  8  1                 183840.901464  0.100000   1.00000
 31 23  8  0 30 22  9  1                 183840.901464  0.100000   1.00000
 31 23  9  1 30 22  8  0                 183841.518577  0.100000   1.00000
 31 23  8  1 30 22  9  0                 183841.518577  0.100000   1.00000
 80 11 69  0 80 10 70  1                 183926.920614  0.100000   1.00000
 80 11 69  0 80 11 70  1                 183926.920614  0.100000   1.00000
 80 12 69  0 80 10 70  1                 183926.920614  0.100000   1.00000
 80 12 69  0 80 11 70  1                 183926.920614  0.100000   1.00000
 87 17 70  0 87 16 71  1                 184059.256024  0.100000   1.00000
 87 17 70  0 87 17 71  1                 184059.256024  0.100000   1.00000
 87 18 70  0 87 16 71  1                 184059.256024  0.100000   1.00000
 87 18 70  0 87 17 71  1                 184059.256024  0.100000   1.00000
 87 17 70  1 87 16 71  0                 184059.927333  0.100000   1.00000
 87 17 70  1 87 17 71  0                 184059.927333  0.100000   1.00000
 87 18 70  1 87 16 71  0                 184059.927333  0.100000   1.00000
 87 18 70  1 87 17 71  0                 184059.927333  0.100000   1.00000
 70  2 68  1 70  1 69  0                 184101.570571  0.100000   1.00000
 70  3 68  1 70  2 69  0                 184101.570571  0.100000   1.00000
 35 19 17  0 34 18 16  1                 184194.319763  0.100000   1.00000
 48 19 29  0 47 20 28  1                 184229.778832  0.100000   1.00000
 79 10 69  0 79  9 70  1                 184300.688781  0.100000   1.00000
 79 10 69  0 79 10 70  1                 184300.688781  0.100000   1.00000
 79 11 69  0 79  9 70  1                 184300.688781  0.100000   1.00000
 79 11 69  0 79 10 70  1                 184300.688781  0.100000   1.00000
 32 22 10  0 31 21 11  1                 184389.271571  0.100000   1.00000
 32 22 10  1 31 21 11  0                 184389.804257  0.100000   1.00000
 78  9 69  1 78  8 70  0                 184660.041948  0.100000   1.00000
 78  9 69  1 78  9 70  0                 184660.041948  0.100000   1.00000
 78 10 69  1 78  8 70  0                 184660.041948  0.100000   1.00000
 78 10 69  1 78  9 70  0                 184660.041948  0.100000   1.00000
 28 27  1  0 27 26  2  1                 184955.359440  0.100000   1.00000
 28 27  2  0 27 26  1  1                 184955.359440  0.100000   1.00000
 28 27  1  1 27 26  2  0                 184956.104411  0.100000   1.00000
 28 27  2  1 27 26  1  0                 184956.104411  0.100000   1.00000
 85 15 70  0 85 14 71  1                 184984.906270  0.100000   1.00000
 85 15 70  0 85 15 71  1                 184984.906270  0.100000   1.00000
 85 16 70  0 85 14 71  1                 184984.906270  0.100000   1.00000
 85 16 70  0 85 15 71  1                 184984.906270  0.100000   1.00000
 34 20 15  0 33 19 14  1                 185005.734042  0.100000   1.00000
 62  6 56  0 61  6 55  1                 185018.189915  0.100000   1.00000
 62  6 56  0 61  7 55  1                 185018.189915  0.100000   1.00000
 62  7 56  0 61  6 55  1                 185018.189915  0.100000   1.00000
 62  7 56  0 61  7 55  1                 185018.189915  0.100000   1.00000
 62  6 56  1 61  6 55  0                 185018.911542  0.100000   1.00000
 62  6 56  1 61  7 55  0                 185018.911542  0.100000   1.00000
 62  7 56  1 61  6 55  0                 185018.911542  0.100000   1.00000
 62  7 56  1 61  7 55  0                 185018.911542  0.100000   1.00000
 61  7 54  0 60  7 53  1                 185018.911542  0.100000   1.00000
 61  7 54  0 60  8 53  1                 185018.911542  0.100000   1.00000
 61  8 54  0 60  7 53  1                 185018.911542  0.100000   1.00000
 61  8 54  0 60  8 53  1                 185018.911542  0.100000   1.00000
 61  7 54  1 60  7 53  0                 185019.745653  0.100000   1.00000
 61  7 54  1 60  8 53  0                 185019.745653  0.100000   1.00000
 61  8 54  1 60  7 53  0                 185019.745653  0.100000   1.00000
 61  8 54  1 60  8 53  0                 185019.745653  0.100000   1.00000
 63  5 58  1 62  5 57  0                 185020.918871  0.100000   1.00000
 63  5 58  1 62  6 57  0                 185020.918871  0.100000   1.00000
 63  6 58  1 62  5 57  0                 185020.918871  0.100000   1.00000
 63  6 58  1 62  6 57  0                 185020.918871  0.100000   1.00000
 60  8 52  1 59  8 51  0                 185024.149853  0.100000   1.00000
 60  8 52  1 59  9 51  0                 185024.149853  0.100000   1.00000
 60  9 52  1 59  8 51  0                 185024.149853  0.100000   1.00000
 60  9 52  1 59  9 51  0                 185024.149853  0.100000   1.00000
 64  5 60  0 63  4 59  1                 185024.149853  0.100000   1.00000
 64  5 60  0 63  5 59  1                 185024.149853  0.100000   1.00000
 64  4 60  0 63  4 59  1                 185024.149853  0.100000   1.00000
 64  4 60  0 63  5 59  1                 185024.149853  0.100000   1.00000
 65  3 62  0 64  3 61  1                 185029.093285  0.100000   1.00000
 65  3 62  0 64  4 61  1                 185029.093285  0.100000   1.00000
 65  4 62  0 64  3 61  1                 185029.093285  0.100000   1.00000
 65  4 62  0 64  4 61  1                 185029.093285  0.100000   1.00000
 65  4 62  1 64  3 61  0                 185029.658916  0.100000   1.00000
 65  4 62  1 64  4 61  0                 185029.658916  0.100000   1.00000
 65  3 62  1 64  3 61  0                 185029.658916  0.100000   1.00000
 65  3 62  1 64  4 61  0                 185029.658916  0.100000   1.00000
 59  9 50  0 58  9 49  1                 185033.725315  0.100000   1.00000
 59  9 50  0 58 10 49  1                 185033.725315  0.100000   1.00000
 59 10 50  0 58  9 49  1                 185033.725315  0.100000   1.00000
 59 10 50  0 58 10 49  1                 185033.725315  0.100000   1.00000
 59  9 50  1 58  9 49  0                 185034.117692  0.100000   1.00000
 59  9 50  1 58 10 49  0                 185034.117692  0.100000   1.00000
 59 10 50  1 58  9 49  0                 185034.117692  0.100000   1.00000
 59 10 50  1 58 10 49  0                 185034.117692  0.100000   1.00000
 66  2 64  0 65  2 63  1                 185035.019291  0.100000   1.00000
 66  2 64  0 65  3 63  1                 185035.019291  0.100000   1.00000
 66  3 64  0 65  2 63  1                 185035.019291  0.100000   1.00000
 66  3 64  0 65  3 63  1                 185035.019291  0.100000   1.00000
 66  2 64  1 65  2 63  0                 185035.699074  0.100000   1.00000
 66  2 64  1 65  3 63  0                 185035.699074  0.100000   1.00000
 66  3 64  1 65  2 63  0                 185035.699074  0.100000   1.00000
 66  3 64  1 65  3 63  0                 185035.699074  0.100000   1.00000
 67  1 66  0 66  1 65  1                 185041.531488  0.100000   1.00000
 67  1 66  0 66  2 65  1                 185041.531488  0.100000   1.00000
 67  2 66  0 66  1 65  1                 185041.531488  0.100000   1.00000
 67  2 66  0 66  2 65  1                 185041.531488  0.100000   1.00000
 67  1 66  1 66  1 65  0                 185041.985206  0.100000   1.00000
 67  1 66  1 66  2 65  0                 185041.985206  0.100000   1.00000
 67  2 66  1 66  1 65  0                 185041.985206  0.100000   1.00000
 67  2 66  1 66  2 65  0                 185041.985206  0.100000   1.00000
 57 11 46  0 56 11 45  1                 185078.730439  0.100000   1.00000
 57 11 46  0 56 12 45  1                 185078.730439  0.100000   1.00000
 57 12 46  0 56 11 45  1                 185078.730439  0.100000   1.00000
 57 12 46  0 56 12 45  1                 185078.730439  0.100000   1.00000
 57 11 46  1 56 11 45  0                 185079.401933  0.100000   1.00000
 57 11 46  1 56 12 45  0                 185079.401933  0.100000   1.00000
 57 12 46  1 56 11 45  0                 185079.401933  0.100000   1.00000
 57 12 46  1 56 12 45  0                 185079.401933  0.100000   1.00000
 56 12 44  1 55 12 43  0                 185121.128206  0.100000   1.00000
 56 12 44  1 55 13 43  0                 185121.128206  0.100000   1.00000
 56 13 44  1 55 12 43  0                 185121.128206  0.100000   1.00000
 56 13 44  1 55 13 43  0                 185121.128206  0.100000   1.00000
 54 14 40  0 53 14 39  1                 185272.448425  0.100000   1.00000
 54 14 40  0 53 15 39  1                 185272.448425  0.100000   1.00000
 54 15 40  0 53 14 39  1                 185272.448425  0.100000   1.00000
 54 15 40  0 53 15 39  1                 185272.448425  0.100000   1.00000
 54 14 40  1 53 14 39  0                 185273.227119  0.100000   1.00000
 54 14 40  1 53 15 39  0                 185273.227119  0.100000   1.00000
 54 15 40  1 53 14 39  0                 185273.227119  0.100000   1.00000
 54 15 40  1 53 15 39  0                 185273.227119  0.100000   1.00000
 39 19 21  0 38 18 20  1                 185358.435363  0.100000   1.00000
 39 19 21  1 38 18 20  0                 185359.099820  0.100000   1.00000
 53 16 38  0 52 15 37  1                 185404.100024  0.100000   1.00000
 53 15 38  0 52 16 37  1                 185404.100024  0.100000   1.00000
 53 16 38  0 52 16 37  1                 185404.100024  0.100000   1.00000
 53 15 38  0 52 15 37  1                 185404.100024  0.100000   1.00000
 53 16 38  1 52 15 37  0                 185404.521262  0.100000   1.00000
 53 15 38  1 52 16 37  0                 185404.521262  0.100000   1.00000
 53 16 38  1 52 16 37  0                 185404.521262  0.100000   1.00000
 53 15 38  1 52 15 37  0                 185404.521262  0.100000   1.00000
 84 14 70  0 84 13 71  1                 185421.107554  0.100000   1.00000
 84 14 70  0 84 14 71  1                 185421.107554  0.100000   1.00000
 84 15 70  0 84 13 71  1                 185421.107554  0.100000   1.00000
 84 15 70  0 84 14 71  1                 185421.107554  0.100000   1.00000
 83 63 20  0 83 62 21  1                 185441.206844  0.100000   1.00000
 83 63 21  0 83 62 22  1                 185441.206844  0.100000   1.00000
 52 16 36  1 51 16 35  0                 185598.258192  0.100000   1.00000
 52 17 36  1 51 16 35  0                 185598.258192  0.100000   1.00000
 52 16 36  1 51 17 35  0                 185598.258192  0.100000   1.00000
 52 17 36  1 51 17 35  0                 185598.258192  0.100000   1.00000
 29 26  3  0 28 25  4  1                 185628.992032  0.100000   1.00000
 29 26  4  0 28 25  3  1                 185628.992032  0.100000   1.00000
 29 26  3  1 28 25  4  0                 185629.515131  0.100000   1.00000
 29 26  4  1 28 25  3  0                 185629.515131  0.100000   1.00000
 48 20 28  0 47 21 27  1                 185741.394770  0.100000   1.00000
 48 20 28  1 47 21 27  0                 185742.060287  0.100000   1.00000
 51 17 34  0 50 18 33  1                 185890.015197  0.100000   1.00000
 51 17 34  1 50 18 33  0                 185890.588263  0.100000   1.00000
 51 18 34  1 50 17 33  0                 185891.362355  0.100000   1.00000
 74  5 69  0 74  4 70  1                 185955.519339  0.100000   1.00000
 74  5 69  0 74  5 70  1                 185955.519339  0.100000   1.00000
 74  6 69  0 74  4 70  1                 185955.519339  0.100000   1.00000
 74  6 69  0 74  5 70  1                 185955.519339  0.100000   1.00000
 74  5 69  1 74  4 70  0                 185956.427851  0.100000   1.00000
 74  5 69  1 74  5 70  0                 185956.427851  0.100000   1.00000
 74  6 69  1 74  4 70  0                 185956.427851  0.100000   1.00000
 74  6 69  1 74  5 70  0                 185956.427851  0.100000   1.00000
 30 25  5  0 29 24  6  1                 186290.154689  0.100000   1.00000
 30 25  6  0 29 24  5  1                 186290.154689  0.100000   1.00000
 89 18 71  1 89 17 72  0                 186294.365829  0.100000   1.00000
 89 18 71  1 89 18 72  0                 186294.365829  0.100000   1.00000
 89 19 71  1 89 17 72  0                 186294.365829  0.100000   1.00000
 89 19 71  1 89 18 72  0                 186294.365829  0.100000   1.00000
 50 19 32  0 49 18 31  1                 186361.895658  0.100000   1.00000
 36 19 18  0 35 18 17  1                 186512.469413  0.100000   1.00000
 81 11 70  0 81 10 71  1                 186629.887848  0.100000   1.00000
 81 11 70  0 81 11 71  1                 186629.887848  0.100000   1.00000
 81 12 70  0 81 10 71  1                 186629.887848  0.100000   1.00000
 81 12 70  0 81 11 71  1                 186629.887848  0.100000   1.00000
 81 11 70  1 81 10 71  0                 186630.398516  0.100000   1.00000
 81 11 70  1 81 11 71  0                 186630.398516  0.100000   1.00000
 81 12 70  1 81 10 71  0                 186630.398516  0.100000   1.00000
 81 12 70  1 81 11 71  0                 186630.398516  0.100000   1.00000
 49 19 30  0 48 20 29  1                 186919.394598  0.100000   1.00000
 31 24  8  0 30 23  7  1                 186926.320983  0.100000   1.00000
 31 24  7  0 30 23  8  1                 186926.320983  0.100000   1.00000
 31 24  7  1 30 23  8  0                 186926.855716  0.100000   1.00000
 31 24  8  1 30 23  7  0                 186926.855716  0.100000   1.00000
 80 10 70  1 80  9 71  0                 187002.155467  0.100000   1.00000
 80 10 70  1 80 10 71  0                 187002.155467  0.100000   1.00000
 80 11 70  1 80  9 71  0                 187002.155467  0.100000   1.00000
 80 11 70  1 80 10 71  0                 187002.155467  0.100000   1.00000
 49 20 30  0 48 19 29  1                 187361.609771  0.100000   1.00000
 49 20 30  1 48 19 29  0                 187362.185030  0.100000   1.00000
 38 19 20  0 37 18 19  1                 187422.290048  0.100000   1.00000
 38 19 20  1 37 18 19  0                 187422.848957  0.100000   1.00000
 93 21 72  0 93 20 73  1                 187455.038233  0.100000   1.00000
 93 21 72  0 93 21 73  1                 187455.038233  0.100000   1.00000
 93 22 72  0 93 20 73  1                 187455.038233  0.100000   1.00000
 93 22 72  0 93 21 73  1                 187455.038233  0.100000   1.00000
 32 23 10  0 31 22  9  1                 187516.825693  0.100000   1.00000
 32 23  9  0 31 22 10  1                 187516.825693  0.100000   1.00000
 32 23 10  1 31 22  9  0                 187517.471428  0.100000   1.00000
 32 23  9  1 31 22 10  0                 187517.471428  0.100000   1.00000
 63  6 57  1 62  6 56  0                 187718.716777  0.100000   1.00000
 63  6 57  1 62  7 56  0                 187718.716777  0.100000   1.00000
 63  7 57  1 62  6 56  0                 187718.716777  0.100000   1.00000
 63  7 57  1 62  7 56  0                 187718.716777  0.100000   1.00000
 62  7 55  0 61  8 54  1                 187718.716777  0.100000   1.00000
 62  8 55  0 61  7 54  1                 187718.716777  0.100000   1.00000
 62  8 55  0 61  8 54  1                 187718.716777  0.100000   1.00000
 62  7 55  0 61  7 54  1                 187718.716777  0.100000   1.00000
 64  5 59  1 63  5 58  0                 187720.932351  0.100000   1.00000
 64  5 59  1 63  6 58  0                 187720.932351  0.100000   1.00000
 64  6 59  1 63  5 58  0                 187720.932351  0.100000   1.00000
 64  6 59  1 63  6 58  0                 187720.932351  0.100000   1.00000
 61  8 53  0 60  8 52  1                 187722.733032  0.100000   1.00000
 61  8 53  0 60  9 52  1                 187722.733032  0.100000   1.00000
 61  9 53  0 60  8 52  1                 187722.733032  0.100000   1.00000
 61  9 53  0 60  9 52  1                 187722.733032  0.100000   1.00000
 61  8 53  1 60  8 52  0                 187723.417130  0.100000   1.00000
 61  8 53  1 60  9 52  0                 187723.417130  0.100000   1.00000
 61  9 53  1 60  8 52  0                 187723.417130  0.100000   1.00000
 61  9 53  1 60  9 52  0                 187723.417130  0.100000   1.00000
 65  4 61  0 64  4 60  1                 187724.418194  0.100000   1.00000
 65  4 61  0 64  5 60  1                 187724.418194  0.100000   1.00000
 65  5 61  0 64  4 60  1                 187724.418194  0.100000   1.00000
 65  5 61  0 64  5 60  1                 187724.418194  0.100000   1.00000
 65  4 61  1 64  4 60  0                 187725.250333  0.100000   1.00000
 65  4 61  1 64  5 60  0                 187725.250333  0.100000   1.00000
 65  5 61  1 64  4 60  0                 187725.250333  0.100000   1.00000
 65  5 61  1 64  5 60  0                 187725.250333  0.100000   1.00000
 66  3 63  0 65  3 62  1                 187729.610130  0.100000   1.00000
 66  3 63  0 65  4 62  1                 187729.610130  0.100000   1.00000
 66  4 63  0 65  3 62  1                 187729.610130  0.100000   1.00000
 66  4 63  0 65  4 62  1                 187729.610130  0.100000   1.00000
 66  3 63  1 65  3 62  0                 187730.202838  0.100000   1.00000
 66  3 63  1 65  4 62  0                 187730.202838  0.100000   1.00000
 66  4 63  1 65  3 62  0                 187730.202838  0.100000   1.00000
 66  4 63  1 65  4 62  0                 187730.202838  0.100000   1.00000
 60  9 51  0 59  9 50  1                 187732.074862  0.100000   1.00000
 60  9 51  0 59 10 50  1                 187732.074862  0.100000   1.00000
 60 10 51  0 59  9 50  1                 187732.074862  0.100000   1.00000
 60 10 51  0 59 10 50  1                 187732.074862  0.100000   1.00000
 60  9 51  1 59  9 50  0                 187732.544984  0.100000   1.00000
 60  9 51  1 59 10 50  0                 187732.544984  0.100000   1.00000
 60 10 51  1 59  9 50  0                 187732.544984  0.100000   1.00000
 60 10 51  1 59 10 50  0                 187732.544984  0.100000   1.00000
 67  2 65  0 66  2 64  1                 187735.686467  0.100000   1.00000
 67  2 65  0 66  3 64  1                 187735.686467  0.100000   1.00000
 67  3 65  0 66  2 64  1                 187735.686467  0.100000   1.00000
 67  3 65  0 66  3 64  1                 187735.686467  0.100000   1.00000
 67  3 65  1 66  2 64  0                 187736.223173  0.100000   1.00000
 67  3 65  1 66  3 64  0                 187736.223173  0.100000   1.00000
 67  2 65  1 66  2 64  0                 187736.223173  0.100000   1.00000
 67  2 65  1 66  3 64  0                 187736.223173  0.100000   1.00000
 68  1 67  0 67  1 66  1                 187742.038475  0.100000   1.00000
 68  1 67  0 67  2 66  1                 187742.038475  0.100000   1.00000
 68  2 67  0 67  1 66  1                 187742.038475  0.100000   1.00000
 68  2 67  0 67  2 66  1                 187742.038475  0.100000   1.00000
 68  1 67  1 67  1 66  0                 187742.599153  0.100000   1.00000
 68  1 67  1 67  2 66  0                 187742.599153  0.100000   1.00000
 68  2 67  1 67  1 66  0                 187742.599153  0.100000   1.00000
 68  2 67  1 67  2 66  0                 187742.599153  0.100000   1.00000
 58 11 47  0 57 11 46  1                 187774.032733  0.100000   1.00000
 58 11 47  0 57 12 46  1                 187774.032733  0.100000   1.00000
 58 12 47  0 57 11 46  1                 187774.032733  0.100000   1.00000
 58 12 47  0 57 12 46  1                 187774.032733  0.100000   1.00000
 57 12 45  1 56 12 44  0                 187813.563150  0.100000   1.00000
 57 12 45  1 56 13 44  0                 187813.563150  0.100000   1.00000
 57 13 45  1 56 12 44  0                 187813.563150  0.100000   1.00000
 57 13 45  1 56 13 44  0                 187813.563150  0.100000   1.00000
 55 14 41  1 54 14 40  0                 187954.379751  0.100000   1.00000
 55 14 41  1 54 15 40  0                 187954.379751  0.100000   1.00000
 55 15 41  1 54 14 40  0                 187954.379751  0.100000   1.00000
 55 15 41  1 54 15 40  0                 187954.379751  0.100000   1.00000
 28 28  0  0 27 27  1  1                 187998.887533  0.100000   1.00000
 28 28  1  0 27 27  0  1                 187998.887533  0.100000   1.00000
 28 28  0  1 27 27  1  0                 187999.463898  0.100000   1.00000
 28 28  1  1 27 27  0  0                 187999.463898  0.100000   1.00000
 53 16 37  1 52 17 36  0                 188252.256690  0.100000   1.00000
 53 17 37  1 52 17 36  0                 188252.256690  0.100000   1.00000
 53 16 37  1 52 16 36  0                 188252.256690  0.100000   1.00000
 53 17 37  1 52 16 36  0                 188252.256690  0.100000   1.00000
 72 63  9  0 72 62 10  1                 188299.598244  0.100000   1.00000
 72 63 10  0 72 62 11  1                 188299.598244  0.100000   1.00000
 76  6 70  0 76  5 71  1                 188347.142810  0.100000   1.00000
 76  6 70  0 76  6 71  1                 188347.142810  0.100000   1.00000
 76  7 70  0 76  5 71  1                 188347.142810  0.100000   1.00000
 76  7 70  0 76  6 71  1                 188347.142810  0.100000   1.00000
 76  6 70  1 76  5 71  0                 188347.939138  0.100000   1.00000
 76  6 70  1 76  6 71  0                 188347.939138  0.100000   1.00000
 76  7 70  1 76  5 71  0                 188347.939138  0.100000   1.00000
 76  7 70  1 76  6 71  0                 188347.939138  0.100000   1.00000
 34 21 14  0 33 20 13  1                 188387.514072  0.100000   1.00000
 34 21 13  0 33 20 14  1                 188391.366248  0.100000   1.00000
 18 15  3  0 17 12  6  1                 188391.366248  0.100000   1.00000
 49 21 28  0 48 22 27  1                 188391.366248  0.100000   1.00000
 34 21 13  1 33 20 14  0                 188391.961299  0.100000   1.00000
 18 15  3  1 17 12  6  0                 188391.961299  0.100000   1.00000
 49 21 28  1 48 22 27  0                 188391.961299  0.100000   1.00000
 35 20 16  1 34 19 15  0                 188398.156030  0.100000   1.00000
 35 20 15  0 34 19 16  1                 188531.628833  0.100000   1.00000
 35 20 15  1 34 19 16  0                 188532.105115  0.100000   1.00000
 84 13 71  1 84 12 72  0                 188547.914739  0.100000   1.00000
 84 13 71  1 84 13 72  0                 188547.914739  0.100000   1.00000
 84 14 71  1 84 12 72  0                 188547.914739  0.100000   1.00000
 84 14 71  1 84 13 72  0                 188547.914739  0.100000   1.00000
 29 27  2  0 28 26  3  1                 188675.650256  0.100000   1.00000
 29 27  3  0 28 26  2  1                 188675.650256  0.100000   1.00000
 29 27  2  1 28 26  3  0                 188676.160198  0.100000   1.00000
 29 27  3  1 28 26  2  0                 188676.160198  0.100000   1.00000
 51 18 33  0 50 19 32  1                 188917.980331  0.100000   1.00000
 51 18 33  1 50 19 32  0                 188918.579740  0.100000   1.00000
 83 12 71  0 83 11 72  1                 188947.542413  0.100000   1.00000
 83 12 71  0 83 12 72  1                 188947.542413  0.100000   1.00000
 83 13 71  0 83 11 72  1                 188947.542413  0.100000   1.00000
 83 13 71  0 83 12 72  1                 188947.542413  0.100000   1.00000
 83 12 71  1 83 11 72  0                 188948.264209  0.100000   1.00000
 83 12 71  1 83 12 72  0                 188948.264209  0.100000   1.00000
 83 13 71  1 83 11 72  0                 188948.264209  0.100000   1.00000
 83 13 71  1 83 12 72  0                 188948.264209  0.100000   1.00000
 90 18 72  0 90 17 73  1                 189017.981701  0.100000   1.00000
 90 18 72  0 90 18 73  1                 189017.981701  0.100000   1.00000
 90 19 72  0 90 17 73  1                 189017.981701  0.100000   1.00000
 90 19 72  0 90 18 73  1                 189017.981701  0.100000   1.00000
 96 23 73  1 96 22 74  0                 189059.601046  0.100000   1.00000
 96 24 73  1 96 23 74  0                 189059.601046  0.100000   1.00000
 36 19 17  0 35 18 18  1                 189178.868982  0.100000   1.00000
 36 19 17  1 35 18 18  0                 189179.602198  0.100000   1.00000
 82 11 71  0 82 10 72  1                 189332.350366  0.100000   1.00000
 82 11 71  0 82 11 72  1                 189332.350366  0.100000   1.00000
 82 12 71  0 82 10 72  1                 189332.350366  0.100000   1.00000
 82 12 71  0 82 11 72  1                 189332.350366  0.100000   1.00000
 82 11 71  1 82 10 72  0                 189332.828069  0.100000   1.00000
 82 11 71  1 82 11 72  0                 189332.828069  0.100000   1.00000
 82 12 71  1 82 10 72  0                 189332.828069  0.100000   1.00000
 82 12 71  1 82 11 72  0                 189332.828069  0.100000   1.00000
 30 26  4  0 29 25  5  1                 189344.788192  0.100000   1.00000
 30 26  5  0 29 25  4  1                 189344.788192  0.100000   1.00000
 30 26  4  1 29 25  5  0                 189345.386895  0.100000   1.00000
 30 26  5  1 29 25  4  0                 189345.386895  0.100000   1.00000
 49 20 29  1 48 21 28  0                 189448.289771  0.100000   1.00000
 50 19 31  0 49 20 30  1                 189502.636672  0.100000   1.00000
 50 20 31  0 49 19 30  1                 189684.250084  0.100000   1.00000
 50 20 31  1 49 19 30  0                 189684.863391  0.100000   1.00000
 81 10 71  0 81  9 72  1                 189702.184611  0.100000   1.00000
 81 10 71  0 81 10 72  1                 189702.184611  0.100000   1.00000
 81 11 71  0 81  9 72  1                 189702.184611  0.100000   1.00000
 81 11 71  0 81 10 72  1                 189702.184611  0.100000   1.00000
 81 10 71  1 81  9 72  0                 189702.998146  0.100000   1.00000
 81 10 71  1 81 10 72  0                 189702.998146  0.100000   1.00000
 81 11 71  1 81  9 72  0                 189702.998146  0.100000   1.00000
 81 11 71  1 81 10 72  0                 189702.998146  0.100000   1.00000
 79 64 15  0 79 63 16  1                 189941.294440  0.100000   1.00000
 79 64 16  0 79 63 17  1                 189941.294440  0.100000   1.00000
 79 64 15  1 79 63 16  0                 189942.125925  0.100000   1.00000
 79 64 16  1 79 63 17  0                 189942.125925  0.100000   1.00000
 88 16 72  1 88 15 73  0                 189964.855392  0.100000   1.00000
 88 16 72  1 88 16 73  0                 189964.855392  0.100000   1.00000
 88 17 72  1 88 15 73  0                 189964.855392  0.100000   1.00000
 88 17 72  1 88 16 73  0                 189964.855392  0.100000   1.00000
 31 25  6  0 30 24  7  1                 189996.789125  0.100000   1.00000
 31 25  7  0 30 24  6  1                 189996.789125  0.100000   1.00000
 80  9 71  0 80  8 72  1                 190057.715510  0.100000   1.00000
 80  9 71  0 80  9 72  1                 190057.715510  0.100000   1.00000
 80 10 71  0 80  8 72  1                 190057.715510  0.100000   1.00000
 80 10 71  0 80  9 72  1                 190057.715510  0.100000   1.00000
 80  9 71  1 80  8 72  0                 190058.372206  0.100000   1.00000
 80  9 71  1 80  9 72  0                 190058.372206  0.100000   1.00000
 80 10 71  1 80  8 72  0                 190058.372206  0.100000   1.00000
 80 10 71  1 80  9 72  0                 190058.372206  0.100000   1.00000
 64  6 58  0 63  6 57  1                 190418.399758  0.100000   1.00000
 64  6 58  0 63  7 57  1                 190418.399758  0.100000   1.00000
 64  7 58  0 63  6 57  1                 190418.399758  0.100000   1.00000
 64  7 58  0 63  7 57  1                 190418.399758  0.100000   1.00000
 63  7 56  0 62  7 55  1                 190418.399758  0.100000   1.00000
 63  7 56  0 62  8 55  1                 190418.399758  0.100000   1.00000
 63  8 56  0 62  7 55  1                 190418.399758  0.100000   1.00000
 63  8 56  0 62  8 55  1                 190418.399758  0.100000   1.00000
 63  7 56  1 62  7 55  0                 190418.975739  0.100000   1.00000
 63  7 56  1 62  8 55  0                 190418.975739  0.100000   1.00000
 63  8 56  1 62  7 55  0                 190418.975739  0.100000   1.00000
 63  8 56  1 62  8 55  0                 190418.975739  0.100000   1.00000
 64  6 58  1 63  6 57  0                 190418.975739  0.100000   1.00000
 64  6 58  1 63  7 57  0                 190418.975739  0.100000   1.00000
 64  7 58  1 63  6 57  0                 190418.975739  0.100000   1.00000
 64  7 58  1 63  7 57  0                 190418.975739  0.100000   1.00000
 65  5 60  0 64  5 59  1                 190420.702308  0.100000   1.00000
 65  5 60  0 64  6 59  1                 190420.702308  0.100000   1.00000
 65  6 60  0 64  5 59  1                 190420.702308  0.100000   1.00000
 65  6 60  0 64  6 59  1                 190420.702308  0.100000   1.00000
 65  5 60  1 64  5 59  0                 190421.231249  0.100000   1.00000
 65  5 60  1 64  6 59  0                 190421.231249  0.100000   1.00000
 65  6 60  1 64  5 59  0                 190421.231249  0.100000   1.00000
 65  6 60  1 64  6 59  0                 190421.231249  0.100000   1.00000
 62  8 54  0 61  8 53  1                 190422.204104  0.100000   1.00000
 62  8 54  0 61  9 53  1                 190422.204104  0.100000   1.00000
 62  9 54  0 61  8 53  1                 190422.204104  0.100000   1.00000
 62  9 54  0 61  9 53  1                 190422.204104  0.100000   1.00000
 62  8 54  1 61  8 53  0                 190422.628638  0.100000   1.00000
 62  8 54  1 61  9 53  0                 190422.628638  0.100000   1.00000
 62  9 54  1 61  8 53  0                 190422.628638  0.100000   1.00000
 62  9 54  1 61  9 53  0                 190422.628638  0.100000   1.00000
 66  4 62  0 65  4 61  1                 190424.806283  0.100000   1.00000
 66  4 62  0 65  5 61  1                 190424.806283  0.100000   1.00000
 66  5 62  0 65  4 61  1                 190424.806283  0.100000   1.00000
 66  5 62  0 65  5 61  1                 190424.806283  0.100000   1.00000
 66  4 62  1 65  4 61  0                 190425.422037  0.100000   1.00000
 66  4 62  1 65  5 61  0                 190425.422037  0.100000   1.00000
 66  5 62  1 65  4 61  0                 190425.422037  0.100000   1.00000
 66  5 62  1 65  5 61  0                 190425.422037  0.100000   1.00000
 67  3 64  1 66  3 63  0                 190430.616607  0.100000   1.00000
 67  3 64  1 66  4 63  0                 190430.616607  0.100000   1.00000
 67  4 64  1 66  3 63  0                 190430.616607  0.100000   1.00000
 67  4 64  1 66  4 63  0                 190430.616607  0.100000   1.00000
 61  9 52  0 60  9 51  1                 190430.616607  0.100000   1.00000
 61  9 52  0 60 10 51  1                 190430.616607  0.100000   1.00000
 61 10 52  0 60  9 51  1                 190430.616607  0.100000   1.00000
 61 10 52  0 60 10 51  1                 190430.616607  0.100000   1.00000
 68  2 66  0 67  2 65  1                 190436.240411  0.100000   1.00000
 68  2 66  0 67  3 65  1                 190436.240411  0.100000   1.00000
 68  3 66  0 67  2 65  1                 190436.240411  0.100000   1.00000
 68  3 66  0 67  3 65  1                 190436.240411  0.100000   1.00000
 68  3 66  1 67  2 65  0                 190436.731553  0.100000   1.00000
 68  3 66  1 67  3 65  0                 190436.731553  0.100000   1.00000
 68  2 66  1 67  2 65  0                 190436.731553  0.100000   1.00000
 68  2 66  1 67  3 65  0                 190436.731553  0.100000   1.00000
 69  1 68  0 68  1 67  1                 190442.518618  0.100000   1.00000
 69  1 68  0 68  2 67  1                 190442.518618  0.100000   1.00000
 69  2 68  0 68  1 67  1                 190442.518618  0.100000   1.00000
 69  2 68  0 68  2 67  1                 190442.518618  0.100000   1.00000
 69  1 68  1 68  1 67  0                 190443.160111  0.100000   1.00000
 69  1 68  1 68  2 67  0                 190443.160111  0.100000   1.00000
 69  2 68  1 68  1 67  0                 190443.160111  0.100000   1.00000
 69  2 68  1 68  2 67  0                 190443.160111  0.100000   1.00000
 60 10 50  0 59 10 49  1                 190445.506409  0.100000   1.00000
 60 10 50  0 59 11 49  1                 190445.506409  0.100000   1.00000
 60 11 50  0 59 10 49  1                 190445.506409  0.100000   1.00000
 60 11 50  0 59 11 49  1                 190445.506409  0.100000   1.00000
 60 10 50  1 59 10 49  0                 190446.037798  0.100000   1.00000
 60 10 50  1 59 11 49  0                 190446.037798  0.100000   1.00000
 60 11 50  1 59 10 49  0                 190446.037798  0.100000   1.00000
 60 11 50  1 59 11 49  0                 190446.037798  0.100000   1.00000
 59 11 48  0 58 11 47  1                 190469.596564  0.100000   1.00000
 59 11 48  0 58 12 47  1                 190469.596564  0.100000   1.00000
 59 12 48  0 58 11 47  1                 190469.596564  0.100000   1.00000
 59 12 48  0 58 12 47  1                 190469.596564  0.100000   1.00000
 59 11 48  1 58 11 47  0                 190470.095137  0.100000   1.00000
 59 11 48  1 58 12 47  0                 190470.095137  0.100000   1.00000
 59 12 48  1 58 11 47  0                 190470.095137  0.100000   1.00000
 59 12 48  1 58 12 47  0                 190470.095137  0.100000   1.00000
 58 12 46  0 57 12 45  1                 190505.858978  0.100000   1.00000
 58 12 46  0 57 13 45  1                 190505.858978  0.100000   1.00000
 58 13 46  0 57 12 45  1                 190505.858978  0.100000   1.00000
 58 13 46  0 57 13 45  1                 190505.858978  0.100000   1.00000
 58 12 46  1 57 12 45  0                 190506.570079  0.100000   1.00000
 58 12 46  1 57 13 45  0                 190506.570079  0.100000   1.00000
 58 13 46  1 57 12 45  0                 190506.570079  0.100000   1.00000
 58 13 46  1 57 13 45  0                 190506.570079  0.100000   1.00000
 57 13 44  0 56 13 43  1                 190559.504285  0.100000   1.00000
 57 13 44  0 56 14 43  1                 190559.504285  0.100000   1.00000
 57 14 44  0 56 13 43  1                 190559.504285  0.100000   1.00000
 57 14 44  0 56 14 43  1                 190559.504285  0.100000   1.00000
 57 13 44  1 56 13 43  0                 190559.832237  0.100000   1.00000
 57 13 44  1 56 14 43  0                 190559.832237  0.100000   1.00000
 57 14 44  1 56 13 43  0                 190559.832237  0.100000   1.00000
 57 14 44  1 56 14 43  0                 190559.832237  0.100000   1.00000
 32 24  9  0 31 23  8  1                 190616.446552  0.100000   1.00000
 32 24  8  0 31 23  9  1                 190616.446552  0.100000   1.00000
 32 24  8  1 31 23  9  0                 190617.160411  0.100000   1.00000
 32 24  9  1 31 23  8  0                 190617.160411  0.100000   1.00000
 56 14 42  0 55 14 41  1                 190636.941666  0.100000   1.00000
 56 14 42  0 55 15 41  1                 190636.941666  0.100000   1.00000
 56 15 42  0 55 14 41  1                 190636.941666  0.100000   1.00000
 56 15 42  0 55 15 41  1                 190636.941666  0.100000   1.00000
 55 15 40  0 54 16 39  1                 190748.539695  0.100000   1.00000
 55 15 40  0 54 15 39  1                 190748.539695  0.100000   1.00000
 55 16 40  0 54 15 39  1                 190748.539695  0.100000   1.00000
 55 16 40  0 54 16 39  1                 190748.539695  0.100000   1.00000
 55 16 40  1 54 15 39  0                 190748.974851  0.100000   1.00000
 55 16 40  1 54 16 39  0                 190748.974851  0.100000   1.00000
 55 15 40  1 54 15 39  0                 190748.974851  0.100000   1.00000
 55 15 40  1 54 16 39  0                 190748.974851  0.100000   1.00000
 67 32 36  0 66 33 33  1                 190891.230925  0.100000   1.00000
 67 32 36  1 66 33 33  0                 190891.887078  0.100000   1.00000
 54 17 38  0 53 16 37  1                 190910.524051  0.100000   1.00000
 54 16 38  0 53 17 37  1                 190910.524051  0.100000   1.00000
 54 17 38  0 53 17 37  1                 190910.524051  0.100000   1.00000
 54 16 38  0 53 16 37  1                 190910.524051  0.100000   1.00000
 54 17 38  1 53 17 37  0                 190910.910431  0.100000   1.00000
 54 16 38  1 53 16 37  0                 190910.910431  0.100000   1.00000
 54 17 38  1 53 16 37  0                 190910.910431  0.100000   1.00000
 54 17 38  1 53 17 37  0                 190910.910431  0.100000   1.00000
 53 17 36  0 52 18 35  1                 191149.090949  0.100000   1.00000
 53 18 36  0 52 18 35  1                 191149.090949  0.100000   1.00000
 53 17 36  0 52 17 35  1                 191149.090949  0.100000   1.00000
 53 18 36  0 52 17 35  1                 191149.090949  0.100000   1.00000
 53 17 36  1 52 18 35  0                 191149.636476  0.100000   1.00000
 53 18 36  1 52 18 35  0                 191149.636476  0.100000   1.00000
 53 17 36  1 52 17 35  0                 191149.636476  0.100000   1.00000
 53 18 36  1 52 17 35  0                 191149.636476  0.100000   1.00000
 33 23 11  0 32 22 10  1                 191179.223506  0.100000   1.00000
 33 23 10  0 32 22 11  1                 191179.223506  0.100000   1.00000
 33 23 11  1 32 22 10  0                 191179.828414  0.100000   1.00000
 33 23 10  1 32 22 11  0                 191179.828414  0.100000   1.00000
 92 19 73  0 92 18 74  1                 191244.301931  0.100000   1.00000
 92 19 73  0 92 19 74  1                 191244.301931  0.100000   1.00000
 92 20 73  0 92 18 74  1                 191244.301931  0.100000   1.00000
 92 20 73  0 92 19 74  1                 191244.301931  0.100000   1.00000
 92 19 73  1 92 18 74  0                 191244.912559  0.100000   1.00000
 92 19 73  1 92 19 74  0                 191244.912559  0.100000   1.00000
 92 20 73  1 92 18 74  0                 191244.912559  0.100000   1.00000
 92 20 73  1 92 19 74  0                 191244.912559  0.100000   1.00000
 76  5 71  0 76  4 72  1                 191345.465101  0.100000   1.00000
 76  5 71  0 76  5 72  1                 191345.465101  0.100000   1.00000
 76  6 71  0 76  4 72  1                 191345.465101  0.100000   1.00000
 76  6 71  0 76  5 72  1                 191345.465101  0.100000   1.00000
 52 18 34  0 51 19 33  1                 191509.678233  0.100000   1.00000
 52 18 34  1 51 19 33  0                 191510.097568  0.100000   1.00000
 52 19 34  0 51 18 33  1                 191512.500743  0.100000   1.00000
 34 22 13  0 33 21 12  1                 191641.806513  0.100000   1.00000
 34 22 12  0 33 21 13  1                 191641.806513  0.100000   1.00000
 34 22 13  0 33 21 12  1                 191641.806513  0.100000   1.00000
 34 22 12  0 33 21 13  1                 191641.806513  0.100000   1.00000
 34 22 13  1 33 21 12  0                 191642.169681  0.100000   1.00000
 34 22 12  1 33 21 13  0                 191642.169681  0.100000   1.00000
 34 22 13  1 33 21 12  0                 191642.169681  0.100000   1.00000
 34 22 12  1 33 21 13  0                 191642.169681  0.100000   1.00000
 84 12 72  0 84 11 73  1                 191651.950655  0.100000   1.00000
 84 12 72  0 84 12 73  1                 191651.950655  0.100000   1.00000
 84 13 72  0 84 11 73  1                 191651.950655  0.100000   1.00000
 84 13 72  0 84 12 73  1                 191651.950655  0.100000   1.00000
 84 12 72  1 84 11 73  0                 191652.230512  0.100000   1.00000
 84 12 72  1 84 12 73  0                 191652.230512  0.100000   1.00000
 84 13 72  1 84 11 73  0                 191652.230512  0.100000   1.00000
 84 13 72  1 84 12 73  0                 191652.230512  0.100000   1.00000
 29 28  1  0 28 27  2  1                 191720.015734  0.100000   1.00000
 29 28  2  0 28 27  1  1                 191720.015734  0.100000   1.00000
 29 28  1  1 28 27  2  0                 191720.567203  0.100000   1.00000
 29 28  2  1 28 27  1  0                 191720.567203  0.100000   1.00000
 35 21 15  0 34 20 14  1                 191913.638471  0.100000   1.00000
 35 21 15  1 34 20 14  0                 191914.433889  0.100000   1.00000
 35 21 14  0 34 20 15  1                 191926.959454  0.100000   1.00000
 36 20 16  1 35 19 17  0                 192013.334943  0.100000   1.00000
 83 11 72  0 83 10 73  1                 192034.427192  0.100000   1.00000
 83 11 72  0 83 11 73  1                 192034.427192  0.100000   1.00000
 83 12 72  0 83 10 73  1                 192034.427192  0.100000   1.00000
 83 12 72  0 83 11 73  1                 192034.427192  0.100000   1.00000
 51 19 32  0 50 20 31  1                 192054.780076  0.100000   1.00000
 51 20 32  0 50 19 31  1                 192127.316002  0.100000   1.00000
 51 20 32  1 50 19 31  0                 192127.686770  0.100000   1.00000
 49 21 29  0 48 20 28  1                 192298.802519  0.100000   1.00000
 49 21 29  1 48 20 28  0                 192299.410804  0.100000   1.00000
 30 27  3  0 29 26  4  1                 192394.251824  0.100000   1.00000
 30 27  4  0 29 26  3  1                 192394.251824  0.100000   1.00000
 30 27  3  1 29 26  4  0                 192394.807463  0.100000   1.00000
 30 27  4  1 29 26  3  0                 192394.807463  0.100000   1.00000
 82 10 72  0 82  9 73  1                 192402.685279  0.100000   1.00000
 82 10 72  0 82 10 73  1                 192402.685279  0.100000   1.00000
 82 11 72  0 82  9 73  1                 192402.685279  0.100000   1.00000
 82 11 72  0 82 10 73  1                 192402.685279  0.100000   1.00000
 50 20 30  0 49 21 29  1                 192489.608284  0.100000   1.00000
 50 20 30  1 49 21 29  0                 192490.091342  0.100000   1.00000
 47 21 27  0 46 20 26  1                 192573.257167  0.100000   1.00000
 81  9 72  0 81  8 73  1                 192756.119917  0.100000   1.00000
 81  9 72  0 81  9 73  1                 192756.119917  0.100000   1.00000
 81 10 72  0 81  8 73  1                 192756.119917  0.100000   1.00000
 81 10 72  0 81  9 73  1                 192756.119917  0.100000   1.00000
 58 27 31  0 57 28 30  1                 192756.119917  0.100000   1.00000
 81  9 72  1 81  8 73  0                 192756.939485  0.100000   1.00000
 81  9 72  1 81  9 73  0                 192756.939485  0.100000   1.00000
 81 10 72  1 81  8 73  0                 192756.939485  0.100000   1.00000
 81 10 72  1 81  9 73  0                 192756.939485  0.100000   1.00000
 58 27 31  1 57 28 30  0                 192756.939485  0.100000   1.00000
 31 26  5  0 30 25  6  1                 193057.090610  0.100000   1.00000
 31 26  6  0 30 25  5  1                 193057.090610  0.100000   1.00000
 31 26  5  1 30 25  6  0                 193057.634301  0.100000   1.00000
 31 26  6  1 30 25  5  0                 193057.634301  0.100000   1.00000
 80  8 72  0 80  7 73  1                 193096.565933  0.100000   1.00000
 80  8 72  0 80  8 73  1                 193096.565933  0.100000   1.00000
 80  9 72  0 80  7 73  1                 193096.565933  0.100000   1.00000
 80  9 72  0 80  8 73  1                 193096.565933  0.100000   1.00000
 65  6 59  0 64  7 58  1                 193118.345276  0.100000   1.00000
 65  7 59  0 64  6 58  1                 193118.345276  0.100000   1.00000
 65  7 59  0 64  7 58  1                 193118.345276  0.100000   1.00000
 64  7 57  0 63  7 56  1                 193118.345276  0.100000   1.00000
 64  7 57  0 63  8 56  1                 193118.345276  0.100000   1.00000
 64  8 57  0 63  7 56  1                 193118.345276  0.100000   1.00000
 64  8 57  0 63  8 56  1                 193118.345276  0.100000   1.00000
 65  6 59  0 64  6 58  1                 193118.345276  0.100000   1.00000
 64  7 57  1 63  7 56  0                 193118.503497  0.100000   1.00000
 64  7 57  1 63  8 56  0                 193118.503497  0.100000   1.00000
 64  8 57  1 63  7 56  0                 193118.503497  0.100000   1.00000
 64  8 57  1 63  8 56  0                 193118.503497  0.100000   1.00000
 66  5 61  1 65  5 60  0                 193121.556501  0.100000   1.00000
 66  5 61  1 65  6 60  0                 193121.556501  0.100000   1.00000
 66  6 61  1 65  5 60  0                 193121.556501  0.100000   1.00000
 66  6 61  1 65  6 60  0                 193121.556501  0.100000   1.00000
 67  4 63  0 66  4 62  1                 193125.145466  0.100000   1.00000
 67  4 63  0 66  5 62  1                 193125.145466  0.100000   1.00000
 67  5 63  0 66  4 62  1                 193125.145466  0.100000   1.00000
 67  5 63  0 66  5 62  1                 193125.145466  0.100000   1.00000
 67  4 63  1 66  4 62  0                 193125.648053  0.100000   1.00000
 67  4 63  1 66  5 62  0                 193125.648053  0.100000   1.00000
 67  5 63  1 66  4 62  0                 193125.648053  0.100000   1.00000
 67  5 63  1 66  5 62  0                 193125.648053  0.100000   1.00000
 62  9 53  0 61  9 52  1                 193128.881053  0.100000   1.00000
 62  9 53  0 61 10 52  1                 193128.881053  0.100000   1.00000
 62 10 53  0 61  9 52  1                 193128.881053  0.100000   1.00000
 62 10 53  0 61 10 52  1                 193128.881053  0.100000   1.00000
 62  9 53  1 61  9 52  0                 193129.463319  0.100000   1.00000
 62  9 53  1 61 10 52  0                 193129.463319  0.100000   1.00000
 62 10 53  1 61  9 52  0                 193129.463319  0.100000   1.00000
 62 10 53  1 61 10 52  0                 193129.463319  0.100000   1.00000
 68  3 65  0 67  3 64  1                 193130.524326  0.100000   1.00000
 68  3 65  0 67  4 64  1                 193130.524326  0.100000   1.00000
 68  4 65  0 67  3 64  1                 193130.524326  0.100000   1.00000
 68  4 65  0 67  4 64  1                 193130.524326  0.100000   1.00000
 68  3 65  1 67  3 64  0                 193131.142214  0.100000   1.00000
 68  3 65  1 67  4 64  0                 193131.142214  0.100000   1.00000
 68  4 65  1 67  3 64  0                 193131.142214  0.100000   1.00000
 68  4 65  1 67  4 64  0                 193131.142214  0.100000   1.00000
 69  2 67  0 68  2 66  1                 193136.669560  0.100000   1.00000
 69  2 67  0 68  3 66  1                 193136.669560  0.100000   1.00000
 69  3 67  0 68  2 66  1                 193136.669560  0.100000   1.00000
 69  3 67  0 68  3 66  1                 193136.669560  0.100000   1.00000
 69  2 67  1 68  2 66  0                 193137.192330  0.100000   1.00000
 69  2 67  1 68  3 66  0                 193137.192330  0.100000   1.00000
 69  3 67  1 68  2 66  0                 193137.192330  0.100000   1.00000
 69  3 67  1 68  3 66  0                 193137.192330  0.100000   1.00000
 70  1 69  0 69  2 68  1                 193143.068223  0.100000   1.00000
 70  2 69  0 69  1 68  1                 193143.068223  0.100000   1.00000
 70  2 69  0 69  2 68  1                 193143.068223  0.100000   1.00000
 61 10 51  0 60 10 50  1                 193143.068223  0.100000   1.00000
 61 10 51  0 60 11 50  1                 193143.068223  0.100000   1.00000
 61 11 51  0 60 10 50  1                 193143.068223  0.100000   1.00000
 61 11 51  0 60 11 50  1                 193143.068223  0.100000   1.00000
 61 10 51  1 60 10 50  0                 193143.068223  0.100000   1.00000
 70  1 69  0 69  1 68  1                 193143.068223  0.100000   1.00000
 70  1 69  1 69  1 68  0                 193143.602365  0.100000   1.00000
 70  1 69  1 69  2 68  0                 193143.602365  0.100000   1.00000
 70  2 69  1 69  1 68  0                 193143.602365  0.100000   1.00000
 70  2 69  1 69  2 68  0                 193143.602365  0.100000   1.00000
 61 10 51  1 60 10 50  0                 193143.602365  0.100000   1.00000
 61 10 51  1 60 11 50  0                 193143.602365  0.100000   1.00000
 61 11 51  1 60 10 50  0                 193143.602365  0.100000   1.00000
 61 11 51  1 60 11 50  0                 193143.602365  0.100000   1.00000
 59 12 47  1 58 12 46  0                 193199.870450  0.100000   1.00000
 59 12 47  1 58 13 46  0                 193199.870450  0.100000   1.00000
 59 13 47  1 58 12 46  0                 193199.870450  0.100000   1.00000
 59 13 47  1 58 13 46  0                 193199.870450  0.100000   1.00000
 58 13 45  0 57 13 44  1                 193249.211028  0.100000   1.00000
 58 13 45  0 57 14 44  1                 193249.211028  0.100000   1.00000
 58 14 45  0 57 13 44  1                 193249.211028  0.100000   1.00000
 58 14 45  0 57 14 44  1                 193249.211028  0.100000   1.00000
 58 13 45  1 57 13 44  0                 193249.649432  0.100000   1.00000
 58 13 45  1 57 14 44  0                 193249.649432  0.100000   1.00000
 58 14 45  1 57 13 44  0                 193249.649432  0.100000   1.00000
 58 14 45  1 57 14 44  0                 193249.649432  0.100000   1.00000
 56 15 41  0 55 16 40  1                 193424.464103  0.100000   1.00000
 56 16 41  0 55 16 40  1                 193424.464103  0.100000   1.00000
 56 15 41  0 55 15 40  1                 193424.464103  0.100000   1.00000
 56 16 41  0 55 15 40  1                 193424.464103  0.100000   1.00000
 56 15 41  1 55 15 40  0                 193425.103322  0.100000   1.00000
 56 15 41  1 55 16 40  0                 193425.103322  0.100000   1.00000
 56 16 41  1 55 15 40  0                 193425.103322  0.100000   1.00000
 56 16 41  1 55 16 40  0                 193425.103322  0.100000   1.00000
 87 14 73  0 87 13 74  1                 193549.420320  0.100000   1.00000
 87 14 73  0 87 14 74  1                 193549.420320  0.100000   1.00000
 87 15 73  0 87 13 74  1                 193549.420320  0.100000   1.00000
 87 15 73  0 87 14 74  1                 193549.420320  0.100000   1.00000
 87 14 73  1 87 13 74  0                 193549.843500  0.100000   1.00000
 87 14 73  1 87 14 74  0                 193549.843500  0.100000   1.00000
 87 15 73  1 87 13 74  0                 193549.843500  0.100000   1.00000
 87 15 73  1 87 14 74  0                 193549.843500  0.100000   1.00000
 55 16 39  0 54 16 38  1                 193573.318848  0.100000   1.00000
 55 17 39  0 54 16 38  1                 193573.318848  0.100000   1.00000
 55 16 39  0 54 17 38  1                 193573.318848  0.100000   1.00000
 55 17 39  0 54 17 38  1                 193573.318848  0.100000   1.00000
 32 25  7  0 31 24  8  1                 193697.363230  0.100000   1.00000
 32 25  8  0 31 24  7  1                 193697.363230  0.100000   1.00000
 32 25  7  1 31 24  8  0                 193697.881393  0.100000   1.00000
 32 25  8  1 31 24  7  0                 193697.881393  0.100000   1.00000
 54 17 37  1 53 18 36  0                 193790.807407  0.100000   1.00000
 54 18 37  1 53 18 36  0                 193790.807407  0.100000   1.00000
 54 17 37  1 53 17 36  0                 193790.807407  0.100000   1.00000
 54 18 37  1 53 17 36  0                 193790.807407  0.100000   1.00000
 33 24 10  0 32 23  9  1                 194296.940115  0.100000   1.00000
 33 24  9  0 32 23 10  1                 194296.940115  0.100000   1.00000
 33 24 10  1 32 23  9  0                 194297.445660  0.100000   1.00000
 33 24  9  1 32 23 10  0                 194297.445660  0.100000   1.00000
 37 20 18  0 36 19 17  1                 194566.164640  0.100000   1.00000
 52 20 33  0 51 19 32  1                 194636.014356  0.100000   1.00000
 52 20 33  1 51 19 32  0                 194636.371461  0.100000   1.00000
 84 11 73  0 84 10 74  1                 194736.136197  0.100000   1.00000
 84 11 73  0 84 11 74  1                 194736.136197  0.100000   1.00000
 84 12 73  0 84 10 74  1                 194736.136197  0.100000   1.00000
 84 12 73  0 84 11 74  1                 194736.136197  0.100000   1.00000
 52 23 29  0 51 24 28  1                 194748.722333  0.100000   1.00000
 52 23 29  1 51 24 28  0                 194749.282823  0.100000   1.00000
 29 29  0  0 28 28  1  1                 194763.075401  0.100000   1.00000
 29 29  1  0 28 28  0  1                 194763.075401  0.100000   1.00000
 34 23 12  0 33 22 11  1                 194825.809165  0.100000   1.00000
 34 23 11  0 33 22 12  1                 194825.809165  0.100000   1.00000
 34 23 12  1 33 22 11  0                 194826.349274  0.100000   1.00000
 34 23 11  1 33 22 12  0                 194826.349274  0.100000   1.00000
 91 17 74  0 91 16 75  1                 194936.662426  0.100000   1.00000
 91 17 74  0 91 17 75  1                 194936.662426  0.100000   1.00000
 91 18 74  0 91 16 75  1                 194936.662426  0.100000   1.00000
 91 18 74  0 91 17 75  1                 194936.662426  0.100000   1.00000
 91 17 74  1 91 16 75  0                 194937.184517  0.100000   1.00000
 91 17 74  1 91 17 75  0                 194937.184517  0.100000   1.00000
 91 18 74  1 91 16 75  0                 194937.184517  0.100000   1.00000
 91 18 74  1 91 17 75  0                 194937.184517  0.100000   1.00000
 46 21 26  0 45 20 25  1                 195068.218777  0.100000   1.00000
 84 66 18  0 84 65 19  1                 195201.032350  0.100000   1.00000
 84 66 19  0 84 65 20  1                 195201.032350  0.100000   1.00000
 84 66 18  1 84 65 19  0                 195201.651821  0.100000   1.00000
 84 66 19  1 84 65 20  0                 195201.651821  0.100000   1.00000
 36 21 16  0 35 20 15  1                 195382.414430  0.100000   1.00000
 36 21 16  1 35 20 15  0                 195383.174932  0.100000   1.00000
 36 21 15  0 35 20 16  1                 195424.702530  0.100000   1.00000
 36 21 15  1 35 20 16  0                 195425.502594  0.100000   1.00000
 30 15 16  0 29 12 17  1                 195427.054548  0.100000   1.00000
 30 15 16  1 29 12 17  0                 195427.681668  0.100000   1.00000
 30 28  2  0 29 27  3  1                 195440.325300  0.100000   1.00000
 30 28  3  0 29 27  2  1                 195440.325300  0.100000   1.00000
 30 28  2  1 29 27  3  0                 195440.908250  0.100000   1.00000
 30 28  3  1 29 27  2  0                 195440.908250  0.100000   1.00000
 37 20 17  0 36 19 18  1                 195577.757170  0.100000   1.00000
 37 20 17  1 36 19 18  0                 195578.286033  0.100000   1.00000
 65  7 58  1 64  7 57  0                 195818.435922  0.100000   1.00000
 65  7 58  1 64  8 57  0                 195818.435922  0.100000   1.00000
 65  8 58  1 64  7 57  0                 195818.435922  0.100000   1.00000
 65  8 58  1 64  8 57  0                 195818.435922  0.100000   1.00000
 66  6 60  0 65  6 59  1                 195818.435922  0.100000   1.00000
 66  6 60  0 65  7 59  1                 195818.435922  0.100000   1.00000
 66  7 60  0 65  6 59  1                 195818.435922  0.100000   1.00000
 66  7 60  0 65  7 59  1                 195818.435922  0.100000   1.00000
 64  8 56  1 63  8 55  0                 195820.953334  0.100000   1.00000
 64  8 56  1 63  9 55  0                 195820.953334  0.100000   1.00000
 64  9 56  1 63  8 55  0                 195820.953334  0.100000   1.00000
 64  9 56  1 63  9 55  0                 195820.953334  0.100000   1.00000
 67  5 62  0 66  5 61  1                 195820.953334  0.100000   1.00000
 67  5 62  0 66  6 61  1                 195820.953334  0.100000   1.00000
 67  6 62  0 66  5 61  1                 195820.953334  0.100000   1.00000
 67  6 62  0 66  6 61  1                 195820.953334  0.100000   1.00000
 68  4 64  0 67  4 63  1                 195825.497590  0.100000   1.00000
 68  4 64  0 67  5 63  1                 195825.497590  0.100000   1.00000
 68  5 64  0 67  4 63  1                 195825.497590  0.100000   1.00000
 68  5 64  0 67  5 63  1                 195825.497590  0.100000   1.00000
 68  4 64  1 67  4 63  0                 195826.017481  0.100000   1.00000
 68  4 64  1 67  5 63  0                 195826.017481  0.100000   1.00000
 68  5 64  1 67  4 63  0                 195826.017481  0.100000   1.00000
 68  5 64  1 67  5 63  0                 195826.017481  0.100000   1.00000
 63  9 54  0 62  9 53  1                 195827.605928  0.100000   1.00000
 63  9 54  0 62 10 53  1                 195827.605928  0.100000   1.00000
 63 10 54  0 62  9 53  1                 195827.605928  0.100000   1.00000
 63 10 54  0 62 10 53  1                 195827.605928  0.100000   1.00000
 63  9 54  1 62  9 53  0                 195828.181784  0.100000   1.00000
 63  9 54  1 62 10 53  0                 195828.181784  0.100000   1.00000
 63 10 54  1 62  9 53  0                 195828.181784  0.100000   1.00000
 63 10 54  1 62 10 53  0                 195828.181784  0.100000   1.00000
 69  3 66  0 68  3 65  1                 195830.918477  0.100000   1.00000
 69  3 66  0 68  4 65  1                 195830.918477  0.100000   1.00000
 69  4 66  0 68  3 65  1                 195830.918477  0.100000   1.00000
 69  4 66  0 68  4 65  1                 195830.918477  0.100000   1.00000
 69  3 66  1 68  3 65  0                 195831.458184  0.100000   1.00000
 69  3 66  1 68  4 65  0                 195831.458184  0.100000   1.00000
 69  4 66  1 68  3 65  0                 195831.458184  0.100000   1.00000
 69  4 66  1 68  4 65  0                 195831.458184  0.100000   1.00000
 70  2 68  0 69  2 67  1                 195836.796250  0.100000   1.00000
 70  2 68  0 69  3 67  1                 195836.796250  0.100000   1.00000
 70  3 68  0 69  2 67  1                 195836.796250  0.100000   1.00000
 70  3 68  0 69  3 67  1                 195836.796250  0.100000   1.00000
 70  2 68  1 69  2 67  0                 195837.652554  0.100000   1.00000
 70  2 68  1 69  3 67  0                 195837.652554  0.100000   1.00000
 70  3 68  1 69  2 67  0                 195837.652554  0.100000   1.00000
 70  3 68  1 69  3 67  0                 195837.652554  0.100000   1.00000
 62 10 52  0 61 10 51  1                 195840.681038  0.100000   1.00000
 62 10 52  0 61 11 51  1                 195840.681038  0.100000   1.00000
 62 11 52  0 61 10 51  1                 195840.681038  0.100000   1.00000
 62 11 52  0 61 11 51  1                 195840.681038  0.100000   1.00000
 71  1 70  0 70  1 69  1                 195843.729690  0.100000   1.00000
 71  1 70  0 70  2 69  1                 195843.729690  0.100000   1.00000
 71  2 70  0 70  1 69  1                 195843.729690  0.100000   1.00000
 71  2 70  0 70  2 69  1                 195843.729690  0.100000   1.00000
 71  1 70  1 70  1 69  0                 195844.058643  0.100000   1.00000
 71  1 70  1 70  2 69  0                 195844.058643  0.100000   1.00000
 71  2 70  1 70  1 69  0                 195844.058643  0.100000   1.00000
 71  2 70  1 70  2 69  0                 195844.058643  0.100000   1.00000
 60 12 48  1 59 12 47  0                 195893.572659  0.100000   1.00000
 60 12 48  1 59 13 47  0                 195893.572659  0.100000   1.00000
 60 13 48  1 59 12 47  0                 195893.572659  0.100000   1.00000
 60 13 48  1 59 13 47  0                 195893.572659  0.100000   1.00000
 59 13 46  0 58 13 45  1                 195939.751387  0.100000   1.00000
 59 13 46  0 58 14 45  1                 195939.751387  0.100000   1.00000
 59 14 46  0 58 13 45  1                 195939.751387  0.100000   1.00000
 59 14 46  0 58 14 45  1                 195939.751387  0.100000   1.00000
 59 13 46  1 58 13 45  0                 195940.268741  0.100000   1.00000
 59 13 46  1 58 14 45  0                 195940.268741  0.100000   1.00000
 59 14 46  1 58 13 45  0                 195940.268741  0.100000   1.00000
 59 14 46  1 58 14 45  0                 195940.268741  0.100000   1.00000
 58 14 44  0 57 14 43  1                 196006.760418  0.100000   1.00000
 58 14 44  0 57 15 43  1                 196006.760418  0.100000   1.00000
 58 15 44  0 57 14 43  1                 196006.760418  0.100000   1.00000
 58 15 44  0 57 15 43  1                 196006.760418  0.100000   1.00000
 58 14 44  1 57 14 43  0                 196007.308776  0.100000   1.00000
 58 14 44  1 57 15 43  0                 196007.308776  0.100000   1.00000
 58 15 44  1 57 14 43  0                 196007.308776  0.100000   1.00000
 58 15 44  1 57 15 43  0                 196007.308776  0.100000   1.00000
 57 15 42  0 56 15 41  1                 196102.686776  0.100000   1.00000
 57 15 42  0 56 16 41  1                 196102.686776  0.100000   1.00000
 57 16 42  0 56 15 41  1                 196102.686776  0.100000   1.00000
 57 16 42  0 56 16 41  1                 196102.686776  0.100000   1.00000
 57 15 42  1 56 15 41  0                 196103.114455  0.100000   1.00000
 57 15 42  1 56 16 41  0                 196103.114455  0.100000   1.00000
 57 16 42  1 56 15 41  0                 196103.114455  0.100000   1.00000
 57 16 42  1 56 16 41  0                 196103.114455  0.100000   1.00000
 31 27  4  0 30 26  5  1                 196110.464797  0.100000   1.00000
 31 27  5  0 30 26  4  1                 196110.464797  0.100000   1.00000
 31 27  4  1 30 26  5  0                 196111.004664  0.100000   1.00000
 31 27  5  1 30 26  4  0                 196111.004664  0.100000   1.00000
 80  7 73  0 80  6 74  1                 196119.923133  0.100000   1.00000
 80  7 73  0 80  7 74  1                 196119.923133  0.100000   1.00000
 80  8 73  0 80  6 74  1                 196119.923133  0.100000   1.00000
 80  8 73  0 80  7 74  1                 196119.923133  0.100000   1.00000
 56 17 40  0 55 17 39  1                 196239.806124  0.100000   1.00000
 56 16 40  0 55 16 39  1                 196239.806124  0.100000   1.00000
 56 17 40  0 55 16 39  1                 196239.806124  0.100000   1.00000
 56 16 40  0 55 17 39  1                 196239.806124  0.100000   1.00000
 56 16 40  1 55 17 39  0                 196240.180237  0.100000   1.00000
 56 17 40  1 55 17 39  0                 196240.180237  0.100000   1.00000
 56 16 40  1 55 16 39  0                 196240.180237  0.100000   1.00000
 56 17 40  1 55 16 39  0                 196240.180237  0.100000   1.00000
 55 17 38  0 54 18 37  1                 196437.837378  0.100000   1.00000
 55 18 38  0 54 18 37  1                 196437.837378  0.100000   1.00000
 55 17 38  0 54 17 37  1                 196437.837378  0.100000   1.00000
 55 18 38  0 54 17 37  1                 196437.837378  0.100000   1.00000
 55 18 38  1 54 17 37  0                 196438.336519  0.100000   1.00000
 55 17 38  1 54 18 37  0                 196438.336519  0.100000   1.00000
 55 18 38  1 54 18 37  0                 196438.336519  0.100000   1.00000
 55 17 38  1 54 17 37  0                 196438.336519  0.100000   1.00000
 32 26  6  0 31 25  7  1                 196764.949894  0.100000   1.00000
 32 26  7  0 31 25  6  1                 196764.949894  0.100000   1.00000
 32 26  6  1 31 25  7  0                 196765.479559  0.100000   1.00000
 32 26  7  1 31 25  6  0                 196765.479559  0.100000   1.00000
 86 12 74  0 86 11 75  1                 197058.781347  0.100000   1.00000
 86 12 74  0 86 12 75  1                 197058.781347  0.100000   1.00000
 86 13 74  0 86 11 75  1                 197058.781347  0.100000   1.00000
 86 13 74  0 86 12 75  1                 197058.781347  0.100000   1.00000
 86 12 74  1 86 11 75  0                 197059.301033  0.100000   1.00000
 86 12 74  1 86 12 75  0                 197059.301033  0.100000   1.00000
 86 13 74  1 86 11 75  0                 197059.301033  0.100000   1.00000
 86 13 74  1 86 12 75  0                 197059.301033  0.100000   1.00000
 53 19 34  0 52 20 33  1                 197172.714707  0.100000   1.00000
 53 19 34  1 52 20 33  0                 197173.172036  0.100000   1.00000
 33 25  8  0 32 24  9  1                 197390.347212  0.100000   1.00000
 33 25  9  0 32 24  8  1                 197390.347212  0.100000   1.00000
 33 25  8  1 32 24  9  0                 197390.971206  0.100000   1.00000
 33 25  9  1 32 24  8  0                 197390.971206  0.100000   1.00000
 85 11 74  0 85 10 75  1                 197437.395732  0.100000   1.00000
 85 11 74  0 85 11 75  1                 197437.395732  0.100000   1.00000
 85 12 74  0 85 10 75  1                 197437.395732  0.100000   1.00000
 85 12 74  0 85 11 75  1                 197437.395732  0.100000   1.00000
 85 11 74  1 85 10 75  0                 197438.065179  0.100000   1.00000
 85 11 74  1 85 11 75  0                 197438.065179  0.100000   1.00000
 85 12 74  1 85 10 75  0                 197438.065179  0.100000   1.00000
 85 12 74  1 85 11 75  0                 197438.065179  0.100000   1.00000
 51 21 30  0 50 22 29  1                 197595.762049  0.100000   1.00000
 52 20 32  0 51 21 31  1                 197798.647112  0.100000   1.00000
 52 20 32  1 51 21 31  0                 197799.190773  0.100000   1.00000
 84 10 74  0 84  9 75  1                 197801.949505  0.100000   1.00000
 84 10 74  0 84 10 75  1                 197801.949505  0.100000   1.00000
 84 11 74  0 84  9 75  1                 197801.949505  0.100000   1.00000
 84 11 74  0 84 10 75  1                 197801.949505  0.100000   1.00000
 84 10 74  1 84  9 75  0                 197802.430924  0.100000   1.00000
 84 10 74  1 84 10 75  0                 197802.430924  0.100000   1.00000
 84 11 74  1 84  9 75  0                 197802.430924  0.100000   1.00000
 84 11 74  1 84 10 75  0                 197802.430924  0.100000   1.00000
 34 24 11  0 33 23 10  1                 197965.347439  0.100000   1.00000
 34 24 10  0 33 23 11  1                 197965.347439  0.100000   1.00000
 34 24 11  1 33 23 10  0                 197965.881712  0.100000   1.00000
 34 24 10  1 33 23 11  0                 197965.881712  0.100000   1.00000
 40 20 21  0 39 19 20  1                 198019.264810  0.100000   1.00000
 40 20 21  1 39 19 20  0                 198019.905515  0.100000   1.00000
 52 21 32  0 51 20 31  1                 198029.096197  0.100000   1.00000
 52 21 32  1 51 20 31  0                 198029.779029  0.100000   1.00000
 35 23 13  0 34 22 12  1                 198453.371682  0.100000   1.00000
 35 23 12  0 34 22 13  1                 198453.371682  0.100000   1.00000
 35 23 13  1 34 22 12  0                 198454.158658  0.100000   1.00000
 35 23 12  1 34 22 13  0                 198454.158658  0.100000   1.00000
 30 29  1  0 29 28  2  1                 198484.135793  0.100000   1.00000
 30 29  2  0 29 28  1  1                 198484.135793  0.100000   1.00000
 30 29  1  1 29 28  2  0                 198484.779407  0.100000   1.00000
 30 29  2  1 29 28  1  0                 198484.779407  0.100000   1.00000
 66  7 59  0 65  7 58  1                 198517.532211  0.100000   1.00000
 66  7 59  0 65  8 58  1                 198517.532211  0.100000   1.00000
 66  8 59  0 65  7 58  1                 198517.532211  0.100000   1.00000
 66  8 59  0 65  8 58  1                 198517.532211  0.100000   1.00000
 66  7 59  1 65  7 58  0                 198518.269256  0.100000   1.00000
 66  7 59  1 65  8 58  0                 198518.269256  0.100000   1.00000
 66  8 59  1 65  7 58  0                 198518.269256  0.100000   1.00000
 66  8 59  1 65  8 58  0                 198518.269256  0.100000   1.00000
 67  6 61  0 66  6 60  1                 198518.269256  0.100000   1.00000
 67  6 61  0 66  7 60  1                 198518.269256  0.100000   1.00000
 67  7 61  0 66  6 60  1                 198518.269256  0.100000   1.00000
 67  7 61  0 66  7 60  1                 198518.269256  0.100000   1.00000
 67  6 61  1 66  6 60  0                 198518.957340  0.100000   1.00000
 67  6 61  1 66  7 60  0                 198518.957340  0.100000   1.00000
 67  7 61  1 66  6 60  0                 198518.957340  0.100000   1.00000
 67  7 61  1 66  7 60  0                 198518.957340  0.100000   1.00000
 65  8 57  0 64  8 56  1                 198519.955282  0.100000   1.00000
 65  8 57  0 64  9 56  1                 198519.955282  0.100000   1.00000
 65  9 57  0 64  8 56  1                 198519.955282  0.100000   1.00000
 65  9 57  0 64  9 56  1                 198519.955282  0.100000   1.00000
 65  8 57  1 64  8 56  0                 198520.455771  0.100000   1.00000
 65  8 57  1 64  9 56  0                 198520.455771  0.100000   1.00000
 65  9 57  1 64  8 56  0                 198520.455771  0.100000   1.00000
 65  9 57  1 64  9 56  0                 198520.455771  0.100000   1.00000
 68  5 63  0 67  5 62  1                 198521.407426  0.100000   1.00000
 68  5 63  0 67  6 62  1                 198521.407426  0.100000   1.00000
 68  6 63  0 67  5 62  1                 198521.407426  0.100000   1.00000
 68  6 63  0 67  6 62  1                 198521.407426  0.100000   1.00000
 68  5 63  1 67  5 62  0                 198521.910155  0.100000   1.00000
 68  5 63  1 67  6 62  0                 198521.910155  0.100000   1.00000
 68  6 63  1 67  5 62  0                 198521.910155  0.100000   1.00000
 68  6 63  1 67  6 62  0                 198521.910155  0.100000   1.00000
 69  4 65  1 68  4 64  0                 198526.380713  0.100000   1.00000
 69  4 65  1 68  5 64  0                 198526.380713  0.100000   1.00000
 69  5 65  1 68  4 64  0                 198526.380713  0.100000   1.00000
 69  5 65  1 68  5 64  0                 198526.380713  0.100000   1.00000
 64  9 55  0 63  9 54  1                 198526.380713  0.100000   1.00000
 64  9 55  0 63 10 54  1                 198526.380713  0.100000   1.00000
 64 10 55  0 63  9 54  1                 198526.380713  0.100000   1.00000
 64 10 55  0 63 10 54  1                 198526.380713  0.100000   1.00000
 70  3 67  0 69  3 66  1                 198531.322572  0.100000   1.00000
 70  3 67  0 69  4 66  1                 198531.322572  0.100000   1.00000
 70  4 67  0 69  3 66  1                 198531.322572  0.100000   1.00000
 70  4 67  0 69  4 66  1                 198531.322572  0.100000   1.00000
 70  3 67  1 69  3 66  0                 198531.893555  0.100000   1.00000
 70  3 67  1 69  4 66  0                 198531.893555  0.100000   1.00000
 70  4 67  1 69  3 66  0                 198531.893555  0.100000   1.00000
 70  4 67  1 69  4 66  0                 198531.893555  0.100000   1.00000
 71  2 69  1 70  2 68  0                 198538.185641  0.100000   1.00000
 71  2 69  1 70  3 68  0                 198538.185641  0.100000   1.00000
 71  3 69  1 70  2 68  0                 198538.185641  0.100000   1.00000
 71  3 69  1 70  3 68  0                 198538.185641  0.100000   1.00000
 63 10 53  0 62 10 52  1                 198538.185641  0.100000   1.00000
 63 10 53  0 62 11 52  1                 198538.185641  0.100000   1.00000
 63 11 53  0 62 10 52  1                 198538.185641  0.100000   1.00000
 63 11 53  0 62 11 52  1                 198538.185641  0.100000   1.00000
 63 10 53  1 62 10 52  0                 198538.778772  0.100000   1.00000
 63 10 53  1 62 11 52  0                 198538.778772  0.100000   1.00000
 63 11 53  1 62 10 52  0                 198538.778772  0.100000   1.00000
 63 11 53  1 62 11 52  0                 198538.778772  0.100000   1.00000
 72  1 71  0 71  1 70  1                 198543.929603  0.100000   1.00000
 72  1 71  0 71  2 70  1                 198543.929603  0.100000   1.00000
 72  2 71  0 71  1 70  1                 198543.929603  0.100000   1.00000
 72  2 71  0 71  2 70  1                 198543.929603  0.100000   1.00000
 72  1 71  1 71  1 70  0                 198544.611057  0.100000   1.00000
 72  1 71  1 71  2 70  0                 198544.611057  0.100000   1.00000
 72  2 71  1 71  1 70  0                 198544.611057  0.100000   1.00000
 72  2 71  1 71  2 70  0                 198544.611057  0.100000   1.00000
 62 11 51  0 61 11 50  1                 198557.887216  0.100000   1.00000
 62 11 51  0 61 12 50  1                 198557.887216  0.100000   1.00000
 62 12 51  0 61 11 50  1                 198557.887216  0.100000   1.00000
 62 12 51  0 61 12 50  1                 198557.887216  0.100000   1.00000
 61 12 49  0 60 12 48  1                 198587.411697  0.100000   1.00000
 61 12 49  0 60 13 48  1                 198587.411697  0.100000   1.00000
 61 13 49  0 60 12 48  1                 198587.411697  0.100000   1.00000
 61 13 49  0 60 13 48  1                 198587.411697  0.100000   1.00000
 61 12 49  1 60 12 48  0                 198588.134622  0.100000   1.00000
 61 12 49  1 60 13 48  0                 198588.134622  0.100000   1.00000
 61 13 49  1 60 12 48  0                 198588.134622  0.100000   1.00000
 61 13 49  1 60 13 48  0                 198588.134622  0.100000   1.00000
 60 13 47  0 59 13 46  1                 198631.101719  0.100000   1.00000
 60 13 47  0 59 14 46  1                 198631.101719  0.100000   1.00000
 60 14 47  0 59 13 46  1                 198631.101719  0.100000   1.00000
 60 14 47  0 59 14 46  1                 198631.101719  0.100000   1.00000
 59 14 45  0 58 14 44  1                 198693.609293  0.100000   1.00000
 59 14 45  0 58 15 44  1                 198693.609293  0.100000   1.00000
 59 15 45  0 58 14 44  1                 198693.609293  0.100000   1.00000
 59 15 45  0 58 15 44  1                 198693.609293  0.100000   1.00000
 59 14 45  1 58 14 44  0                 198694.174172  0.100000   1.00000
 59 14 45  1 58 15 44  0                 198694.174172  0.100000   1.00000
 59 15 45  1 58 14 44  0                 198694.174172  0.100000   1.00000
 59 15 45  1 58 15 44  0                 198694.174172  0.100000   1.00000
 58 15 43  0 57 15 42  1                 198782.607429  0.100000   1.00000
 58 15 43  0 57 16 42  1                 198782.607429  0.100000   1.00000
 58 16 43  0 57 15 42  1                 198782.607429  0.100000   1.00000
 58 16 43  0 57 16 42  1                 198782.607429  0.100000   1.00000
 58 15 43  1 57 15 42  0                 198783.156100  0.100000   1.00000
 58 15 43  1 57 16 42  0                 198783.156100  0.100000   1.00000
 58 16 43  1 57 15 42  0                 198783.156100  0.100000   1.00000
 58 16 43  1 57 16 42  0                 198783.156100  0.100000   1.00000
 36 22 14  0 35 21 15  1                 198789.720141  0.100000   1.00000
 36 22 14  1 35 21 15  0                 198790.362412  0.100000   1.00000
 45 21 25  0 44 20 24  1                 198886.812051  0.100000   1.00000
 37 21 16  0 36 20 17  1                 198890.338886  0.100000   1.00000
 37 21 16  1 36 20 17  0                 198890.900414  0.100000   1.00000
 57 16 41  0 56 16 40  1                 198909.234246  0.100000   1.00000
 57 16 41  0 56 17 40  1                 198909.234246  0.100000   1.00000
 57 17 41  0 56 17 40  1                 198909.234246  0.100000   1.00000
 57 17 41  0 56 16 40  1                 198909.234246  0.100000   1.00000
 57 16 41  1 56 17 40  0                 198909.747738  0.100000   1.00000
 57 17 41  1 56 17 40  0                 198909.747738  0.100000   1.00000
 57 16 41  1 56 16 40  0                 198909.747738  0.100000   1.00000
 57 17 41  1 56 16 40  0                 198909.747738  0.100000   1.00000
 56 17 39  0 55 18 38  1                 199090.807882  0.100000   1.00000
 56 18 39  0 55 18 38  1                 199090.807882  0.100000   1.00000
 56 17 39  0 55 17 38  1                 199090.807882  0.100000   1.00000
 56 18 39  0 55 17 38  1                 199090.807882  0.100000   1.00000
 56 18 39  1 55 17 38  0                 199091.271540  0.100000   1.00000
 56 17 39  1 55 18 38  0                 199091.271540  0.100000   1.00000
 56 18 39  1 55 18 38  0                 199091.271540  0.100000   1.00000
 56 17 39  1 55 17 38  0                 199091.271540  0.100000   1.00000
 31 28  3  1 30 27  4  0                 199159.603533  0.100000   1.00000
 31 28  4  1 30 27  3  0                 199159.603533  0.100000   1.00000
 55 18 37  0 54 19 36  1                 199355.690456  0.100000   1.00000
 55 18 37  0 54 18 36  1                 199355.690456  0.100000   1.00000
 55 19 37  0 54 18 36  1                 199355.690456  0.100000   1.00000
 55 19 37  0 54 19 36  1                 199355.690456  0.100000   1.00000
 29 10 19  0 28  9 20  1                 199497.462256  0.100000   1.00000
 29 10 19  1 28  9 20  0                 199498.112203  0.100000   1.00000
 54 19 35  0 53 20 34  1                 199752.377335  0.100000   1.00000
 54 19 35  1 53 20 34  0                 199752.944411  0.100000   1.00000
 54 20 35  1 53 19 34  0                 199756.844996  0.100000   1.00000
 87 12 75  0 87 11 76  1                 199761.571719  0.100000   1.00000
 87 12 75  0 87 12 76  1                 199761.571719  0.100000   1.00000
 87 13 75  0 87 11 76  1                 199761.571719  0.100000   1.00000
 87 13 75  0 87 12 76  1                 199761.571719  0.100000   1.00000
 87 12 75  1 87 11 76  0                 199762.151773  0.100000   1.00000
 87 12 75  1 87 12 76  0                 199762.151773  0.100000   1.00000
 87 13 75  1 87 11 76  0                 199762.151773  0.100000   1.00000
 87 13 75  1 87 12 76  0                 199762.151773  0.100000   1.00000
 32 27  5  0 31 26  6  1                 199823.364319  0.100000   1.00000
 32 27  6  0 31 26  5  1                 199823.364319  0.100000   1.00000
 32 27  5  1 31 26  6  0                 199824.082104  0.100000   1.00000
 32 27  6  1 31 26  5  0                 199824.082104  0.100000   1.00000
 53 20 33  0 52 21 32  1                 200343.292631  0.100000   1.00000
 53 20 33  1 52 21 32  0                 200343.785053  0.100000   1.00000
 33 26  7  0 32 25  8  1                 200467.215804  0.100000   1.00000
 33 26  8  0 32 25  7  1                 200467.215804  0.100000   1.00000
 33 26  7  1 32 25  8  0                 200467.752434  0.100000   1.00000
 33 26  8  1 32 25  7  0                 200467.752434  0.100000   1.00000
 84  9 75  0 84  8 76  1                 200850.808656  0.100000   1.00000
 84  9 75  0 84  9 76  1                 200850.808656  0.100000   1.00000
 84 10 75  0 84  8 76  1                 200850.808656  0.100000   1.00000
 84 10 75  0 84  9 76  1                 200850.808656  0.100000   1.00000
 34 25  9  0 33 24 10  1                 201074.516986  0.100000   1.00000
 34 25 10  0 33 24  9  1                 201074.516986  0.100000   1.00000
 67  7 60  0 66  7 59  1                 201217.336608  0.100000   1.00000
 67  7 60  0 66  8 59  1                 201217.336608  0.100000   1.00000
 67  8 60  0 66  7 59  1                 201217.336608  0.100000   1.00000
 67  8 60  0 66  8 59  1                 201217.336608  0.100000   1.00000
 67  7 60  1 66  7 59  0                 201218.107977  0.100000   1.00000
 67  7 60  1 66  8 59  0                 201218.107977  0.100000   1.00000
 67  8 60  1 66  7 59  0                 201218.107977  0.100000   1.00000
 67  8 60  1 66  8 59  0                 201218.107977  0.100000   1.00000
 68  6 62  1 67  6 61  0                 201219.068716  0.100000   1.00000
 68  6 62  1 67  7 61  0                 201219.068716  0.100000   1.00000
 68  7 62  1 67  6 61  0                 201219.068716  0.100000   1.00000
 68  7 62  1 67  7 61  0                 201219.068716  0.100000   1.00000
 66  8 58  0 65  8 57  1                 201219.068716  0.100000   1.00000
 66  8 58  0 65  9 57  1                 201219.068716  0.100000   1.00000
 66  9 58  0 65  8 57  1                 201219.068716  0.100000   1.00000
 66  9 58  0 65  9 57  1                 201219.068716  0.100000   1.00000
 66  8 58  1 65  8 57  0                 201219.896362  0.100000   1.00000
 66  8 58  1 65  9 57  0                 201219.896362  0.100000   1.00000
 66  9 58  1 65  8 57  0                 201219.896362  0.100000   1.00000
 66  9 58  1 65  9 57  0                 201219.896362  0.100000   1.00000
 70  4 66  0 69  4 65  1                 201226.069638  0.100000   1.00000
 70  4 66  0 69  5 65  1                 201226.069638  0.100000   1.00000
 70  5 66  0 69  4 65  1                 201226.069638  0.100000   1.00000
 70  5 66  0 69  5 65  1                 201226.069638  0.100000   1.00000
 54 52  2  0 53 52  1  1                 201226.069638  0.100000   1.00000
 54 52  3  0 53 52  2  1                 201226.069638  0.100000   1.00000
 70  4 66  1 69  4 65  0                 201226.656790  0.100000   1.00000
 70  4 66  1 69  5 65  0                 201226.656790  0.100000   1.00000
 70  5 66  1 69  4 65  0                 201226.656790  0.100000   1.00000
 70  5 66  1 69  5 65  0                 201226.656790  0.100000   1.00000
 54 52  2  1 53 52  1  0                 201226.656790  0.100000   1.00000
 54 52  3  1 53 52  2  0                 201226.656790  0.100000   1.00000
 71  3 68  0 70  3 67  1                 201231.601467  0.100000   1.00000
 71  3 68  0 70  4 67  1                 201231.601467  0.100000   1.00000
 71  4 68  0 70  3 67  1                 201231.601467  0.100000   1.00000
 71  4 68  0 70  4 67  1                 201231.601467  0.100000   1.00000
 71  3 68  1 70  3 67  0                 201232.266778  0.100000   1.00000
 71  3 68  1 70  4 67  0                 201232.266778  0.100000   1.00000
 71  4 68  1 70  3 67  0                 201232.266778  0.100000   1.00000
 71  4 68  1 70  4 67  0                 201232.266778  0.100000   1.00000
 64 10 54  0 63 10 53  1                 201236.172936  0.100000   1.00000
 64 10 54  0 63 11 53  1                 201236.172936  0.100000   1.00000
 64 11 54  0 63 10 53  1                 201236.172936  0.100000   1.00000
 64 11 54  0 63 11 53  1                 201236.172936  0.100000   1.00000
 64 10 54  1 63 10 53  0                 201236.631247  0.100000   1.00000
 64 10 54  1 63 11 53  0                 201236.631247  0.100000   1.00000
 64 11 54  1 63 10 53  0                 201236.631247  0.100000   1.00000
 64 11 54  1 63 11 53  0                 201236.631247  0.100000   1.00000
 72  2 70  0 71  2 69  1                 201237.810439  0.100000   1.00000
 72  2 70  0 71  3 69  1                 201237.810439  0.100000   1.00000
 72  3 70  0 71  2 69  1                 201237.810439  0.100000   1.00000
 72  3 70  0 71  3 69  1                 201237.810439  0.100000   1.00000
 72  2 70  1 71  2 69  0                 201238.326425  0.100000   1.00000
 72  2 70  1 71  3 69  0                 201238.326425  0.100000   1.00000
 72  3 70  1 71  2 69  0                 201238.326425  0.100000   1.00000
 72  3 70  1 71  3 69  0                 201238.326425  0.100000   1.00000
 73  1 72  0 72  1 71  1                 201244.219276  0.100000   1.00000
 73  1 72  0 72  2 71  1                 201244.219276  0.100000   1.00000
 73  2 72  0 72  1 71  1                 201244.219276  0.100000   1.00000
 73  2 72  0 72  2 71  1                 201244.219276  0.100000   1.00000
 73  1 72  1 72  1 71  0                 201244.822885  0.100000   1.00000
 73  1 72  1 72  2 71  0                 201244.822885  0.100000   1.00000
 73  2 72  1 72  1 71  0                 201244.822885  0.100000   1.00000
 73  2 72  1 72  2 71  0                 201244.822885  0.100000   1.00000
 62 12 50  0 61 12 49  1                 201282.012058  0.100000   1.00000
 62 12 50  0 61 13 49  1                 201282.012058  0.100000   1.00000
 62 13 50  0 61 12 49  1                 201282.012058  0.100000   1.00000
 62 13 50  0 61 13 49  1                 201282.012058  0.100000   1.00000
 61 13 48  0 60 13 47  1                 201322.513749  0.100000   1.00000
 61 13 48  0 60 14 47  1                 201322.513749  0.100000   1.00000
 61 14 48  0 60 13 47  1                 201322.513749  0.100000   1.00000
 61 14 48  0 60 14 47  1                 201322.513749  0.100000   1.00000
 61 13 48  1 60 13 47  0                 201323.430345  0.100000   1.00000
 61 13 48  1 60 14 47  0                 201323.430345  0.100000   1.00000
 61 14 48  1 60 13 47  0                 201323.430345  0.100000   1.00000
 61 14 48  1 60 14 47  0                 201323.430345  0.100000   1.00000
 60 14 46  0 59 14 45  1                 201381.198028  0.100000   1.00000
 60 14 46  0 59 15 45  1                 201381.198028  0.100000   1.00000
 60 15 46  0 59 14 45  1                 201381.198028  0.100000   1.00000
 60 15 46  0 59 15 45  1                 201381.198028  0.100000   1.00000
 60 14 46  1 59 14 45  0                 201381.791481  0.100000   1.00000
 60 14 46  1 59 15 45  0                 201381.791481  0.100000   1.00000
 60 15 46  1 59 14 45  0                 201381.791481  0.100000   1.00000
 60 15 46  1 59 15 45  0                 201381.791481  0.100000   1.00000
 59 15 44  0 58 15 43  1                 201464.228313  0.100000   1.00000
 59 15 44  0 58 16 43  1                 201464.228313  0.100000   1.00000
 59 16 44  0 58 15 43  1                 201464.228313  0.100000   1.00000
 59 16 44  0 58 16 43  1                 201464.228313  0.100000   1.00000
 30 30  0  0 29 29  1  1                 201526.810026  0.100000   1.00000
 30 30  1  0 29 29  0  1                 201526.810026  0.100000   1.00000
 30 30  0  1 29 29  1  0                 201527.404334  0.100000   1.00000
 30 30  1  1 29 29  0  0                 201527.404334  0.100000   1.00000
 52 22 30  0 51 23 29  1                 201550.475331  0.100000   1.00000
 52 22 30  1 51 23 29  0                 201551.090256  0.100000   1.00000
 58 16 42  0 57 16 41  1                 201581.427634  0.100000   1.00000
 58 16 42  0 57 17 41  1                 201581.427634  0.100000   1.00000
 58 17 42  0 57 16 41  1                 201581.427634  0.100000   1.00000
 58 17 42  0 57 17 41  1                 201581.427634  0.100000   1.00000
 58 16 42  1 57 16 41  0                 201581.863394  0.100000   1.00000
 58 16 42  1 57 17 41  0                 201581.863394  0.100000   1.00000
 58 17 42  1 57 16 41  0                 201581.863394  0.100000   1.00000
 58 17 42  1 57 17 41  0                 201581.863394  0.100000   1.00000
 35 24 12  1 34 23 11  0                 201620.125046  0.100000   1.00000
 35 24 11  1 34 23 12  0                 201620.125046  0.100000   1.00000
 57 17 40  1 56 18 39  0                 201748.738227  0.100000   1.00000
 57 18 40  1 56 18 39  0                 201748.738227  0.100000   1.00000
 57 17 40  1 56 17 39  0                 201748.738227  0.100000   1.00000
 57 18 40  1 56 17 39  0                 201748.738227  0.100000   1.00000
 56 18 38  0 55 19 37  1                 201989.477122  0.100000   1.00000
 56 19 38  0 55 19 37  1                 201989.477122  0.100000   1.00000
 56 18 38  0 55 18 37  1                 201989.477122  0.100000   1.00000
 56 19 38  0 55 18 37  1                 201989.477122  0.100000   1.00000
 56 19 38  1 55 18 37  0                 201989.900927  0.100000   1.00000
 56 18 38  1 55 19 37  0                 201989.900927  0.100000   1.00000
 56 19 38  1 55 19 37  0                 201989.900927  0.100000   1.00000
 56 18 38  1 55 18 37  0                 201989.900927  0.100000   1.00000
 38 21 18  0 37 20 17  1                 201991.758812  0.100000   1.00000
 36 23 14  0 35 22 13  1                 202058.081270  0.100000   1.00000
 36 23 13  0 35 22 14  1                 202058.081270  0.100000   1.00000
 96 19 77  1 96 18 78  0                 202141.142854  0.100000   1.00000
 96 19 77  1 96 19 78  0                 202141.142854  0.100000   1.00000
 96 20 77  1 96 18 78  0                 202141.142854  0.100000   1.00000
 96 20 77  1 96 19 78  0                 202141.142854  0.100000   1.00000
 31 29  2  0 30 28  3  1                 202204.486887  0.100000   1.00000
 31 29  3  0 30 28  2  1                 202204.486887  0.100000   1.00000
 31 29  3  1 30 28  2  0                 202205.028308  0.100000   1.00000
 31 29  2  1 30 28  3  0                 202205.028308  0.100000   1.00000
 37 22 16  0 36 21 15  1                 202299.302836  0.100000   1.00000
 37 22 16  1 36 21 15  0                 202299.979971  0.100000   1.00000
 37 22 15  0 36 21 16  1                 202312.169168  0.100000   1.00000
 37 22 15  1 36 21 16  0                 202312.773426  0.100000   1.00000
 55 20 36  0 54 19 35  1                 202347.553677  0.100000   1.00000
 55 20 36  1 54 19 35  0                 202348.009541  0.100000   1.00000
 38 21 17  0 37 20 18  1                 202349.883520  0.100000   1.00000
 38 21 17  1 37 20 18  0                 202350.475904  0.100000   1.00000
 54 20 34  0 53 21 33  1                 202884.074578  0.100000   1.00000
 54 20 34  1 53 21 33  0                 202884.544936  0.100000   1.00000
 54 21 34  0 53 20 33  1                 202920.757880  0.100000   1.00000
 94 17 77  0 94 16 78  1                 203084.015844  0.100000   1.00000
 94 17 77  0 94 17 78  1                 203084.015844  0.100000   1.00000
 94 18 77  0 94 16 78  1                 203084.015844  0.100000   1.00000
 94 18 77  0 94 17 78  1                 203084.015844  0.100000   1.00000
 44 21 24  1 43 20 23  0                 203117.197381  0.100000   1.00000
 86 10 76  0 86  9 77  1                 203200.312473  0.100000   1.00000
 86 10 76  0 86 10 77  1                 203200.312473  0.100000   1.00000
 86 11 76  0 86  9 77  1                 203200.312473  0.100000   1.00000
 86 11 76  0 86 10 77  1                 203200.312473  0.100000   1.00000
 86 10 76  1 86  9 77  0                 203200.623203  0.100000   1.00000
 86 10 76  1 86 10 77  0                 203200.623203  0.100000   1.00000
 86 11 76  1 86  9 77  0                 203200.623203  0.100000   1.00000
 86 11 76  1 86 10 77  0                 203200.623203  0.100000   1.00000
 33 27  6  0 32 26  7  1                 203532.219274  0.100000   1.00000
 33 27  7  0 32 26  6  1                 203532.219274  0.100000   1.00000
 33 27  6  1 32 26  7  0                 203532.796797  0.100000   1.00000
 33 27  7  1 32 26  6  0                 203532.796797  0.100000   1.00000
 68  7 61  0 67  7 60  1                 203917.104545  0.100000   1.00000
 68  7 61  0 67  8 60  1                 203917.104545  0.100000   1.00000
 68  8 61  0 67  7 60  1                 203917.104545  0.100000   1.00000
 68  8 61  0 67  8 60  1                 203917.104545  0.100000   1.00000
 39 20 19  0 38 19 20  1                 203917.104545  0.100000   1.00000
 68  7 61  1 67  7 60  0                 203917.543484  0.100000   1.00000
 68  7 61  1 67  8 60  0                 203917.543484  0.100000   1.00000
 68  8 61  1 67  7 60  0                 203917.543484  0.100000   1.00000
 68  8 61  1 67  8 60  0                 203917.543484  0.100000   1.00000
 39 20 19  1 38 19 20  0                 203917.543484  0.100000   1.00000
 69  6 63  0 68  6 62  1                 203918.485528  0.100000   1.00000
 69  6 63  0 68  7 62  1                 203918.485528  0.100000   1.00000
 69  7 63  0 68  6 62  1                 203918.485528  0.100000   1.00000
 69  7 63  0 68  7 62  1                 203918.485528  0.100000   1.00000
 67  8 59  0 66  8 58  1                 203918.485528  0.100000   1.00000
 67  8 59  0 66  9 58  1                 203918.485528  0.100000   1.00000
 67  9 59  0 66  8 58  1                 203918.485528  0.100000   1.00000
 67  9 59  0 66  9 58  1                 203918.485528  0.100000   1.00000
 67  8 59  1 66  8 58  0                 203919.019182  0.100000   1.00000
 67  8 59  1 66  9 58  0                 203919.019182  0.100000   1.00000
 67  9 59  1 66  8 58  0                 203919.019182  0.100000   1.00000
 67  9 59  1 66  9 58  0                 203919.019182  0.100000   1.00000
 69  6 63  1 68  6 62  0                 203919.019182  0.100000   1.00000
 69  6 63  1 68  7 62  0                 203919.019182  0.100000   1.00000
 69  7 63  1 68  6 62  0                 203919.019182  0.100000   1.00000
 69  7 63  1 68  7 62  0                 203919.019182  0.100000   1.00000
 70  5 65  0 69  5 64  1                 203921.593881  0.100000   1.00000
 70  5 65  0 69  6 64  1                 203921.593881  0.100000   1.00000
 70  6 65  0 69  5 64  1                 203921.593881  0.100000   1.00000
 70  6 65  0 69  6 64  1                 203921.593881  0.100000   1.00000
 70  5 65  1 69  5 64  0                 203922.176378  0.100000   1.00000
 70  5 65  1 69  6 64  0                 203922.176378  0.100000   1.00000
 70  6 65  1 69  5 64  0                 203922.176378  0.100000   1.00000
 70  6 65  1 69  6 64  0                 203922.176378  0.100000   1.00000
 66  9 57  1 65  9 56  0                 203924.205171  0.100000   1.00000
 66  9 57  1 65 10 56  0                 203924.205171  0.100000   1.00000
 66 10 57  1 65  9 56  0                 203924.205171  0.100000   1.00000
 66 10 57  1 65 10 56  0                 203924.205171  0.100000   1.00000
 71  4 67  0 70  4 66  1                 203926.291131  0.100000   1.00000
 71  4 67  0 70  5 66  1                 203926.291131  0.100000   1.00000
 71  5 67  0 70  4 66  1                 203926.291131  0.100000   1.00000
 71  5 67  0 70  5 66  1                 203926.291131  0.100000   1.00000
 71  4 67  1 70  4 66  0                 203926.863819  0.100000   1.00000
 71  4 67  1 70  5 66  0                 203926.863819  0.100000   1.00000
 71  5 67  1 70  4 66  0                 203926.863819  0.100000   1.00000
 71  5 67  1 70  5 66  0                 203926.863819  0.100000   1.00000
 72  3 69  0 71  3 68  1                 203931.907931  0.100000   1.00000
 72  3 69  0 71  4 68  1                 203931.907931  0.100000   1.00000
 72  4 69  0 71  3 68  1                 203931.907931  0.100000   1.00000
 72  4 69  0 71  4 68  1                 203931.907931  0.100000   1.00000
 72  3 69  1 71  3 68  0                 203932.472778  0.100000   1.00000
 72  3 69  1 71  4 68  0                 203932.472778  0.100000   1.00000
 72  4 69  1 71  3 68  0                 203932.472778  0.100000   1.00000
 72  4 69  1 71  4 68  0                 203932.472778  0.100000   1.00000
 65 10 55  1 64 10 54  0                 203934.427033  0.100000   1.00000
 65 10 55  1 64 11 54  0                 203934.427033  0.100000   1.00000
 65 11 55  1 64 10 54  0                 203934.427033  0.100000   1.00000
 65 11 55  1 64 11 54  0                 203934.427033  0.100000   1.00000
 74  1 73  0 73  1 72  1                 203944.505060  0.100000   1.00000
 74  1 73  0 73  2 72  1                 203944.505060  0.100000   1.00000
 74  2 73  0 73  1 72  1                 203944.505060  0.100000   1.00000
 74  2 73  0 73  2 72  1                 203944.505060  0.100000   1.00000
 74  1 73  1 73  1 72  0                 203945.305984  0.100000   1.00000
 74  1 73  1 73  2 72  0                 203945.305984  0.100000   1.00000
 74  2 73  1 73  1 72  0                 203945.305984  0.100000   1.00000
 74  2 73  1 73  2 72  0                 203945.305984  0.100000   1.00000
 63 12 51  1 62 12 50  0                 203977.471145  0.100000   1.00000
 63 12 51  1 62 13 50  0                 203977.471145  0.100000   1.00000
 63 13 51  1 62 12 50  0                 203977.471145  0.100000   1.00000
 63 13 51  1 62 13 50  0                 203977.471145  0.100000   1.00000
 62 13 49  0 61 13 48  1                 204015.168694  0.100000   1.00000
 62 13 49  0 61 14 48  1                 204015.168694  0.100000   1.00000
 62 14 49  0 61 13 48  1                 204015.168694  0.100000   1.00000
 62 14 49  0 61 14 48  1                 204015.168694  0.100000   1.00000
 62 13 49  1 61 13 48  0                 204015.459523  0.100000   1.00000
 62 13 49  1 61 14 48  0                 204015.459523  0.100000   1.00000
 62 14 49  1 61 13 48  0                 204015.459523  0.100000   1.00000
 62 14 49  1 61 14 48  0                 204015.459523  0.100000   1.00000
 61 14 47  1 60 14 46  0                 204070.453196  0.100000   1.00000
 61 14 47  1 60 15 46  0                 204070.453196  0.100000   1.00000
 61 15 47  1 60 14 46  0                 204070.453196  0.100000   1.00000
 61 15 47  1 60 15 46  0                 204070.453196  0.100000   1.00000
 60 15 45  1 59 15 44  0                 204147.667907  0.100000   1.00000
 60 15 45  1 59 16 44  0                 204147.667907  0.100000   1.00000
 60 16 45  1 59 15 44  0                 204147.667907  0.100000   1.00000
 60 16 45  1 59 16 44  0                 204147.667907  0.100000   1.00000
 34 26  8  0 33 25  9  1                 204162.638646  0.100000   1.00000
 34 26  9  0 33 25  8  1                 204162.638646  0.100000   1.00000
 34 26  8  1 33 25  9  0                 204163.291075  0.100000   1.00000
 34 26  9  1 33 25  8  0                 204163.291075  0.100000   1.00000
 53 22 32  0 52 21 31  1                 204193.365122  0.100000   1.00000
 59 16 43  1 58 16 42  0                 204256.496769  0.100000   1.00000
 59 16 43  1 58 17 42  0                 204256.496769  0.100000   1.00000
 59 17 43  1 58 16 42  0                 204256.496769  0.100000   1.00000
 59 17 43  1 58 17 42  0                 204256.496769  0.100000   1.00000
 58 17 41  1 57 18 40  0                 204410.436539  0.100000   1.00000
 58 18 41  1 57 18 40  0                 204410.436539  0.100000   1.00000
 58 17 41  1 57 17 40  0                 204410.436539  0.100000   1.00000
 58 18 41  1 57 17 40  0                 204410.436539  0.100000   1.00000
 82  6 76  0 82  5 77  1                 204518.020577  0.100000   1.00000
 82  6 76  0 82  6 77  1                 204518.020577  0.100000   1.00000
 82  7 76  0 82  5 77  1                 204518.020577  0.100000   1.00000
 82  7 76  0 82  6 77  1                 204518.020577  0.100000   1.00000
 57 18 39  1 56 19 38  0                 204630.589187  0.100000   1.00000
 57 19 39  1 56 19 38  0                 204630.589187  0.100000   1.00000
 57 18 39  1 56 18 38  0                 204630.589187  0.100000   1.00000
 57 19 39  1 56 18 38  0                 204630.589187  0.100000   1.00000
 35 25 11  0 34 24 10  1                 204748.038611  0.100000   1.00000
 35 25 10  0 34 24 11  1                 204748.038611  0.100000   1.00000
 35 25 11  1 34 24 10  0                 204748.625518  0.100000   1.00000
 35 25 10  1 34 24 11  0                 204748.625518  0.100000   1.00000
 90 13 77  0 90 12 78  1                 204778.893016  0.100000   1.00000
 90 13 77  0 90 13 78  1                 204778.893016  0.100000   1.00000
 90 14 77  0 90 12 78  1                 204778.893016  0.100000   1.00000
 90 14 77  0 90 13 78  1                 204778.893016  0.100000   1.00000
 81  5 76  0 81  4 77  1                 204817.685336  0.100000   1.00000
 81  6 76  0 81  5 77  1                 204817.685336  0.100000   1.00000
 81  5 76  1 81  4 77  0                 204818.353620  0.100000   1.00000
 81  6 76  1 81  5 77  0                 204818.353620  0.100000   1.00000
 39 21 19  0 38 20 18  1                 204935.396413  0.100000   1.00000
 31 30  1  0 30 29  2  1                 205247.982577  0.100000   1.00000
 31 30  2  0 30 29  1  1                 205247.982577  0.100000   1.00000
 31 30  1  1 30 29  2  0                 205248.433636  0.100000   1.00000
 31 30  2  1 30 29  1  0                 205248.433636  0.100000   1.00000
 36 24 13  0 35 23 12  1                 205257.270772  0.100000   1.00000
 36 24 12  0 35 23 13  1                 205257.270772  0.100000   1.00000
 36 24 13  1 35 23 12  0                 205257.885173  0.100000   1.00000
 36 24 12  1 35 23 13  0                 205257.885173  0.100000   1.00000
 55 20 35  0 54 21 34  1                 205436.001735  0.100000   1.00000
 55 21 35  0 54 20 34  1                 205450.179988  0.100000   1.00000
 55 21 35  1 54 20 34  0                 205450.864707  0.100000   1.00000
 37 23 15  0 36 22 14  1                 205635.424402  0.100000   1.00000
 37 23 15  1 36 22 14  0                 205636.423241  0.100000   1.00000
 37 23 14  0 36 22 15  1                 205636.423241  0.100000   1.00000
 53 22 31  0 52 23 30  1                 205714.282017  0.100000   1.00000
 38 22 17  1 37 21 16  0                 205756.331372  0.100000   1.00000
 38 22 16  1 37 21 17  0                 205796.703354  0.100000   1.00000
 32 29  3  0 31 28  4  1                 205923.336401  0.100000   1.00000
 32 29  4  0 31 28  3  1                 205923.336401  0.100000   1.00000
 32 29  3  1 31 28  4  0                 205923.921564  0.100000   1.00000
 32 29  4  1 31 28  3  0                 205923.921564  0.100000   1.00000
 54 21 33  0 53 22 32  1                 206101.284883  0.100000   1.00000
 54 21 33  1 53 22 32  0                 206101.693059  0.100000   1.00000
 94 16 78  0 94 15 79  1                 206241.485246  0.100000   1.00000
 94 16 78  0 94 16 79  1                 206241.485246  0.100000   1.00000
 94 17 78  0 94 15 79  1                 206241.485246  0.100000   1.00000
 94 17 78  0 94 16 79  1                 206241.485246  0.100000   1.00000
 94 16 78  1 94 15 79  0                 206242.476075  0.100000   1.00000
 94 16 78  1 94 16 79  0                 206242.476075  0.100000   1.00000
 94 17 78  1 94 15 79  0                 206242.476075  0.100000   1.00000
 94 17 78  1 94 16 79  0                 206242.476075  0.100000   1.00000
 54 22 33  0 53 21 32  1                 206391.758031  0.100000   1.00000
 33 28  5  0 32 27  6  1                 206589.024924  0.100000   1.00000
 33 28  6  0 32 27  5  1                 206589.024924  0.100000   1.00000
 33 28  5  1 32 27  6  0                 206589.672905  0.100000   1.00000
 33 28  6  1 32 27  5  0                 206589.672905  0.100000   1.00000
 69  7 62  0 68  7 61  1                 206616.767642  0.100000   1.00000
 69  7 62  0 68  8 61  1                 206616.767642  0.100000   1.00000
 69  8 62  0 68  7 61  1                 206616.767642  0.100000   1.00000
 69  8 62  0 68  8 61  1                 206616.767642  0.100000   1.00000
 68  8 60  1 67  8 59  0                 206618.366434  0.100000   1.00000
 68  8 60  1 67  9 59  0                 206618.366434  0.100000   1.00000
 68  9 60  1 67  8 59  0                 206618.366434  0.100000   1.00000
 68  9 60  1 67  9 59  0                 206618.366434  0.100000   1.00000
 70  6 64  0 69  6 63  1                 206618.366434  0.100000   1.00000
 70  6 64  0 69  7 63  1                 206618.366434  0.100000   1.00000
 70  7 64  0 69  6 63  1                 206618.366434  0.100000   1.00000
 70  7 64  0 69  7 63  1                 206618.366434  0.100000   1.00000
 71  5 66  0 70  5 65  1                 206621.680571  0.100000   1.00000
 71  5 66  0 70  6 65  1                 206621.680571  0.100000   1.00000
 71  6 66  0 70  5 65  1                 206621.680571  0.100000   1.00000
 71  6 66  0 70  6 65  1                 206621.680571  0.100000   1.00000
 71  5 66  1 70  5 65  0                 206622.385229  0.100000   1.00000
 71  5 66  1 70  6 65  0                 206622.385229  0.100000   1.00000
 71  6 66  1 70  5 65  0                 206622.385229  0.100000   1.00000
 71  6 66  1 70  6 65  0                 206622.385229  0.100000   1.00000
 67  9 58  0 66  9 57  1                 206622.385229  0.100000   1.00000
 67  9 58  0 66 10 57  1                 206622.385229  0.100000   1.00000
 67 10 58  0 66  9 57  1                 206622.385229  0.100000   1.00000
 67 10 58  0 66 10 57  1                 206622.385229  0.100000   1.00000
 67  9 58  1 66  9 57  0                 206623.140310  0.100000   1.00000
 67  9 58  1 66 10 57  0                 206623.140310  0.100000   1.00000
 67 10 58  1 66  9 57  0                 206623.140310  0.100000   1.00000
 67 10 58  1 66 10 57  0                 206623.140310  0.100000   1.00000
 72  4 68  0 71  4 67  1                 206626.557735  0.100000   1.00000
 72  4 68  0 71  5 67  1                 206626.557735  0.100000   1.00000
 72  5 68  0 71  4 67  1                 206626.557735  0.100000   1.00000
 72  5 68  0 71  5 67  1                 206626.557735  0.100000   1.00000
 72  4 68  1 71  4 67  0                 206627.003778  0.100000   1.00000
 72  4 68  1 71  5 67  0                 206627.003778  0.100000   1.00000
 72  5 68  1 71  4 67  0                 206627.003778  0.100000   1.00000
 72  5 68  1 71  5 67  0                 206627.003778  0.100000   1.00000
 73  3 70  0 72  4 69  1                 206632.147984  0.100000   1.00000
 73  4 70  0 72  3 69  1                 206632.147984  0.100000   1.00000
 73  4 70  0 72  4 69  1                 206632.147984  0.100000   1.00000
 66 10 56  0 65 10 55  1                 206632.147984  0.100000   1.00000
 66 10 56  0 65 11 55  1                 206632.147984  0.100000   1.00000
 66 11 56  0 65 10 55  1                 206632.147984  0.100000   1.00000
 66 11 56  0 65 11 55  1                 206632.147984  0.100000   1.00000
 73  3 70  0 72  3 69  1                 206632.147984  0.100000   1.00000
 73  3 70  1 72  3 69  0                 206632.690594  0.100000   1.00000
 73  3 70  1 72  4 69  0                 206632.690594  0.100000   1.00000
 73  4 70  1 72  3 69  0                 206632.690594  0.100000   1.00000
 73  4 70  1 72  4 69  0                 206632.690594  0.100000   1.00000
 66 10 56  1 65 10 55  0                 206632.690594  0.100000   1.00000
 66 10 56  1 65 11 55  0                 206632.690594  0.100000   1.00000
 66 11 56  1 65 10 55  0                 206632.690594  0.100000   1.00000
 66 11 56  1 65 11 55  0                 206632.690594  0.100000   1.00000
 74  2 72  0 73  2 71  1                 206638.404114  0.100000   1.00000
 74  2 72  0 73  3 71  1                 206638.404114  0.100000   1.00000
 74  3 72  0 73  2 71  1                 206638.404114  0.100000   1.00000
 74  3 72  0 73  3 71  1                 206638.404114  0.100000   1.00000
 74  2 72  1 73  2 71  0                 206638.977642  0.100000   1.00000
 74  2 72  1 73  3 71  0                 206638.977642  0.100000   1.00000
 74  3 72  1 73  2 71  0                 206638.977642  0.100000   1.00000
 74  3 72  1 73  3 71  0                 206638.977642  0.100000   1.00000
 75  1 74  0 74  1 73  1                 206644.972109  0.100000   1.00000
 75  1 74  0 74  2 73  1                 206644.972109  0.100000   1.00000
 75  2 74  0 74  1 73  1                 206644.972109  0.100000   1.00000
 75  2 74  0 74  2 73  1                 206644.972109  0.100000   1.00000
 65 11 54  0 64 11 53  1                 206647.832930  0.100000   1.00000
 65 11 54  0 64 12 53  1                 206647.832930  0.100000   1.00000
 65 12 54  0 64 11 53  1                 206647.832930  0.100000   1.00000
 65 12 54  0 64 12 53  1                 206647.832930  0.100000   1.00000
 65 11 54  1 64 11 53  0                 206648.507007  0.100000   1.00000
 65 11 54  1 64 12 53  0                 206648.507007  0.100000   1.00000
 65 12 54  1 64 11 53  0                 206648.507007  0.100000   1.00000
 65 12 54  1 64 12 53  0                 206648.507007  0.100000   1.00000
 62 14 48  1 61 14 47  0                 206759.887086  0.100000   1.00000
 62 14 48  1 61 15 47  0                 206759.887086  0.100000   1.00000
 62 15 48  1 61 14 47  0                 206759.887086  0.100000   1.00000
 62 15 48  1 61 15 47  0                 206759.887086  0.100000   1.00000
 61 15 46  0 60 15 45  1                 206831.471341  0.100000   1.00000
 61 15 46  0 60 16 45  1                 206831.471341  0.100000   1.00000
 61 16 46  0 60 15 45  1                 206831.471341  0.100000   1.00000
 61 16 46  0 60 16 45  1                 206831.471341  0.100000   1.00000
 61 15 46  1 60 15 45  0                 206832.124253  0.100000   1.00000
 61 15 46  1 60 16 45  0                 206832.124253  0.100000   1.00000
 61 16 46  1 60 15 45  0                 206832.124253  0.100000   1.00000
 61 16 46  1 60 16 45  0                 206832.124253  0.100000   1.00000
 60 16 44  0 59 16 43  1                 206932.782922  0.100000   1.00000
 60 16 44  0 59 17 43  1                 206932.782922  0.100000   1.00000
 60 17 44  0 59 16 43  1                 206932.782922  0.100000   1.00000
 60 17 44  0 59 17 43  1                 206932.782922  0.100000   1.00000
 60 16 44  1 59 16 43  0                 206933.222513  0.100000   1.00000
 60 16 44  1 59 17 43  0                 206933.222513  0.100000   1.00000
 60 17 44  1 59 16 43  0                 206933.222513  0.100000   1.00000
 60 17 44  1 59 17 43  0                 206933.222513  0.100000   1.00000
 59 17 42  0 58 18 41  1                 207074.974858  0.100000   1.00000
 59 17 42  0 58 17 41  1                 207074.974858  0.100000   1.00000
 59 18 42  0 58 17 41  1                 207074.974858  0.100000   1.00000
 59 18 42  0 58 18 41  1                 207074.974858  0.100000   1.00000
 59 17 42  1 58 17 41  0                 207075.579577  0.100000   1.00000
 59 17 42  1 58 18 41  0                 207075.579577  0.100000   1.00000
 59 18 42  1 58 18 41  0                 207075.579577  0.100000   1.00000
 59 18 42  1 58 17 41  0                 207075.579577  0.100000   1.00000
 34 27  7  0 33 26  8  1                 207236.024109  0.100000   1.00000
 34 27  8  0 33 26  7  1                 207236.024109  0.100000   1.00000
 34 27  7  1 33 26  8  0                 207236.594400  0.100000   1.00000
 34 27  8  1 33 26  7  0                 207236.594400  0.100000   1.00000
 58 18 40  0 57 19 39  1                 207277.009830  0.100000   1.00000
 58 19 40  0 57 19 39  1                 207277.009830  0.100000   1.00000
 58 18 40  0 57 18 39  1                 207277.009830  0.100000   1.00000
 58 19 40  0 57 18 39  1                 207277.009830  0.100000   1.00000
 58 19 40  1 57 18 39  0                 207277.515847  0.100000   1.00000
 58 18 40  1 57 19 39  0                 207277.515847  0.100000   1.00000
 58 19 40  1 57 19 39  0                 207277.515847  0.100000   1.00000
 58 18 40  1 57 18 39  0                 207277.515847  0.100000   1.00000
 32 13 19  1 31 12 20  0                 207309.938965  0.100000   1.00000
 40 21 20  0 39 20 19  1                 207333.885037  0.100000   1.00000
 40 21 20  1 39 20 19  0                 207334.418920  0.100000   1.00000
 91 13 78  0 91 12 79  1                 207482.100152  0.100000   1.00000
 91 13 78  0 91 13 79  1                 207482.100152  0.100000   1.00000
 91 14 78  0 91 12 79  1                 207482.100152  0.100000   1.00000
 91 14 78  0 91 13 79  1                 207482.100152  0.100000   1.00000
 91 13 78  1 91 12 79  0                 207482.905492  0.100000   1.00000
 91 13 78  1 91 13 79  0                 207482.905492  0.100000   1.00000
 91 14 78  1 91 12 79  0                 207482.905492  0.100000   1.00000
 91 14 78  1 91 13 79  0                 207482.905492  0.100000   1.00000
 57 19 38  0 56 20 37  1                 207569.262176  0.100000   1.00000
 57 20 38  0 56 20 37  1                 207569.262176  0.100000   1.00000
 57 19 38  0 56 19 37  1                 207569.262176  0.100000   1.00000
 57 20 38  0 56 19 37  1                 207569.262176  0.100000   1.00000
 57 20 38  1 56 19 37  0                 207569.716770  0.100000   1.00000
 57 19 38  1 56 20 37  0                 207569.716770  0.100000   1.00000
 57 20 38  1 56 20 37  0                 207569.716770  0.100000   1.00000
 57 19 38  1 56 19 37  0                 207569.716770  0.100000   1.00000
 35 26  9  0 34 25 10  1                 207850.073370  0.100000   1.00000
 35 26 10  0 34 25  9  1                 207850.073370  0.100000   1.00000
 35 26 10  1 34 25  9  0                 207850.625193  0.100000   1.00000
 35 26  9  1 34 25 10  0                 207850.625193  0.100000   1.00000
 56 21 36  0 55 20 35  1                 208008.635882  0.100000   1.00000
 56 21 36  1 55 20 35  0                 208009.338682  0.100000   1.00000
 31 31  0  0 30 30  1  1                 208290.040502  0.100000   1.00000
 31 31  1  0 30 30  0  1                 208290.040502  0.100000   1.00000
 31 31  0  1 30 30  1  0                 208290.793000  0.100000   1.00000
 31 31  1  1 30 30  0  0                 208290.793000  0.100000   1.00000
 36 25 12  0 35 24 11  1                 208408.996935  0.100000   1.00000
 36 25 11  0 35 24 12  1                 208408.996935  0.100000   1.00000
 36 25 12  1 35 24 11  0                 208409.566419  0.100000   1.00000
 36 25 11  1 35 24 12  0                 208409.566419  0.100000   1.00000
 88 10 78  0 88  9 79  1                 208597.024290  0.100000   1.00000
 88 10 78  0 88 10 79  1                 208597.024290  0.100000   1.00000
 88 11 78  0 88  9 79  1                 208597.024290  0.100000   1.00000
 88 11 78  0 88 10 79  1                 208597.024290  0.100000   1.00000
 88 10 78  1 88  9 79  0                 208597.619643  0.100000   1.00000
 88 10 78  1 88 10 79  0                 208597.619643  0.100000   1.00000
 88 11 78  1 88  9 79  0                 208597.619643  0.100000   1.00000
 88 11 78  1 88 10 79  0                 208597.619643  0.100000   1.00000
 42 21 22  1 41 20 21  0                 208629.784789  0.100000   1.00000
 55 21 34  0 54 22 33  1                 208639.821038  0.100000   1.00000
 55 21 34  1 54 22 33  0                 208640.686283  0.100000   1.00000
 55 22 34  0 54 21 33  1                 208758.785376  0.100000   1.00000
 55 22 34  1 54 21 33  0                 208759.357488  0.100000   1.00000
 87  9 78  0 87  8 79  1                 208942.515741  0.100000   1.00000
 87  9 78  0 87  9 79  1                 208942.515741  0.100000   1.00000
 87 10 78  0 87  8 79  1                 208942.515741  0.100000   1.00000
 87 10 78  0 87  9 79  1                 208942.515741  0.100000   1.00000
 32 30  2  0 31 29  3  1                 208968.136576  0.100000   1.00000
 32 30  3  0 31 29  2  1                 208968.136576  0.100000   1.00000
 32 30  2  1 31 29  3  0                 208968.760825  0.100000   1.00000
 32 30  3  1 31 29  2  0                 208968.760825  0.100000   1.00000
 38 23 15  0 37 22 16  1                 209183.117328  0.100000   1.00000
 70  7 63  0 69  7 62  1                 209316.459761  0.100000   1.00000
 70  7 63  0 69  8 62  1                 209316.459761  0.100000   1.00000
 70  8 63  0 69  7 62  1                 209316.459761  0.100000   1.00000
 70  8 63  0 69  8 62  1                 209316.459761  0.100000   1.00000
 70  7 63  1 69  7 62  0                 209317.097796  0.100000   1.00000
 70  7 63  1 69  8 62  0                 209317.097796  0.100000   1.00000
 70  8 63  1 69  7 62  0                 209317.097796  0.100000   1.00000
 70  8 63  1 69  8 62  0                 209317.097796  0.100000   1.00000
 69  8 61  0 68  8 60  1                 209317.097796  0.100000   1.00000
 69  8 61  0 68  9 60  1                 209317.097796  0.100000   1.00000
 69  9 61  0 68  8 60  1                 209317.097796  0.100000   1.00000
 69  9 61  0 68  9 60  1                 209317.097796  0.100000   1.00000
 71  6 65  1 70  6 64  0                 209318.629316  0.100000   1.00000
 71  6 65  1 70  7 64  0                 209318.629316  0.100000   1.00000
 71  7 65  1 70  6 64  0                 209318.629316  0.100000   1.00000
 71  7 65  1 70  7 64  0                 209318.629316  0.100000   1.00000
 72  5 67  0 71  6 66  1                 209321.412232  0.100000   1.00000
 72  6 67  0 71  5 66  1                 209321.412232  0.100000   1.00000
 72  6 67  0 71  6 66  1                 209321.412232  0.100000   1.00000
 76 35 41  0 76 32 44  1                 209321.412232  0.100000   1.00000
 68  9 59  0 67  9 58  1                 209321.412232  0.100000   1.00000
 68  9 59  0 67 10 58  1                 209321.412232  0.100000   1.00000
 68 10 59  0 67  9 58  1                 209321.412232  0.100000   1.00000
 68 10 59  0 67 10 58  1                 209321.412232  0.100000   1.00000
 72  5 67  0 71  5 66  1                 209321.412232  0.100000   1.00000
 72  5 67  1 71  5 66  0                 209322.228978  0.100000   1.00000
 72  5 67  1 71  6 66  0                 209322.228978  0.100000   1.00000
 72  6 67  1 71  5 66  0                 209322.228978  0.100000   1.00000
 72  6 67  1 71  6 66  0                 209322.228978  0.100000   1.00000
 68  9 59  1 67  9 58  0                 209322.228978  0.100000   1.00000
 68  9 59  1 67 10 58  0                 209322.228978  0.100000   1.00000
 68 10 59  1 67  9 58  0                 209322.228978  0.100000   1.00000
 68 10 59  1 67 10 58  0                 209322.228978  0.100000   1.00000
 76 35 41  1 76 32 44  0                 209322.228978  0.100000   1.00000
 73  4 69  0 72  4 68  1                 209326.535698  0.100000   1.00000
 73  4 69  0 72  5 68  1                 209326.535698  0.100000   1.00000
 73  5 69  0 72  4 68  1                 209326.535698  0.100000   1.00000
 73  5 69  0 72  5 68  1                 209326.535698  0.100000   1.00000
 67 10 57  1 66 10 56  0                 209330.730216  0.100000   1.00000
 67 10 57  1 66 11 56  0                 209330.730216  0.100000   1.00000
 67 11 57  1 66 10 56  0                 209330.730216  0.100000   1.00000
 67 11 57  1 66 11 56  0                 209330.730216  0.100000   1.00000
 74  3 71  0 73  3 70  1                 209332.453556  0.100000   1.00000
 74  3 71  0 73  4 70  1                 209332.453556  0.100000   1.00000
 74  4 71  0 73  3 70  1                 209332.453556  0.100000   1.00000
 74  4 71  0 73  4 70  1                 209332.453556  0.100000   1.00000
 74  3 71  1 73  3 70  0                 209332.930350  0.100000   1.00000
 74  3 71  1 73  4 70  0                 209332.930350  0.100000   1.00000
 74  4 71  1 73  3 70  0                 209332.930350  0.100000   1.00000
 74  4 71  1 73  4 70  0                 209332.930350  0.100000   1.00000
 75  2 73  0 74  2 72  1                 209338.658281  0.100000   1.00000
 75  2 73  0 74  3 72  1                 209338.658281  0.100000   1.00000
 75  3 73  0 74  2 72  1                 209338.658281  0.100000   1.00000
 75  3 73  0 74  3 72  1                 209338.658281  0.100000   1.00000
 75  2 73  1 74  2 72  0                 209339.186734  0.100000   1.00000
 75  2 73  1 74  3 72  0                 209339.186734  0.100000   1.00000
 75  3 73  1 74  2 72  0                 209339.186734  0.100000   1.00000
 75  3 73  1 74  3 72  0                 209339.186734  0.100000   1.00000
 76  1 75  0 75  2 74  1                 209345.095050  0.100000   1.00000
 76  2 75  0 75  1 74  1                 209345.095050  0.100000   1.00000
 76  2 75  0 75  2 74  1                 209345.095050  0.100000   1.00000
 66 11 55  0 65 11 54  1                 209345.095050  0.100000   1.00000
 66 11 55  0 65 12 54  1                 209345.095050  0.100000   1.00000
 66 12 55  0 65 11 54  1                 209345.095050  0.100000   1.00000
 66 12 55  0 65 12 54  1                 209345.095050  0.100000   1.00000
 76  1 75  0 75  1 74  1                 209345.095050  0.100000   1.00000
 76  1 75  1 75  1 74  0                 209345.615468  0.100000   1.00000
 76  1 75  1 75  2 74  0                 209345.615468  0.100000   1.00000
 76  2 75  1 75  1 74  0                 209345.615468  0.100000   1.00000
 76  2 75  1 75  2 74  0                 209345.615468  0.100000   1.00000
 66 11 55  1 65 11 54  0                 209345.615468  0.100000   1.00000
 66 11 55  1 65 12 54  0                 209345.615468  0.100000   1.00000
 66 12 55  1 65 11 54  0                 209345.615468  0.100000   1.00000
 66 12 55  1 65 12 54  0                 209345.615468  0.100000   1.00000
 65 12 53  0 64 12 52  1                 209367.862218  0.100000   1.00000
 65 12 53  0 64 13 52  1                 209367.862218  0.100000   1.00000
 65 13 53  0 64 12 52  1                 209367.862218  0.100000   1.00000
 65 13 53  0 64 13 52  1                 209367.862218  0.100000   1.00000
 63 14 49  0 62 14 48  1                 209449.465234  0.100000   1.00000
 63 14 49  0 62 15 48  1                 209449.465234  0.100000   1.00000
 63 15 49  0 62 14 48  1                 209449.465234  0.100000   1.00000
 63 15 49  0 62 15 48  1                 209449.465234  0.100000   1.00000
 62 15 47  1 61 15 46  0                 209517.269785  0.100000   1.00000
 62 15 47  1 61 16 46  0                 209517.269785  0.100000   1.00000
 62 16 47  1 61 15 46  0                 209517.269785  0.100000   1.00000
 62 16 47  1 61 16 46  0                 209517.269785  0.100000   1.00000
 61 16 45  0 60 16 44  1                 209611.341680  0.100000   1.00000
 61 16 45  0 60 17 44  1                 209611.341680  0.100000   1.00000
 61 17 45  0 60 16 44  1                 209611.341680  0.100000   1.00000
 61 17 45  0 60 17 44  1                 209611.341680  0.100000   1.00000
 33 29  4  0 32 28  5  1                 209640.069040  0.100000   1.00000
 33 29  5  0 32 28  4  1                 209640.069040  0.100000   1.00000
 33 29  4  1 32 28  5  0                 209640.700491  0.100000   1.00000
 33 29  5  1 32 28  4  0                 209640.700491  0.100000   1.00000
 40 20 20  1 39 19 21  0                 209691.153109  0.100000   1.00000
 60 17 43  0 59 17 42  1                 209743.157500  0.100000   1.00000
 60 17 43  0 59 18 42  1                 209743.157500  0.100000   1.00000
 60 18 43  0 59 17 42  1                 209743.157500  0.100000   1.00000
 60 18 43  0 59 18 42  1                 209743.157500  0.100000   1.00000
 59 18 41  0 58 18 40  1                 209929.044420  0.100000   1.00000
 59 19 41  0 58 18 40  1                 209929.044420  0.100000   1.00000
 59 18 41  0 58 19 40  1                 209929.044420  0.100000   1.00000
 59 19 41  0 58 19 40  1                 209929.044420  0.100000   1.00000
 59 19 41  1 58 18 40  0                 209929.487611  0.100000   1.00000
 59 18 41  1 58 19 40  0                 209929.487611  0.100000   1.00000
 59 19 41  1 58 19 40  0                 209929.487611  0.100000   1.00000
 59 18 41  1 58 18 40  0                 209929.487611  0.100000   1.00000
 58 19 39  0 57 20 38  1                 210195.033564  0.100000   1.00000
 58 20 39  0 57 20 38  1                 210195.033564  0.100000   1.00000
 58 19 39  0 57 19 38  1                 210195.033564  0.100000   1.00000
 58 20 39  0 57 19 38  1                 210195.033564  0.100000   1.00000
 58 20 39  1 57 19 38  0                 210195.632761  0.100000   1.00000
 58 19 39  1 57 20 38  0                 210195.632761  0.100000   1.00000
 58 20 39  1 57 20 38  0                 210195.632761  0.100000   1.00000
 58 19 39  1 57 19 38  0                 210195.632761  0.100000   1.00000
 34 28  6  0 33 27  7  1                 210298.717971  0.100000   1.00000
 34 28  7  0 33 27  6  1                 210298.717971  0.100000   1.00000
 34 28  7  1 33 27  6  0                 210299.339248  0.100000   1.00000
 34 28  6  1 33 27  7  0                 210299.339248  0.100000   1.00000
 54 23 32  1 53 22 31  0                 210901.424809  0.100000   1.00000
 35 27  8  0 34 26  9  1                 210933.590027  0.100000   1.00000
 35 27  9  0 34 26  8  1                 210933.590027  0.100000   1.00000
 35 27  8  1 34 26  9  0                 210934.169963  0.100000   1.00000
 35 27  9  1 34 26  8  0                 210934.169963  0.100000   1.00000
 90 11 79  0 90 10 80  1                 210938.100022  0.100000   1.00000
 90 11 79  0 90 11 80  1                 210938.100022  0.100000   1.00000
 90 12 79  0 90 10 80  1                 210938.100022  0.100000   1.00000
 90 12 79  0 90 11 80  1                 210938.100022  0.100000   1.00000
 90 11 79  1 90 10 80  0                 210938.671738  0.100000   1.00000
 90 11 79  1 90 11 80  0                 210938.671738  0.100000   1.00000
 90 12 79  1 90 10 80  0                 210938.671738  0.100000   1.00000
 90 12 79  1 90 11 80  0                 210938.671738  0.100000   1.00000
 56 21 35  0 55 22 34  1                 211169.071006  0.100000   1.00000
 56 21 35  1 55 22 34  0                 211169.613349  0.100000   1.00000
 56 22 35  1 55 21 34  0                 211216.861948  0.100000   1.00000
 36 26 11  1 35 25 10  0                 211528.374628  0.100000   1.00000
 36 26 10  1 35 25 11  0                 211528.374628  0.100000   1.00000
 51 23 29  0 50 22 28  1                 211702.429136  0.100000   1.00000
 51 23 29  1 50 22 28  0                 211703.059903  0.100000   1.00000
 55 22 33  1 54 23 32  0                 211799.922540  0.100000   1.00000
 32 31  1  0 31 30  2  1                 212011.087830  0.100000   1.00000
 32 31  2  0 31 30  1  1                 212011.087830  0.100000   1.00000
 32 31  1  1 31 30  2  0                 212011.732513  0.100000   1.00000
 32 31  2  1 31 30  1  0                 212011.732513  0.100000   1.00000
 71  7 64  1 70  7 63  0                 212016.583406  0.100000   1.00000
 71  7 64  1 70  8 63  0                 212016.583406  0.100000   1.00000
 71  8 64  1 70  7 63  0                 212016.583406  0.100000   1.00000
 71  8 64  1 70  8 63  0                 212016.583406  0.100000   1.00000
 70  8 62  0 69  8 61  1                 212016.578591  0.100000   1.00000
 70  8 62  0 69  9 61  1                 212016.578591  0.100000   1.00000
 70  9 62  0 69  8 61  1                 212016.578591  0.100000   1.00000
 70  9 62  0 69  9 61  1                 212016.578591  0.100000   1.00000
 72  6 66  0 71  6 65  1                 212018.082147  0.100000   1.00000
 72  6 66  0 71  7 65  1                 212018.082147  0.100000   1.00000
 72  7 66  0 71  6 65  1                 212018.082147  0.100000   1.00000
 72  7 66  0 71  7 65  1                 212018.082147  0.100000   1.00000
 72  6 66  1 71  6 65  0                 212018.858488  0.100000   1.00000
 72  6 66  1 71  7 65  0                 212018.858488  0.100000   1.00000
 72  7 66  1 71  6 65  0                 212018.858488  0.100000   1.00000
 72  7 66  1 71  7 65  0                 212018.858488  0.100000   1.00000
 69  9 60  0 68  9 59  1                 212020.237531  0.100000   1.00000
 69  9 60  0 68 10 59  1                 212020.237531  0.100000   1.00000
 69 10 60  0 68  9 59  1                 212020.237531  0.100000   1.00000
 69 10 60  0 68 10 59  1                 212020.237531  0.100000   1.00000
 73  5 68  0 72  5 67  1                 212021.924683  0.100000   1.00000
 73  5 68  0 72  6 67  1                 212021.924683  0.100000   1.00000
 73  6 68  0 72  5 67  1                 212021.924683  0.100000   1.00000
 73  6 68  0 72  6 67  1                 212021.924683  0.100000   1.00000
 73  5 68  1 72  5 67  0                 212022.265523  0.100000   1.00000
 73  5 68  1 72  6 67  0                 212022.265523  0.100000   1.00000
 73  6 68  1 72  5 67  0                 212022.265523  0.100000   1.00000
 73  6 68  1 72  6 67  0                 212022.265523  0.100000   1.00000
 74  4 70  0 73  4 69  1                 212026.884492  0.100000   1.00000
 74  4 70  0 73  5 69  1                 212026.884492  0.100000   1.00000
 74  5 70  0 73  4 69  1                 212026.884492  0.100000   1.00000
 74  5 70  0 73  5 69  1                 212026.884492  0.100000   1.00000
 74  4 70  1 73  4 69  0                 212027.184998  0.100000   1.00000
 74  4 70  1 73  5 69  0                 212027.184998  0.100000   1.00000
 74  5 70  1 73  4 69  0                 212027.184998  0.100000   1.00000
 74  5 70  1 73  5 69  0                 212027.184998  0.100000   1.00000
 68 10 58  0 67 10 57  1                 212028.328205  0.100000   1.00000
 68 10 58  0 67 11 57  1                 212028.328205  0.100000   1.00000
 68 11 58  0 67 10 57  1                 212028.328205  0.100000   1.00000
 68 11 58  0 67 11 57  1                 212028.328205  0.100000   1.00000
 68 10 58  1 67 10 57  0                 212028.879297  0.100000   1.00000
 68 10 58  1 67 11 57  0                 212028.879297  0.100000   1.00000
 68 11 58  1 67 10 57  0                 212028.879297  0.100000   1.00000
 68 11 58  1 67 11 57  0                 212028.879297  0.100000   1.00000
 75  3 72  0 74  3 71  1                 212032.507519  0.100000   1.00000
 75  3 72  0 74  4 71  1                 212032.507519  0.100000   1.00000
 75  4 72  0 74  3 71  1                 212032.507519  0.100000   1.00000
 75  4 72  0 74  4 71  1                 212032.507519  0.100000   1.00000
 76  2 74  0 75  2 73  1                 212038.703681  0.100000   1.00000
 76  2 74  0 75  3 73  1                 212038.703681  0.100000   1.00000
 76  3 74  0 75  2 73  1                 212038.703681  0.100000   1.00000
 76  3 74  0 75  3 73  1                 212038.703681  0.100000   1.00000
 76  2 74  1 75  2 73  0                 212039.340280  0.100000   1.00000
 76  2 74  1 75  3 73  0                 212039.340280  0.100000   1.00000
 76  3 74  1 75  2 73  0                 212039.340280  0.100000   1.00000
 76  3 74  1 75  3 73  0                 212039.340280  0.100000   1.00000
 67 11 56  0 66 11 55  1                 212042.219207  0.100000   1.00000
 67 11 56  0 66 12 55  1                 212042.219207  0.100000   1.00000
 67 12 56  0 66 11 55  1                 212042.219207  0.100000   1.00000
 67 12 56  0 66 12 55  1                 212042.219207  0.100000   1.00000
 67 11 56  1 66 11 55  0                 212042.469993  0.100000   1.00000
 67 11 56  1 66 12 55  0                 212042.469993  0.100000   1.00000
 67 12 56  1 66 11 55  0                 212042.469993  0.100000   1.00000
 67 12 56  1 66 12 55  0                 212042.469993  0.100000   1.00000
 77  1 76  0 76  1 75  1                 212045.298206  0.100000   1.00000
 77  1 76  0 76  2 75  1                 212045.298206  0.100000   1.00000
 77  2 76  0 76  1 75  1                 212045.298206  0.100000   1.00000
 77  2 76  0 76  2 75  1                 212045.298206  0.100000   1.00000
 77  1 76  1 76  1 75  0                 212045.961955  0.100000   1.00000
 77  1 76  1 76  2 75  0                 212045.961955  0.100000   1.00000
 77  2 76  1 76  1 75  0                 212045.961955  0.100000   1.00000
 77  2 76  1 76  2 75  0                 212045.961955  0.100000   1.00000
 66 12 54  0 65 12 53  1                 212063.517075  0.100000   1.00000
 66 12 54  0 65 13 53  1                 212063.517075  0.100000   1.00000
 66 13 54  0 65 12 53  1                 212063.517075  0.100000   1.00000
 66 13 54  0 65 13 53  1                 212063.517075  0.100000   1.00000
 66 12 54  1 65 12 53  0                 212064.031618  0.100000   1.00000
 66 12 54  1 65 13 53  0                 212064.031618  0.100000   1.00000
 66 13 54  1 65 12 53  0                 212064.031618  0.100000   1.00000
 66 13 54  1 65 13 53  0                 212064.031618  0.100000   1.00000
 65 13 52  1 64 13 51  0                 212095.445021  0.100000   1.00000
 65 13 52  1 64 14 51  0                 212095.445021  0.100000   1.00000
 65 14 52  1 64 13 51  0                 212095.445021  0.100000   1.00000
 65 14 52  1 64 14 51  0                 212095.445021  0.100000   1.00000
 63 15 48  0 62 15 47  1                 212203.410578  0.100000   1.00000
 63 15 48  0 62 16 47  1                 212203.410578  0.100000   1.00000
 63 16 48  0 62 15 47  1                 212203.410578  0.100000   1.00000
 63 16 48  0 62 16 47  1                 212203.410578  0.100000   1.00000
 63 15 48  1 62 15 47  0                 212203.999399  0.100000   1.00000
 63 15 48  1 62 16 47  0                 212203.999399  0.100000   1.00000
 63 16 48  1 62 15 47  0                 212203.999399  0.100000   1.00000
 63 16 48  1 62 16 47  0                 212203.999399  0.100000   1.00000
 62 16 46  0 61 16 45  1                 212291.510421  0.100000   1.00000
 62 16 46  0 61 17 45  1                 212291.510421  0.100000   1.00000
 62 17 46  0 61 16 45  1                 212291.510421  0.100000   1.00000
 62 17 46  0 61 17 45  1                 212291.510421  0.100000   1.00000
 62 16 46  1 61 16 45  0                 212292.055732  0.100000   1.00000
 62 16 46  1 61 17 45  0                 212292.055732  0.100000   1.00000
 62 17 46  1 61 16 45  0                 212292.055732  0.100000   1.00000
 62 17 46  1 61 17 45  0                 212292.055732  0.100000   1.00000
 40 22 19  0 39 21 18  1                 212348.897360  0.100000   1.00000
 40 22 19  1 39 21 18  0                 212349.590208  0.100000   1.00000
 61 17 44  0 60 17 43  1                 212414.012801  0.100000   1.00000
 61 17 44  0 60 18 43  1                 212414.012801  0.100000   1.00000
 61 18 44  0 60 17 43  1                 212414.012801  0.100000   1.00000
 61 18 44  0 60 18 43  1                 212414.012801  0.100000   1.00000
 61 17 44  1 60 17 43  0                 212414.555250  0.100000   1.00000
 61 17 44  1 60 18 43  0                 212414.555250  0.100000   1.00000
 61 18 44  1 60 17 43  0                 212414.555250  0.100000   1.00000
 61 18 44  1 60 18 43  0                 212414.555250  0.100000   1.00000
 38 24 15  0 37 23 14  1                 212469.736506  0.100000   1.00000
 38 24 15  1 37 23 14  0                 212470.463124  0.100000   1.00000
 38 24 14  1 37 23 15  0                 212470.463124  0.100000   1.00000
 60 19 42  0 59 18 41  1                 212585.457463  0.100000   1.00000
 60 18 42  0 59 19 41  1                 212585.457463  0.100000   1.00000
 60 19 42  0 59 19 41  1                 212585.457463  0.100000   1.00000
 60 18 42  0 59 18 41  1                 212585.457463  0.100000   1.00000
 60 18 42  1 59 19 41  0                 212586.005825  0.100000   1.00000
 60 19 42  1 59 19 41  0                 212586.005825  0.100000   1.00000
 60 18 42  1 59 18 41  0                 212586.005825  0.100000   1.00000
 60 19 42  1 59 18 41  0                 212586.005825  0.100000   1.00000
 39 23 17  0 38 22 16  1                 212680.966188  0.100000   1.00000
 40 22 18  0 39 21 19  1                 212684.598064  0.100000   1.00000
 40 22 18  1 39 21 19  0                 212685.208814  0.100000   1.00000
 33 30  3  0 32 29  4  1                 212687.188220  0.100000   1.00000
 33 30  4  0 32 29  3  1                 212687.188220  0.100000   1.00000
 33 30  3  1 32 29  4  0                 212687.674116  0.100000   1.00000
 33 30  4  1 32 29  3  0                 212687.674116  0.100000   1.00000
 34 29  5  0 33 28  6  1                 213354.100027  0.100000   1.00000
 34 29  6  0 33 28  5  1                 213354.100027  0.100000   1.00000
 34 29  5  1 33 28  6  0                 213354.585694  0.100000   1.00000
 34 29  6  1 33 28  5  0                 213354.585694  0.100000   1.00000
 35 28  7  0 34 27  8  1                 214003.816441  0.100000   1.00000
 35 28  8  0 34 27  7  1                 214003.816441  0.100000   1.00000
 35 28  7  1 34 27  8  0                 214004.463128  0.100000   1.00000
 35 28  8  1 34 27  7  0                 214004.463128  0.100000   1.00000
 56 22 34  0 55 23 33  1                 214409.669431  0.100000   1.00000
 36 27  9  0 35 26 10  1                 214623.763529  0.100000   1.00000
 36 27 10  0 35 26  9  1                 214623.763529  0.100000   1.00000
 36 27  9  1 35 26 10  0                 214624.534641  0.100000   1.00000
 36 27 10  1 35 26  9  0                 214624.534641  0.100000   1.00000
 72  7 65  0 71  7 64  1                 214715.818191  0.100000   1.00000
 72  7 65  0 71  8 64  1                 214715.818191  0.100000   1.00000
 72  8 65  0 71  7 64  1                 214715.818191  0.100000   1.00000
 72  8 65  0 71  8 64  1                 214715.818191  0.100000   1.00000
 71  8 63  0 70  8 62  1                 214715.818191  0.100000   1.00000
 71  8 63  0 70  9 62  1                 214715.818191  0.100000   1.00000
 71  9 63  0 70  8 62  1                 214715.818191  0.100000   1.00000
 71  9 63  0 70  9 62  1                 214715.818191  0.100000   1.00000
 71  8 63  1 70  8 62  0                 214716.338746  0.100000   1.00000
 71  8 63  1 70  9 62  0                 214716.338746  0.100000   1.00000
 71  9 63  1 70  8 62  0                 214716.338746  0.100000   1.00000
 71  9 63  1 70  9 62  0                 214716.338746  0.100000   1.00000
 72  7 65  1 71  7 64  0                 214716.338746  0.100000   1.00000
 72  7 65  1 71  8 64  0                 214716.338746  0.100000   1.00000
 72  8 65  1 71  7 64  0                 214716.338746  0.100000   1.00000
 72  8 65  1 71  8 64  0                 214716.338746  0.100000   1.00000
 73  6 67  0 72  6 66  1                 214717.626312  0.100000   1.00000
 73  6 67  0 72  7 66  1                 214717.626312  0.100000   1.00000
 73  7 67  0 72  6 66  1                 214717.626312  0.100000   1.00000
 73  7 67  0 72  7 66  1                 214717.626312  0.100000   1.00000
 73  6 67  1 72  6 66  0                 214718.344816  0.100000   1.00000
 73  6 67  1 72  7 66  0                 214718.344816  0.100000   1.00000
 73  7 67  1 72  6 66  0                 214718.344816  0.100000   1.00000
 73  7 67  1 72  7 66  0                 214718.344816  0.100000   1.00000
 70  9 61  0 69  9 60  1                 214719.148734  0.100000   1.00000
 70  9 61  0 69 10 60  1                 214719.148734  0.100000   1.00000
 70 10 61  0 69  9 60  1                 214719.148734  0.100000   1.00000
 70 10 61  0 69 10 60  1                 214719.148734  0.100000   1.00000
 74  5 69  0 73  5 68  1                 214721.709801  0.100000   1.00000
 74  5 69  0 73  6 68  1                 214721.709801  0.100000   1.00000
 74  6 69  0 73  5 68  1                 214721.709801  0.100000   1.00000
 74  6 69  0 73  6 68  1                 214721.709801  0.100000   1.00000
 74  5 69  1 73  5 68  0                 214722.273058  0.100000   1.00000
 74  5 69  1 73  6 68  0                 214722.273058  0.100000   1.00000
 74  6 69  1 73  5 68  0                 214722.273058  0.100000   1.00000
 74  6 69  1 73  6 68  0                 214722.273058  0.100000   1.00000
 75  4 71  0 74  4 70  1                 214726.726406  0.100000   1.00000
 75  4 71  0 74  5 70  1                 214726.726406  0.100000   1.00000
 75  5 71  0 74  4 70  1                 214726.726406  0.100000   1.00000
 75  5 71  0 74  5 70  1                 214726.726406  0.100000   1.00000
 69 10 59  0 68 10 58  1                 214726.726406  0.100000   1.00000
 69 10 59  0 68 11 58  1                 214726.726406  0.100000   1.00000
 69 11 59  0 68 10 58  1                 214726.726406  0.100000   1.00000
 69 11 59  0 68 11 58  1                 214726.726406  0.100000   1.00000
 76  3 73  0 75  3 72  1                 214732.548027  0.100000   1.00000
 76  3 73  0 75  4 72  1                 214732.548027  0.100000   1.00000
 76  4 73  0 75  3 72  1                 214732.548027  0.100000   1.00000
 76  4 73  0 75  4 72  1                 214732.548027  0.100000   1.00000
 76  3 73  1 75  3 72  0                 214733.169642  0.100000   1.00000
 76  3 73  1 75  4 72  0                 214733.169642  0.100000   1.00000
 76  4 73  1 75  3 72  0                 214733.169642  0.100000   1.00000
 76  4 73  1 75  4 72  0                 214733.169642  0.100000   1.00000
 77  2 75  1 76  2 74  0                 214739.353055  0.100000   1.00000
 77  2 75  1 76  3 74  0                 214739.353055  0.100000   1.00000
 77  3 75  1 76  2 74  0                 214739.353055  0.100000   1.00000
 77  3 75  1 76  3 74  0                 214739.353055  0.100000   1.00000
 68 11 57  0 67 11 56  1                 214739.353055  0.100000   1.00000
 68 11 57  0 67 12 56  1                 214739.353055  0.100000   1.00000
 68 12 57  0 67 11 56  1                 214739.353055  0.100000   1.00000
 68 12 57  0 67 12 56  1                 214739.353055  0.100000   1.00000
 68 11 57  1 67 11 56  0                 214739.972461  0.100000   1.00000
 68 11 57  1 67 12 56  0                 214739.972461  0.100000   1.00000
 68 12 57  1 67 11 56  0                 214739.972461  0.100000   1.00000
 68 12 57  1 67 12 56  0                 214739.972461  0.100000   1.00000
 78  1 77  0 77  1 76  1                 214745.501378  0.100000   1.00000
 78  1 77  0 77  2 76  1                 214745.501378  0.100000   1.00000
 78  2 77  0 77  1 76  1                 214745.501378  0.100000   1.00000
 78  2 77  0 77  2 76  1                 214745.501378  0.100000   1.00000
 78  1 77  1 77  1 76  0                 214745.901976  0.100000   1.00000
 78  1 77  1 77  1 76  0                 214745.901976  0.100000   1.00000
 78  1 77  1 77  1 76  0                 214746.124070  0.100000   1.00000
 78  1 77  1 77  1 76  0                 214746.124070  0.100000   1.00000
 78  1 77  1 77  1 76  0                 214745.895882  0.100000   1.00000
 78  1 77  1 77  2 76  0                 214745.895882  0.100000   1.00000
 78  2 77  1 77  1 76  0                 214745.895882  0.100000   1.00000
 78  2 77  1 77  2 76  0                 214745.895882  0.100000   1.00000
 79  0 79  0 78  0 78  1                 214752.247328  0.100000   1.00000
 79  0 79  0 78  1 78  1                 214752.247328  0.100000   1.00000
 79  1 79  0 78  0 78  1                 214752.247328  0.100000   1.00000
 79  1 79  0 78  1 78  1                 214752.247328  0.100000   1.00000
 79  0 79  1 78  0 78  0                 214752.806910  0.100000   1.00000
 79  0 79  1 78  1 78  0                 214752.806910  0.100000   1.00000
 79  1 79  1 78  0 78  0                 214752.806910  0.100000   1.00000
 79  1 79  1 78  1 78  0                 214752.806910  0.100000   1.00000
 66 13 53  0 65 13 52  1                 214789.315015  0.100000   1.00000
 66 13 53  0 65 14 52  1                 214789.315015  0.100000   1.00000
 66 14 53  0 65 13 52  1                 214789.315015  0.100000   1.00000
 66 14 53  0 65 14 52  1                 214789.315015  0.100000   1.00000
 65 14 51  0 64 14 50  1                 214831.442397  0.100000   1.00000
 65 14 51  0 64 15 50  1                 214831.442397  0.100000   1.00000
 65 15 51  0 64 14 50  1                 214831.442397  0.100000   1.00000
 65 15 51  0 64 15 50  1                 214831.442397  0.100000   1.00000
 65 14 51  1 64 14 50  0                 214832.090571  0.100000   1.00000
 65 14 51  1 64 15 50  0                 214832.090571  0.100000   1.00000
 65 15 51  1 64 14 50  0                 214832.090571  0.100000   1.00000
 65 15 51  1 64 15 50  0                 214832.090571  0.100000   1.00000
 63 16 47  0 62 16 46  1                 214973.206490  0.100000   1.00000
 63 16 47  0 62 17 46  1                 214973.206490  0.100000   1.00000
 63 17 47  0 62 16 46  1                 214973.206490  0.100000   1.00000
 63 17 47  0 62 17 46  1                 214973.206490  0.100000   1.00000
 32 32  0  0 31 31  1  1                 215052.643046  0.100000   1.00000
 32 32  1  0 31 31  0  1                 215052.643046  0.100000   1.00000
 32 32  0  1 31 31  1  0                 215053.446169  0.100000   1.00000
 32 32  1  1 31 31  0  0                 215053.446169  0.100000   1.00000
 62 17 45  0 61 17 44  1                 215087.394976  0.100000   1.00000
 62 17 45  0 61 18 44  1                 215087.394976  0.100000   1.00000
 62 18 45  0 61 17 44  1                 215087.394976  0.100000   1.00000
 62 18 45  0 61 18 44  1                 215087.394976  0.100000   1.00000
 62 17 45  1 61 17 44  0                 215087.791894  0.100000   1.00000
 62 17 45  1 61 18 44  0                 215087.791894  0.100000   1.00000
 62 18 45  1 61 17 44  0                 215087.791894  0.100000   1.00000
 62 18 45  1 61 18 44  0                 215087.791894  0.100000   1.00000
 61 18 43  0 60 19 42  1                 215245.904166  0.100000   1.00000
 61 19 43  0 60 19 42  1                 215245.904166  0.100000   1.00000
 61 18 43  0 60 18 42  1                 215245.904166  0.100000   1.00000
 61 19 43  0 60 18 42  1                 215245.904166  0.100000   1.00000
 61 18 43  1 60 19 42  0                 215246.465959  0.100000   1.00000
 61 19 43  1 60 19 42  0                 215246.465959  0.100000   1.00000
 61 18 43  1 60 18 42  0                 215246.465959  0.100000   1.00000
 61 19 43  1 60 18 42  0                 215246.465959  0.100000   1.00000
 41 22 20  1 40 21 19  0                 215302.411431  0.100000   1.00000
 60 19 41  0 59 20 40  1                 215469.161485  0.100000   1.00000
 60 20 41  0 59 20 40  1                 215469.161485  0.100000   1.00000
 60 19 41  0 59 19 40  1                 215469.161485  0.100000   1.00000
 60 20 41  0 59 19 40  1                 215469.161485  0.100000   1.00000
 38 25 13  0 37 24 14  1                 215683.951312  0.100000   1.00000
 38 25 13  1 37 24 14  0                 215684.449319  0.100000   1.00000
 33 31  2  0 32 30  3  1                 215731.395803  0.100000   1.00000
 33 31  3  0 32 30  2  1                 215731.395803  0.100000   1.00000
 33 31  2  1 32 30  3  0                 215731.966493  0.100000   1.00000
 33 31  3  1 32 30  2  0                 215731.966493  0.100000   1.00000
 39 24 16  0 38 23 15  1                 216036.033086  0.100000   1.00000
 39 24 16  1 38 23 15  0                 216036.826244  0.100000   1.00000
 39 24 15  0 38 23 16  1                 216036.826244  0.100000   1.00000
 39 24 15  1 38 23 16  0                 216037.888501  0.100000   1.00000
 40 23 17  0 39 22 18  1                 216163.864280  0.100000   1.00000
 34 30  4  0 33 29  5  1                 216404.064265  0.100000   1.00000
 34 30  5  0 33 29  4  1                 216404.064265  0.100000   1.00000
 34 30  5  1 33 29  4  0                 216404.658929  0.100000   1.00000
 34 30  4  1 33 29  5  0                 216404.658929  0.100000   1.00000
 35 29  6  0 34 28  7  1                 217064.592132  0.100000   1.00000
 35 29  7  0 34 28  6  1                 217064.592132  0.100000   1.00000
 35 29  7  1 34 28  6  0                 217065.159328  0.100000   1.00000
 35 29  6  1 34 28  7  0                 217065.159328  0.100000   1.00000
 73  7 66  0 72  8 65  1                 217415.294632  0.100000   1.00000
 73  8 66  0 72  7 65  1                 217415.294632  0.100000   1.00000
 73  8 66  0 72  8 65  1                 217415.294632  0.100000   1.00000
 72  8 64  0 71  8 63  1                 217415.294632  0.100000   1.00000
 72  8 64  0 71  9 63  1                 217415.294632  0.100000   1.00000
 72  9 64  0 71  8 63  1                 217415.294632  0.100000   1.00000
 72  9 64  0 71  9 63  1                 217415.294632  0.100000   1.00000
 73  7 66  0 72  7 65  1                 217415.294632  0.100000   1.00000
 73  7 66  1 72  7 65  0                 217415.869110  0.100000   1.00000
 73  7 66  1 72  8 65  0                 217415.869110  0.100000   1.00000
 73  8 66  1 72  7 65  0                 217415.869110  0.100000   1.00000
 73  8 66  1 72  8 65  0                 217415.869110  0.100000   1.00000
 72  8 64  1 71  8 63  0                 217415.869110  0.100000   1.00000
 72  8 64  1 71  9 63  0                 217415.869110  0.100000   1.00000
 72  9 64  1 71  8 63  0                 217415.869110  0.100000   1.00000
 72  9 64  1 71  9 63  0                 217415.869110  0.100000   1.00000
 74  6 68  0 73  6 67  1                 217418.039492  0.100000   1.00000
 74  6 68  0 73  7 67  1                 217418.039492  0.100000   1.00000
 74  7 68  0 73  6 67  1                 217418.039492  0.100000   1.00000
 74  7 68  0 73  7 67  1                 217418.039492  0.100000   1.00000
 71  9 62  0 70  9 61  1                 217418.039492  0.100000   1.00000
 71  9 62  0 70 10 61  1                 217418.039492  0.100000   1.00000
 71 10 62  0 70  9 61  1                 217418.039492  0.100000   1.00000
 71 10 62  0 70 10 61  1                 217418.039492  0.100000   1.00000
 71  9 62  1 70  9 61  0                 217418.382656  0.100000   1.00000
 71  9 62  1 70 10 61  0                 217418.382656  0.100000   1.00000
 71 10 62  1 70  9 61  0                 217418.382656  0.100000   1.00000
 71 10 62  1 70 10 61  0                 217418.382656  0.100000   1.00000
 74  6 68  1 73  6 67  0                 217418.382656  0.100000   1.00000
 74  6 68  1 73  7 67  0                 217418.382656  0.100000   1.00000
 74  7 68  1 73  6 67  0                 217418.382656  0.100000   1.00000
 74  7 68  1 73  7 67  0                 217418.382656  0.100000   1.00000
 75  5 70  0 74  5 69  1                 217421.633238  0.100000   1.00000
 75  5 70  0 74  6 69  1                 217421.633238  0.100000   1.00000
 75  6 70  0 74  5 69  1                 217421.633238  0.100000   1.00000
 75  6 70  0 74  6 69  1                 217421.633238  0.100000   1.00000
 70 10 60  0 69 10 59  1                 217424.831889  0.100000   1.00000
 70 10 60  0 69 11 59  1                 217424.831889  0.100000   1.00000
 70 11 60  0 69 10 59  1                 217424.831889  0.100000   1.00000
 70 11 60  0 69 11 59  1                 217424.831889  0.100000   1.00000
 70 10 60  1 69 10 59  0                 217425.405671  0.100000   1.00000
 70 10 60  1 69 11 59  0                 217425.405671  0.100000   1.00000
 70 11 60  1 69 10 59  0                 217425.405671  0.100000   1.00000
 70 11 60  1 69 11 59  0                 217425.405671  0.100000   1.00000
 76  4 72  0 75  4 71  1                 217426.772424  0.100000   1.00000
 76  4 72  0 75  5 71  1                 217426.772424  0.100000   1.00000
 76  5 72  0 75  4 71  1                 217426.772424  0.100000   1.00000
 76  5 72  0 75  5 71  1                 217426.772424  0.100000   1.00000
 76  4 72  1 75  4 71  0                 217427.398962  0.100000   1.00000
 76  4 72  1 75  5 71  0                 217427.398962  0.100000   1.00000
 76  5 72  1 75  4 71  0                 217427.398962  0.100000   1.00000
 76  5 72  1 75  5 71  0                 217427.398962  0.100000   1.00000
 77  3 74  0 76  3 73  1                 217432.648890  0.100000   1.00000
 77  3 74  0 76  4 73  1                 217432.648890  0.100000   1.00000
 77  4 74  0 76  3 73  1                 217432.648890  0.100000   1.00000
 77  4 74  0 76  4 73  1                 217432.648890  0.100000   1.00000
 77  3 74  1 76  3 73  0                 217433.202454  0.100000   1.00000
 77  3 74  1 76  4 73  0                 217433.202454  0.100000   1.00000
 77  4 74  1 76  3 73  0                 217433.202454  0.100000   1.00000
 77  4 74  1 76  4 73  0                 217433.202454  0.100000   1.00000
 69 11 58  0 68 11 57  1                 217436.659128  0.100000   1.00000
 69 11 58  0 68 12 57  1                 217436.659128  0.100000   1.00000
 69 12 58  0 68 11 57  1                 217436.659128  0.100000   1.00000
 69 12 58  0 68 12 57  1                 217436.659128  0.100000   1.00000
 69 11 58  1 68 11 57  0                 217437.452021  0.100000   1.00000
 69 11 58  1 68 12 57  0                 217437.452021  0.100000   1.00000
 69 12 58  1 68 11 57  0                 217437.452021  0.100000   1.00000
 69 12 58  1 68 12 57  0                 217437.452021  0.100000   1.00000
 78  2 76  0 77  2 75  1                 217438.952417  0.100000   1.00000
 78  2 76  0 77  3 75  1                 217438.952417  0.100000   1.00000
 78  3 76  0 77  2 75  1                 217438.952417  0.100000   1.00000
 78  3 76  0 77  3 75  1                 217438.952417  0.100000   1.00000
 78  2 76  1 77  2 75  0                 217439.638493  0.100000   1.00000
 78  2 76  1 77  3 75  0                 217439.638493  0.100000   1.00000
 78  3 76  1 77  2 75  0                 217439.638493  0.100000   1.00000
 78  3 76  1 77  3 75  0                 217439.638493  0.100000   1.00000
 79  1 78  0 78  1 77  1                 217445.589328  0.100000   1.00000
 79  1 78  0 78  2 77  1                 217445.589328  0.100000   1.00000
 79  2 78  0 78  1 77  1                 217445.589328  0.100000   1.00000
 79  2 78  0 78  2 77  1                 217445.589328  0.100000   1.00000
 79  1 78  1 78  1 77  0                 217446.134112  0.100000   1.00000
 79  1 78  1 78  2 77  0                 217446.134112  0.100000   1.00000
 79  2 78  1 78  1 77  0                 217446.134112  0.100000   1.00000
 79  2 78  1 78  2 77  0                 217446.134112  0.100000   1.00000
 67 13 54  1 66 13 53  0                 217483.984587  0.100000   1.00000
 67 13 54  1 66 14 53  0                 217483.984587  0.100000   1.00000
 67 14 54  1 66 13 53  0                 217483.984587  0.100000   1.00000
 67 14 54  1 66 14 53  0                 217483.984587  0.100000   1.00000
 66 14 52  0 65 14 51  1                 217523.194731  0.100000   1.00000
 66 14 52  0 65 15 51  1                 217523.194731  0.100000   1.00000
 66 15 52  0 65 14 51  1                 217523.194731  0.100000   1.00000
 66 15 52  0 65 15 51  1                 217523.194731  0.100000   1.00000
 66 14 52  1 65 14 51  0                 217523.979569  0.100000   1.00000
 66 14 52  1 65 15 51  0                 217523.979569  0.100000   1.00000
 66 15 52  1 65 14 51  0                 217523.979569  0.100000   1.00000
 66 15 52  1 65 15 51  0                 217523.979569  0.100000   1.00000
 65 15 50  0 64 15 49  1                 217578.944039  0.100000   1.00000
 65 15 50  0 64 16 49  1                 217578.944039  0.100000   1.00000
 65 16 50  0 64 15 49  1                 217578.944039  0.100000   1.00000
 65 16 50  0 64 16 49  1                 217578.944039  0.100000   1.00000
 65 15 50  1 64 15 49  0                 217579.526566  0.100000   1.00000
 65 15 50  1 64 16 49  0                 217579.526566  0.100000   1.00000
 65 16 50  1 64 15 49  0                 217579.526566  0.100000   1.00000
 65 16 50  1 64 16 49  0                 217579.526566  0.100000   1.00000
 64 16 48  0 63 16 47  1                 217656.030044  0.100000   1.00000
 64 16 48  0 63 17 47  1                 217656.030044  0.100000   1.00000
 64 17 48  0 63 16 47  1                 217656.030044  0.100000   1.00000
 64 17 48  0 63 17 47  1                 217656.030044  0.100000   1.00000
 64 16 48  1 63 16 47  0                 217656.732796  0.100000   1.00000
 64 16 48  1 63 17 47  0                 217656.732796  0.100000   1.00000
 64 17 48  1 63 16 47  0                 217656.732796  0.100000   1.00000
 64 17 48  1 63 17 47  0                 217656.732796  0.100000   1.00000
 36 28  8  1 35 27  9  0                 217703.808526  0.100000   1.00000
 36 28  9  1 35 27  8  0                 217703.808526  0.100000   1.00000
 63 17 46  0 62 17 45  1                 217762.668200  0.100000   1.00000
 63 17 46  0 62 18 45  1                 217762.668200  0.100000   1.00000
 63 18 46  0 62 17 45  1                 217762.668200  0.100000   1.00000
 63 18 46  0 62 18 45  1                 217762.668200  0.100000   1.00000
 63 17 46  1 62 17 45  0                 217763.079569  0.100000   1.00000
 63 17 46  1 62 18 45  0                 217763.079569  0.100000   1.00000
 63 18 46  1 62 17 45  0                 217763.079569  0.100000   1.00000
 63 18 46  1 62 18 45  0                 217763.079569  0.100000   1.00000
 62 18 44  1 61 18 43  0                 217910.275091  0.100000   1.00000
 62 18 44  1 61 19 43  0                 217910.275091  0.100000   1.00000
 62 19 44  1 61 18 43  0                 217910.275091  0.100000   1.00000
 62 19 44  1 61 19 43  0                 217910.275091  0.100000   1.00000
 61 19 42  0 60 20 41  1                 218115.234041  0.100000   1.00000
 61 20 42  0 60 20 41  1                 218115.234041  0.100000   1.00000
 61 19 42  0 60 19 41  1                 218115.234041  0.100000   1.00000
 61 20 42  0 60 19 41  1                 218115.234041  0.100000   1.00000
 61 20 42  1 60 19 41  0                 218115.723603  0.100000   1.00000
 61 19 42  1 60 20 41  0                 218115.723603  0.100000   1.00000
 61 20 42  1 60 20 41  0                 218115.723603  0.100000   1.00000
 61 19 42  1 60 19 41  0                 218115.723603  0.100000   1.00000
 37 27 10  0 36 26 11  1                 218305.378374  0.100000   1.00000
 37 27 11  0 36 26 10  1                 218305.378374  0.100000   1.00000
 37 27 10  1 36 26 11  0                 218306.005765  0.100000   1.00000
 37 27 11  1 36 26 10  0                 218306.005765  0.100000   1.00000
 60 20 40  0 59 21 39  1                 218407.361981  0.100000   1.00000
 60 21 40  0 59 21 39  1                 218407.361981  0.100000   1.00000
 60 20 40  0 59 20 39  1                 218407.361981  0.100000   1.00000
 60 21 40  0 59 20 39  1                 218407.361981  0.100000   1.00000
 60 21 40  1 59 20 39  0                 218407.850968  0.100000   1.00000
 60 20 40  1 59 21 39  0                 218407.850968  0.100000   1.00000
 60 21 40  1 59 21 39  0                 218407.850968  0.100000   1.00000
 60 20 40  1 59 20 39  0                 218407.850968  0.100000   1.00000
 33 32  1  0 32 31  2  1                 218773.741996  0.100000   1.00000
 33 32  2  0 32 31  1  1                 218773.741996  0.100000   1.00000
 33 32  1  1 32 31  2  0                 218774.397569  0.100000   1.00000
 33 32  2  1 32 31  1  0                 218774.397569  0.100000   1.00000
 59 21 38  0 58 22 37  1                 218833.623900  0.100000   1.00000
 59 22 38  0 58 21 37  1                 218835.879731  0.100000   1.00000
 38 26 13  0 37 25 12  1                 218847.805443  0.100000   1.00000
 38 26 12  0 37 25 13  1                 218847.805443  0.100000   1.00000
 38 26 13  1 37 25 12  0                 218848.376934  0.100000   1.00000
 38 26 12  1 37 25 13  0                 218848.376934  0.100000   1.00000
 39 25 15  0 38 24 14  1                 219292.236220  0.100000   1.00000
 39 25 14  0 38 24 15  1                 219292.236220  0.100000   1.00000
 39 25 15  1 38 24 14  0                 219292.970504  0.100000   1.00000
 39 25 14  1 38 24 15  0                 219292.970504  0.100000   1.00000
 34 31  3  0 33 30  4  1                 219450.341729  0.100000   1.00000
 34 31  4  0 33 30  3  1                 219450.341729  0.100000   1.00000
 34 31  4  1 33 30  3  0                 219450.898066  0.100000   1.00000
 34 31  3  1 33 30  4  0                 219450.898066  0.100000   1.00000
 41 23 19  0 40 22 18  1                 219484.930800  0.100000   1.00000
 41 23 19  1 40 22 18  0                 219485.579260  0.100000   1.00000
