# Supplementary material for: Intramolecular H-Bond Dynamics of Catechol Investigated by THz High-Resolution Spectroscopy of Its Low-Frequency Modes
Source: Molecules. 2021 Jun 15;26(12):3645. doi: 10.3390/molecules26123645 (PMC8232127; doi:10.3390/molecules26123645)
Supplement: Supplementary file 1 [file molecules-26-03645-s001.zip › supp-mat/mmw-split.fit]

Catechol          fri Oct Sat Aug 15 12:34:59 2009Thu FeFri Mar 12 16:29:42 2021
PARAMETER ERRORS SCALED BY       10.000000
LINES REQUESTED= 4960 NUMBER OF PARAMETERS= 17 NUMBER OF ITERATIONS= 30
  MARQUARDT PARAMETER =0.0000E+000 max (OBS-CALC)/ERROR =3.0000E+000
                              PARAMETERS - A.PRIORI ERROR 
     1      1         10000  3.3853743886826E+003   6.541621E+035  A
     2      2         20000  2.2437559260432E+003   5.745050E+035  B
     3      3         30000  1.3509633826782E+003   4.774409E+035  C
     4      4           200 -7.9639096403892E-005   9.769510E+035 -DeltaJ
     5      5          2000 -5.5184705945273E-004   3.408502E+035 -DeltaK
     6      6          1100 -5.6375712065031E-005   1.582342E+035 -DeltaJK
     7      7         40100 -2.8002374595025E-005   2.240559E+035 -deltaj
     8      8         41000 -1.1245034733747E-004   1.348426E+035 -deltak
     9      9            11  3.1155216403158E-001   3.064595E+035  nu1
    10     10         10011  3.3853743711455E+003   6.534020E+035  A
    11     11         20011  2.2437559066196E+003   5.744031E+035  B
    12     12         30011  1.3509633647923E+003   4.778928E+035  C
    13     13           211 -7.9636982307446E-005   9.794992E+035 -DeltaJ
    14     14          2011 -5.5184366268845E-004   3.289539E+035 -DeltaK
    15     15          1111 -5.6375057325648E-005   1.596818E+035 -DeltaJK
    16     16         40111 -2.8002519834880E-005   2.248958E+035 -deltaj
    17     17         41011 -1.1244826472455E-004   1.339871E+035 -deltak
17 parameters read, 17 independent parameters
ENERGY SORT OF WANG SUB-BLOCKS
PROLATE ROTOR
    V KMIN KMAX WTPL WTMN ESYMWT NSYM SPINS
    0    0   99    1    1     99    2
    1    0   99    1    1     99    2
BLOCK - WT - SYM - V - TSP - N  -  other quanta  (rel. to F=0 )
    1    1    x    0    0
    2    1    c    0    0
    3    1    b    0    0
    4    1    a    0    0
    5    1    x    1    0
    6    1    c    1    0
    7    1    b    1    0
    8    1    a    1    0
Maximum Dimension for Hamiltonian = 50
                                        EXP.FREQ.  -  CALC.FREQ. -   DIFF.  - EXP.ERR.- EST.ERR.-AVG. CALC.FREQ. -  DIFF. - WT.
    1:  25  2 23  0 24  3 22  1               74288.91129   74289.01975   -0.10846    0.10000   0.00000   74289.01975   -0.10846 0.2500
    2:  25  3 23  0 24  2 22  1               74288.91129   74289.01975   -0.10846    0.10000   0.00000   74289.01975   -0.10846 0.2500
    3:  25  3 23  0 24  3 22  1               74288.91129   74289.01975   -0.10846    0.10000   0.00000   74289.01975   -0.10846 0.2500
    4:  25  2 23  0 24  2 22  1               74288.91129   74289.01975   -0.10846    0.10000   0.00000   74289.01975   -0.10846 0.2500
    5:  25  2 23  1 24  2 22  0               74289.60427   74289.62194   -0.01767    0.10000   0.00000   74289.62194   -0.01767 0.2500
    6:  25  2 23  1 24  3 22  0               74289.60427   74289.62194   -0.01767    0.10000   0.00000   74289.62194   -0.01767 0.2500
    7:  25  3 23  1 24  2 22  0               74289.60427   74289.62194   -0.01767    0.10000   0.00000   74289.62194   -0.01767 0.2500
    8:  25  3 23  1 24  3 22  0               74289.60427   74289.62194   -0.01767    0.10000   0.00000   74289.62194   -0.01767 0.2500
    9:  27  0 27  0 26  1 26  1               74297.54572   74297.54912   -0.00341    0.10000   0.00000   74297.54912   -0.00341 0.2500
   10:  27  1 27  0 26  0 26  1               74297.54572   74297.54912   -0.00341    0.10000   0.00000   74297.54912   -0.00341 0.2500
   11:  27  1 27  0 26  1 26  1               74297.54572   74297.54912   -0.00341    0.10000   0.00000   74297.54912   -0.00341 0.2500
   12:  27  0 27  0 26  0 26  1               74297.54572   74297.54912   -0.00341    0.10000   0.00000   74297.54912   -0.00341 0.2500
   13:  27  0 27  1 26  1 26  0               74298.16300   74298.14859    0.01441    0.10000   0.00000   74298.14859    0.01441 0.2500
   14:  27  1 27  1 26  0 26  0               74298.16300   74298.14859    0.01441    0.10000   0.00000   74298.14859    0.01441 0.2500
   15:  27  1 27  1 26  1 26  0               74298.16300   74298.14859    0.01441    0.10000   0.00000   74298.14859    0.01441 0.2500
   16:  27  0 27  1 26  0 26  0               74298.16300   74298.14859    0.01441    0.10000   0.00000   74298.14859    0.01441 0.2500
   17:  56 30 27  0 56 29 28  1               74982.05564   74982.26652   -0.21088    0.10000   0.00000
   18:  56 30 27  1 56 29 28  0               74982.71912   74982.81925   -0.10013    0.10000   0.00000
   19:  48 18 31  0 48 17 32  1               75158.47716   75158.33312    0.14403    0.10000   0.00000
   20:  48 18 31  1 48 17 32  0               75159.05954   75158.89256    0.16698    0.10000   0.00000
   21:  51 20 32  0 51 19 33  1               75700.14029   75700.27793   -0.13764    0.10000   0.00000
   22:  51 20 32  1 51 19 33  0               75700.76381   75700.83257   -0.06876    0.10000   0.00000
   23:  57 24 34  0 57 23 35  1               75846.52785   75846.42801    0.09984    0.10000   0.00000
   24:  57 24 34  1 57 23 35  0               75846.91871   75846.97481   -0.05610    0.10000   0.00000
   25:  47 28 20  0 47 27 21  1               75876.29260   75876.45764   -0.16504    0.10000   0.00000
   26:  47 28 20  1 47 27 21  0               75877.02973   75877.02414    0.00560    0.10000   0.00000
   27:  38  9 29  0 38  8 30  1               76088.88582   76088.98981   -0.10399    0.10000   0.00000   76088.98989   -0.10407 0.5000
   28:  38 10 29  0 38  9 30  1               76088.88582   76088.98997   -0.10415    0.10000   0.00000   76088.98989   -0.10407 0.5000
   29:  38 10 29  1 38  9 30  0               76089.56853   76089.56788    0.00064    0.10000   0.00000   76089.56781    0.00072 0.5000
   30:  38  9 29  1 38  8 30  0               76089.56853   76089.56773    0.00080    0.10000   0.00000   76089.56781    0.00072 0.5000
   31:  43 13 30  0 43 12 31  1               76145.69992   76145.80505   -0.10514    0.10000   0.00000
   32:  43 13 30  1 43 12 31  0               76146.36693   76146.37341   -0.00648    0.10000   0.00000
   33:  43 14 30  0 43 13 31  1               76145.69992   76145.84534   -0.14542    0.10000   0.00000
   34:  43 14 30  1 43 13 31  0               76146.36693   76146.41369   -0.04676    0.10000   0.00000
   35:  26  2 24  0 25  3 23  1               76990.32057   76990.29422    0.02635    0.10000   0.00000   76990.29422    0.02635 0.2500
   36:  26  3 24  0 25  2 23  1               76990.32057   76990.29422    0.02635    0.10000   0.00000   76990.29422    0.02635 0.2500
   37:  26  3 24  0 25  3 23  1               76990.32057   76990.29422    0.02635    0.10000   0.00000   76990.29422    0.02635 0.2500
   38:  26  2 24  0 25  2 23  1               76990.32057   76990.29422    0.02635    0.10000   0.00000   76990.29422    0.02635 0.2500
   39:  26  2 24  1 25  2 23  0               76990.91503   76990.89486    0.02017    0.10000   0.00000   76990.89486    0.02017 0.2500
   40:  26  2 24  1 25  3 23  0               76990.91503   76990.89486    0.02017    0.10000   0.00000   76990.89486    0.02017 0.2500
   41:  26  3 24  1 25  2 23  0               76990.91503   76990.89486    0.02017    0.10000   0.00000   76990.89486    0.02017 0.2500
   42:  26  3 24  1 25  3 23  0               76990.91503   76990.89486    0.02017    0.10000   0.00000   76990.89486    0.02017 0.2500
   43:  25  3 22  0 24  4 21  1               76993.40077   76993.32030    0.08048    0.10000   0.00000   76993.32031    0.08046 0.2500
   44:  25  4 22  0 24  3 21  1               76993.40077   76993.32032    0.08045    0.10000   0.00000   76993.32031    0.08046 0.2500
   45:  25  4 22  0 24  4 21  1               76993.40077   76993.32030    0.08047    0.10000   0.00000   76993.32031    0.08046 0.2500
   46:  25  3 22  0 24  3 21  1               76993.40077   76993.32032    0.08046    0.10000   0.00000   76993.32031    0.08046 0.2500
   47:  25  3 22  1 24  3 21  0               76994.15767   76993.92237    0.23530    0.10000   0.00000   76993.92236    0.23530 0.2500
   48:  25  3 22  1 24  4 21  0               76994.15767   76993.92235    0.23532    0.10000   0.00000   76993.92236    0.23530 0.2500
   49:  25  4 22  1 24  3 21  0               76994.15767   76993.92238    0.23529    0.10000   0.00000   76993.92236    0.23530 0.2500
   50:  25  4 22  1 24  4 21  0               76994.15767   76993.92236    0.23531    0.10000   0.00000   76993.92236    0.23530 0.2500
   51:  27  1 26  0 26  2 25  1               76993.40077   76993.50557   -0.10480    0.10000   0.00000   76993.50557   -0.10480 0.2500
   52:  27  2 26  0 26  1 25  1               76993.40077   76993.50557   -0.10480    0.10000   0.00000   76993.50557   -0.10480 0.2500
   53:  27  2 26  0 26  2 25  1               76993.40077   76993.50557   -0.10480    0.10000   0.00000   76993.50557   -0.10480 0.2500
   54:  27  1 26  0 26  1 25  1               76993.40077   76993.50557   -0.10480    0.10000   0.00000   76993.50557   -0.10480 0.2500
   55:  27  1 26  1 26  1 25  0               76994.15767   76994.10482    0.05284    0.10000   0.00000   76994.10482    0.05284 0.2500
   56:  27  1 26  1 26  2 25  0               76994.15767   76994.10482    0.05284    0.10000   0.00000   76994.10482    0.05284 0.2500
   57:  27  2 26  1 26  1 25  0               76994.15767   76994.10482    0.05284    0.10000   0.00000   76994.10482    0.05284 0.2500
   58:  27  2 26  1 26  2 25  0               76994.15767   76994.10482    0.05284    0.10000   0.00000   76994.10482    0.05284 0.2500
   59:  28  0 28  0 27  1 27  1               76999.16124   76999.24707   -0.08583    0.10000   0.00000   76999.24707   -0.08583 0.2500
   60:  28  1 28  0 27  0 27  1               76999.16124   76999.24707   -0.08583    0.10000   0.00000   76999.24707   -0.08583 0.2500
   61:  28  1 28  0 27  1 27  1               76999.16124   76999.24707   -0.08583    0.10000   0.00000   76999.24707   -0.08583 0.2500
   62:  28  0 28  0 27  0 27  1               76999.16124   76999.24707   -0.08583    0.10000   0.00000   76999.24707   -0.08583 0.2500
   63:  28  0 28  1 27  0 27  0               76999.80449   76999.84496   -0.04047    0.10000   0.00000   76999.84496   -0.04047 0.2500
   64:  28  0 28  1 27  1 27  0               76999.80449   76999.84496   -0.04047    0.10000   0.00000   76999.84496   -0.04047 0.2500
   65:  28  1 28  1 27  0 27  0               76999.80449   76999.84496   -0.04047    0.10000   0.00000   76999.84496   -0.04047 0.2500
   66:  28  1 28  1 27  1 27  0               76999.80449   76999.84496   -0.04047    0.10000   0.00000   76999.84496   -0.04047 0.2500
   67:  22  6 16  0 21  7 15  1               77164.08222   77164.18867   -0.10645    0.10000   0.00000
   68:  22  6 16  1 21  7 15  0               77164.70660   77164.79489   -0.08829    0.10000   0.00000
   69:  39 27 12  0 39 26 13  1               77201.81136   77201.79211    0.01926    0.10000   0.00000   77201.79254    0.01882 0.5000
   70:  39 27 13  0 39 26 14  1               77201.81136   77201.79298    0.01838    0.10000   0.00000   77201.79254    0.01882 0.5000
   71:  39 27 12  1 39 26 13  0               77202.29046   77202.37331   -0.08285    0.10000   0.00000   77202.37375   -0.08329 0.5000
   72:  39 27 13  1 39 26 14  0               77202.29046   77202.37418   -0.08373    0.10000   0.00000   77202.37375   -0.08329 0.5000
   73:  54 30 24  0 54 29 25  1               77655.26221   77655.41669   -0.15447    0.10000   0.00000   77655.38117   -0.11896 0.3333
   74:  38 27 11  0 38 26 12  1               77655.26221   77655.36332   -0.10110    0.10000   0.00000   77655.38117   -0.11896 0.3333
   75:  38 27 12  0 38 26 13  1               77655.26221   77655.36351   -0.10129    0.10000   0.00000   77655.38117   -0.11896 0.3333
   76:  38 27 12  1 38 26 13  0               77655.98536   77655.94666    0.03870    0.10000   0.00000   77655.95535    0.03001 0.3333
   77:  54 30 24  1 54 29 25  0               77655.98536   77655.97294    0.01242    0.10000   0.00000   77655.95535    0.03001 0.3333
   78:  38 27 11  1 38 26 12  0               77655.98536   77655.94647    0.03889    0.10000   0.00000   77655.95535    0.03001 0.3333
   79:  21  8 14  1 20  7 13  0               77822.69636   77822.51588    0.18048    0.10000   0.00000
   80:  37 27 10  0 37 26 11  1               78068.40272   78068.40937   -0.00665    0.10000   0.00000   78068.40939   -0.00667 0.5000
   81:  37 27 11  0 37 26 12  1               78068.40272   78068.40941   -0.00669    0.10000   0.00000   78068.40939   -0.00667 0.5000
   82:  37 27 11  1 37 26 12  0               78068.85205   78068.99449   -0.14243    0.10000   0.00000   78068.99447   -0.14241 0.5000
   83:  37 27 10  1 37 26 11  0               78068.85205   78068.99445   -0.14239    0.10000   0.00000   78068.99447   -0.14241 0.5000
   84:  61 25 36  1 61 24 37  0               78537.71056   78537.59572    0.11484    0.10000   0.00000
   85:  67 34 34  0 67 33 35  1               79433.43658   79433.48906   -0.05248    0.10000   0.00000
   86:  67 34 34  1 67 33 35  0               79434.01531   79434.03627   -0.02096    0.10000   0.00000
   87:  27  2 25  1 26  3 24  0               79692.06043   79692.20572   -0.14529    0.10000   0.00000   79692.20572   -0.14529 0.2500
   88:  27  3 25  1 26  2 24  0               79692.06043   79692.20572   -0.14529    0.10000   0.00000   79692.20572   -0.14529 0.2500
   89:  27  3 25  1 26  3 24  0               79692.06043   79692.20572   -0.14529    0.10000   0.00000   79692.20572   -0.14529 0.2500
   90:  27  2 25  1 26  2 24  0               79692.06043   79692.20572   -0.14529    0.10000   0.00000   79692.20572   -0.14529 0.2500
   91:  26  3 23  0 25  4 22  1               79693.47928   79693.67116   -0.19189    0.10000   0.00000   79693.67117   -0.19189 0.2500
   92:  26  4 23  0 25  3 22  1               79693.47928   79693.67117   -0.19189    0.10000   0.00000   79693.67117   -0.19189 0.2500
   93:  26  4 23  0 25  4 22  1               79693.47928   79693.67117   -0.19189    0.10000   0.00000   79693.67117   -0.19189 0.2500
   94:  26  3 23  0 25  3 22  1               79693.47928   79693.67117   -0.19189    0.10000   0.00000   79693.67117   -0.19189 0.2500
   95:  26  3 23  1 25  3 22  0               79694.22195   79694.27167   -0.04972    0.10000   0.00000   79694.27167   -0.04972 0.2500
   96:  26  3 23  1 25  4 22  0               79694.22195   79694.27167   -0.04972    0.10000   0.00000   79694.27167   -0.04972 0.2500
   97:  26  4 23  1 25  3 22  0               79694.22195   79694.27167   -0.04972    0.10000   0.00000   79694.27167   -0.04972 0.2500
   98:  26  4 23  1 25  4 22  0               79694.22195   79694.27167   -0.04972    0.10000   0.00000   79694.27167   -0.04972 0.2500
   99:  28  1 27  0 27  2 26  1               79695.17137   79695.12006    0.05131    0.10000   0.00000   79695.12006    0.05131 0.2500
  100:  28  2 27  0 27  1 26  1               79695.17137   79695.12006    0.05131    0.10000   0.00000   79695.12006    0.05131 0.2500
  101:  28  2 27  0 27  2 26  1               79695.17137   79695.12006    0.05131    0.10000   0.00000   79695.12006    0.05131 0.2500
  102:  28  1 27  0 27  1 26  1               79695.17137   79695.12006    0.05131    0.10000   0.00000   79695.12006    0.05131 0.2500
  103:  28  1 27  1 27  2 26  0               79695.70832   79695.71772   -0.00939    0.10000   0.00000   79695.71772   -0.00939 0.2500
  104:  28  2 27  1 27  1 26  0               79695.70832   79695.71772   -0.00939    0.10000   0.00000   79695.71772   -0.00939 0.2500
  105:  28  2 27  1 27  2 26  0               79695.70832   79695.71772   -0.00939    0.10000   0.00000   79695.71772   -0.00939 0.2500
  106:  28  1 27  1 27  1 26  0               79695.70832   79695.71772   -0.00939    0.10000   0.00000   79695.71772   -0.00939 0.2500
  107:  29  0 29  0 28  1 28  1               79700.84256   79700.92962   -0.08706    0.10000   0.00000   79700.92962   -0.08706 0.2500
  108:  29  1 29  0 28  0 28  1               79700.84256   79700.92962   -0.08706    0.10000   0.00000   79700.92962   -0.08706 0.2500
  109:  29  1 29  0 28  1 28  1               79700.84256   79700.92962   -0.08706    0.10000   0.00000   79700.92962   -0.08706 0.2500
  110:  29  0 29  0 28  0 28  1               79700.84256   79700.92962   -0.08706    0.10000   0.00000   79700.92962   -0.08706 0.2500
  111:  29  0 29  1 28  0 28  0               79701.28338   79701.52591   -0.24252    0.10000   0.00000   79701.52591   -0.24252 0.2500
  112:  29  0 29  1 28  1 28  0               79701.28338   79701.52591   -0.24252    0.10000   0.00000   79701.52591   -0.24252 0.2500
  113:  29  1 29  1 28  0 28  0               79701.28338   79701.52591   -0.24252    0.10000   0.00000   79701.52591   -0.24252 0.2500
  114:  29  1 29  1 28  1 28  0               79701.28338   79701.52591   -0.24252    0.10000   0.00000   79701.52591   -0.24252 0.2500
  115:  25  4 21  0 24  5 20  1               79707.80068   79707.76269    0.03799    0.10000   0.00000   79707.76318    0.03750 0.2500
  116:  25  5 21  0 24  5 20  1               79707.80068   79707.76289    0.03778    0.10000   0.00000   79707.76318    0.03750 0.2500
  117:  25  4 21  0 24  4 20  1               79707.80068   79707.76346    0.03721    0.10000   0.00000   79707.76318    0.03750 0.2500
  118:  25  5 21  0 24  4 20  1               79707.80068   79707.76367    0.03701    0.10000   0.00000   79707.76318    0.03750 0.2500
  119:  60 32 29  0 60 31 30  1               79774.18948   79774.32125   -0.13177    0.10000   0.00000
  120:  60 32 29  1 60 31 30  0               79774.81817   79774.87170   -0.05353    0.10000   0.00000
  121:  23  6 17  1 22  7 16  0               79841.09843   79841.24523   -0.14680    0.10000   0.00000
  122:  23  7 17  0 22  6 16  1               79847.04257   79847.17666   -0.13409    0.10000   0.00000
  123:  37  7 30  0 37  6 31  1               79850.49459   79850.58393   -0.08934    0.10000   0.00000   79850.58393   -0.08934 0.5000
  124:  37  8 30  0 37  7 31  1               79850.49459   79850.58393   -0.08934    0.10000   0.00000   79850.58393   -0.08934 0.5000
  125:  51 18 33  0 51 17 34  1               80023.11264   80023.10474    0.00790    0.10000   0.00000
  126:  51 18 33  1 51 17 34  0               80023.55879   80023.65949   -0.10070    0.10000   0.00000
  127:  46 29 17  0 46 28 18  1               80736.09766   80735.94374    0.15392    0.10000   0.00000   80735.97188    0.12578 0.5000
  128:  46 29 18  0 46 28 19  1               80736.09766   80736.00002    0.09764    0.10000   0.00000   80735.97188    0.12578 0.5000
  129:  14 10  5  1 13  9  4  0               80950.48459   80950.55966   -0.07507    0.10000   0.00000
  130:  41 10 31  0 41  9 32  1               81021.17605   81021.23847   -0.06242    0.10000   0.00000   81021.23851   -0.06246 0.5000
  131:  41 11 31  0 41 10 32  1               81021.17605   81021.23855   -0.06250    0.10000   0.00000   81021.23851   -0.06246 0.5000
  132:  41 11 31  1 41 10 32  0               81021.93407   81021.81084    0.12323    0.10000   0.00000   81021.81080    0.12327 0.5000
  133:  41 10 31  1 41  9 32  0               81021.93407   81021.81076    0.12331    0.10000   0.00000   81021.81080    0.12327 0.5000
  134:  77 37 41  0 77 36 42  1               81022.93811   81023.19646   -0.25835    0.10000   0.00000
  135:  77 37 41  1 77 36 42  0               81023.68551   81023.75184   -0.06633    0.10000   0.00000
  136:  38 28 10  0 38 27 11  1               81172.28689   81172.39877   -0.11188    0.10000   0.00000   81172.39878   -0.11189 0.5000
  137:  38 28 11  0 38 27 12  1               81172.28689   81172.39878   -0.11189    0.10000   0.00000   81172.39878   -0.11189 0.5000
  138:  38 28 11  1 38 27 12  0               81172.96844   81172.98283   -0.01439    0.10000   0.00000   81172.98283   -0.01439 0.5000
  139:  38 28 10  1 38 27 11  0               81172.96844   81172.98282   -0.01438    0.10000   0.00000   81172.98283   -0.01439 0.5000
  140:  78 37 42  0 78 36 43  1               81273.30458   81273.23673    0.06785    0.10000   0.00000
  141:  45 29 16  0 45 28 17  1               81383.34196   81383.46763   -0.12568    0.10000   0.00000   81383.47533   -0.13337 0.5000
  142:  45 29 17  0 45 28 18  1               81383.34196   81383.48302   -0.14106    0.10000   0.00000   81383.47533   -0.13337 0.5000
  143:  45 29 17  1 45 28 18  0               81384.01091   81384.05463   -0.04373    0.10000   0.00000   81384.04694   -0.03603 0.5000
  144:  45 29 16  1 45 28 17  0               81384.01091   81384.03925   -0.02834    0.10000   0.00000   81384.04694   -0.03603 0.5000
  145:  40  9 31  0 40  8 32  1               81585.79091   81585.74437    0.04654    0.10000   0.00000   81585.73855    0.05236 0.3333
  146:  40 10 31  0 40  9 32  1               81585.79091   81585.74439    0.04652    0.10000   0.00000   81585.73855    0.05236 0.3333
  147:  11  7  5  0 10  4  6  1               81585.79091   81585.72689    0.06402    0.10000   0.00000   81585.73855    0.05236 0.3333
  148:  11  7  5  1 10  4  6  0               81586.39874   81586.34555    0.05319    0.10000   0.00000   81586.32761    0.07114 0.3333
  149:  40  9 31  1 40  8 32  0               81586.39874   81586.31863    0.08012    0.10000   0.00000   81586.32761    0.07114 0.3333
  150:  40 10 31  1 40  9 32  0               81586.39874   81586.31864    0.08010    0.10000   0.00000   81586.32761    0.07114 0.3333
  151:  45 13 32  1 45 12 33  0               81805.31208   81805.33650   -0.02442    0.10000   0.00000   81805.33858   -0.02650 0.5000
  152:  45 14 32  1 45 13 33  0               81805.31208   81805.34065   -0.02858    0.10000   0.00000   81805.33858   -0.02650 0.5000
  153:  62 25 37  0 62 24 38  1               82227.36101   82227.35069    0.01032    0.10000   0.00000
  154:  56 21 35  0 56 20 36  1               82337.21661   82337.27874   -0.06213    0.10000   0.00000
  155:  28  2 26  0 27  3 25  1               82392.87102   82392.94763   -0.07661    0.10000   0.00000   82392.94763   -0.07661 0.2500
  156:  28  3 26  0 27  2 25  1               82392.87102   82392.94763   -0.07661    0.10000   0.00000   82392.94763   -0.07661 0.2500
  157:  28  3 26  0 27  3 25  1               82392.87102   82392.94763   -0.07661    0.10000   0.00000   82392.94763   -0.07661 0.2500
  158:  28  2 26  0 27  2 25  1               82392.87102   82392.94763   -0.07661    0.10000   0.00000   82392.94763   -0.07661 0.2500
  159:  28  2 26  1 27  2 25  0               82393.47593   82393.54509   -0.06916    0.10000   0.00000   82393.54509   -0.06916 0.2500
  160:  28  2 26  1 27  3 25  0               82393.47593   82393.54509   -0.06916    0.10000   0.00000   82393.54509   -0.06916 0.2500
  161:  28  3 26  1 27  2 25  0               82393.47593   82393.54509   -0.06916    0.10000   0.00000   82393.54509   -0.06916 0.2500
  162:  28  3 26  1 27  3 25  0               82393.47593   82393.54509   -0.06916    0.10000   0.00000   82393.54509   -0.06916 0.2500
  163:  27  3 24  0 26  4 23  1               82394.16006   82394.18479   -0.02474    0.10000   0.00000   82394.18480   -0.02474 0.2500
  164:  27  4 24  0 26  3 23  1               82394.16006   82394.18480   -0.02474    0.10000   0.00000   82394.18480   -0.02474 0.2500
  165:  27  4 24  0 26  4 23  1               82394.16006   82394.18479   -0.02474    0.10000   0.00000   82394.18480   -0.02474 0.2500
  166:  27  3 24  0 26  3 23  1               82394.16006   82394.18480   -0.02474    0.10000   0.00000   82394.18480   -0.02474 0.2500
  167:  27  3 24  1 26  3 23  0               82394.74411   82394.78371   -0.03960    0.10000   0.00000   82394.78371   -0.03960 0.2500
  168:  27  3 24  1 26  4 23  0               82394.74411   82394.78371   -0.03960    0.10000   0.00000   82394.78371   -0.03960 0.2500
  169:  27  4 24  1 26  3 23  0               82394.74411   82394.78371   -0.03960    0.10000   0.00000   82394.78371   -0.03960 0.2500
  170:  27  4 24  1 26  4 23  0               82394.74411   82394.78371   -0.03960    0.10000   0.00000   82394.78371   -0.03960 0.2500
  171:  29  1 28  0 28  2 27  1               82396.79015   82396.72591    0.06425    0.10000   0.00000   82396.72591    0.06425 0.2500
  172:  29  2 28  0 28  1 27  1               82396.79015   82396.72591    0.06425    0.10000   0.00000   82396.72591    0.06425 0.2500
  173:  29  2 28  0 28  2 27  1               82396.79015   82396.72591    0.06425    0.10000   0.00000   82396.72591    0.06425 0.2500
  174:  29  1 28  0 28  1 27  1               82396.79015   82396.72591    0.06425    0.10000   0.00000   82396.72591    0.06425 0.2500
  175:  29  1 28  1 28  1 27  0               82397.40212   82397.32194    0.08018    0.10000   0.00000   82397.32194    0.08018 0.2500
  176:  29  1 28  1 28  2 27  0               82397.40212   82397.32194    0.08018    0.10000   0.00000   82397.32194    0.08018 0.2500
  177:  29  2 28  1 28  1 27  0               82397.40212   82397.32194    0.08018    0.10000   0.00000   82397.32194    0.08018 0.2500
  178:  29  2 28  1 28  2 27  0               82397.40212   82397.32194    0.08018    0.10000   0.00000   82397.32194    0.08018 0.2500
  179:  30  0 30  0 29  1 29  1               82402.63573   82402.59610    0.03963    0.10000   0.00000   82402.59610    0.03963 0.2500
  180:  30  1 30  0 29  0 29  1               82402.63573   82402.59610    0.03963    0.10000   0.00000   82402.59610    0.03963 0.2500
  181:  30  1 30  0 29  1 29  1               82402.63573   82402.59610    0.03963    0.10000   0.00000   82402.59610    0.03963 0.2500
  182:  30  0 30  0 29  0 29  1               82402.63573   82402.59610    0.03963    0.10000   0.00000   82402.59610    0.03963 0.2500
  183:  30  0 30  1 29  0 29  0               82403.13755   82403.19076   -0.05321    0.10000   0.00000   82403.19076   -0.05321 0.2500
  184:  30  0 30  1 29  1 29  0               82403.13755   82403.19076   -0.05321    0.10000   0.00000   82403.19076   -0.05321 0.2500
  185:  30  1 30  1 29  0 29  0               82403.13755   82403.19076   -0.05321    0.10000   0.00000   82403.19076   -0.05321 0.2500
  186:  30  1 30  1 29  1 29  0               82403.13755   82403.19076   -0.05321    0.10000   0.00000   82403.19076   -0.05321 0.2500
  187:  54 31 23  1 54 30 24  0               82419.24048   82419.32556   -0.08508    0.10000   0.00000
  188:  43 29 14  0 43 28 15  1               82517.92498   82517.93017   -0.00520    0.10000   0.00000   82517.93066   -0.00569 0.5000
  189:  43 29 15  0 43 28 16  1               82517.92498   82517.93115   -0.00618    0.10000   0.00000   82517.93066   -0.00569 0.5000
  190:  38  7 31  0 38  6 32  1               82572.81460   82572.85634   -0.04174    0.10000   0.00000   82572.85634   -0.04174 0.5000
  191:  38  8 31  0 38  7 32  1               82572.81460   82572.85634   -0.04174    0.10000   0.00000   82572.85634   -0.04174 0.5000
  192:  38  8 31  1 38  7 32  0               82573.49368   82573.43457    0.05911    0.10000   0.00000   82573.43457    0.05911 0.5000
  193:  38  7 31  1 38  6 32  0               82573.49368   82573.43457    0.05911    0.10000   0.00000   82573.43457    0.05911 0.5000
  194:  23  7 16  0 22  8 15  1               82667.88957   82667.95265   -0.06308    0.10000   0.00000
  195:  23  7 16  1 22  8 15  0               82668.54157   82668.55734   -0.01577    0.10000   0.00000
  196:  37  6 31  0 37  5 32  1               83003.41314   83003.52281   -0.10967    0.10000   0.00000   83003.52281   -0.10967 0.5000
  197:  37  7 31  0 37  6 32  1               83003.41314   83003.52281   -0.10967    0.10000   0.00000   83003.52281   -0.10967 0.5000
  198:  37  7 31  1 37  6 32  0               83004.11805   83004.10305    0.01500    0.10000   0.00000   83004.10305    0.01500 0.5000
  199:  37  6 31  1 37  5 32  0               83004.11805   83004.10305    0.01500    0.10000   0.00000   83004.10305    0.01500 0.5000
  200:  42 29 13  0 42 28 14  1               83014.73873   83014.77124   -0.03251    0.10000   0.00000
  201:  48 15 33  0 48 14 34  1               83031.47028   83031.41485    0.05543    0.10000   0.00000   83031.42962    0.04066 0.5000
  202:  48 16 33  0 48 15 34  1               83031.47028   83031.44439    0.02589    0.10000   0.00000   83031.42962    0.04066 0.5000
  203:  48 16 33  1 48 15 34  0               83032.08729   83032.00399    0.08330    0.10000   0.00000   83031.98922    0.09807 0.5000
  204:  48 15 33  1 48 14 34  0               83032.08729   83031.97445    0.11283    0.10000   0.00000   83031.98922    0.09807 0.5000
  205:  21  9 13  0 20  8 12  1               83144.87782   83144.90041   -0.02259    0.10000   0.00000
  206:  43 11 32  0 43 10 33  1               83177.64089   83177.70573   -0.06484    0.10000   0.00000   83177.70580   -0.06492 0.5000
  207:  43 12 32  0 43 11 33  1               83177.64089   83177.70588   -0.06499    0.10000   0.00000   83177.70580   -0.06492 0.5000
  208:  43 12 32  1 43 11 33  0               83178.28415   83178.27444    0.00972    0.10000   0.00000   83178.27436    0.00979 0.5000
  209:  43 11 32  1 43 10 33  0               83178.28415   83178.27429    0.00986    0.10000   0.00000   83178.27436    0.00979 0.5000
  210:  53 31 22  0 53 30 23  1               83408.68173   83408.82743   -0.14570    0.10000   0.00000
  211:  41 29 12  0 41 28 13  1               83470.21464   83470.19270    0.02194    0.10000   0.00000   83470.48238   -0.26773 0.2500
  212:  41 29 13  0 41 28 14  1               83470.21464   83470.19275    0.02189    0.10000   0.00000   83470.48238   -0.26773 0.2500
  213:  41 29 13  1 41 28 14  0               83470.21464   83470.77205   -0.55741    0.10000   0.00000   83470.48238   -0.26773 0.2500
  214:  41 29 12  1 41 28 13  0               83470.21464   83470.77200   -0.55736    0.10000   0.00000   83470.48238   -0.26773 0.2500
  215:  68 35 34  0 68 34 35  1               83538.31807   83538.34092   -0.02285    0.10000   0.00000
  216:  64 26 38  1 64 25 39  0               83741.72600   83741.77935   -0.05335    0.10000   0.00000
  217:  35  4 31  0 35  3 32  1               83755.90455   83755.84321    0.06134    0.10000   0.00000   83755.84321    0.06134 0.5000
  218:  35  5 31  0 35  4 32  1               83755.90455   83755.84321    0.06134    0.10000   0.00000   83755.84321    0.06134 0.5000
  219:  35  5 31  1 35  4 32  0               83756.60910   83756.42749    0.18161    0.10000   0.00000   83756.42749    0.18161 0.5000
  220:  35  4 31  1 35  3 32  0               83756.60910   83756.42749    0.18161    0.10000   0.00000   83756.42749    0.18161 0.5000
  221:  42 10 32  0 42  9 33  1               83777.85094   83777.87960   -0.02867    0.10000   0.00000   83777.87962   -0.02868 0.5000
  222:  42 11 32  0 42 10 33  1               83777.85094   83777.87963   -0.02869    0.10000   0.00000   83777.87962   -0.02868 0.5000
  223:  42 11 32  1 42 10 33  0               83778.47161   83778.45011    0.02150    0.10000   0.00000   83778.45010    0.02151 0.5000
  224:  42 10 32  1 42  9 33  0               83778.47161   83778.45009    0.02152    0.10000   0.00000   83778.45010    0.02151 0.5000
  225:  47 14 33  1 47 13 34  0               83859.86514   83859.94764   -0.08250    0.10000   0.00000   83859.95085   -0.08571 0.5000
  226:  47 15 33  1 47 14 34  0               83859.86514   83859.95406   -0.08893    0.10000   0.00000   83859.95085   -0.08571 0.5000
  227:  40 29 11  0 40 28 12  1               83887.57991   83887.68918   -0.10927    0.10000   0.00000   83887.68919   -0.10927 0.5000
  228:  40 29 12  0 40 28 13  1               83887.57991   83887.68919   -0.10928    0.10000   0.00000   83887.68919   -0.10927 0.5000
  229:  64 27 38  0 64 26 39  1               83959.26165   83959.24649    0.01516    0.10000   0.00000
  230:  14 11  4  0 13 10  3  1               84080.91701   84080.87799    0.03902    0.10000   0.00000
  231:  14 11  4  1 13 10  3  0               84081.56605   84081.49426    0.07179    0.10000   0.00000
  232:  61 25 37  0 61 24 38  1               84185.08281   84184.99670    0.08610    0.10000   0.00000
  233:  41  9 32  0 41  8 33  1               84327.64099   84327.62126    0.01973    0.10000   0.00000   84327.62126    0.01973 0.5000
  234:  41 10 32  0 41  9 33  1               84327.64099   84327.62126    0.01973    0.10000   0.00000   84327.62126    0.01973 0.5000
  235:  41 10 32  1 41  9 33  0               84328.06535   84328.19370   -0.12835    0.10000   0.00000   84328.19370   -0.12835 0.5000
  236:  41  9 32  1 41  8 33  0               84328.06535   84328.19369   -0.12835    0.10000   0.00000   84328.19370   -0.12835 0.5000
  237:  22  9 14  0 21  8 13  1               84330.25878   84330.51026   -0.25148    0.10000   0.00000
  238:  22  9 14  1 21  8 13  0               84331.08940   84331.11628   -0.02688    0.10000   0.00000
  239:  15 10  6  1 14  9  5  0               84517.82364   84517.84356   -0.01992    0.10000   0.00000
  240:  46 30 16  1 46 29 17  0               84597.16502   84597.19036   -0.02534    0.10000   0.00000   84597.19239   -0.02737 0.5000
  241:  46 30 17  1 46 29 18  0               84597.16502   84597.19441   -0.02940    0.10000   0.00000   84597.19239   -0.02737 0.5000
  242:  38 29  9  0 38 28 10  1               84620.86089   84620.94608   -0.08519    0.10000   0.00000   84620.94608   -0.08519 0.5000
  243:  38 29 10  0 38 28 11  1               84620.86089   84620.94608   -0.08519    0.10000   0.00000   84620.94608   -0.08519 0.5000
  244:  38 29  9  1 38 28 10  0               84621.52796   84621.53108   -0.00312    0.10000   0.00000   84621.53108   -0.00312 0.5000
  245:  38 29 10  1 38 28 11  0               84621.52796   84621.53108   -0.00312    0.10000   0.00000   84621.53108   -0.00312 0.5000
  246:  37 29  8  0 37 28  9  1               84941.93354   84941.94261   -0.00907    0.10000   0.00000   84941.94261   -0.00907 0.5000
  247:  37 29  9  0 37 28 10  1               84941.93354   84941.94261   -0.00907    0.10000   0.00000   84941.94261   -0.00907 0.5000
  248:  37 29  9  1 37 28 10  0               84942.32023   84942.52949   -0.20926    0.10000   0.00000   84942.52949   -0.20926 0.5000
  249:  37 29  8  1 37 28  9  0               84942.32023   84942.52949   -0.20926    0.10000   0.00000   84942.52949   -0.20926 0.5000
  250:  60 33 27  0 60 32 28  1               84980.72767   84980.71751    0.01016    0.10000   0.00000
  251:  60 33 28  0 60 32 29  1               85015.88597   85015.86366    0.02231    0.10000   0.00000
  252:  29  2 27  0 28  3 26  1               85094.27075   85094.30946   -0.03871    0.10000   0.00000   85094.30946   -0.03871 0.2500
  253:  29  3 27  0 28  2 26  1               85094.27075   85094.30946   -0.03871    0.10000   0.00000   85094.30946   -0.03871 0.2500
  254:  29  3 27  0 28  3 26  1               85094.27075   85094.30946   -0.03871    0.10000   0.00000   85094.30946   -0.03871 0.2500
  255:  29  2 27  0 28  2 26  1               85094.27075   85094.30946   -0.03871    0.10000   0.00000   85094.30946   -0.03871 0.2500
  256:  29  2 27  1 28  2 26  0               85094.86161   85094.90528   -0.04367    0.10000   0.00000   85094.86737   -0.00577 0.1250
  257:  29  2 27  1 28  3 26  0               85094.86161   85094.90528   -0.04367    0.10000   0.00000   85094.86737   -0.00577 0.1250
  258:  29  3 27  1 28  2 26  0               85094.86161   85094.90528   -0.04367    0.10000   0.00000   85094.86737   -0.00577 0.1250
  259:  29  3 27  1 28  3 26  0               85094.86161   85094.90528   -0.04367    0.10000   0.00000   85094.86737   -0.00577 0.1250
  260:  28  3 25  0 27  4 24  1               85094.86161   85094.82947    0.03214    0.10000   0.00000   85094.86737   -0.00577 0.1250
  261:  28  4 25  0 27  3 24  1               85094.86161   85094.82947    0.03214    0.10000   0.00000   85094.86737   -0.00577 0.1250
  262:  28  4 25  0 27  4 24  1               85094.86161   85094.82947    0.03214    0.10000   0.00000   85094.86737   -0.00577 0.1250
  263:  28  3 25  0 27  3 24  1               85094.86161   85094.82947    0.03214    0.10000   0.00000   85094.86737   -0.00577 0.1250
  264:  30  1 29  0 29  2 28  1               85098.34097   85098.32138    0.01959    0.10000   0.00000   85098.32138    0.01959 0.2500
  265:  30  2 29  0 29  1 28  1               85098.34097   85098.32138    0.01959    0.10000   0.00000   85098.32138    0.01959 0.2500
  266:  30  2 29  0 29  2 28  1               85098.34097   85098.32138    0.01959    0.10000   0.00000   85098.32138    0.01959 0.2500
  267:  30  1 29  0 29  1 28  1               85098.34097   85098.32138    0.01959    0.10000   0.00000   85098.32138    0.01959 0.2500
  268:  30  1 29  1 29  1 28  0               85098.91713   85098.91577    0.00136    0.10000   0.00000   85098.91577    0.00136 0.2500
  269:  30  1 29  1 29  2 28  0               85098.91713   85098.91577    0.00136    0.10000   0.00000   85098.91577    0.00136 0.2500
  270:  30  2 29  1 29  1 28  0               85098.91713   85098.91577    0.00136    0.10000   0.00000   85098.91577    0.00136 0.2500
  271:  30  2 29  1 29  2 28  0               85098.91713   85098.91577    0.00136    0.10000   0.00000   85098.91577    0.00136 0.2500
  272:  31  0 31  0 30  1 30  1               85104.21276   85104.24586   -0.03310    0.10000   0.00000   85104.24586   -0.03310 0.2500
  273:  31  1 31  0 30  0 30  1               85104.21276   85104.24586   -0.03310    0.10000   0.00000   85104.24586   -0.03310 0.2500
  274:  31  1 31  0 30  1 30  1               85104.21276   85104.24586   -0.03310    0.10000   0.00000   85104.24586   -0.03310 0.2500
  275:  31  0 31  0 30  0 30  1               85104.21276   85104.24586   -0.03310    0.10000   0.00000   85104.24586   -0.03310 0.2500
  276:  31  0 31  1 30  0 30  0               85104.76507   85104.83887   -0.07380    0.10000   0.00000   85104.80397   -0.03890 0.1250
  277:  31  0 31  1 30  1 30  0               85104.76507   85104.83887   -0.07380    0.10000   0.00000   85104.80397   -0.03890 0.1250
  278:  31  1 31  1 30  0 30  0               85104.76507   85104.83887   -0.07380    0.10000   0.00000   85104.80397   -0.03890 0.1250
  279:  31  1 31  1 30  1 30  0               85104.76507   85104.83887   -0.07380    0.10000   0.00000   85104.80397   -0.03890 0.1250
  280:  27  4 23  0 26  5 22  1               85104.76507   85104.76904   -0.00397    0.10000   0.00000   85104.80397   -0.03890 0.1250
  281:  27  5 23  0 26  4 22  1               85104.76507   85104.76911   -0.00404    0.10000   0.00000   85104.80397   -0.03890 0.1250
  282:  27  5 23  0 26  5 22  1               85104.76507   85104.76906   -0.00399    0.10000   0.00000   85104.80397   -0.03890 0.1250
  283:  27  4 23  0 26  4 22  1               85104.76507   85104.76910   -0.00403    0.10000   0.00000   85104.80397   -0.03890 0.1250
  284:  27  4 23  1 26  4 22  0               85105.39871   85105.36787    0.03084    0.10000   0.00000   85105.36785    0.03086 0.2500
  285:  27  4 23  1 26  5 22  0               85105.39871   85105.36782    0.03089    0.10000   0.00000   85105.36785    0.03086 0.2500
  286:  27  5 23  1 26  4 22  0               85105.39871   85105.36789    0.03083    0.10000   0.00000   85105.36785    0.03086 0.2500
  287:  27  5 23  1 26  5 22  0               85105.39871   85105.36783    0.03088    0.10000   0.00000   85105.36785    0.03086 0.2500
  288:  45 30 15  0 45 29 16  1               85160.09261   85160.02283    0.06978    0.10000   0.00000   85160.02334    0.06927 0.5000
  289:  45 30 16  0 45 29 17  1               85160.09261   85160.02385    0.06876    0.10000   0.00000   85160.02334    0.06927 0.5000
  290:  45 30 16  1 45 29 17  0               85160.80734   85160.59669    0.21065    0.10000   0.00000   85160.59618    0.21116 0.5000
  291:  45 30 15  1 45 29 16  0               85160.80734   85160.59567    0.21167    0.10000   0.00000   85160.59618    0.21116 0.5000
  292:  39  7 32  0 39  6 33  1               85292.97236   85293.00578   -0.03342    0.10000   0.00000   85293.00578   -0.03342 0.5000
  293:  39  8 32  0 39  7 33  1               85292.97236   85293.00578   -0.03342    0.10000   0.00000   85293.00578   -0.03342 0.5000
  294:  39  8 32  1 39  7 33  0               85293.67554   85293.58219    0.09334    0.10000   0.00000   85293.58219    0.09334 0.5000
  295:  39  7 32  1 39  6 33  0               85293.67554   85293.58219    0.09334    0.10000   0.00000   85293.58219    0.09334 0.5000
  296:  23  8 15  0 22  9 14  1               85307.46375   85307.45812    0.00563    0.10000   0.00000
  297:  23  8 15  1 22  9 14  0               85308.24604   85308.06272    0.18332    0.10000   0.00000
  298:  45 12 33  0 45 11 34  1               85309.83194   85309.80067    0.03126    0.10000   0.00000   85309.80080    0.03114 0.5000
  299:  45 13 33  0 45 12 34  1               85309.83194   85309.80092    0.03102    0.10000   0.00000   85309.80080    0.03114 0.5000
  300:  45 12 33  1 45 11 34  0               85310.40836   85310.36559    0.04277    0.10000   0.00000   85310.36572    0.04264 0.5000
  301:  45 13 33  1 45 12 34  0               85310.40836   85310.36584    0.04252    0.10000   0.00000   85310.36572    0.04264 0.5000
  302:  24  7 17  0 23  8 16  1               85342.90419   85342.68500    0.21919    0.10000   0.00000
  303:  57 22 36  0 57 21 37  1               85475.81935   85475.95409   -0.13474    0.10000   0.00000
  304:  57 22 36  1 57 21 37  0               85476.42308   85476.50123   -0.07815    0.10000   0.00000
  305:  60 23 37  0 60 22 38  1               85773.37011   85773.37042   -0.00031    0.10000   0.00000
  306:  50 31 19  0 50 30 20  1               85883.31521   85883.22547    0.08973    0.10000   0.00000   85883.25224    0.06297 0.5000
  307:  50 31 20  0 50 30 21  1               85883.31521   85883.27900    0.03621    0.10000   0.00000   85883.25224    0.06297 0.5000
  308:  50 31 19  1 50 30 20  0               85883.80640   85883.79049    0.01591    0.10000   0.00000   85883.81725   -0.01085 0.5000
  309:  50 31 20  1 50 30 21  0               85883.80640   85883.84402   -0.03761    0.10000   0.00000   85883.81725   -0.01085 0.5000
  310:  49 15 34  1 49 14 35  0               85890.52819   85890.52949   -0.00130    0.10000   0.00000   85890.53435   -0.00616 0.5000
  311:  49 16 34  1 49 15 35  0               85890.52819   85890.53921   -0.01102    0.10000   0.00000   85890.53435   -0.00616 0.5000
  312:  55 32 24  0 55 31 25  1               85910.60471   85910.43349    0.17121    0.10000   0.00000
  313:  55 32 24  1 55 31 25  0               85911.17090   85910.99167    0.17924    0.10000   0.00000
  314:  63 34 29  0 63 33 30  1               85987.72704   85987.66868    0.05835    0.10000   0.00000
  315:  63 34 29  1 63 33 30  0               85988.20685   85988.22008   -0.01323    0.10000   0.00000
  316:  63 34 30  0 63 33 31  1               86070.89980   86070.90163   -0.00183    0.10000   0.00000
  317:  63 34 30  1 63 33 31  0               86071.60627   86071.45305    0.15322    0.10000   0.00000
  318:  23  9 15  0 22  8 14  1               86213.59854   86213.56946    0.02909    0.10000   0.00000
  319:  13 13  1  0 12 12  0  1               86489.68075   86489.69107   -0.01032    0.10000   0.00000   86489.69108   -0.01033 0.5000
  320:  13 13  0  0 12 12  1  1               86489.68075   86489.69109   -0.01034    0.10000   0.00000   86489.69108   -0.01033 0.5000
  321:  13 13  1  1 12 12  0  0               86490.31944   86490.30854    0.01090    0.10000   0.00000   86490.30855    0.01089 0.5000
  322:  13 13  0  1 12 12  1  0               86490.31944   86490.30856    0.01088    0.10000   0.00000   86490.30855    0.01089 0.5000
  323:  43 10 33  0 43  9 34  1               86529.62072   86529.56030    0.06042    0.10000   0.00000   86529.56030    0.06041 0.5000
  324:  43 11 33  0 43 10 34  1               86529.62072   86529.56031    0.06041    0.10000   0.00000   86529.56030    0.06041 0.5000
  325:  43 11 33  1 43 10 34  0               86530.02610   86530.12900   -0.10290    0.10000   0.00000   86530.12899   -0.10290 0.5000
  326:  43 10 33  1 43  9 34  0               86530.02610   86530.12899   -0.10289    0.10000   0.00000   86530.12899   -0.10290 0.5000
  327:  16  9  7  0 15  8  8  1               86570.87199   86570.80439    0.06761    0.10000   0.00000
  328:  16  9  7  1 15  8  8  0               86571.43743   86571.41826    0.01917    0.10000   0.00000
  329:  42 30 12  0 42 29 13  1               86590.92235   86591.01289   -0.09054    0.10000   0.00000   86591.01289   -0.09055 0.5000
  330:  42 30 13  0 42 29 14  1               86590.92235   86591.01290   -0.09055    0.10000   0.00000   86591.01289   -0.09055 0.5000
  331:  66 35 31  0 66 34 32  1               86768.22010   86768.18771    0.03239    0.10000   0.00000
  332:  52 17 35  0 52 16 36  1               86983.91960   86984.00363   -0.08403    0.10000   0.00000   86984.03465   -0.11505 0.5000
  333:  52 18 35  0 52 17 36  1               86983.91960   86984.06566   -0.14606    0.10000   0.00000   86984.03465   -0.11505 0.5000
  334:  52 18 35  1 52 17 36  0               86984.70111   86984.61905    0.08206    0.10000   0.00000   86984.58803    0.11308 0.5000
  335:  52 17 35  1 52 16 36  0               86984.70111   86984.55702    0.14410    0.10000   0.00000   86984.58803    0.11308 0.5000
  336:  41 30 11  1 41 29 12  0               86993.86810   86993.84744    0.02066    0.10000   0.00000   86993.84744    0.02066 0.5000
  337:  41 30 12  1 41 29 13  0               86993.86810   86993.84744    0.02066    0.10000   0.00000   86993.84744    0.02066 0.5000
  338:  42  9 33  0 42  8 34  1               87065.74113   87065.81816   -0.07704    0.10000   0.00000   87065.81816   -0.07704 0.5000
  339:  42 10 33  0 42  9 34  1               87065.74113   87065.81816   -0.07704    0.10000   0.00000   87065.81816   -0.07704 0.5000
  340:  42 10 33  1 42  9 34  0               87066.47259   87066.38880    0.08379    0.10000   0.00000   87066.38880    0.08379 0.5000
  341:  42  9 33  1 42  8 34  0               87066.47259   87066.38880    0.08379    0.10000   0.00000   87066.38880    0.08379 0.5000
  342:  14 12  3  0 13 11  2  1               87154.42325   87154.51268   -0.08943    0.10000   0.00000   87154.53247   -0.10921 0.5000
  343:  14 12  2  0 13 11  3  1               87154.42325   87154.55225   -0.12899    0.10000   0.00000   87154.53247   -0.10921 0.5000
  344:  14 12  2  1 13 11  3  0               87155.12420   87155.16862   -0.04443    0.10000   0.00000   87155.14884   -0.02465 0.5000
  345:  14 12  3  1 13 11  2  0               87155.12420   87155.12906   -0.00486    0.10000   0.00000   87155.14884   -0.02465 0.5000
  346:  69 36 33  0 69 35 34  1               87265.72377   87265.65220    0.07157    0.10000   0.00000
  347:  69 36 33  1 69 35 34  0               87266.18318   87266.20409   -0.02091    0.10000   0.00000
  348:  58 33 25  1 58 32 26  0               87373.93115   87373.80998    0.12118    0.10000   0.00000
  349:  58 33 26  0 58 32 27  1               87377.91380   87377.89138    0.02242    0.10000   0.00000
  350:  58 33 26  1 58 32 27  0               87378.55522   87378.44695    0.10827    0.10000   0.00000
  351:  65 27 39  0 65 26 40  1               87402.88108   87402.78374    0.09733    0.10000   0.00000
  352:  47 13 34  0 47 12 35  1               87418.13729   87418.16074   -0.02345    0.10000   0.00000   87418.16094   -0.02365 0.5000
  353:  47 14 34  0 47 13 35  1               87418.13729   87418.16114   -0.02385    0.10000   0.00000   87418.16094   -0.02365 0.5000
  354:  47 14 34  1 47 13 35  0               87418.72366   87418.72256    0.00111    0.10000   0.00000   87418.72235    0.00131 0.5000
  355:  47 13 34  1 47 12 35  0               87418.72366   87418.72215    0.00151    0.10000   0.00000   87418.72235    0.00131 0.5000
  356:  15 11  5  1 14 10  4  0               87756.26039   87756.26760   -0.00721    0.10000   0.00000
  357:  15 11  4  0 14 10  5  1               87763.96960   87763.96547    0.00414    0.10000   0.00000
  358:  47 31 16  0 47 30 17  1               87792.36883   87792.25407    0.11476    0.10000   0.00000   87792.25460    0.11424 0.5000
  359:  47 31 17  0 47 30 18  1               87792.36883   87792.25512    0.11371    0.10000   0.00000   87792.25460    0.11424 0.5000
  360:  29  3 26  0 28  4 25  1               87795.57411   87795.57997   -0.00586    0.10000   0.00000   87795.63288   -0.05877 0.1250
  361:  29  4 26  0 28  3 25  1               87795.57411   87795.57997   -0.00586    0.10000   0.00000   87795.63288   -0.05877 0.1250
  362:  29  4 26  0 28  4 25  1               87795.57411   87795.57997   -0.00586    0.10000   0.00000   87795.63288   -0.05877 0.1250
  363:  29  3 26  0 28  3 25  1               87795.57411   87795.57997   -0.00586    0.10000   0.00000   87795.63288   -0.05877 0.1250
  364:  30  2 28  0 29  3 27  1               87795.57411   87795.68580   -0.11169    0.10000   0.00000   87795.63288   -0.05877 0.1250
  365:  30  3 28  0 29  2 27  1               87795.57411   87795.68580   -0.11169    0.10000   0.00000   87795.63288   -0.05877 0.1250
  366:  30  3 28  0 29  3 27  1               87795.57411   87795.68580   -0.11169    0.10000   0.00000   87795.63288   -0.05877 0.1250
  367:  30  2 28  0 29  2 27  1               87795.57411   87795.68580   -0.11169    0.10000   0.00000   87795.63288   -0.05877 0.1250
  368:  29  3 26  1 28  4 25  0               87796.25593   87796.17561    0.08032    0.10000   0.00000   87796.22778    0.02815 0.1250
  369:  29  4 26  1 28  3 25  0               87796.25593   87796.17561    0.08032    0.10000   0.00000   87796.22778    0.02815 0.1250
  370:  29  4 26  1 28  4 25  0               87796.25593   87796.17561    0.08032    0.10000   0.00000   87796.22778    0.02815 0.1250
  371:  29  3 26  1 28  3 25  0               87796.25593   87796.17561    0.08032    0.10000   0.00000   87796.22778    0.02815 0.1250
  372:  30  2 28  1 29  3 27  0               87796.25593   87796.27996   -0.02403    0.10000   0.00000   87796.22778    0.02815 0.1250
  373:  30  3 28  1 29  2 27  0               87796.25593   87796.27996   -0.02403    0.10000   0.00000   87796.22778    0.02815 0.1250
  374:  30  3 28  1 29  3 27  0               87796.25593   87796.27996   -0.02403    0.10000   0.00000   87796.22778    0.02815 0.1250
  375:  30  2 28  1 29  2 27  0               87796.25593   87796.27996   -0.02403    0.10000   0.00000   87796.22778    0.02815 0.1250
  376:  31  1 30  0 30  2 29  1               87799.77447   87799.90495   -0.13048    0.10000   0.00000   87799.90495   -0.13048 0.2500
  377:  31  2 30  0 30  1 29  1               87799.77447   87799.90495   -0.13048    0.10000   0.00000   87799.90495   -0.13048 0.2500
  378:  31  2 30  0 30  2 29  1               87799.77447   87799.90495   -0.13048    0.10000   0.00000   87799.90495   -0.13048 0.2500
  379:  31  1 30  0 30  1 29  1               87799.77447   87799.90495   -0.13048    0.10000   0.00000   87799.90495   -0.13048 0.2500
  380:  31  1 30  1 30  1 29  0               87800.42139   87800.49767   -0.07628    0.10000   0.00000   87800.49767   -0.07628 0.2500
  381:  31  1 30  1 30  2 29  0               87800.42139   87800.49767   -0.07628    0.10000   0.00000   87800.49767   -0.07628 0.2500
  382:  31  2 30  1 30  1 29  0               87800.42139   87800.49767   -0.07628    0.10000   0.00000   87800.49767   -0.07628 0.2500
  383:  31  2 30  1 30  2 29  0               87800.42139   87800.49767   -0.07628    0.10000   0.00000   87800.49767   -0.07628 0.2500
  384:  28  4 24  0 27  5 23  1               87803.79575   87803.89028   -0.09453    0.10000   0.00000   87803.89029   -0.09453 0.2500
  385:  28  5 24  0 27  4 23  1               87803.79575   87803.89030   -0.09454    0.10000   0.00000   87803.89029   -0.09453 0.2500
  386:  28  5 24  0 27  5 23  1               87803.79575   87803.89028   -0.09453    0.10000   0.00000   87803.89029   -0.09453 0.2500
  387:  28  4 24  0 27  4 23  1               87803.79575   87803.89029   -0.09454    0.10000   0.00000   87803.89029   -0.09453 0.2500
  388:  28  4 24  1 27  5 23  0               87804.43222   87804.48743   -0.05521    0.10000   0.00000   87804.48744   -0.05521 0.2500
  389:  28  5 24  1 27  4 23  0               87804.43222   87804.48744   -0.05522    0.10000   0.00000   87804.48744   -0.05521 0.2500
  390:  28  5 24  1 27  5 23  0               87804.43222   87804.48743   -0.05521    0.10000   0.00000   87804.48744   -0.05521 0.2500
  391:  28  4 24  1 27  4 23  0               87804.43222   87804.48744   -0.05522    0.10000   0.00000   87804.48744   -0.05521 0.2500
  392:  32  0 32  0 31  1 31  1               87805.79095   87805.87824   -0.08729    0.10000   0.00000   87805.87824   -0.08729 0.2500
  393:  32  1 32  0 31  0 31  1               87805.79095   87805.87824   -0.08729    0.10000   0.00000   87805.87824   -0.08729 0.2500
  394:  32  1 32  0 31  1 31  1               87805.79095   87805.87824   -0.08729    0.10000   0.00000   87805.87824   -0.08729 0.2500
  395:  32  0 32  0 31  0 31  1               87805.79095   87805.87824   -0.08729    0.10000   0.00000   87805.87824   -0.08729 0.2500
  396:  32  0 32  1 31  0 31  0               87806.48885   87806.46959    0.01926    0.10000   0.00000   87806.46959    0.01926 0.2500
  397:  32  0 32  1 31  1 31  0               87806.48885   87806.46959    0.01926    0.10000   0.00000   87806.46959    0.01926 0.2500
  398:  32  1 32  1 31  0 31  0               87806.48885   87806.46959    0.01926    0.10000   0.00000   87806.46959    0.01926 0.2500
  399:  32  1 32  1 31  1 31  0               87806.48885   87806.46959    0.01926    0.10000   0.00000   87806.46959    0.01926 0.2500
  400:  27  5 22  0 26  6 21  1               87828.88134   87828.80358    0.07776    0.10000   0.00000   87828.80470    0.07664 0.2500
  401:  27  6 22  0 26  6 21  1               87828.88134   87828.80406    0.07728    0.10000   0.00000   87828.80470    0.07664 0.2500
  402:  27  5 22  0 26  5 21  1               87828.88134   87828.80533    0.07600    0.10000   0.00000   87828.80470    0.07664 0.2500
  403:  27  6 22  0 26  5 21  1               87828.88134   87828.80581    0.07552    0.10000   0.00000   87828.80470    0.07664 0.2500
  404:  55 20 36  0 55 19 37  1               87881.06507   87880.96499    0.10007    0.10000   0.00000
  405:  55 20 36  1 55 19 37  0               87881.39134   87881.51440   -0.12307    0.10000   0.00000
  406:  26  6 20  0 25  7 19  1               87887.00697   87886.90843    0.09854    0.10000   0.00000   87887.00381    0.00316 0.2500
  407:  26  7 20  0 25  7 19  1               87887.00697   87886.95199    0.05498    0.10000   0.00000   87887.00381    0.00316 0.2500
  408:  26  6 20  0 25  6 19  1               87887.00697   87887.05563   -0.04866    0.10000   0.00000   87887.00381    0.00316 0.2500
  409:  26  7 20  0 25  6 19  1               87887.00697   87887.09919   -0.09222    0.10000   0.00000   87887.00381    0.00316 0.2500
  410:  26  7 20  1 25  6 19  0               87887.77203   87887.69936    0.07267    0.10000   0.00000   87887.60398    0.16805 0.2500
  411:  26  6 20  1 25  7 19  0               87887.77203   87887.50860    0.26343    0.10000   0.00000   87887.60398    0.16805 0.2500
  412:  26  7 20  1 25  7 19  0               87887.77203   87887.55216    0.21987    0.10000   0.00000   87887.60398    0.16805 0.2500
  413:  26  6 20  1 25  6 19  0               87887.77203   87887.65580    0.11623    0.10000   0.00000   87887.60398    0.16805 0.2500
  414:  51 17 35  1 51 16 36  0               87897.57743   87897.67118   -0.09375    0.10000   0.00000   87897.66397   -0.08654 0.5000
  415:  51 16 35  1 51 15 36  0               87897.57743   87897.65676   -0.07933    0.10000   0.00000   87897.66397   -0.08654 0.5000
  416:  25  7 18  0 24  8 17  1               88011.26850   88011.28521   -0.01670    0.10000   0.00000   88011.26590    0.00260 0.3333
  417:  40  7 33  0 40  6 34  1               88011.26850   88011.25625    0.01225    0.10000   0.00000   88011.26590    0.00260 0.3333
  418:  40  8 33  0 40  7 34  1               88011.26850   88011.25625    0.01225    0.10000   0.00000   88011.26590    0.00260 0.3333
  419:  40  8 33  1 40  7 34  0               88011.82640   88011.83086   -0.00446    0.10000   0.00000   88011.84953   -0.02313 0.3333
  420:  25  7 18  1 24  8 17  0               88011.82640   88011.88686   -0.06046    0.10000   0.00000   88011.84953   -0.02313 0.3333
  421:  40  7 33  1 40  6 34  0               88011.82640   88011.83086   -0.00446    0.10000   0.00000   88011.84953   -0.02313 0.3333
  422:  38 30  8  0 38 29  9  1               88014.49683   88014.58438   -0.08755    0.10000   0.00000   88014.58438   -0.08755 0.5000
  423:  38 30  9  0 38 29 10  1               88014.49683   88014.58438   -0.08755    0.10000   0.00000   88014.58438   -0.08755 0.5000
  424:  38 30  9  1 38 29 10  0               88015.19744   88015.17039    0.02705    0.10000   0.00000   88015.17039    0.02705 0.5000
  425:  38 30  8  1 38 29  9  0               88015.19744   88015.17039    0.02705    0.10000   0.00000   88015.17039    0.02705 0.5000
  426:  25  8 18  0 24  7 17  1               88021.87954   88021.84551    0.03403    0.10000   0.00000
  427:  25  8 18  1 24  7 17  0               88022.46824   88022.44717    0.02107    0.10000   0.00000
  428:  78 35 44  0 78 34 45  1               88076.43043   88076.47496   -0.04454    0.10000   0.00000
  429:  70 29 41  0 70 28 42  1               88089.12457   88089.28809   -0.16353    0.10000   0.00000
  430:  70 29 41  1 70 28 42  0               88089.92996   88089.83195    0.09801    0.10000   0.00000   88089.94259   -0.01263 0.3333
  431:  46 12 34  0 46 11 35  1               88089.92996   88089.99788   -0.06792    0.10000   0.00000   88089.94259   -0.01263 0.3333
  432:  46 13 34  0 46 12 35  1               88089.92996   88089.99795   -0.06799    0.10000   0.00000   88089.94259   -0.01263 0.3333
  433:  46 13 34  1 46 12 35  0               88090.53796   88090.56115   -0.02319    0.10000   0.00000   88090.56111   -0.02316 0.5000
  434:  46 12 34  1 46 11 35  0               88090.53796   88090.56108   -0.02312    0.10000   0.00000   88090.56111   -0.02316 0.5000
  435:  37 30  7  1 37 29  8  0               88301.15257   88301.25045   -0.09788    0.10000   0.00000   88301.25045   -0.09788 0.5000
  436:  37 30  8  1 37 29  9  0               88301.15257   88301.25045   -0.09788    0.10000   0.00000   88301.25045   -0.09788 0.5000
  437:  46 31 15  0 46 30 16  1               88330.14906   88330.16930   -0.02024    0.10000   0.00000   88330.16943   -0.02037 0.5000
  438:  46 31 16  0 46 30 17  1               88330.14906   88330.16955   -0.02050    0.10000   0.00000   88330.16943   -0.02037 0.5000
  439:  46 31 15  1 46 30 16  0               88330.81936   88330.74158    0.07777    0.10000   0.00000   88330.74171    0.07764 0.5000
  440:  46 31 16  1 46 30 17  0               88330.81936   88330.74184    0.07752    0.10000   0.00000   88330.74171    0.07764 0.5000
  441:  16 10  6  0 15  9  7  1               88390.73488   88390.79728   -0.06240    0.10000   0.00000
  442:  16 10  6  1 15  9  7  0               88391.44214   88391.41126    0.03088    0.10000   0.00000
  443:  65 35 30  0 65 34 31  1               88407.00778   88406.85208    0.15569    0.10000   0.00000
  444:  52 32 20  1 52 31 21  0               88445.81869   88445.80308    0.01561    0.10000   0.00000   88445.82896   -0.01027 0.5000
  445:  52 32 21  1 52 31 22  0               88445.81869   88445.85485   -0.03615    0.10000   0.00000   88445.82896   -0.01027 0.5000
  446:  70 30 41  0 70 29 42  1               88476.67468   88476.79925   -0.12457    0.10000   0.00000
  447:  70 30 41  1 70 29 42  0               88477.25357   88477.34327   -0.08970    0.10000   0.00000
  448:  24  9 16  0 23  8 15  1               88503.64591   88503.68429   -0.03838    0.10000   0.00000
  449:  24  9 16  1 23  8 15  0               88504.37508   88504.28739    0.08769    0.10000   0.00000
  450:  58 21 37  0 58 20 38  1               88556.87123   88556.82416    0.04707    0.10000   0.00000
  451:  61 34 28  1 61 33 29  0               88704.18294   88704.14741    0.03553    0.10000   0.00000
  452:  45 11 34  0 45 10 35  1               88707.96699   88707.97359   -0.00660    0.10000   0.00000   88707.97360   -0.00660 0.5000
  453:  45 12 34  0 45 11 35  1               88707.96699   88707.97360   -0.00661    0.10000   0.00000   88707.97360   -0.00660 0.5000
  454:  45 12 34  1 45 11 35  0               88708.43048   88708.53864   -0.10816    0.10000   0.00000   88708.53864   -0.10816 0.5000
  455:  45 11 34  1 45 10 35  0               88708.43048   88708.53863   -0.10815    0.10000   0.00000   88708.53864   -0.10816 0.5000
  456:  50 15 35  0 50 14 36  1               88734.20778   88734.24105   -0.03327    0.10000   0.00000   88734.24263   -0.03485 0.5000
  457:  50 16 35  0 50 15 36  1               88734.20778   88734.24421   -0.03642    0.10000   0.00000   88734.24263   -0.03485 0.5000
  458:  50 16 35  1 50 15 36  0               88734.82015   88734.80065    0.01950    0.10000   0.00000   88734.79907    0.02107 0.5000
  459:  50 15 35  1 50 14 36  0               88734.82015   88734.79750    0.02265    0.10000   0.00000   88734.79907    0.02107 0.5000
  460:  45 31 14  0 45 30 15  1               88825.93693   88825.93126    0.00567    0.10000   0.00000   88825.93129    0.00564 0.5000
  461:  45 31 15  0 45 30 16  1               88825.93693   88825.93132    0.00561    0.10000   0.00000   88825.93129    0.00564 0.5000
  462:  45 31 15  1 45 30 16  0               88826.52875   88826.50545    0.02330    0.10000   0.00000   88826.50542    0.02333 0.5000
  463:  45 31 14  1 45 30 15  0               88826.52875   88826.50539    0.02336    0.10000   0.00000   88826.50542    0.02333 0.5000
  464:  54 18 36  0 54 17 37  1               88925.40858   88925.28352    0.12506    0.10000   0.00000   88925.32744    0.08114 0.5000
  465:  54 19 36  0 54 18 37  1               88925.40858   88925.37135    0.03723    0.10000   0.00000   88925.32744    0.08114 0.5000
  466:  54 19 36  1 54 18 37  0               88925.83934   88925.92202   -0.08268    0.10000   0.00000   88925.87811   -0.03877 0.5000
  467:  54 18 36  1 54 17 37  0               88925.83934   88925.83420    0.00514    0.10000   0.00000   88925.87811   -0.03877 0.5000
  468:  61 24 38  0 61 23 39  1               88989.08135   88989.15683   -0.07548    0.10000   0.00000
  469:  61 24 38  1 61 23 39  0               88989.84660   88989.70075    0.14585    0.10000   0.00000
  470:  64 25 39  0 64 24 40  1               89108.42994   89108.41967    0.01027    0.10000   0.00000
  471:  51 32 19  0 51 31 20  1               89156.26098   89156.19714    0.06384    0.10000   0.00000   89156.20456    0.05642 0.5000
  472:  51 32 20  0 51 31 21  1               89156.26098   89156.21198    0.04901    0.10000   0.00000   89156.20456    0.05642 0.5000
  473:  51 32 20  1 51 31 21  0               89156.83953   89156.77682    0.06271    0.10000   0.00000   89156.76940    0.07013 0.5000
  474:  51 32 19  1 51 31 20  0               89156.83953   89156.76199    0.07755    0.10000   0.00000   89156.76940    0.07013 0.5000
  475:  43 31 12  0 43 30 13  1               89704.45198   89704.41592    0.03605    0.10000   0.00000   89704.41592    0.03605 0.5000
  476:  43 31 13  0 43 30 14  1               89704.45198   89704.41592    0.03605    0.10000   0.00000   89704.41592    0.03605 0.5000
  477:  43 31 13  1 43 30 14  0               89705.11870   89704.99376    0.12494    0.10000   0.00000   89704.99376    0.12494 0.5000
  478:  43 31 12  1 43 30 13  0               89705.11870   89704.99376    0.12494    0.10000   0.00000   89704.99376    0.12494 0.5000
  479:  64 35 30  1 64 34 31  0               89879.00300   89878.94160    0.06140    0.10000   0.00000
  480:  53 17 36  0 53 16 37  1               89881.37006   89881.31052    0.05954    0.10000   0.00000   89881.32104    0.04902 0.5000
  481:  53 18 36  0 53 17 37  1               89881.37006   89881.33155    0.03851    0.10000   0.00000   89881.32104    0.04902 0.5000
  482:  53 18 36  1 53 17 37  0               89881.91731   89881.88357    0.03375    0.10000   0.00000   89881.87305    0.04426 0.5000
  483:  53 17 36  1 53 16 37  0               89881.91731   89881.86254    0.05477    0.10000   0.00000   89881.87305    0.04426 0.5000
  484:  71 37 35  0 71 36 36  1               90044.95782   90044.96937   -0.01156    0.10000   0.00000
  485:  42 31 11  0 42 30 12  1               90093.07706   90092.92696    0.15009    0.10000   0.00000   90092.92696    0.15009 0.5000
  486:  42 31 12  0 42 30 13  1               90093.07706   90092.92696    0.15009    0.10000   0.00000   90092.92696    0.15009 0.5000
  487:  42 31 12  1 42 30 13  0               90093.62572   90093.50666    0.11906    0.10000   0.00000   90093.50666    0.11906 0.5000
  488:  42 31 11  1 42 30 12  0               90093.62572   90093.50666    0.11906    0.10000   0.00000   90093.50666    0.11906 0.5000
  489:  55 33 22  0 55 32 23  1               90206.97114   90206.89768    0.07346    0.10000   0.00000   90206.97992   -0.00879 0.5000
  490:  55 33 23  0 55 32 24  1               90206.97114   90207.06217   -0.09103    0.10000   0.00000   90206.97992   -0.00879 0.5000
  491:  55 33 23  1 55 32 24  0               90207.73917   90207.62223    0.11694    0.10000   0.00000   90207.53999    0.19918 0.5000
  492:  55 33 22  1 55 32 23  0               90207.73917   90207.45775    0.28143    0.10000   0.00000   90207.53999    0.19918 0.5000
  493:  14 13  2  0 13 12  1  1               90210.30366   90210.17780    0.12586    0.10000   0.00000   90210.17810    0.12556 0.5000
  494:  14 13  1  0 13 12  2  1               90210.30366   90210.17840    0.12526    0.10000   0.00000   90210.17810    0.12556 0.5000
  495:  14 13  1  1 13 12  2  0               90211.00401   90210.79490    0.20911    0.10000   0.00000   90211.00805   -0.00404 0.2500
  496:  14 13  2  1 13 12  1  0               90211.00401   90210.79430    0.20971    0.10000   0.00000   90211.00805   -0.00404 0.2500
  497:  48 13 35  0 48 12 36  1               90211.00401   90211.22143   -0.21743    0.10000   0.00000   90211.00805   -0.00404 0.2500
  498:  48 14 35  0 48 13 36  1               90211.00401   90211.22156   -0.21755    0.10000   0.00000   90211.00805   -0.00404 0.2500
  499:  48 14 35  1 48 13 36  0               90211.83922   90211.78132    0.05790    0.10000   0.00000   90211.78126    0.05796 0.5000
  500:  48 13 35  1 48 12 36  0               90211.83922   90211.78120    0.05802    0.10000   0.00000   90211.78126    0.05796 0.5000
  501:  42  8 34  0 42  7 35  1               90283.19829   90283.31025   -0.11195    0.10000   0.00000   90283.31025   -0.11195 0.5000
  502:  42  9 34  0 42  8 35  1               90283.19829   90283.31025   -0.11195    0.10000   0.00000   90283.31025   -0.11195 0.5000
  503:  42  9 34  1 42  8 35  0               90283.92910   90283.88107    0.04804    0.10000   0.00000   90283.88107    0.04804 0.5000
  504:  42  8 34  1 42  7 35  0               90283.92910   90283.88107    0.04804    0.10000   0.00000   90283.88107    0.04804 0.5000
  505:  60 22 38  0 60 21 39  1               90355.60990   90355.69964   -0.08973    0.10000   0.00000
  506:  60 22 38  1 60 21 39  0               90356.28626   90356.24424    0.04203    0.10000   0.00000
  507:  49 32 17  0 49 31 18  1               90415.24274   90415.15470    0.08804    0.10000   0.00000   90415.15523    0.08751 0.5000
  508:  49 32 18  0 49 31 19  1               90415.24274   90415.15576    0.08698    0.10000   0.00000   90415.15523    0.08751 0.5000
  509:  41 31 10  0 41 30 11  1               90450.96721   90450.97768   -0.01047    0.10000   0.00000   90450.97768   -0.01047 0.5000
  510:  41 31 11  0 41 30 12  1               90450.96721   90450.97768   -0.01047    0.10000   0.00000   90450.97768   -0.01047 0.5000
  511:  41 31 11  1 41 30 12  0               90451.79164   90451.55923    0.23241    0.10000   0.00000   90451.55923    0.23241 0.5000
  512:  41 31 10  1 41 30 11  0               90451.79164   90451.55923    0.23241    0.10000   0.00000   90451.55923    0.23241 0.5000
  513:  30  3 27  0 29  4 26  1               90496.54489   90496.41600    0.12889    0.10000   0.00000   90496.41600    0.12889 0.2500
  514:  30  4 27  0 29  3 26  1               90496.54489   90496.41600    0.12889    0.10000   0.00000   90496.41600    0.12889 0.2500
  515:  30  4 27  0 29  4 26  1               90496.54489   90496.41600    0.12889    0.10000   0.00000   90496.41600    0.12889 0.2500
  516:  30  3 27  0 29  3 26  1               90496.54489   90496.41600    0.12889    0.10000   0.00000   90496.41600    0.12889 0.2500
  517:  30  3 27  1 29  3 26  0               90497.11653   90497.00996    0.10657    0.10000   0.00000   90497.04066    0.07587 0.1250
  518:  30  3 27  1 29  4 26  0               90497.11653   90497.00996    0.10657    0.10000   0.00000   90497.04066    0.07587 0.1250
  519:  30  4 27  1 29  3 26  0               90497.11653   90497.00996    0.10657    0.10000   0.00000   90497.04066    0.07587 0.1250
  520:  30  4 27  1 29  4 26  0               90497.11653   90497.00996    0.10657    0.10000   0.00000   90497.04066    0.07587 0.1250
  521:  31  2 29  0 30  3 28  1               90497.11653   90497.07136    0.04517    0.10000   0.00000   90497.04066    0.07587 0.1250
  522:  31  3 29  0 30  2 28  1               90497.11653   90497.07136    0.04517    0.10000   0.00000   90497.04066    0.07587 0.1250
  523:  31  3 29  0 30  3 28  1               90497.11653   90497.07136    0.04517    0.10000   0.00000   90497.04066    0.07587 0.1250
  524:  31  2 29  0 30  2 28  1               90497.11653   90497.07136    0.04517    0.10000   0.00000   90497.04066    0.07587 0.1250
  525:  31  2 29  1 30  2 28  0               90497.85289   90497.66384    0.18906    0.10000   0.00000   90497.66384    0.18906 0.2500
  526:  31  2 29  1 30  3 28  0               90497.85289   90497.66384    0.18906    0.10000   0.00000   90497.66384    0.18906 0.2500
  527:  31  3 29  1 30  2 28  0               90497.85289   90497.66384    0.18906    0.10000   0.00000   90497.66384    0.18906 0.2500
  528:  31  3 29  1 30  3 28  0               90497.85289   90497.66384    0.18906    0.10000   0.00000   90497.66384    0.18906 0.2500
  529:  32  1 31  0 31  2 30  1               90501.52441   90501.47523    0.04918    0.10000   0.00000   90501.47523    0.04918 0.2500
  530:  32  2 31  0 31  1 30  1               90501.52441   90501.47523    0.04918    0.10000   0.00000   90501.47523    0.04918 0.2500
  531:  32  2 31  0 31  2 30  1               90501.52441   90501.47523    0.04918    0.10000   0.00000   90501.47523    0.04918 0.2500
  532:  32  1 31  0 31  1 30  1               90501.52441   90501.47523    0.04918    0.10000   0.00000   90501.47523    0.04918 0.2500
  533:  32  1 31  1 31  1 30  0               90502.18702   90502.06627    0.12075    0.10000   0.00000   90502.06627    0.12075 0.2500
  534:  32  1 31  1 31  2 30  0               90502.18702   90502.06627    0.12075    0.10000   0.00000   90502.06627    0.12075 0.2500
  535:  32  2 31  1 31  1 30  0               90502.18702   90502.06627    0.12075    0.10000   0.00000   90502.06627    0.12075 0.2500
  536:  32  2 31  1 31  2 30  0               90502.18702   90502.06627    0.12075    0.10000   0.00000   90502.06627    0.12075 0.2500
  537:  29  4 25  0 28  5 24  1               90503.40219   90503.32184    0.08036    0.10000   0.00000   90503.32184    0.08035 0.2500
  538:  29  5 25  0 28  4 24  1               90503.40219   90503.32184    0.08035    0.10000   0.00000   90503.32184    0.08035 0.2500
  539:  29  5 25  0 28  5 24  1               90503.40219   90503.32184    0.08036    0.10000   0.00000   90503.32184    0.08035 0.2500
  540:  29  4 25  0 28  4 24  1               90503.40219   90503.32184    0.08035    0.10000   0.00000   90503.32184    0.08035 0.2500
  541:  29  4 25  1 28  4 24  0               90504.08546   90503.91732    0.16814    0.10000   0.00000   90503.91732    0.16814 0.2500
  542:  29  4 25  1 28  5 24  0               90504.08546   90503.91732    0.16814    0.10000   0.00000   90503.91732    0.16814 0.2500
  543:  29  5 25  1 28  4 24  0               90504.08546   90503.91732    0.16814    0.10000   0.00000   90503.91732    0.16814 0.2500
  544:  29  5 25  1 28  5 24  0               90504.08546   90503.91732    0.16814    0.10000   0.00000   90503.91732    0.16814 0.2500
  545:  33  0 33  0 32  1 32  1               90507.35880   90507.49263   -0.13382    0.10000   0.00000   90507.49263   -0.13382 0.2500
  546:  33  1 33  0 32  0 32  1               90507.35880   90507.49263   -0.13382    0.10000   0.00000   90507.49263   -0.13382 0.2500
  547:  33  1 33  0 32  1 32  1               90507.35880   90507.49263   -0.13382    0.10000   0.00000   90507.49263   -0.13382 0.2500
  548:  33  0 33  0 32  0 32  1               90507.35880   90507.49263   -0.13382    0.10000   0.00000   90507.49263   -0.13382 0.2500
  549:  33  0 33  1 32  0 32  0               90508.18339   90508.08230    0.10110    0.10000   0.00000   90508.08230    0.10110 0.2500
  550:  33  0 33  1 32  1 32  0               90508.18339   90508.08230    0.10110    0.10000   0.00000   90508.08230    0.10110 0.2500
  551:  33  1 33  1 32  0 32  0               90508.18339   90508.08230    0.10110    0.10000   0.00000   90508.08230    0.10110 0.2500
  552:  33  1 33  1 32  1 32  0               90508.18339   90508.08230    0.10110    0.10000   0.00000   90508.08230    0.10110 0.2500
  553:  28  5 23  0 27  6 22  1               90524.80701   90524.85984   -0.05283    0.10000   0.00000   90524.86015   -0.05313 0.2500
  554:  28  6 23  0 27  6 22  1               90524.80701   90524.85997   -0.05296    0.10000   0.00000   90524.86015   -0.05313 0.2500
  555:  28  5 23  0 27  5 22  1               90524.80701   90524.86032   -0.05331    0.10000   0.00000   90524.86015   -0.05313 0.2500
  556:  28  6 23  0 27  5 22  1               90524.80701   90524.86045   -0.05344    0.10000   0.00000   90524.86015   -0.05313 0.2500
  557:  28  6 23  1 27  5 22  0               90525.47428   90525.45747    0.01681    0.10000   0.00000   90525.45717    0.01711 0.2500
  558:  28  5 23  1 27  6 22  0               90525.47428   90525.45686    0.01742    0.10000   0.00000   90525.45717    0.01711 0.2500
  559:  28  6 23  1 27  6 22  0               90525.47428   90525.45699    0.01729    0.10000   0.00000   90525.45717    0.01711 0.2500
  560:  28  5 23  1 27  5 22  0               90525.47428   90525.45734    0.01694    0.10000   0.00000   90525.45717    0.01711 0.2500
  561:  27  6 21  0 26  7 20  1               90575.05266   90574.92657    0.12609    0.10000   0.00000   90574.93290    0.11976 0.5000
  562:  27  7 21  0 26  7 20  1               90575.05266   90574.93922    0.11343    0.10000   0.00000   90574.93290    0.11976 0.5000
  563:  27  7 21  1 26  7 20  0               90575.61878   90575.53778    0.08100    0.10000   0.00000   90575.53146    0.08733 0.5000
  564:  27  6 21  1 26  7 20  0               90575.61878   90575.52513    0.09365    0.10000   0.00000   90575.53146    0.08733 0.5000
  565:  63 25 39  0 63 24 40  1               90710.71107   90710.62375    0.08732    0.10000   0.00000
  566:  41  7 34  0 41  6 35  1               90727.88874   90727.80047    0.08827    0.10000   0.00000   90727.80047    0.08827 0.5000
  567:  41  8 34  0 41  7 35  1               90727.88874   90727.80047    0.08827    0.10000   0.00000   90727.80047    0.08827 0.5000
  568:  41  8 34  1 41  7 35  0               90728.39896   90728.37328    0.02567    0.10000   0.00000   90728.37328    0.02567 0.5000
  569:  41  7 34  1 41  6 35  0               90728.39896   90728.37328    0.02567    0.10000   0.00000   90728.37328    0.02567 0.5000
  570:  66 26 40  1 66 25 41  0               90738.91595   90738.87176    0.04419    0.10000   0.00000
  571:  52 16 36  0 52 15 37  1               90758.89460   90758.78821    0.10639    0.10000   0.00000   90758.79059    0.10401 0.5000
  572:  52 17 36  0 52 16 37  1               90758.89460   90758.79296    0.10164    0.10000   0.00000   90758.79059    0.10401 0.5000
  573:  52 17 36  1 52 16 37  0               90759.42666   90759.34640    0.08026    0.10000   0.00000   90759.34403    0.08263 0.5000
  574:  52 16 36  1 52 15 37  0               90759.42666   90759.34165    0.08501    0.10000   0.00000   90759.34403    0.08263 0.5000
  575:  56 19 37  0 56 18 38  1               90843.86254   90843.86426   -0.00172    0.10000   0.00000   90843.92559   -0.06305 0.5000
  576:  56 20 37  0 56 19 38  1               90843.86254   90843.98691   -0.12437    0.10000   0.00000   90843.92559   -0.06305 0.5000
  577:  56 20 37  1 56 19 38  0               90844.54456   90844.53519    0.00937    0.10000   0.00000   90844.47387    0.07069 0.5000
  578:  56 19 37  1 56 18 38  0               90844.54456   90844.41254    0.13201    0.10000   0.00000   90844.47387    0.07069 0.5000
  579:  47 12 35  0 47 11 36  1               90863.57458   90863.46264    0.11194    0.10000   0.00000   90863.46265    0.11193 0.5000
  580:  47 13 35  0 47 12 36  1               90863.57458   90863.46266    0.11192    0.10000   0.00000   90863.46265    0.11193 0.5000
  581:  47 13 35  1 47 12 36  0               90864.02824   90864.02418    0.00406    0.10000   0.00000   90864.02416    0.00407 0.5000
  582:  47 12 35  1 47 11 36  0               90864.02824   90864.02415    0.00408    0.10000   0.00000   90864.02416    0.00407 0.5000
  583:  59 34 25  1 59 33 26  0               90893.68569   90893.63623    0.04946    0.10000   0.00000   90893.67067    0.01501 0.5000
  584:  67 36 32  1 67 35 33  0               90893.68569   90893.70512   -0.01943    0.10000   0.00000   90893.67067    0.01501 0.5000
  585:  48 32 16  0 48 31 17  1               90972.80892   90972.83101   -0.02209    0.10000   0.00000   90972.83114   -0.02223 0.5000
  586:  48 32 17  0 48 31 18  1               90972.80892   90972.83128   -0.02236    0.10000   0.00000   90972.83114   -0.02223 0.5000
  587:  48 32 17  1 48 31 18  0               90973.43283   90973.40136    0.03146    0.10000   0.00000   90973.40123    0.03160 0.5000
  588:  48 32 16  1 48 31 17  0               90973.43283   90973.40110    0.03173    0.10000   0.00000   90973.40123    0.03160 0.5000
  589:  39 31  8  0 39 30  9  1               91084.42138   91084.35172    0.06966    0.10000   0.00000   91084.35172    0.06966 0.5000
  590:  39 31  9  0 39 30 10  1               91084.42138   91084.35172    0.06966    0.10000   0.00000   91084.35172    0.06966 0.5000
  591:  39 31  8  1 39 30  9  0               91085.00095   91084.93697    0.06398    0.10000   0.00000   91084.93697    0.06398 0.5000
  592:  39 31  9  1 39 30 10  0               91085.00095   91084.93697    0.06398    0.10000   0.00000   91084.93697    0.06398 0.5000
  593:  40  6 34  1 40  5 35  0               91137.69538   91137.67067    0.02471    0.10000   0.00000   91137.67067    0.02471 0.5000
  594:  40  7 34  1 40  6 35  0               91137.69538   91137.67067    0.02471    0.10000   0.00000   91137.67067    0.02471 0.5000
  595:  38 31  7  0 38 30  8  1               91363.54258   91363.52286    0.01971    0.10000   0.00000   91363.52286    0.01971 0.5000
  596:  38 31  8  0 38 30  9  1               91363.54258   91363.52286    0.01971    0.10000   0.00000   91363.52286    0.01971 0.5000
  597:  38 31  8  1 38 30  9  0               91364.03378   91364.10995   -0.07617    0.10000   0.00000   91364.10995   -0.07617 0.5000
  598:  38 31  7  1 38 30  8  0               91364.03378   91364.10995   -0.07617    0.10000   0.00000   91364.10995   -0.07617 0.5000
  599:  74 32 43  1 74 31 44  0               91374.52097   91374.42478    0.09619    0.10000   0.00000
  600:  16 11  6  0 15 10  5  1               91386.82654   91386.86107   -0.03453    0.10000   0.00000
  601:  16 11  6  1 15 10  5  0               91387.71028   91387.47517    0.23512    0.10000   0.00000
  602:  51 15 36  0 51 14 37  1               91566.03988   91566.02489    0.01499    0.10000   0.00000   91566.02540    0.01448 0.5000
  603:  51 16 36  0 51 15 37  1               91566.03988   91566.02590    0.01398    0.10000   0.00000   91566.02540    0.01448 0.5000
  604:  51 16 36  1 51 15 37  0               91566.65048   91566.58085    0.06963    0.10000   0.00000   91566.58034    0.07014 0.5000
  605:  51 15 36  1 51 14 37  0               91566.65048   91566.57984    0.07064    0.10000   0.00000   91566.58034    0.07014 0.5000
  606:  59 22 38  0 59 21 39  1               91603.17916   91603.07913    0.10003    0.10000   0.00000
  607:  53 33 20  0 53 32 21  1               91731.11321   91730.96802    0.14519    0.10000   0.00000   91730.97525    0.13796 0.5000
  608:  53 33 21  0 53 32 22  1               91731.11321   91730.98249    0.13073    0.10000   0.00000   91730.97525    0.13796 0.5000
  609:  70 37 34  0 70 36 35  1               91740.42426   91740.51850   -0.09424    0.10000   0.00000
  610:  70 37 34  1 70 36 35  0               91741.08640   91741.07348    0.01291    0.10000   0.00000
  611:  46 32 14  0 46 31 15  1               91964.13499   91964.20868   -0.07369    0.10000   0.00000   91964.20869   -0.07370 0.5000
  612:  46 32 15  0 46 31 16  1               91964.13499   91964.20870   -0.07371    0.10000   0.00000   91964.20869   -0.07370 0.5000
  613:  46 32 15  1 46 31 16  0               91964.83324   91964.78236    0.05088    0.10000   0.00000   91964.78236    0.05089 0.5000
  614:  46 32 14  1 46 31 15  0               91964.83324   91964.78235    0.05089    0.10000   0.00000   91964.78236    0.05089 0.5000
  615:  84 38 47  0 84 37 48  1               92045.49823   92045.38974    0.10849    0.10000   0.00000
  616:  84 38 47  1 84 37 48  0               92046.10011   92045.96471    0.13540    0.10000   0.00000
  617:  35 31  4  0 35 30  5  1               92070.91672   92070.84776    0.06896    0.10000   0.00000   92070.84776    0.06896 0.5000
  618:  35 31  5  0 35 30  6  1               92070.91672   92070.84776    0.06896    0.10000   0.00000   92070.84776    0.06896 0.5000
  619:  35 31  5  1 35 30  6  0               92071.46399   92071.44028    0.02371    0.10000   0.00000   92071.44028    0.02371 0.5000
  620:  35 31  4  1 35 30  5  0               92071.46399   92071.44028    0.02371    0.10000   0.00000   92071.44028    0.02371 0.5000
  621:  34 31  3  0 34 30  4  1               92268.06401   92268.02742    0.03659    0.10000   0.00000   92268.02742    0.03659 0.5000
  622:  34 31  4  0 34 30  5  1               92268.06401   92268.02742    0.03659    0.10000   0.00000   92268.02742    0.03659 0.5000
  623:  50 14 36  0 50 13 37  1               92310.01011   92309.98643    0.02368    0.10000   0.00000   92309.98653    0.02358 0.5000
  624:  50 15 36  0 50 14 37  1               92310.01011   92309.98663    0.02348    0.10000   0.00000   92309.98653    0.02358 0.5000
  625:  50 15 36  1 50 14 37  0               92310.61575   92310.54315    0.07261    0.10000   0.00000   92310.54305    0.07271 0.5000
  626:  50 14 36  1 50 13 37  0               92310.61575   92310.54295    0.07281    0.10000   0.00000   92310.54305    0.07271 0.5000
  627:  68 28 41  1 68 27 42  0               92392.25174   92392.27432   -0.02258    0.10000   0.00000
  628:  65 25 40  0 65 24 41  1               92396.61172   92396.51386    0.09786    0.10000   0.00000
  629:  45 32 13  1 45 31 14  0               92404.99060   92404.96132    0.02928    0.10000   0.00000   92404.96132    0.02928 0.5000
  630:  45 32 14  1 45 31 15  0               92404.99060   92404.96132    0.02928    0.10000   0.00000   92404.96132    0.02928 0.5000
  631:  52 33 19  0 52 32 20  1               92405.79829   92405.63196    0.16632    0.10000   0.00000   92405.63398    0.16431 0.5000
  632:  52 33 20  0 52 32 21  1               92405.79829   92405.63599    0.16230    0.10000   0.00000   92405.63398    0.16431 0.5000
  633:  52 33 20  1 52 32 21  0               92406.33816   92406.20084    0.13732    0.10000   0.00000   92406.19883    0.13933 0.5000
  634:  52 33 19  1 52 32 20  0               92406.33816   92406.19682    0.14134    0.10000   0.00000   92406.19883    0.13933 0.5000
  635:  65 26 40  0 65 25 41  1               92409.07821   92409.07539    0.00281    0.10000   0.00000
  636:  73 38 36  0 73 37 37  1               92418.10123   92418.05951    0.04172    0.10000   0.00000
  637:  73 38 36  1 73 37 37  0               92418.76582   92418.61752    0.14830    0.10000   0.00000
  638:  44  9 35  0 44  8 36  1               92532.75516   92532.71236    0.04279    0.10000   0.00000   92532.71236    0.04279 0.5000
  639:  44 10 35  0 44  9 36  1               92532.75516   92532.71236    0.04279    0.10000   0.00000   92532.71236    0.04279 0.5000
  640:  44  9 35  1 44  8 36  0               92533.32054   92533.27946    0.04107    0.10000   0.00000   92533.27946    0.04107 0.5000
  641:  44 10 35  1 44  9 36  0               92533.32054   92533.27946    0.04107    0.10000   0.00000   92533.27946    0.04107 0.5000
  642:  57 34 23  0 57 33 24  1               92735.79804   92735.44197    0.35607    0.10000   0.00000   92735.51993    0.27811 0.5000
  643:  57 34 24  0 57 33 25  1               92735.79804   92735.59789    0.20015    0.10000   0.00000   92735.51993    0.27811 0.5000
  644:  54 17 37  0 54 16 38  1               92761.20377   92761.11558    0.08818    0.10000   0.00000   92761.11909    0.08468 0.5000
  645:  54 18 37  0 54 17 38  1               92761.20377   92761.12260    0.08117    0.10000   0.00000   92761.11909    0.08468 0.5000
  646:  54 17 37  1 54 16 38  0               92761.70502   92761.66630    0.03871    0.10000   0.00000   92761.66981    0.03520 0.5000
  647:  54 18 37  1 54 17 38  0               92761.70502   92761.67332    0.03169    0.10000   0.00000   92761.66981    0.03520 0.5000
  648:  44 32 12  0 44 31 13  1               92811.29519   92811.28423    0.01096    0.10000   0.00000   92811.28423    0.01096 0.5000
  649:  44 32 13  0 44 31 14  1               92811.29519   92811.28423    0.01095    0.10000   0.00000   92811.28423    0.01096 0.5000
  650:  44 32 12  1 44 31 13  0               92811.92899   92811.86152    0.06747    0.10000   0.00000   92811.86152    0.06747 0.5000
  651:  44 32 13  1 44 31 14  0               92811.92899   92811.86152    0.06747    0.10000   0.00000   92811.86152    0.06747 0.5000
  652:  49 13 36  0 49 12 37  1               92996.76716   92996.59490    0.17226    0.10000   0.00000   92996.59492    0.17224 0.5000
  653:  49 14 36  0 49 13 37  1               92996.76716   92996.59494    0.17223    0.10000   0.00000   92996.59492    0.17224 0.5000
  654:  51 33 18  0 51 32 19  1               93029.21547   93029.21234    0.00313    0.10000   0.00000   93029.21287    0.00260 0.5000
  655:  51 33 19  0 51 32 20  1               93029.21547   93029.21341    0.00206    0.10000   0.00000   93029.21287    0.00260 0.5000
  656:  43 32 11  0 43 31 12  1               93187.42464   93187.34211    0.08253    0.10000   0.00000   93187.34211    0.08253 0.5000
  657:  43 32 12  0 43 31 13  1               93187.42464   93187.34211    0.08253    0.10000   0.00000   93187.34211    0.08253 0.5000
  658:  43 32 12  1 43 31 13  0               93187.94366   93187.92123    0.02243    0.10000   0.00000   93187.92123    0.02243 0.5000
  659:  43 32 11  1 43 31 12  0               93187.94366   93187.92123    0.02243    0.10000   0.00000   93187.92123    0.02243 0.5000
  660:  31  3 28  0 30  4 27  1               93197.36515   93197.32106    0.04409    0.10000   0.00000   93197.32106    0.04409 0.2500
  661:  31  4 28  0 30  3 27  1               93197.36515   93197.32106    0.04409    0.10000   0.00000   93197.32106    0.04409 0.2500
  662:  31  4 28  0 30  4 27  1               93197.36515   93197.32106    0.04409    0.10000   0.00000   93197.32106    0.04409 0.2500
  663:  31  3 28  0 30  3 27  1               93197.36515   93197.32106    0.04409    0.10000   0.00000   93197.32106    0.04409 0.2500
  664:  31  3 28  1 30  3 27  0               93197.99155   93197.91332    0.07823    0.10000   0.00000   93197.91332    0.07823 0.2500
  665:  31  3 28  1 30  4 27  0               93197.99155   93197.91332    0.07823    0.10000   0.00000   93197.91332    0.07823 0.2500
  666:  31  4 28  1 30  3 27  0               93197.99155   93197.91332    0.07823    0.10000   0.00000   93197.91332    0.07823 0.2500
  667:  31  4 28  1 30  4 27  0               93197.99155   93197.91332    0.07823    0.10000   0.00000   93197.91332    0.07823 0.2500
  668:  32  2 30  1 31  3 29  0               93199.13629   93199.05247    0.08382    0.10000   0.00000   93199.05247    0.08382 0.2500
  669:  32  3 30  1 31  2 29  0               93199.13629   93199.05247    0.08382    0.10000   0.00000   93199.05247    0.08382 0.2500
  670:  32  3 30  1 31  3 29  0               93199.13629   93199.05247    0.08382    0.10000   0.00000   93199.05247    0.08382 0.2500
  671:  32  2 30  1 31  2 29  0               93199.13629   93199.05247    0.08382    0.10000   0.00000   93199.05247    0.08382 0.2500
  672:  33  1 32  0 32  2 31  1               93203.09713   93203.03100    0.06612    0.10000   0.00000   93203.01925    0.07788 0.1250
  673:  33  2 32  0 32  1 31  1               93203.09713   93203.03100    0.06612    0.10000   0.00000   93203.01925    0.07788 0.1250
  674:  33  2 32  0 32  2 31  1               93203.09713   93203.03100    0.06612    0.10000   0.00000   93203.01925    0.07788 0.1250
  675:  30  4 26  0 29  4 25  1               93203.09713   93203.00749    0.08964    0.10000   0.00000   93203.01925    0.07788 0.1250
  676:  30  4 26  0 29  5 25  1               93203.09713   93203.00749    0.08964    0.10000   0.00000   93203.01925    0.07788 0.1250
  677:  30  5 26  0 29  4 25  1               93203.09713   93203.00749    0.08964    0.10000   0.00000   93203.01925    0.07788 0.1250
  678:  30  5 26  0 29  5 25  1               93203.09713   93203.00749    0.08964    0.10000   0.00000   93203.01925    0.07788 0.1250
  679:  33  1 32  0 32  1 31  1               93203.09713   93203.03100    0.06612    0.10000   0.00000   93203.01925    0.07788 0.1250
  680:  33  1 32  1 32  1 31  0               93203.70899   93203.62034    0.08865    0.10000   0.00000   93203.61081    0.09818 0.1250
  681:  33  1 32  1 32  2 31  0               93203.70899   93203.62034    0.08865    0.10000   0.00000   93203.61081    0.09818 0.1250
  682:  33  2 32  1 32  1 31  0               93203.70899   93203.62034    0.08865    0.10000   0.00000   93203.61081    0.09818 0.1250
  683:  33  2 32  1 32  2 31  0               93203.70899   93203.62034    0.08865    0.10000   0.00000   93203.61081    0.09818 0.1250
  684:  30  4 26  1 29  4 25  0               93203.70899   93203.60128    0.10771    0.10000   0.00000   93203.61081    0.09818 0.1250
  685:  30  4 26  1 29  5 25  0               93203.70899   93203.60128    0.10771    0.10000   0.00000   93203.61081    0.09818 0.1250
  686:  30  5 26  1 29  4 25  0               93203.70899   93203.60128    0.10771    0.10000   0.00000   93203.61081    0.09818 0.1250
  687:  30  5 26  1 29  5 25  0               93203.70899   93203.60128    0.10771    0.10000   0.00000   93203.61081    0.09818 0.1250
  688:  34  0 34  0 33  1 33  1               93209.13986   93209.08839    0.05146    0.10000   0.00000   93209.08839    0.05146 0.2500
  689:  34  1 34  0 33  0 33  1               93209.13986   93209.08839    0.05146    0.10000   0.00000   93209.08839    0.05146 0.2500
  690:  34  1 34  0 33  1 33  1               93209.13986   93209.08839    0.05146    0.10000   0.00000   93209.08839    0.05146 0.2500
  691:  34  0 34  0 33  0 33  1               93209.13986   93209.08839    0.05146    0.10000   0.00000   93209.08839    0.05146 0.2500
  692:  34  0 34  1 33  0 33  0               93209.74814   93209.67638    0.07176    0.10000   0.00000   93209.67638    0.07176 0.2500
  693:  34  0 34  1 33  1 33  0               93209.74814   93209.67638    0.07176    0.10000   0.00000   93209.67638    0.07176 0.2500
  694:  34  1 34  1 33  0 33  0               93209.74814   93209.67638    0.07176    0.10000   0.00000   93209.67638    0.07176 0.2500
  695:  34  1 34  1 33  1 33  0               93209.74814   93209.67638    0.07176    0.10000   0.00000   93209.67638    0.07176 0.2500
  696:  29  5 24  0 28  6 23  1               93221.81876   93221.67749    0.14127    0.10000   0.00000   93221.67757    0.14119 0.2500
  697:  29  6 24  0 28  6 23  1               93221.81876   93221.67752    0.14123    0.10000   0.00000   93221.67757    0.14119 0.2500
  698:  29  5 24  0 28  5 23  1               93221.81876   93221.67762    0.14114    0.10000   0.00000   93221.67757    0.14119 0.2500
  699:  29  6 24  0 28  5 23  1               93221.81876   93221.67765    0.14111    0.10000   0.00000   93221.67757    0.14119 0.2500
  700:  29  5 24  1 28  6 23  0               93222.31565   93222.27284    0.04282    0.10000   0.00000   93222.27292    0.04273 0.2500
  701:  29  6 24  1 28  6 23  0               93222.31565   93222.27287    0.04278    0.10000   0.00000   93222.27292    0.04273 0.2500
  702:  29  5 24  1 28  5 23  0               93222.31565   93222.27297    0.04269    0.10000   0.00000   93222.27292    0.04273 0.2500
  703:  29  6 24  1 28  5 23  0               93222.31565   93222.27300    0.04265    0.10000   0.00000   93222.27292    0.04273 0.2500
  704:  69 37 33  1 69 36 34  0               93302.31878   93302.28494    0.03383    0.10000   0.00000
  705:  27  7 20  0 26  8 19  1               93357.11749   93357.11418    0.00331    0.10000   0.00000
  706:  25  9 16  0 24 10 15  1               93445.23369   93445.17601    0.05768    0.10000   0.00000
  707:  25  9 16  1 24 10 15  0               93445.86984   93445.77748    0.09236    0.10000   0.00000
  708:  84 42 42  1 84 41 43  0               93487.04171   93487.21617   -0.17446    0.10000   0.00000
  709:  26  8 18  0 25  9 17  1               93534.09694   93534.22006   -0.12312    0.10000   0.00000
  710:  26  8 18  1 25  9 17  0               93534.91432   93534.82005    0.09427    0.10000   0.00000
  711:  50 33 17  0 50 32 18  1               93605.98231   93606.15713   -0.17482    0.10000   0.00000   93606.15726   -0.17496 0.5000
  712:  50 33 18  0 50 32 19  1               93605.98231   93606.15740   -0.17509    0.10000   0.00000   93606.15726   -0.17496 0.5000
  713:  50 33 18  1 50 32 19  0               93606.73580   93606.72559    0.01021    0.10000   0.00000   93606.72545    0.01035 0.5000
  714:  50 33 17  1 50 32 18  0               93606.73580   93606.72532    0.01048    0.10000   0.00000   93606.72545    0.01035 0.5000
  715:  15 13  3  0 14 12  2  1               93925.93274   93925.86944    0.06330    0.10000   0.00000   93925.87325    0.05949 0.5000
  716:  15 13  2  0 14 12  3  1               93925.93274   93925.87706    0.05567    0.10000   0.00000   93925.87325    0.05949 0.5000
  717:  15 13  3  1 14 12  2  0               93926.61763   93926.48490    0.13273    0.10000   0.00000   93926.48871    0.12892 0.5000
  718:  15 13  2  1 14 12  3  0               93926.61763   93926.49252    0.12511    0.10000   0.00000   93926.48871    0.12892 0.5000
  719:  19 10 10  0 18  9  9  1               93928.86071   93928.87268   -0.01197    0.10000   0.00000
  720:  19 10 10  1 18  9  9  0               93929.44012   93929.48282   -0.04270    0.10000   0.00000
  721:  67 26 41  0 67 25 42  1               94068.89698   94068.89830   -0.00132    0.10000   0.00000
  722:  49 33 16  0 49 32 17  1               94140.56250   94140.34588    0.21662    0.10000   0.00000   94140.34591    0.21659 0.5000
  723:  49 33 17  0 49 32 18  1               94140.56250   94140.34594    0.21655    0.10000   0.00000   94140.34591    0.21659 0.5000
  724:  49 33 17  1 49 32 18  0               94140.87750   94140.91584   -0.03834    0.10000   0.00000   94140.91580   -0.03830 0.5000
  725:  49 33 16  1 49 32 17  0               94140.87750   94140.91577   -0.03827    0.10000   0.00000   94140.91580   -0.03830 0.5000
  726:  40 32  8  0 40 31  9  1               94151.75787   94151.51847    0.23940    0.10000   0.00000   94151.51847    0.23940 0.5000
  727:  40 32  9  0 40 31 10  1               94151.75787   94151.51847    0.23940    0.10000   0.00000   94151.51847    0.23940 0.5000
  728:  47 11 36  1 47 10 37  0               94218.09500   94218.01954    0.07546    0.10000   0.00000   94218.01954    0.07546 0.5000
  729:  47 12 36  1 47 11 37  0               94218.09500   94218.01954    0.07546    0.10000   0.00000   94218.01954    0.07546 0.5000
  730:  55 34 21  0 55 33 22  1               94298.35875   94298.37600   -0.01725    0.10000   0.00000
  731:  55 34 21  1 55 33 22  0               94299.02641   94298.93801    0.08840    0.10000   0.00000
  732:  52 15 37  0 52 14 38  1               94386.92003   94386.82296    0.09707    0.10000   0.00000   94386.82312    0.09691 0.5000
  733:  52 16 37  0 52 15 38  1               94386.92003   94386.82328    0.09675    0.10000   0.00000   94386.82312    0.09691 0.5000
  734:  52 16 37  1 52 15 38  0               94387.23859   94387.37678   -0.13819    0.10000   0.00000   94387.37662   -0.13804 0.5000
  735:  52 15 37  1 52 14 38  0               94387.23859   94387.37647   -0.13788    0.10000   0.00000   94387.37662   -0.13804 0.5000
  736:  16 12  5  1 15 11  4  0               94545.19645   94545.16238    0.03407    0.10000   0.00000
  737:  16 12  4  0 15 11  5  1               94546.62478   94546.50390    0.12088    0.10000   0.00000
  738:  48 33 15  0 48 32 16  1               94635.22761   94635.19162    0.03598    0.10000   0.00000   94635.19163    0.03598 0.5000
  739:  48 33 16  0 48 32 17  1               94635.22761   94635.19164    0.03597    0.10000   0.00000   94635.19163    0.03598 0.5000
  740:  48 33 16  1 48 32 17  0               94635.88019   94635.76326    0.11693    0.10000   0.00000   94635.76325    0.11694 0.5000
  741:  48 33 15  1 48 32 16  0               94635.88019   94635.76324    0.11695    0.10000   0.00000   94635.76325    0.11694 0.5000
  742:  68 37 31  1 68 36 32  0               94706.78750   94706.64113    0.14638    0.10000   0.00000
  743:  56 18 38  0 56 17 39  1               94741.68509   94741.69820   -0.01311    0.10000   0.00000   94741.70330   -0.01821 0.5000
  744:  56 19 38  0 56 18 39  1               94741.68509   94741.70841   -0.02332    0.10000   0.00000   94741.70330   -0.01821 0.5000
  745:  56 19 38  1 56 18 39  0               94742.27827   94742.25672    0.02155    0.10000   0.00000   94742.25161    0.02665 0.5000
  746:  56 18 38  1 56 17 39  0               94742.27827   94742.24651    0.03176    0.10000   0.00000   94742.25161    0.02665 0.5000
  747:  37 32  5  0 37 31  6  1               94906.68846   94906.68372    0.00474    0.10000   0.00000   94906.68372    0.00474 0.5000
  748:  37 32  6  0 37 31  7  1               94906.68846   94906.68372    0.00474    0.10000   0.00000   94906.68372    0.00474 0.5000
  749:  47 33 14  0 47 32 15  1               95093.83888   95093.72001    0.11886    0.10000   0.00000   95093.72002    0.11886 0.5000
  750:  47 33 15  0 47 32 16  1               95093.83888   95093.72002    0.11886    0.10000   0.00000   95093.72002    0.11886 0.5000
  751:  59 35 25  1 59 34 26  0               95258.66435   95258.79328   -0.12893    0.10000   0.00000
  752:  45  9 36  0 45  8 37  1               95262.10019   95262.04721    0.05297    0.10000   0.00000   95262.04721    0.05297 0.5000
  753:  45 10 36  0 45  9 37  1               95262.10019   95262.04721    0.05297    0.10000   0.00000   95262.04721    0.05297 0.5000
  754:  45 10 36  1 45  9 37  0               95262.70354   95262.61259    0.09095    0.10000   0.00000   95262.61259    0.09095 0.5000
  755:  45  9 36  1 45  8 37  0               95262.70354   95262.61259    0.09095    0.10000   0.00000   95262.61259    0.09095 0.5000
  756:  26 11 15  0 25 12 14  1               95333.20886   95333.09314    0.11572    0.10000   0.00000
  757:  46 33 13  0 46 32 14  1               95518.77518   95518.63185    0.14333    0.10000   0.00000   95518.63185    0.14333 0.5000
  758:  46 33 14  0 46 32 15  1               95518.77518   95518.63186    0.14333    0.10000   0.00000   95518.63185    0.14333 0.5000
  759:  55 17 38  0 55 16 39  1               95625.56108   95625.62393   -0.06286    0.10000   0.00000   95625.62509   -0.06401 0.5000
  760:  55 18 38  0 55 17 39  1               95625.56108   95625.62624   -0.06517    0.10000   0.00000   95625.62509   -0.06401 0.5000
  761:  55 18 38  1 55 17 39  0               95626.18169   95626.17574    0.00595    0.10000   0.00000   95626.17458    0.00711 0.5000
  762:  55 17 38  1 55 16 39  0               95626.18169   95626.17342    0.00826    0.10000   0.00000   95626.17458    0.00711 0.5000
  763:  53 34 19  0 53 33 20  1               95634.89117   95634.87571    0.01546    0.10000   0.00000   95634.87624    0.01493 0.5000
  764:  53 34 20  0 53 33 21  1               95634.89117   95634.87678    0.01439    0.10000   0.00000   95634.87624    0.01493 0.5000
  765:  53 34 20  1 53 33 21  0               95635.57259   95635.44183    0.13076    0.10000   0.00000   95635.44130    0.13129 0.5000
  766:  53 34 19  1 53 33 20  0               95635.57259   95635.44076    0.13183    0.10000   0.00000   95635.44130    0.13129 0.5000
  767:  59 20 39  0 59 19 40  1               95701.25954   95701.16923    0.09031    0.10000   0.00000   95701.19905    0.06049 0.5000
  768:  59 21 39  0 59 20 40  1               95701.25954   95701.22886    0.03068    0.10000   0.00000   95701.19905    0.06049 0.5000
  769:  59 21 39  1 59 20 40  0               95701.70659   95701.77426   -0.06767    0.10000   0.00000   95701.74445   -0.03786 0.5000
  770:  59 20 39  1 59 19 40  0               95701.70659   95701.71464   -0.00804    0.10000   0.00000   95701.74445   -0.03786 0.5000
  771:  44  8 36  0 44  7 37  1               95726.63742   95726.60183    0.03559    0.10000   0.00000   95726.60183    0.03559 0.5000
  772:  44  9 36  0 44  8 37  1               95726.63742   95726.60183    0.03559    0.10000   0.00000   95726.60183    0.03559 0.5000
  773:  44  9 36  1 44  8 37  0               95727.22744   95727.16914    0.05830    0.10000   0.00000   95727.16914    0.05830 0.5000
  774:  44  8 36  1 44  7 37  0               95727.22744   95727.16914    0.05830    0.10000   0.00000   95727.16914    0.05830 0.5000
  775:  69 28 42  1 69 27 43  0               95738.45718   95738.54085   -0.08368    0.10000   0.00000
  776:  50 13 37  0 50 12 38  1               95775.18719   95775.13252    0.05467    0.10000   0.00000   95775.13252    0.05467 0.5000
  777:  50 14 37  0 50 13 38  1               95775.18719   95775.13253    0.05466    0.10000   0.00000   95775.13252    0.05467 0.5000
  778:  50 13 37  1 50 12 38  0               95775.70257   95775.68913    0.01344    0.10000   0.00000   95775.68914    0.01343 0.5000
  779:  50 14 37  1 50 13 38  0               95775.70257   95775.68915    0.01343    0.10000   0.00000   95775.68914    0.01343 0.5000
  780:  63 36 27  0 63 35 28  1               95858.61405   95858.57344    0.04061    0.10000   0.00000
  781:  63 36 28  1 63 35 29  0               95860.19469   95860.40524   -0.21054    0.10000   0.00000
  782:  32  3 29  0 31  4 28  1               95898.25675   95898.28161   -0.02486    0.10000   0.00000   95898.28161   -0.02486 0.2500
  783:  32  4 29  0 31  3 28  1               95898.25675   95898.28161   -0.02486    0.10000   0.00000   95898.28161   -0.02486 0.2500
  784:  32  4 29  0 31  4 28  1               95898.25675   95898.28161   -0.02486    0.10000   0.00000   95898.28161   -0.02486 0.2500
  785:  32  3 29  0 31  3 28  1               95898.25675   95898.28161   -0.02486    0.10000   0.00000   95898.28161   -0.02486 0.2500
  786:  32  3 29  1 31  3 28  0               95898.98049   95898.87215    0.10834    0.10000   0.00000   95898.87215    0.10834 0.2500
  787:  32  3 29  1 31  4 28  0               95898.98049   95898.87215    0.10834    0.10000   0.00000   95898.87215    0.10834 0.2500
  788:  32  4 29  1 31  3 28  0               95898.98049   95898.87215    0.10834    0.10000   0.00000   95898.87215    0.10834 0.2500
  789:  32  4 29  1 31  4 28  0               95898.98049   95898.87215    0.10834    0.10000   0.00000   95898.87215    0.10834 0.2500
  790:  33  2 31  0 32  3 30  1               95899.85044   95899.85302   -0.00258    0.10000   0.00000   95899.85302   -0.00258 0.2500
  791:  33  3 31  0 32  2 30  1               95899.85044   95899.85302   -0.00258    0.10000   0.00000   95899.85302   -0.00258 0.2500
  792:  33  3 31  0 32  3 30  1               95899.85044   95899.85302   -0.00258    0.10000   0.00000   95899.85302   -0.00258 0.2500
  793:  33  2 31  0 32  2 30  1               95899.85044   95899.85302   -0.00258    0.10000   0.00000   95899.85302   -0.00258 0.2500
  794:  33  2 31  1 32  2 30  0               95900.48586   95900.44207    0.04379    0.10000   0.00000   95900.44207    0.04379 0.2500
  795:  33  2 31  1 32  3 30  0               95900.48586   95900.44207    0.04379    0.10000   0.00000   95900.44207    0.04379 0.2500
  796:  33  3 31  1 32  2 30  0               95900.48586   95900.44207    0.04379    0.10000   0.00000   95900.44207    0.04379 0.2500
  797:  33  3 31  1 32  3 30  0               95900.48586   95900.44207    0.04379    0.10000   0.00000   95900.44207    0.04379 0.2500
  798:  31  4 27  0 30  5 26  1               95902.99339   95902.90237    0.09102    0.10000   0.00000   95902.90237    0.09102 0.2500
  799:  31  5 27  0 30  4 26  1               95902.99339   95902.90237    0.09102    0.10000   0.00000   95902.90237    0.09102 0.2500
  800:  31  5 27  0 30  5 26  1               95902.99339   95902.90237    0.09102    0.10000   0.00000   95902.90237    0.09102 0.2500
  801:  31  4 27  0 30  4 26  1               95902.99339   95902.90237    0.09102    0.10000   0.00000   95902.90237    0.09102 0.2500
  802:  31  4 27  1 30  4 26  0               95903.51829   95903.49445    0.02384    0.10000   0.00000   95903.49445    0.02384 0.2500
  803:  31  4 27  1 30  5 26  0               95903.51829   95903.49445    0.02384    0.10000   0.00000   95903.49445    0.02384 0.2500
  804:  31  5 27  1 30  4 26  0               95903.51829   95903.49445    0.02384    0.10000   0.00000   95903.49445    0.02384 0.2500
  805:  31  5 27  1 30  5 26  0               95903.51829   95903.49445    0.02384    0.10000   0.00000   95903.49445    0.02384 0.2500
  806:  34  1 33  0 33  2 32  1               95904.80522   95904.57112    0.23410    0.10000   0.00000   95904.57112    0.23410 0.2500
  807:  34  2 33  0 33  1 32  1               95904.80522   95904.57112    0.23410    0.10000   0.00000   95904.57112    0.23410 0.2500
  808:  34  2 33  0 33  2 32  1               95904.80522   95904.57112    0.23410    0.10000   0.00000   95904.57112    0.23410 0.2500
  809:  34  1 33  0 33  1 32  1               95904.80522   95904.57112    0.23410    0.10000   0.00000   95904.57112    0.23410 0.2500
  810:  34  1 33  1 33  2 32  0               95905.18383   95905.15875    0.02508    0.10000   0.00000   95905.15875    0.02508 0.2500
  811:  34  2 33  1 33  1 32  0               95905.18383   95905.15875    0.02508    0.10000   0.00000   95905.15875    0.02508 0.2500
  812:  34  2 33  1 33  2 32  0               95905.18383   95905.15875    0.02508    0.10000   0.00000   95905.15875    0.02508 0.2500
  813:  34  1 33  1 33  1 32  0               95905.18383   95905.15875    0.02508    0.10000   0.00000   95905.15875    0.02508 0.2500
  814:  35  0 35  0 34  1 34  1               95910.76515   95910.66492    0.10023    0.10000   0.00000   95910.66492    0.10023 0.2500
  815:  35  1 35  0 34  0 34  1               95910.76515   95910.66492    0.10023    0.10000   0.00000   95910.66492    0.10023 0.2500
  816:  35  1 35  0 34  1 34  1               95910.76515   95910.66492    0.10023    0.10000   0.00000   95910.66492    0.10023 0.2500
  817:  35  0 35  0 34  0 34  1               95910.76515   95910.66492    0.10023    0.10000   0.00000   95910.66492    0.10023 0.2500
  818:  35  0 35  1 34  1 34  0               95911.30128   95911.25122    0.05007    0.10000   0.00000   95911.25122    0.05007 0.2500
  819:  35  1 35  1 34  0 34  0               95911.30128   95911.25122    0.05007    0.10000   0.00000   95911.25122    0.05007 0.2500
  820:  35  1 35  1 34  1 34  0               95911.30128   95911.25122    0.05007    0.10000   0.00000   95911.25122    0.05007 0.2500
  821:  35  0 35  1 34  0 34  0               95911.30128   95911.25122    0.05007    0.10000   0.00000   95911.25122    0.05007 0.2500
  822:  58 35 23  0 58 34 24  1               96089.80679   96089.65962    0.14716    0.10000   0.00000   96089.68240    0.12438 0.5000
  823:  58 35 24  0 58 34 25  1               96089.80679   96089.70519    0.10160    0.10000   0.00000   96089.68240    0.12438 0.5000
  824:  58 35 24  1 58 34 25  0               96090.28248   96090.26511    0.01738    0.10000   0.00000   96090.24232    0.04016 0.5000
  825:  58 35 23  1 58 34 24  0               96090.28248   96090.21954    0.06294    0.10000   0.00000   96090.24232    0.04016 0.5000
  826:  43  7 36  0 43  6 37  1               96156.47646   96156.41519    0.06128    0.10000   0.00000   96156.41519    0.06128 0.5000
  827:  43  8 36  0 43  7 37  1               96156.47646   96156.41519    0.06128    0.10000   0.00000   96156.41519    0.06128 0.5000
  828:  43  7 36  1 43  6 37  0               96156.98520   96156.98448    0.00072    0.10000   0.00000   96156.98448    0.00072 0.5000
  829:  43  8 36  1 43  7 37  0               96156.98520   96156.98448    0.00072    0.10000   0.00000   96156.98448    0.00072 0.5000
  830:  27  9 19  0 26  8 18  1               96211.07911   96210.97158    0.10752    0.10000   0.00000
  831:  27  9 19  1 26  8 18  0               96211.72413   96211.56996    0.15417    0.10000   0.00000
  832:  52 34 18  1 52 33 19  0               96231.17331   96231.18091   -0.00760    0.10000   0.00000   96231.18105   -0.00774 0.5000
  833:  52 34 19  1 52 33 20  0               96231.17331   96231.18119   -0.00788    0.10000   0.00000   96231.18105   -0.00774 0.5000
  834:  44 33 11  0 44 32 12  1               96277.18315   96277.07589    0.10727    0.10000   0.00000   96277.07589    0.10727 0.5000
  835:  44 33 12  0 44 32 13  1               96277.18315   96277.07589    0.10727    0.10000   0.00000   96277.07589    0.10727 0.5000
  836:  44 33 12  1 44 32 13  0               96277.71978   96277.65456    0.06522    0.10000   0.00000   96277.65456    0.06522 0.5000
  837:  44 33 11  1 44 32 12  0               96277.71978   96277.65456    0.06522    0.10000   0.00000   96277.65456    0.06522 0.5000
  838:  54 16 38  0 54 15 39  1               96442.33750   96442.22833    0.10916    0.10000   0.00000   96442.22858    0.10892 0.5000
  839:  54 17 38  0 54 16 39  1               96442.33750   96442.22882    0.10867    0.10000   0.00000   96442.22858    0.10892 0.5000
  840:  54 17 38  1 54 16 39  0               96442.88658   96442.77959    0.10699    0.10000   0.00000   96442.77934    0.10723 0.5000
  841:  54 16 38  1 54 15 39  0               96442.88658   96442.77909    0.10748    0.10000   0.00000   96442.77934    0.10723 0.5000
  842:  77 33 45  1 77 32 46  0               96490.27993   96490.17249    0.10745    0.10000   0.00000
  843:  58 19 39  1 58 18 40  0               96701.41249   96701.52438   -0.11189    0.10000   0.00000   96701.53170   -0.11921 0.5000
  844:  58 20 39  1 58 19 40  0               96701.41249   96701.53902   -0.12652    0.10000   0.00000   96701.53170   -0.11921 0.5000
  845:  51 34 17  0 51 33 18  1               96783.39324   96783.33726    0.05597    0.10000   0.00000   96783.33730    0.05594 0.5000
  846:  51 34 18  0 51 33 19  1               96783.39324   96783.33733    0.05591    0.10000   0.00000   96783.33730    0.05594 0.5000
  847:  51 34 18  1 51 33 19  0               96784.05661   96783.90557    0.15105    0.10000   0.00000   96783.90553    0.15108 0.5000
  848:  51 34 17  1 51 33 18  0               96784.05661   96783.90550    0.15111    0.10000   0.00000   96783.90553    0.15108 0.5000
  849:  57 35 22  1 57 34 23  0               96859.36054   96859.35439    0.00615    0.10000   0.00000   96859.36117   -0.00063 0.5000
  850:  57 35 23  1 57 34 24  0               96859.36054   96859.36795   -0.00740    0.10000   0.00000   96859.36117   -0.00063 0.5000
  851:  48 11 37  0 48 10 38  1               96965.73189   96965.75149   -0.01960    0.10000   0.00000   96965.75149   -0.01960 0.5000
  852:  48 12 37  0 48 11 38  1               96965.73189   96965.75149   -0.01960    0.10000   0.00000   96965.75149   -0.01960 0.5000
  853:  48 12 37  1 48 11 38  0               96966.29456   96966.31151   -0.01695    0.10000   0.00000   96966.31151   -0.01695 0.5000
  854:  48 11 37  1 48 10 38  0               96966.29456   96966.31151   -0.01695    0.10000   0.00000   96966.31151   -0.01695 0.5000
  855:  15 14  2  1 14 13  1  0               96980.48925   96980.44180    0.04746    0.10000   0.00000   96980.44185    0.04740 0.5000
  856:  15 14  1  1 14 13  2  0               96980.48925   96980.44190    0.04735    0.10000   0.00000   96980.44185    0.04740 0.5000
  857:  53 15 38  0 53 14 39  1               97198.01440   97197.89673    0.11766    0.10000   0.00000   97197.89678    0.11761 0.5000
  858:  53 16 38  0 53 15 39  1               97198.01440   97197.89683    0.11756    0.10000   0.00000   97197.89678    0.11761 0.5000
  859:  53 15 38  1 53 14 39  0               97198.63334   97198.44886    0.18448    0.10000   0.00000   97198.44891    0.18443 0.5000
  860:  53 16 38  1 53 15 39  0               97198.63334   97198.44896    0.18438    0.10000   0.00000   97198.44891    0.18443 0.5000
  861:  41 33  8  0 41 32  9  1               97216.40265   97216.31560    0.08705    0.10000   0.00000   97216.31560    0.08705 0.5000
  862:  41 33  9  0 41 32 10  1               97216.40265   97216.31560    0.08705    0.10000   0.00000   97216.31560    0.08705 0.5000
  863:  41 33  9  1 41 32 10  0               97217.05518   97216.89965    0.15554    0.10000   0.00000   97216.89965    0.15554 0.5000
  864:  41 33  8  1 41 32  9  0               97217.05518   97216.89965    0.15554    0.10000   0.00000   97216.89965    0.15554 0.5000
  865:  40  4 36  0 40  3 37  1               97261.00498   97260.95487    0.05011    0.10000   0.00000   97260.95487    0.05011 0.5000
  866:  40  5 36  0 40  4 37  1               97261.00498   97260.95487    0.05011    0.10000   0.00000   97260.95487    0.05011 0.5000
  867:  50 34 16  0 50 33 17  1               97296.47366   97296.43718    0.03648    0.10000   0.00000   97296.43719    0.03647 0.5000
  868:  50 34 17  0 50 33 18  1               97296.47366   97296.43720    0.03646    0.10000   0.00000   97296.43719    0.03647 0.5000
  869:  50 34 17  1 50 33 18  0               97297.17430   97297.00707    0.16723    0.10000   0.00000   97297.00706    0.16724 0.5000
  870:  50 34 16  1 50 33 17  0               97297.17430   97297.00705    0.16724    0.10000   0.00000   97297.00706    0.16724 0.5000
  871:  71 28 43  0 71 27 44  1               97344.16587   97343.99520    0.17067    0.10000   0.00000
  872:  71 28 43  1 71 27 44  0               97344.49702   97344.54056   -0.04354    0.10000   0.00000
  873:  40 33  7  0 40 32  8  1               97483.26742   97483.32638   -0.05896    0.10000   0.00000   97483.32638   -0.05896 0.5000
  874:  40 33  8  0 40 32  9  1               97483.26742   97483.32638   -0.05896    0.10000   0.00000   97483.32638   -0.05896 0.5000
  875:  40 33  8  1 40 32  9  0               97483.98053   97483.91223    0.06831    0.10000   0.00000   97483.91223    0.06831 0.5000
  876:  40 33  7  1 40 32  8  0               97483.98053   97483.91223    0.06831    0.10000   0.00000   97483.91223    0.06831 0.5000
  877:  47 10 37  0 47  9 38  1               97496.70109   97496.67707    0.02403    0.10000   0.00000   97496.67707    0.02403 0.5000
  878:  47 11 37  0 47 10 38  1               97496.70109   97496.67707    0.02403    0.10000   0.00000   97496.67707    0.02403 0.5000
  879:  47 11 37  1 47 10 38  0               97497.30784   97497.23889    0.06895    0.10000   0.00000   97497.23889    0.06895 0.5000
  880:  47 10 37  1 47  9 38  0               97497.30784   97497.23889    0.06895    0.10000   0.00000   97497.23889    0.06895 0.5000
  881:  56 35 21  0 56 34 22  1               97571.53701   97571.40531    0.13170    0.10000   0.00000   97571.40724    0.12977 0.5000
  882:  56 35 22  0 56 34 23  1               97571.53701   97571.40918    0.12783    0.10000   0.00000   97571.40724    0.12977 0.5000
  883:  61 21 40  1 61 20 41  0               97598.80677   97598.82632   -0.01955    0.10000   0.00000   97598.86747   -0.06070 0.5000
  884:  61 22 40  1 61 21 41  0               97598.80677   97598.90862   -0.10185    0.10000   0.00000   97598.86747   -0.06070 0.5000
  885:  57 18 39  0 57 17 40  1               97623.44153   97623.52461   -0.08308    0.10000   0.00000   97623.52631   -0.08478 0.5000
  886:  57 19 39  0 57 18 40  1               97623.44153   97623.52802   -0.08649    0.10000   0.00000   97623.52631   -0.08478 0.5000
  887:  57 18 39  1 57 17 40  0               97624.09016   97624.07187    0.01830    0.10000   0.00000   97624.07357    0.01659 0.5000
  888:  57 19 39  1 57 18 40  0               97624.09016   97624.07527    0.01489    0.10000   0.00000   97624.07357    0.01659 0.5000
  889:  16 13  4  0 15 12  3  1               97632.95067   97632.89398    0.05669    0.10000   0.00000   97632.92703    0.02363 0.5000
  890:  16 13  3  0 15 12  4  1               97632.95067   97632.96009   -0.00942    0.10000   0.00000   97632.92703    0.02363 0.5000
  891:  49 34 15  0 49 33 16  1               97772.99578   97772.92299    0.07279    0.10000   0.00000   97772.92299    0.07279 0.5000
  892:  49 34 16  0 49 33 17  1               97772.99578   97772.92300    0.07279    0.10000   0.00000   97772.92299    0.07279 0.5000
  893:  49 34 16  1 49 33 17  0               97773.58975   97773.49453    0.09522    0.10000   0.00000   97773.49453    0.09522 0.5000
  894:  49 34 15  1 49 33 16  0               97773.58975   97773.49453    0.09522    0.10000   0.00000   97773.49453    0.09522 0.5000
  895:  61 36 25  1 61 35 26  0               97775.79992   97775.68689    0.11303    0.10000   0.00000   97775.75628    0.04364 0.5000
  896:  61 36 26  1 61 35 27  0               97775.79992   97775.82567   -0.02575    0.10000   0.00000   97775.75628    0.04364 0.5000
  897:  52 14 38  0 52 13 39  1               97898.18691   97898.09722    0.08969    0.10000   0.00000   97898.09723    0.08968 0.5000
  898:  52 15 38  0 52 14 39  1               97898.18691   97898.09724    0.08967    0.10000   0.00000   97898.09723    0.08968 0.5000
  899:  52 15 38  1 52 14 39  0               97898.76824   97898.65082    0.11742    0.10000   0.00000   97898.65081    0.11743 0.5000
  900:  52 14 38  1 52 13 39  0               97898.76824   97898.65080    0.11744    0.10000   0.00000   97898.65081    0.11743 0.5000
  901:  38 33  5  0 38 32  6  1               97957.11521   97956.95213    0.16308    0.10000   0.00000   97956.95213    0.16308 0.5000
  902:  38 33  6  0 38 32  7  1               97957.11521   97956.95213    0.16308    0.10000   0.00000   97956.95213    0.16308 0.5000
  903:  17 12  5  0 16 11  6  1               98213.33522   98213.26780    0.06742    0.10000   0.00000
  904:  17 12  5  1 16 11  6  0               98213.90166   98213.88084    0.02082    0.10000   0.00000
  905:  55 35 20  0 55 34 21  1               98232.67883   98232.55838    0.12045    0.10000   0.00000   98232.55891    0.11992 0.5000
  906:  55 35 21  0 55 34 22  1               98232.67883   98232.55944    0.11939    0.10000   0.00000   98232.55891    0.11992 0.5000
  907:  56 17 39  0 56 16 40  1               98476.77261   98476.66885    0.10376    0.10000   0.00000   98476.65140    0.12120 0.3333
  908:  56 18 39  0 56 17 40  1               98476.77261   98476.66960    0.10301    0.10000   0.00000   98476.65140    0.12120 0.3333
  909:  69 38 32  0 69 37 33  1               98476.77261   98476.61576    0.15685    0.10000   0.00000   98476.65140    0.12120 0.3333
  910:  69 38 32  1 69 37 33  0               98477.27674   98477.17456    0.10218    0.10000   0.00000   98477.20323    0.07351 0.3333
  911:  56 17 39  1 56 16 40  0               98477.27674   98477.21719    0.05955    0.10000   0.00000   98477.20323    0.07351 0.3333
  912:  56 18 39  1 56 17 40  0               98477.27674   98477.21794    0.05880    0.10000   0.00000   98477.20323    0.07351 0.3333
  913:  51 13 38  0 51 12 39  1               98547.52869   98547.56147   -0.03278    0.10000   0.00000   98547.56147   -0.03278 0.5000
  914:  51 14 38  0 51 13 39  1               98547.52869   98547.56147   -0.03278    0.10000   0.00000   98547.56147   -0.03278 0.5000
  915:  51 14 38  1 51 13 39  0               98548.28997   98548.11659    0.17337    0.10000   0.00000   98548.11659    0.17337 0.5000
  916:  51 13 38  1 51 12 39  0               98548.28997   98548.11659    0.17338    0.10000   0.00000   98548.11659    0.17337 0.5000
  917:  33  3 30  0 32  4 29  1               98599.40807   98599.28640    0.12167    0.10000   0.00000   98599.28640    0.12167 0.2500
  918:  33  4 30  0 32  3 29  1               98599.40807   98599.28640    0.12167    0.10000   0.00000   98599.28640    0.12167 0.2500
  919:  33  4 30  0 32  4 29  1               98599.40807   98599.28640    0.12167    0.10000   0.00000   98599.28640    0.12167 0.2500
  920:  33  3 30  0 32  3 29  1               98599.40807   98599.28640    0.12167    0.10000   0.00000   98599.28640    0.12167 0.2500
  921:  33  3 30  1 32  3 29  0               98599.95789   98599.87520    0.08269    0.10000   0.00000   98599.87520    0.08269 0.2500
  922:  33  3 30  1 32  4 29  0               98599.95789   98599.87520    0.08269    0.10000   0.00000   98599.87520    0.08269 0.2500
  923:  33  4 30  1 32  3 29  0               98599.95789   98599.87520    0.08269    0.10000   0.00000   98599.87520    0.08269 0.2500
  924:  33  4 30  1 32  4 29  0               98599.95789   98599.87520    0.08269    0.10000   0.00000   98599.87520    0.08269 0.2500
  925:  34  2 32  0 33  3 31  1               98601.43916   98601.24204    0.19712    0.10000   0.00000   98601.24204    0.19712 0.2500
  926:  34  3 32  0 33  2 31  1               98601.43916   98601.24204    0.19712    0.10000   0.00000   98601.24204    0.19712 0.2500
  927:  34  3 32  0 33  3 31  1               98601.43916   98601.24204    0.19712    0.10000   0.00000   98601.24204    0.19712 0.2500
  928:  34  2 32  0 33  2 31  1               98601.43916   98601.24204    0.19712    0.10000   0.00000   98601.24204    0.19712 0.2500
  929:  34  2 32  1 33  2 31  0               98601.83914   98601.82936    0.00978    0.10000   0.00000   98601.82936    0.00978 0.2500
  930:  34  2 32  1 33  3 31  0               98601.83914   98601.82936    0.00978    0.10000   0.00000   98601.82936    0.00978 0.2500
  931:  34  3 32  1 33  2 31  0               98601.83914   98601.82936    0.00978    0.10000   0.00000   98601.82936    0.00978 0.2500
  932:  34  3 32  1 33  3 31  0               98601.83914   98601.82936    0.00978    0.10000   0.00000   98601.82936    0.00978 0.2500
  933:  32  4 28  0 31  5 27  1               98603.02987   98602.97028    0.05958    0.10000   0.00000   98602.97028    0.05958 0.2500
  934:  32  5 28  0 31  4 27  1               98603.02987   98602.97028    0.05958    0.10000   0.00000   98602.97028    0.05958 0.2500
  935:  32  5 28  0 31  5 27  1               98603.02987   98602.97028    0.05958    0.10000   0.00000   98602.97028    0.05958 0.2500
  936:  32  4 28  0 31  4 27  1               98603.02987   98602.97028    0.05958    0.10000   0.00000   98602.97028    0.05958 0.2500
  937:  32  4 28  1 31  4 27  0               98603.79795   98603.56063    0.23732    0.10000   0.00000   98603.56063    0.23732 0.2500
  938:  32  4 28  1 31  5 27  0               98603.79795   98603.56063    0.23732    0.10000   0.00000   98603.56063    0.23732 0.2500
  939:  32  5 28  1 31  4 27  0               98603.79795   98603.56063    0.23732    0.10000   0.00000   98603.56063    0.23732 0.2500
  940:  32  5 28  1 31  5 27  0               98603.79795   98603.56063    0.23732    0.10000   0.00000   98603.56063    0.23732 0.2500
  941:  35  1 34  0 34  2 33  1               98606.07831   98606.09454   -0.01623    0.10000   0.00000   98606.09454   -0.01623 0.2500
  942:  35  2 34  0 34  1 33  1               98606.07831   98606.09454   -0.01623    0.10000   0.00000   98606.09454   -0.01623 0.2500
  943:  35  2 34  0 34  2 33  1               98606.07831   98606.09454   -0.01623    0.10000   0.00000   98606.09454   -0.01623 0.2500
  944:  35  1 34  0 34  1 33  1               98606.07831   98606.09454   -0.01623    0.10000   0.00000   98606.09454   -0.01623 0.2500
  945:  35  1 34  1 34  1 33  0               98606.75117   98606.68045    0.07071    0.10000   0.00000   98606.68045    0.07071 0.2500
  946:  35  1 34  1 34  2 33  0               98606.75117   98606.68045    0.07071    0.10000   0.00000   98606.68045    0.07071 0.2500
  947:  35  2 34  1 34  1 33  0               98606.75117   98606.68045    0.07071    0.10000   0.00000   98606.68045    0.07071 0.2500
  948:  35  2 34  1 34  2 33  0               98606.75117   98606.68045    0.07071    0.10000   0.00000   98606.68045    0.07071 0.2500
  949:  36  0 36  0 35  1 35  1               98612.30524   98612.22161    0.08362    0.10000   0.00000   98612.22161    0.08362 0.2500
  950:  36  1 36  0 35  0 35  1               98612.30524   98612.22161    0.08362    0.10000   0.00000   98612.22161    0.08362 0.2500
  951:  36  1 36  0 35  1 35  1               98612.30524   98612.22161    0.08362    0.10000   0.00000   98612.22161    0.08362 0.2500
  952:  36  0 36  0 35  0 35  1               98612.30524   98612.22161    0.08362    0.10000   0.00000   98612.22161    0.08362 0.2500
  953:  36  0 36  1 35  0 35  0               98612.83511   98612.80621    0.02890    0.10000   0.00000   98612.80621    0.02890 0.2500
  954:  36  0 36  1 35  1 35  0               98612.83511   98612.80621    0.02890    0.10000   0.00000   98612.80621    0.02890 0.2500
  955:  36  1 36  1 35  0 35  0               98612.83511   98612.80621    0.02890    0.10000   0.00000   98612.80621    0.02890 0.2500
  956:  36  1 36  1 35  1 35  0               98612.83511   98612.80621    0.02890    0.10000   0.00000   98612.80621    0.02890 0.2500
  957:  31  5 26  0 30  6 25  1               98616.96696   98617.06041   -0.09345    0.10000   0.00000   98617.06041   -0.09345 0.2500
  958:  31  6 26  0 30  5 25  1               98616.96696   98617.06042   -0.09346    0.10000   0.00000   98617.06041   -0.09345 0.2500
  959:  31  6 26  0 30  6 25  1               98616.96696   98617.06041   -0.09345    0.10000   0.00000   98617.06041   -0.09345 0.2500
  960:  31  5 26  0 30  5 25  1               98616.96696   98617.06041   -0.09346    0.10000   0.00000   98617.06041   -0.09345 0.2500
  961:  29  7 22  0 28  8 21  1               98719.23744   98719.03082    0.20662    0.10000   0.00000   98719.08196    0.15548 0.2500
  962:  29  8 22  0 28  8 21  1               98719.23744   98719.05435    0.18309    0.10000   0.00000   98719.08196    0.15548 0.2500
  963:  29  7 22  0 28  7 21  1               98719.23744   98719.10957    0.12788    0.10000   0.00000   98719.08196    0.15548 0.2500
  964:  29  8 22  0 28  7 21  1               98719.23744   98719.13310    0.10435    0.10000   0.00000   98719.08196    0.15548 0.2500
  965:  67 25 42  1 67 24 43  0               98781.67647   98781.63379    0.04268    0.10000   0.00000
  966:  54 35 19  0 54 34 20  1               98846.69304   98846.63337    0.05966    0.10000   0.00000   98846.63351    0.05952 0.5000
  967:  54 35 20  0 54 34 21  1               98846.69304   98846.63365    0.05938    0.10000   0.00000   98846.63351    0.05952 0.5000
  968:  54 35 20  1 54 34 21  0               98847.27347   98847.19912    0.07435    0.10000   0.00000   98847.19898    0.07449 0.5000
  969:  54 35 19  1 54 34 20  0               98847.27347   98847.19884    0.07463    0.10000   0.00000   98847.19898    0.07449 0.5000
  970:  44  7 37  0 44  6 38  1               98868.85162   98868.75726    0.09436    0.10000   0.00000   98868.75726    0.09436 0.5000
  971:  44  8 37  0 44  7 38  1               98868.85162   98868.75726    0.09436    0.10000   0.00000   98868.75726    0.09436 0.5000
  972:  44  8 37  1 44  7 38  0               98869.36621   98869.32483    0.04138    0.10000   0.00000   98869.32483    0.04138 0.5000
  973:  44  7 37  1 44  6 38  0               98869.36621   98869.32483    0.04138    0.10000   0.00000   98869.32483    0.04138 0.5000
  974:  73 29 44  0 73 28 45  1               98946.91713   98946.82489    0.09224    0.10000   0.00000
  975:  73 30 44  0 73 29 45  1               98977.75889   98977.82897   -0.07008    0.10000   0.00000
  976:  73 30 44  1 73 29 45  0               98978.41685   98978.37668    0.04017    0.10000   0.00000
  977:  70 27 43  1 70 26 44  0               99012.66991   99012.64983    0.02009    0.10000   0.00000
  978:  27  9 18  1 26 10 17  0               99070.03667   99070.01939    0.01727    0.10000   0.00000
  979:  27 10 18  0 26  9 17  1               99256.73025   99256.72953    0.00072    0.10000   0.00000
  980:  27 10 18  1 26  9 17  0               99257.39105   99257.32781    0.06324    0.10000   0.00000
  981:  43  6 37  0 43  5 38  1               99261.18160   99261.01760    0.16400    0.10000   0.00000   99261.01760    0.16400 0.5000
  982:  43  7 37  0 43  6 38  1               99261.18160   99261.01760    0.16400    0.10000   0.00000   99261.01760    0.16400 0.5000
  983:  43  6 37  1 43  5 38  0               99261.56996   99261.58718   -0.01722    0.10000   0.00000   99261.58718   -0.01722 0.5000
  984:  43  6 37  1 43  5 38  0               99261.56996   99261.58718   -0.01722    0.10000   0.00000   99261.58718   -0.01722 0.5000
  985:  55 16 39  1 55 15 40  0               99267.55332   99267.59302   -0.03970    0.10000   0.00000   99267.59302   -0.03970 0.5000
  986:  55 16 39  1 55 15 40  0               99267.55332   99267.59302   -0.03970    0.10000   0.00000   99267.59302   -0.03970 0.5000
  987:  45 34 11  1 45 33 12  0               99363.21477   99363.18149    0.03328    0.10000   0.00000   99363.18149    0.03328 0.5000
  988:  45 34 12  1 45 33 13  0               99363.21477   99363.18149    0.03328    0.10000   0.00000   99363.18149    0.03328 0.5000
  989:  63 22 41  0 63 21 42  1               99474.65781   99474.60519    0.05262    0.10000   0.00000   99474.77249   -0.11468 0.3333
  990:  63 23 41  0 63 22 42  1               99474.65781   99474.71756   -0.05976    0.10000   0.00000   99474.77249   -0.11468 0.3333
  991:  82 42 40  0 82 41 41  1               99474.65781   99474.99471   -0.33690    0.10000   0.00000   99474.77249   -0.11468 0.3333
  992:  82 42 40  1 82 41 41  0               99475.14689   99475.57723   -0.43034    0.10000   0.00000   99475.32874   -0.18185 0.3333
  993:  63 22 41  1 63 21 42  0               99475.14689   99475.14831   -0.00142    0.10000   0.00000   99475.32874   -0.18185 0.3333
  994:  63 23 41  1 63 22 42  0               99475.14689   99475.26068   -0.11379    0.10000   0.00000   99475.32874   -0.18185 0.3333
  995:  72 39 33  1 72 38 34  0               99553.80063   99553.91669   -0.11606    0.10000   0.00000
  996:  49 11 38  0 49 10 39  1               99710.25465   99710.31679   -0.06214    0.10000   0.00000   99710.31679   -0.06214 0.5000
  997:  49 12 38  0 49 11 39  1               99710.25465   99710.31679   -0.06214    0.10000   0.00000   99710.31679   -0.06214 0.5000
  998:  49 12 38  1 49 11 39  0               99710.92731   99710.87523    0.05208    0.10000   0.00000   99710.87523    0.05208 0.5000
  999:  49 11 38  1 49 10 39  0               99710.92731   99710.87523    0.05208    0.10000   0.00000   99710.87523    0.05208 0.5000
 1000:  41  4 37  0 41  3 38  1               99960.68441   99960.73985   -0.05544    0.10000   0.00000   99960.73985   -0.05544 0.5000
 1001:  41  5 37  0 41  4 38  1               99960.68441   99960.73985   -0.05544    0.10000   0.00000   99960.73985   -0.05544 0.5000
 1002:  41  4 37  1 41  3 38  0               99961.37812   99961.31357    0.06455    0.10000   0.00000   99961.31357    0.06455 0.5000
 1003:  41  5 37  1 41  4 38  0               99961.37812   99961.31357    0.06455    0.10000   0.00000   99961.31357    0.06455 0.5000
 1004:  43 34  9  0 43 33 10  1               99996.43253   99996.36014    0.07239    0.10000   0.00000   99996.36014    0.07239 0.5000
 1005:  43 34 10  0 43 33 11  1               99996.43253   99996.36014    0.07239    0.10000   0.00000   99996.36014    0.07239 0.5000
 1006:  43 34 10  1 43 33 11  0               99996.97743   99996.94202    0.03542    0.10000   0.00000   99996.94202    0.03542 0.5000
 1007:  43 34  9  1 43 33 10  0               99996.97743   99996.94202    0.03542    0.10000   0.00000   99996.94202    0.03542 0.5000
 1008:  54 15 39  0 54 14 40  1              100000.32345  100000.31615    0.00730    0.10000   0.00000  100000.31616    0.00728 0.5000
 1009:  54 16 39  0 54 15 40  1              100000.32345  100000.31618    0.00727    0.10000   0.00000  100000.31616    0.00728 0.5000
 1010:  54 15 39  1 54 14 40  0              100001.10338  100000.86697    0.23641    0.10000   0.00000  100000.86699    0.23639 0.5000
 1011:  54 16 39  1 54 15 40  0              100001.10338  100000.86700    0.23638    0.10000   0.00000  100000.86699    0.23639 0.5000
 1012:  15 15  1  0 14 14  0  1              100028.34287  100028.20263    0.14024    0.10000   0.00000  100028.20263    0.14024 0.5000
 1013:  15 15  0  0 14 14  1  1              100028.34287  100028.20263    0.14024    0.10000   0.00000  100028.20263    0.14024 0.5000
 1014:  15 15  0  1 14 14  1  0              100028.96090  100028.81839    0.14251    0.10000   0.00000  100028.81839    0.14251 0.5000
 1015:  15 15  1  1 14 14  0  0              100028.96090  100028.81839    0.14251    0.10000   0.00000  100028.81839    0.14251 0.5000
 1016:  58 36 22  0 58 35 23  1              100143.43866  100143.40750    0.03116    0.10000   0.00000  100143.40938    0.02928 0.5000
 1017:  58 36 23  0 58 35 24  1              100143.43866  100143.41127    0.02740    0.10000   0.00000  100143.40938    0.02928 0.5000
 1018:  58 36 23  1 58 35 24  0              100144.01455  100143.97344    0.04110    0.10000   0.00000  100143.97156    0.04298 0.5000
 1019:  58 36 22  1 58 35 23  0              100144.01455  100143.96968    0.04487    0.10000   0.00000  100143.97156    0.04298 0.5000
 1020:  48 10 38  0 48  9 39  1              100230.54066  100230.47462    0.06605    0.10000   0.00000  100230.47462    0.06605 0.5000
 1021:  48 11 38  0 48 10 39  1              100230.54066  100230.47462    0.06605    0.10000   0.00000  100230.47462    0.06605 0.5000
 1022:  48 11 38  1 48 10 39  0              100231.06311  100231.03482    0.02829    0.10000   0.00000  100231.03482    0.02829 0.5000
 1023:  48 10 38  1 48  9 39  0              100231.06311  100231.03482    0.02829    0.10000   0.00000  100231.03482    0.02829 0.5000
 1024:  42 34  8  0 42 33  9  1              100278.73914  100278.93893   -0.19979    0.10000   0.00000  100278.93893   -0.19979 0.5000
 1025:  42 34  9  0 42 33 10  1              100278.73914  100278.93893   -0.19979    0.10000   0.00000  100278.93893   -0.19979 0.5000
 1026:  42 34  9  1 42 33 10  0              100279.50217  100279.52257   -0.02040    0.10000   0.00000  100279.52257   -0.02040 0.5000
 1027:  42 34  8  1 42 33  9  0              100279.50217  100279.52257   -0.02040    0.10000   0.00000  100279.52257   -0.02040 0.5000
 1028:  63 37 26  0 63 36 27  1              100286.95266  100286.83498    0.11768    0.10000   0.00000  100286.90017    0.05249 0.5000
 1029:  63 37 27  0 63 36 28  1              100286.95266  100286.96536   -0.01270    0.10000   0.00000  100286.90017    0.05249 0.5000
 1030:  63 37 27  1 63 36 28  0              100287.50006  100287.52477   -0.02471    0.10000   0.00000  100287.45958    0.04048 0.5000
 1031:  63 37 26  1 63 36 27  0              100287.50006  100287.39440    0.10567    0.10000   0.00000  100287.45958    0.04048 0.5000
 1032:  58 18 40  0 58 17 41  1              100490.70565  100490.58163    0.12403    0.10000   0.00000
 1033:  69 26 43  0 69 25 44  1              100522.46090  100522.26924    0.19166    0.10000   0.00000
 1034:  69 26 43  1 69 25 44  0              100522.87783  100522.81313    0.06470    0.10000   0.00000
 1035:  62 21 41  1 62 20 42  0              100557.86754  100557.78920    0.07834    0.10000   0.00000  100557.80366    0.06388 0.5000
 1036:  62 22 41  1 62 21 42  0              100557.86754  100557.81811    0.04943    0.10000   0.00000  100557.80366    0.06388 0.5000
 1037:  75 31 45  0 75 30 46  1              100564.96785  100564.84897    0.11888    0.10000   0.00000
 1038:  75 31 45  1 75 30 46  0              100565.37920  100565.39984   -0.02064    0.10000   0.00000
 1039:  72 28 44  0 72 27 45  1              100677.51295  100677.30837    0.20457    0.10000   0.00000
 1040:  53 14 39  1 53 13 40  0              100681.85143  100681.93383   -0.08240    0.10000   0.00000  100681.93383   -0.08240 0.5000
 1041:  53 15 39  1 53 14 40  0              100681.85143  100681.93384   -0.08240    0.10000   0.00000  100681.93383   -0.08240 0.5000
 1042:  16 14  3  1 15 13  2  0              100697.18272  100697.16703    0.01569    0.10000   0.00000  100697.16775    0.01497 0.5000
 1043:  16 14  2  1 15 13  3  0              100697.18272  100697.16847    0.01426    0.10000   0.00000  100697.16775    0.01497 0.5000
 1044:  50 35 15  0 50 34 16  1              100902.22173  100902.31019   -0.08846    0.10000   0.00000  100902.31019   -0.08846 0.5000
 1045:  50 35 16  0 50 34 17  1              100902.22173  100902.31019   -0.08846    0.10000   0.00000  100902.31019   -0.08846 0.5000
 1046:  50 35 16  1 50 34 17  0              100903.01903  100902.88182    0.13721    0.10000   0.00000  100902.88182    0.13721 0.5000
 1047:  50 35 15  1 50 34 16  0              100903.01903  100902.88182    0.13721    0.10000   0.00000  100902.88182    0.13721 0.5000
 1048:  46  8 38  0 46  7 39  1              101162.97128  101162.82024    0.15103    0.10000   0.00000  101162.82024    0.15103 0.5000
 1049:  46  9 38  0 46  8 39  1              101162.97128  101162.82024    0.15103    0.10000   0.00000  101162.82024    0.15103 0.5000
 1050:  46  8 38  1 46  7 39  0              101163.34385  101163.38417   -0.04032    0.10000   0.00000  101163.38417   -0.04032 0.5000
 1051:  46  9 38  1 46  8 39  0              101163.34385  101163.38417   -0.04032    0.10000   0.00000  101163.38417   -0.04032 0.5000
 1052:  34  3 31  0 33  4 30  1              101300.36086  101300.32602    0.03484    0.10000   0.00000  101300.32602    0.03484 0.2500
 1053:  34  4 31  0 33  3 30  1              101300.36086  101300.32602    0.03484    0.10000   0.00000  101300.32602    0.03484 0.2500
 1054:  34  4 31  0 33  4 30  1              101300.36086  101300.32602    0.03484    0.10000   0.00000  101300.32602    0.03484 0.2500
 1055:  34  3 31  0 33  3 30  1              101300.36086  101300.32602    0.03484    0.10000   0.00000  101300.32602    0.03484 0.2500
 1056:  34  3 31  1 33  3 30  0              101300.90167  101300.91308   -0.01141    0.10000   0.00000  101300.91308   -0.01141 0.2500
 1057:  34  3 31  1 33  4 30  0              101300.90167  101300.91308   -0.01141    0.10000   0.00000  101300.91308   -0.01141 0.2500
 1058:  34  4 31  1 33  3 30  0              101300.90167  101300.91308   -0.01141    0.10000   0.00000  101300.91308   -0.01141 0.2500
 1059:  34  4 31  1 33  4 30  0              101300.90167  101300.91308   -0.01141    0.10000   0.00000  101300.91308   -0.01141 0.2500
 1060:  35  2 33  0 34  3 32  1              101302.66413  101302.62594    0.03819    0.10000   0.00000  101302.62594    0.03819 0.2500
 1061:  35  3 33  0 34  2 32  1              101302.66413  101302.62594    0.03819    0.10000   0.00000  101302.62594    0.03819 0.2500
 1062:  35  3 33  0 34  3 32  1              101302.66413  101302.62594    0.03819    0.10000   0.00000  101302.62594    0.03819 0.2500
 1063:  35  2 33  0 34  2 32  1              101302.66413  101302.62594    0.03819    0.10000   0.00000  101302.62594    0.03819 0.2500
 1064:  35  2 33  1 34  2 32  0              101303.27557  101303.21152    0.06405    0.10000   0.00000  101303.21152    0.06405 0.2500
 1065:  35  2 33  1 34  3 32  0              101303.27557  101303.21152    0.06405    0.10000   0.00000  101303.21152    0.06405 0.2500
 1066:  35  3 33  1 34  2 32  0              101303.27557  101303.21152    0.06405    0.10000   0.00000  101303.21152    0.06405 0.2500
 1067:  35  3 33  1 34  3 32  0              101303.27557  101303.21152    0.06405    0.10000   0.00000  101303.21152    0.06405 0.2500
 1068:  36  1 35  0 35  2 34  1              101307.58091  101307.60028   -0.01937    0.10000   0.00000  101307.60028   -0.01937 0.2500
 1069:  36  2 35  0 35  1 34  1              101307.58091  101307.60028   -0.01937    0.10000   0.00000  101307.60028   -0.01937 0.2500
 1070:  36  2 35  0 35  2 34  1              101307.58091  101307.60028   -0.01937    0.10000   0.00000  101307.60028   -0.01937 0.2500
 1071:  36  1 35  0 35  1 34  1              101307.58091  101307.60028   -0.01937    0.10000   0.00000  101307.60028   -0.01937 0.2500
 1072:  36  1 35  1 35  1 34  0              101308.23399  101308.18447    0.04951    0.10000   0.00000  101308.18447    0.04951 0.2500
 1073:  36  1 35  1 35  2 34  0              101308.23399  101308.18447    0.04951    0.10000   0.00000  101308.18447    0.04951 0.2500
 1074:  36  2 35  1 35  1 34  0              101308.23399  101308.18447    0.04951    0.10000   0.00000  101308.18447    0.04951 0.2500
 1075:  36  2 35  1 35  2 34  0              101308.23399  101308.18447    0.04951    0.10000   0.00000  101308.18447    0.04951 0.2500
 1076:  37  0 37  0 36  1 36  1              101313.83633  101313.75786    0.07847    0.10000   0.00000  101313.75786    0.07847 0.2500
 1077:  37  1 37  0 36  0 36  1              101313.83633  101313.75786    0.07847    0.10000   0.00000  101313.75786    0.07847 0.2500
 1078:  37  1 37  0 36  1 36  1              101313.83633  101313.75786    0.07847    0.10000   0.00000  101313.75786    0.07847 0.2500
 1079:  37  0 37  0 36  0 36  1              101313.83633  101313.75786    0.07847    0.10000   0.00000  101313.75786    0.07847 0.2500
 1080:  37  0 37  1 36  0 36  0              101314.43634  101314.34077    0.09557    0.10000   0.00000  101314.34077    0.09557 0.2500
 1081:  37  0 37  1 36  1 36  0              101314.43634  101314.34077    0.09557    0.10000   0.00000  101314.34077    0.09557 0.2500
 1082:  37  1 37  1 36  0 36  0              101314.43634  101314.34077    0.09557    0.10000   0.00000  101314.34077    0.09557 0.2500
 1083:  37  1 37  1 36  1 36  0              101314.43634  101314.34077    0.09557    0.10000   0.00000  101314.34077    0.09557 0.2500
 1084:  65 23 42  0 65 22 43  1              101330.44857  101330.47286   -0.02429    0.10000   0.00000  101330.44715    0.00142 0.2500
 1085:  65 24 42  0 65 23 43  1              101330.44857  101330.62477   -0.17620    0.10000   0.00000  101330.44715    0.00142 0.2500
 1086:  49 35 14  0 49 34 15  1              101330.44857  101330.34549    0.10308    0.10000   0.00000  101330.44715    0.00142 0.2500
 1087:  49 35 15  0 49 34 16  1              101330.44857  101330.34549    0.10308    0.10000   0.00000  101330.44715    0.00142 0.2500
 1088:  30  7 23  0 29  8 22  1              101404.80785  101404.64637    0.16148    0.10000   0.00000  101404.66159    0.14626 0.2500
 1089:  30  8 23  0 29  8 22  1              101404.80785  101404.65328    0.15457    0.10000   0.00000  101404.66159    0.14626 0.2500
 1090:  30  7 23  0 29  7 22  1              101404.80785  101404.66990    0.13795    0.10000   0.00000  101404.66159    0.14626 0.2500
 1091:  30  8 23  0 29  7 22  1              101404.80785  101404.67681    0.13104    0.10000   0.00000  101404.66159    0.14626 0.2500
 1092:  56 36 20  0 56 35 21  1              101454.59914  101454.61289   -0.01375    0.10000   0.00000  101454.61303   -0.01389 0.5000
 1093:  56 36 21  0 56 35 22  1              101454.59914  101454.61317   -0.01403    0.10000   0.00000  101454.61303   -0.01389 0.5000
 1094:  56 36 21  1 56 35 22  0              101455.25593  101455.17791    0.07802    0.10000   0.00000  101455.17777    0.07816 0.5000
 1095:  56 36 20  1 56 35 21  0              101455.25593  101455.17763    0.07830    0.10000   0.00000  101455.17777    0.07816 0.5000
 1096:  27 10 17  0 26 11 16  1              101571.15810  101571.02452    0.13359    0.10000   0.00000
 1097:  27 10 17  1 26 11 16  0              101571.75429  101571.62269    0.13160    0.10000   0.00000
 1098:  24 11 14  0 23 10 13  1              101737.57066  101737.55492    0.01574    0.10000   0.00000
 1099:  24 11 14  1 23 10 13  0              101738.11396  101738.15775   -0.04380    0.10000   0.00000
 1100:  18 12  6  0 17 11  7  1              101857.14197  101857.18408   -0.04211    0.10000   0.00000
 1101:  18 12  6  1 17 11  7  0              101857.80132  101857.79587    0.00545    0.10000   0.00000
 1102:  68 26 43  1 68 25 44  0              101902.23164  101902.00456    0.22708    0.10000   0.00000
 1103:  51 12 39  0 51 11 40  1              101903.38628  101903.44281   -0.05653    0.10000   0.00000  101903.44281   -0.05653 0.5000
 1104:  51 13 39  0 51 12 40  1              101903.38628  101903.44281   -0.05653    0.10000   0.00000  101903.44281   -0.05653 0.5000
 1105:  51 13 39  1 51 12 40  0              101904.06378  101903.99807    0.06571    0.10000   0.00000  101903.99807    0.06571 0.5000
 1106:  51 12 39  1 51 11 40  0              101904.06378  101903.99807    0.06571    0.10000   0.00000  101903.99807    0.06571 0.5000
 1107:  74 40 35  0 74 39 36  1              101992.50188  101992.26859    0.23329    0.10000   0.00000
 1108:  74 40 35  1 74 39 36  0              101993.01542  101992.83481    0.18060    0.10000   0.00000
 1109:  56 16 40  0 56 15 41  1              102082.40558  102082.24065    0.16493    0.10000   0.00000  102082.24068    0.16490 0.5000
 1110:  56 17 40  0 56 16 41  1              102082.40558  102082.24070    0.16488    0.10000   0.00000  102082.24068    0.16490 0.5000
 1111:  56 17 40  1 56 16 41  0              102082.60745  102082.78909   -0.18164    0.10000   0.00000  102082.78906   -0.18161 0.5000
 1112:  56 16 40  1 56 15 41  0              102082.60745  102082.78904   -0.18159    0.10000   0.00000  102082.78906   -0.18161 0.5000
 1113:  47 35 12  0 47 34 13  1              102099.55006  102099.46765    0.08241    0.10000   0.00000  102099.46765    0.08241 0.5000
 1114:  47 35 13  0 47 34 14  1              102099.55006  102099.46765    0.08241    0.10000   0.00000  102099.46765    0.08241 0.5000
 1115:  47 35 13  1 47 34 14  0              102100.16849  102100.04420    0.12429    0.10000   0.00000  102100.04420    0.12429 0.5000
 1116:  47 35 12  1 47 34 13  0              102100.16849  102100.04420    0.12429    0.10000   0.00000  102100.04420    0.12429 0.5000
 1117:  77 32 46  0 77 31 47  1              102130.22315  102130.18187    0.04129    0.10000   0.00000
 1118:  46 35 11  0 46 34 12  1              102444.05277  102444.32648   -0.27371    0.10000   0.00000  102444.32648   -0.27371 0.5000
 1119:  46 35 12  0 46 34 13  1              102444.05277  102444.32648   -0.27371    0.10000   0.00000  102444.32648   -0.27371 0.5000
 1120:  46 35 12  1 46 34 13  0              102444.93075  102444.90472    0.02603    0.10000   0.00000  102444.90472    0.02603 0.5000
 1121:  46 35 11  1 46 34 12  0              102444.93075  102444.90472    0.02603    0.10000   0.00000  102444.90472    0.02603 0.5000
 1122:  55 15 40  0 55 14 41  1              102795.00850  102794.99548    0.01302    0.10000   0.00000  102794.99548    0.01302 0.5000
 1123:  55 16 40  0 55 15 41  1              102795.00850  102794.99548    0.01301    0.10000   0.00000  102794.99548    0.01302 0.5000
 1124:  55 16 40  1 55 15 41  0              102795.66074  102795.54508    0.11566    0.10000   0.00000  102795.54508    0.11567 0.5000
 1125:  55 15 40  1 55 14 41  0              102795.66074  102795.54507    0.11567    0.10000   0.00000  102795.54508    0.11567 0.5000
 1126:  49 10 39  0 49  9 40  1              102961.63147  102961.67543   -0.04397    0.10000   0.00000  102961.67543   -0.04397 0.5000
 1127:  49 11 39  0 49 10 40  1              102961.63147  102961.67543   -0.04397    0.10000   0.00000  102961.67543   -0.04397 0.5000
 1128:  49 11 39  1 49 10 40  0              102962.28264  102962.23407    0.04858    0.10000   0.00000  102962.23407    0.04858 0.5000
 1129:  49 10 39  1 49  9 40  0              102962.28264  102962.23407    0.04858    0.10000   0.00000  102962.23407    0.04858 0.5000
 1130:  44 35  9  0 44 34 10  1              103062.93443  103062.90891    0.02553    0.10000   0.00000  103062.90891    0.02553 0.5000
 1131:  44 35 10  0 44 34 11  1              103062.93443  103062.90891    0.02553    0.10000   0.00000  103062.90891    0.02553 0.5000
 1132:  44 35 10  1 44 34 11  0              103063.40902  103063.49055   -0.08154    0.10000   0.00000  103063.49055   -0.08154 0.5000
 1133:  44 35  9  1 44 34 10  0              103063.40902  103063.49055   -0.08154    0.10000   0.00000  103063.49055   -0.08154 0.5000
 1134:  53 36 17  0 53 35 18  1              103102.93146  103102.77862    0.15283    0.10000   0.00000  103102.77863    0.15283 0.5000
 1135:  53 36 18  0 53 35 19  1              103102.93146  103102.77863    0.15283    0.10000   0.00000  103102.77863    0.15283 0.5000
 1136:  53 36 18  1 53 35 19  0              103103.48556  103103.34756    0.13800    0.10000   0.00000  103103.34756    0.13800 0.5000
 1137:  53 36 17  1 53 35 18  0              103103.48556  103103.34756    0.13801    0.10000   0.00000  103103.34756    0.13800 0.5000
 1138:  99 48 52  0 99 47 53  1              103338.11725  103338.23279   -0.11554    0.10000   0.00000
 1139:  43 35  8  0 43 34  9  1              103339.58370  103339.55526    0.02845    0.10000   0.00000  103339.55526    0.02845 0.5000
 1140:  43 35  9  0 43 34 10  1              103339.58370  103339.55526    0.02845    0.10000   0.00000  103339.55526    0.02845 0.5000
 1141:  43 35  8  1 43 34  9  0              103340.06304  103340.13862   -0.07558    0.10000   0.00000  103340.13862   -0.07558 0.5000
 1142:  43 35  9  1 43 34 10  0              103340.06304  103340.13862   -0.07558    0.10000   0.00000  103340.13862   -0.07558 0.5000
 1143:  59 18 41  0 59 17 42  1              103344.48780  103344.55788   -0.07008    0.10000   0.00000
 1144:  59 18 41  1 59 17 42  0              103344.99812  103345.10330   -0.10518    0.10000   0.00000
 1145:  59 37 22  0 59 36 23  1              103405.53718  103405.48003    0.05715    0.10000   0.00000  103405.48054    0.05664 0.5000
 1146:  59 37 23  0 59 36 24  1              103405.53718  103405.48106    0.05613    0.10000   0.00000  103405.48054    0.05664 0.5000
 1147:  59 37 23  1 59 36 24  0              103405.96989  103406.04443   -0.07454    0.10000   0.00000  103406.04391   -0.07402 0.5000
 1148:  59 37 22  1 59 36 23  0              103405.96989  103406.04340   -0.07351    0.10000   0.00000  103406.04391   -0.07402 0.5000
 1149:  54 14 40  0 54 13 41  1              103458.53810  103458.46255    0.07555    0.10000   0.00000  103458.46255    0.07555 0.5000
 1150:  54 15 40  0 54 14 41  1              103458.53810  103458.46255    0.07555    0.10000   0.00000  103458.46255    0.07555 0.5000
 1151:  54 15 40  1 54 14 41  0              103459.08281  103459.01346    0.06934    0.10000   0.00000  103459.01346    0.06934 0.5000
 1152:  54 14 40  1 54 13 41  0              103459.08281  103459.01346    0.06935    0.10000   0.00000  103459.01346    0.06934 0.5000
 1153:  52 36 16  0 52 35 17  1              103579.42095  103579.56249   -0.14153    0.10000   0.00000  103579.56249   -0.14153 0.5000
 1154:  52 36 17  0 52 35 18  1              103579.42095  103579.56249   -0.14153    0.10000   0.00000  103579.56249   -0.14153 0.5000
 1155:  52 36 17  1 52 35 18  0              103580.05048  103580.13290   -0.08242    0.10000   0.00000  103580.13290   -0.08242 0.5000
 1156:  52 36 16  1 52 35 17  0              103580.05048  103580.13289   -0.08242    0.10000   0.00000  103580.13290   -0.08242 0.5000
 1157:  35  3 32  1 34  3 31  0              104001.83640  104001.97785   -0.14145    0.10000   0.00000  104001.97785   -0.14145 0.2500
 1158:  35  3 32  1 34  4 31  0              104001.83640  104001.97785   -0.14145    0.10000   0.00000  104001.97785   -0.14145 0.2500
 1159:  35  4 32  1 34  3 31  0              104001.83640  104001.97785   -0.14145    0.10000   0.00000  104001.97785   -0.14145 0.2500
 1160:  35  4 32  1 34  4 31  0              104001.83640  104001.97785   -0.14145    0.10000   0.00000  104001.97785   -0.14145 0.2500
 1161:  36  2 34  0 35  3 33  1              104003.95704  104004.00224   -0.04520    0.10000   0.00000  104004.00224   -0.04520 0.2500
 1162:  36  3 34  0 35  2 33  1              104003.95704  104004.00224   -0.04520    0.10000   0.00000  104004.00224   -0.04520 0.2500
 1163:  36  3 34  0 35  3 33  1              104003.95704  104004.00224   -0.04520    0.10000   0.00000  104004.00224   -0.04520 0.2500
 1164:  36  2 34  0 35  2 33  1              104003.95704  104004.00224   -0.04520    0.10000   0.00000  104004.00224   -0.04520 0.2500
 1165:  37  1 36  0 36  2 35  1              104009.02914  104009.08743   -0.05829    0.10000   0.00000  104009.08743   -0.05829 0.2500
 1166:  37  2 36  0 36  1 35  1              104009.02914  104009.08743   -0.05829    0.10000   0.00000  104009.08743   -0.05829 0.2500
 1167:  37  2 36  0 36  2 35  1              104009.02914  104009.08743   -0.05829    0.10000   0.00000  104009.08743   -0.05829 0.2500
 1168:  37  1 36  0 36  1 35  1              104009.02914  104009.08743   -0.05829    0.10000   0.00000  104009.08743   -0.05829 0.2500
 1169:  37  1 36  1 36  1 35  0              104009.68646  104009.66990    0.01655    0.10000   0.00000  104009.66990    0.01655 0.2500
 1170:  37  1 36  1 36  2 35  0              104009.68646  104009.66990    0.01655    0.10000   0.00000  104009.66990    0.01655 0.2500
 1171:  37  2 36  1 36  1 35  0              104009.68646  104009.66990    0.01655    0.10000   0.00000  104009.66990    0.01655 0.2500
 1172:  37  2 36  1 36  2 35  0              104009.68646  104009.66990    0.01655    0.10000   0.00000  104009.66990    0.01655 0.2500
 1173:  33  5 28  0 32  6 27  1              104014.18402  104014.14229    0.04173    0.10000   0.00000  104014.14229    0.04173 0.2500
 1174:  33  6 28  0 32  5 27  1              104014.18402  104014.14229    0.04172    0.10000   0.00000  104014.14229    0.04173 0.2500
 1175:  33  6 28  0 32  6 27  1              104014.18402  104014.14229    0.04173    0.10000   0.00000  104014.14229    0.04173 0.2500
 1176:  33  5 28  0 32  5 27  1              104014.18402  104014.14229    0.04173    0.10000   0.00000  104014.14229    0.04173 0.2500
 1177:  38  0 38  0 37  1 37  1              104015.26367  104015.27307   -0.00939    0.10000   0.00000  104015.27307   -0.00939 0.2500
 1178:  38  1 38  0 37  0 37  1              104015.26367  104015.27307   -0.00939    0.10000   0.00000  104015.27307   -0.00939 0.2500
 1179:  38  1 38  0 37  1 37  1              104015.26367  104015.27307   -0.00939    0.10000   0.00000  104015.27307   -0.00939 0.2500
 1180:  38  0 38  0 37  0 37  1              104015.26367  104015.27307   -0.00939    0.10000   0.00000  104015.27307   -0.00939 0.2500
 1181:  38  0 38  1 37  0 37  0              104016.00093  104015.85429    0.14664    0.10000   0.00000  104015.85429    0.14664 0.2500
 1182:  38  0 38  1 37  1 37  0              104016.00093  104015.85429    0.14664    0.10000   0.00000  104015.85429    0.14664 0.2500
 1183:  38  1 38  1 37  0 37  0              104016.00093  104015.85429    0.14664    0.10000   0.00000  104015.85429    0.14664 0.2500
 1184:  38  1 38  1 37  1 37  0              104016.00093  104015.85429    0.14664    0.10000   0.00000  104015.85429    0.14664 0.2500
 1185:  32  6 26  0 31  7 25  1              104039.94360  104039.84419    0.09941    0.10000   0.00000  104039.84424    0.09936 0.2500
 1186:  32  7 26  0 31  7 25  1              104039.94360  104039.84421    0.09939    0.10000   0.00000  104039.84424    0.09936 0.2500
 1187:  32  6 26  0 31  6 25  1              104039.94360  104039.84427    0.09933    0.10000   0.00000  104039.84424    0.09936 0.2500
 1188:  32  7 26  0 31  6 25  1              104039.94360  104039.84429    0.09931    0.10000   0.00000  104039.84424    0.09936 0.2500
 1189:  66 23 43  0 66 22 44  1              104333.07557  104332.87169    0.20388    0.10000   0.00000  104332.89897    0.17660 0.5000
 1190:  66 24 43  0 66 23 44  1              104333.07557  104332.92626    0.14931    0.10000   0.00000  104332.89897    0.17660 0.5000
 1191:  29 10 20  1 28  9 19  0              104415.36288  104415.43031   -0.06743    0.10000   0.00000
 1192:  63 38 25  1 63 37 26  0              104502.00616  104501.95357    0.05259    0.10000   0.00000  104501.95952    0.04664 0.5000
 1193:  63 38 26  1 63 37 27  0              104502.00616  104501.96546    0.04070    0.10000   0.00000  104501.95952    0.04664 0.5000
 1194:  52 12 40  0 52 11 41  1              104652.51193  104652.55610   -0.04417    0.10000   0.00000  104652.55610   -0.04417 0.5000
 1195:  52 13 40  0 52 12 41  1              104652.51193  104652.55610   -0.04417    0.10000   0.00000  104652.55610   -0.04417 0.5000
 1196:  52 13 40  1 52 12 41  0              104653.08791  104653.10993   -0.02202    0.10000   0.00000  104653.10993   -0.02202 0.5000
 1197:  52 12 40  1 52 11 41  0              104653.08791  104653.10993   -0.02202    0.10000   0.00000  104653.10993   -0.02202 0.5000
 1198:  45  6 39  0 45  5 40  1              104672.81781  104672.78994    0.02787    0.10000   0.00000  104672.78994    0.02787 0.5000
 1199:  45  7 39  0 45  6 40  1              104672.81781  104672.78994    0.02787    0.10000   0.00000  104672.78994    0.02787 0.5000
 1200:  45  7 39  1 45  6 40  0              104673.48756  104673.35615    0.13141    0.10000   0.00000  104673.35615    0.13141 0.5000
 1201:  45  6 39  1 45  5 40  0              104673.48756  104673.35615    0.13141    0.10000   0.00000  104673.35615    0.13141 0.5000
 1202:  57 16 41  1 57 15 42  0              104889.47582  104889.38051    0.09531    0.10000   0.00000  104889.38052    0.09530 0.5000
 1203:  57 17 41  1 57 16 42  0              104889.47582  104889.38053    0.09530    0.10000   0.00000  104889.38052    0.09530 0.5000
 1204:  18 13  5  0 17 12  6  1              105002.07023  105002.07919   -0.00897    0.10000   0.00000
 1205:  18 13  5  1 17 12  6  0              105002.66961  105002.69114   -0.02153    0.10000   0.00000
 1206:  51 11 40  0 51 10 41  1              105189.57859  105189.64769   -0.06911    0.10000   0.00000  105189.64769   -0.06911 0.5000
 1207:  51 12 40  0 51 11 41  1              105189.57859  105189.64769   -0.06911    0.10000   0.00000  105189.64769   -0.06911 0.5000
 1208:  51 12 40  1 51 11 41  0              105190.18218  105190.20313   -0.02095    0.10000   0.00000  105190.20313   -0.02095 0.5000
 1209:  51 11 40  1 51 10 41  0              105190.18218  105190.20313   -0.02095    0.10000   0.00000  105190.20313   -0.02095 0.5000
 1210:  56 15 41  0 56 14 42  1              105582.88125  105582.72119    0.16005    0.10000   0.00000  105582.72120    0.16005 0.5000
 1211:  56 16 41  0 56 15 42  1              105582.88125  105582.72120    0.16005    0.10000   0.00000  105582.72120    0.16005 0.5000
 1212:  75 29 46  0 75 28 47  1              105621.00849  105620.99123    0.01726    0.10000   0.00000
 1213:  50 10 40  1 50  9 41  0              105691.11567  105691.07003    0.04564    0.10000   0.00000  105691.07003    0.04564 0.5000
 1214:  50 11 40  1 50 10 41  0              105691.11567  105691.07003    0.04564    0.10000   0.00000  105691.07003    0.04564 0.5000
 1215:  55 14 41  0 55 13 42  1              106229.69792  106229.94930   -0.25139    0.10000   0.00000  106229.94930   -0.25139 0.5000
 1216:  55 15 41  0 55 14 42  1              106229.69792  106229.94930   -0.25139    0.10000   0.00000  106229.94930   -0.25139 0.5000
 1217:  54 37 17  0 54 36 18  1              106247.76062  106247.65338    0.10725    0.10000   0.00000  106247.65338    0.10725 0.5000
 1218:  54 37 18  0 54 36 19  1              106247.76062  106247.65338    0.10725    0.10000   0.00000  106247.65338    0.10725 0.5000
 1219:  48  8 40  1 48  7 41  0              106593.70216  106593.73180   -0.02964    0.10000   0.00000  106593.73180   -0.02964 0.5000
 1220:  48  9 40  1 48  8 41  0              106593.70216  106593.73180   -0.02964    0.10000   0.00000  106593.73180   -0.02964 0.5000
 1221:  37  2 35  0 36  3 34  1              106705.49179  106705.36872    0.12308    0.10000   0.00000  106705.36872    0.12308 0.2500
 1222:  37  3 35  0 36  2 34  1              106705.49179  106705.36872    0.12308    0.10000   0.00000  106705.36872    0.12308 0.2500
 1223:  37  3 35  0 36  3 34  1              106705.49179  106705.36872    0.12308    0.10000   0.00000  106705.36872    0.12308 0.2500
 1224:  37  2 35  0 36  2 34  1              106705.49179  106705.36872    0.12308    0.10000   0.00000  106705.36872    0.12308 0.2500
 1225:  37  2 35  1 36  2 34  0              106706.04192  106705.95081    0.09111    0.10000   0.00000  106705.95081    0.09111 0.2500
 1226:  37  2 35  1 36  3 34  0              106706.04192  106705.95081    0.09111    0.10000   0.00000  106705.95081    0.09111 0.2500
 1227:  37  3 35  1 36  2 34  0              106706.04192  106705.95081    0.09111    0.10000   0.00000  106705.95081    0.09111 0.2500
 1228:  37  3 35  1 36  3 34  0              106706.04192  106705.95081    0.09111    0.10000   0.00000  106705.95081    0.09111 0.2500
 1229:  53 37 16  0 53 36 17  1              106708.43095  106708.69193   -0.26097    0.10000   0.00000  106708.69193   -0.26097 0.5000
 1230:  53 37 17  0 53 36 18  1              106708.43095  106708.69193   -0.26097    0.10000   0.00000  106708.69193   -0.26097 0.5000
 1231:  53 37 17  1 53 36 18  0              106709.15600  106709.26291   -0.10692    0.10000   0.00000  106709.26291   -0.10692 0.5000
 1232:  53 37 16  1 53 36 17  0              106709.15600  106709.26291   -0.10692    0.10000   0.00000  106709.26291   -0.10692 0.5000
 1233:  38  1 37  0 37  2 36  1              106710.50933  106710.55511   -0.04578    0.10000   0.00000  106710.55511   -0.04578 0.2500
 1234:  38  2 37  0 37  1 36  1              106710.50933  106710.55511   -0.04578    0.10000   0.00000  106710.55511   -0.04578 0.2500
 1235:  38  2 37  0 37  2 36  1              106710.50933  106710.55511   -0.04578    0.10000   0.00000  106710.55511   -0.04578 0.2500
 1236:  38  1 37  0 37  1 36  1              106710.50933  106710.55511   -0.04578    0.10000   0.00000  106710.55511   -0.04578 0.2500
 1237:  34  5 29  0 33  6 28  1              106713.17991  106713.15075    0.02917    0.10000   0.00000  106713.15075    0.02917 0.2500
 1238:  34  6 29  0 33  5 28  1              106713.17991  106713.15075    0.02917    0.10000   0.00000  106713.15075    0.02917 0.2500
 1239:  34  6 29  0 33  6 28  1              106713.17991  106713.15075    0.02917    0.10000   0.00000  106713.15075    0.02917 0.2500
 1240:  34  5 29  0 33  5 28  1              106713.17991  106713.15075    0.02917    0.10000   0.00000  106713.15075    0.02917 0.2500
 1241:  34  5 29  1 33  5 28  0              106713.78412  106713.73738    0.04674    0.10000   0.00000  106713.73738    0.04674 0.2500
 1242:  34  5 29  1 33  6 28  0              106713.78412  106713.73738    0.04674    0.10000   0.00000  106713.73738    0.04674 0.2500
 1243:  34  6 29  1 33  5 28  0              106713.78412  106713.73738    0.04674    0.10000   0.00000  106713.73738    0.04674 0.2500
 1244:  34  6 29  1 33  6 28  0              106713.78412  106713.73738    0.04674    0.10000   0.00000  106713.73738    0.04674 0.2500
 1245:  39  0 39  0 38  1 38  1              106716.66624  106716.76664   -0.10040    0.10000   0.00000  106716.76664   -0.10040 0.2500
 1246:  39  1 39  0 38  0 38  1              106716.66624  106716.76664   -0.10040    0.10000   0.00000  106716.76664   -0.10040 0.2500
 1247:  39  1 39  0 38  1 38  1              106716.66624  106716.76664   -0.10040    0.10000   0.00000  106716.76664   -0.10040 0.2500
 1248:  39  0 39  0 38  0 38  1              106716.66624  106716.76664   -0.10040    0.10000   0.00000  106716.76664   -0.10040 0.2500
 1249:  39  0 39  1 38  0 38  0              106717.22864  106717.34619   -0.11755    0.10000   0.00000  106717.34619   -0.11755 0.2500
 1250:  39  0 39  1 38  1 38  0              106717.22864  106717.34619   -0.11755    0.10000   0.00000  106717.34619   -0.11755 0.2500
 1251:  39  1 39  1 38  0 38  0              106717.22864  106717.34619   -0.11755    0.10000   0.00000  106717.34619   -0.11755 0.2500
 1252:  39  1 39  1 38  1 38  0              106717.22864  106717.34619   -0.11755    0.10000   0.00000  106717.34619   -0.11755 0.2500
 1253:  52 37 16  0 52 36 17  1              107139.57473  107139.54019    0.03454    0.10000   0.00000  107139.54019    0.03454 0.5000
 1254:  52 37 15  0 52 36 16  1              107139.57473  107139.54019    0.03454    0.10000   0.00000  107139.54019    0.03454 0.5000
 1255:  52 37 15  1 52 36 16  0              107140.00255  107140.11261   -0.11006    0.10000   0.00000  107140.11261   -0.11006 0.5000
 1256:  52 37 16  1 52 36 17  0              107140.00255  107140.11261   -0.11006    0.10000   0.00000  107140.11261   -0.11006 0.5000
 1257:  63 20 43  0 63 19 44  1              107343.61287  107343.70143   -0.08856    0.10000   0.00000  107343.70183   -0.08896 0.5000
 1258:  63 21 43  0 63 20 44  1              107343.61287  107343.70223   -0.08936    0.10000   0.00000  107343.70183   -0.08896 0.5000
 1259:  63 21 43  1 63 20 44  0              107344.17750  107344.24530   -0.06780    0.10000   0.00000  107344.24490   -0.06740 0.5000
 1260:  63 20 43  1 63 19 44  0              107344.17750  107344.24450   -0.06701    0.10000   0.00000  107344.24490   -0.06740 0.5000
 1261:  17 15  3  1 16 14  2  0              107467.05737  107467.30121   -0.24385    0.10000   0.00000  107467.30135   -0.24398 0.5000
 1262:  17 15  2  1 16 14  3  0              107467.05737  107467.30148   -0.24411    0.10000   0.00000  107467.30135   -0.24398 0.5000
 1263:  65 21 44  0 65 20 45  1              109314.67505  109314.79543   -0.12038    0.10000   0.00000  109314.79601   -0.12095 0.5000
 1264:  65 22 44  0 65 21 45  1              109314.67505  109314.79658   -0.12153    0.10000   0.00000  109314.79601   -0.12095 0.5000
 1265:  55 38 17  0 55 37 18  1              109383.99470  109384.03609   -0.04139    0.10000   0.00000  109384.03609   -0.04139 0.5000
 1266:  55 38 18  0 55 37 19  1              109383.99470  109384.03610   -0.04139    0.10000   0.00000  109384.03609   -0.04139 0.5000
 1267:  35  5 30  0 34  6 29  1              109412.55557  109412.40512    0.15045    0.10000   0.00000  109412.40512    0.15045 0.2500
 1268:  35  6 30  0 34  5 29  1              109412.55557  109412.40512    0.15045    0.10000   0.00000  109412.40512    0.15045 0.2500
 1269:  35  6 30  0 34  6 29  1              109412.55557  109412.40512    0.15045    0.10000   0.00000  109412.40512    0.15045 0.2500
 1270:  35  5 30  0 34  5 29  1              109412.55557  109412.40512    0.15045    0.10000   0.00000  109412.40512    0.15045 0.2500
 1271:  35  5 30  1 34  5 29  0              109412.90225  109412.98997   -0.08772    0.10000   0.00000  109412.98997   -0.08772 0.2500
 1272:  35  5 30  1 34  6 29  0              109412.90225  109412.98997   -0.08772    0.10000   0.00000  109412.98997   -0.08772 0.2500
 1273:  35  6 30  1 34  5 29  0              109412.90225  109412.98997   -0.08772    0.10000   0.00000  109412.98997   -0.08772 0.2500
 1274:  35  6 30  1 34  6 29  0              109412.90225  109412.98997   -0.08772    0.10000   0.00000  109412.98997   -0.08772 0.2500
 1275:  40  0 40  0 39  1 39  1              109418.41138  109418.23798    0.17340    0.10000   0.00000  109418.23798    0.17340 0.2500
 1276:  40  1 40  0 39  0 39  1              109418.41138  109418.23798    0.17340    0.10000   0.00000  109418.23798    0.17340 0.2500
 1277:  40  1 40  0 39  1 39  1              109418.41138  109418.23798    0.17340    0.10000   0.00000  109418.23798    0.17340 0.2500
 1278:  40  0 40  0 39  0 39  1              109418.41138  109418.23798    0.17340    0.10000   0.00000  109418.23798    0.17340 0.2500
 1279:  40  0 40  1 39  1 39  0              109418.70914  109418.81587   -0.10673    0.10000   0.00000  109418.81587   -0.10673 0.2500
 1280:  40  1 40  1 39  0 39  0              109418.70914  109418.81587   -0.10673    0.10000   0.00000  109418.81587   -0.10673 0.2500
 1281:  40  1 40  1 39  1 39  0              109418.70914  109418.81587   -0.10673    0.10000   0.00000  109418.81587   -0.10673 0.2500
 1282:  40  0 40  1 39  0 39  0              109418.70914  109418.81587   -0.10673    0.10000   0.00000  109418.81587   -0.10673 0.2500
 1283:  45 37  8  0 45 36  9  1              109455.34937  109455.31697    0.03240    0.10000   0.00000  109455.31697    0.03240 0.5000
 1284:  45 37  9  0 45 36 10  1              109455.34937  109455.31697    0.03240    0.10000   0.00000  109455.31697    0.03240 0.5000
 1285:  45 37  9  1 45 36 10  0              109455.90684  109455.90027    0.00657    0.10000   0.00000  109455.90027    0.00657 0.5000
 1286:  45 37  8  1 45 36  9  0              109455.90684  109455.90027    0.00657    0.10000   0.00000  109455.90027    0.00657 0.5000
 1287:  32  9 24  0 31  8 23  1              109552.80630  109552.69306    0.11324    0.10000   0.00000  109552.68683    0.11947 0.5000
 1288:  32  8 24  0 31  8 23  1              109552.80630  109552.68061    0.12569    0.10000   0.00000  109552.68683    0.11947 0.5000
 1289:  27 16 11  0 26 15 12  1              147056.86115  147056.75090    0.11025    0.10000   0.00000
 1290:  27 16 11  1 26 15 12  0              147057.20231  147057.34974   -0.14742    0.10000   0.00000
 1291:  48  6 42  0 47  7 41  1              147217.21105  147217.26448   -0.05343    0.10000   0.00000  147217.26448   -0.05343 0.2500
 1292:  48  7 42  0 47  6 41  1              147217.21105  147217.26448   -0.05343    0.10000   0.00000  147217.26448   -0.05343 0.2500
 1293:  48  7 42  0 47  7 41  1              147217.21105  147217.26448   -0.05343    0.10000   0.00000  147217.26448   -0.05343 0.2500
 1294:  48  6 42  0 47  6 41  1              147217.21105  147217.26448   -0.05343    0.10000   0.00000  147217.26448   -0.05343 0.2500
 1295:  48  6 42  1 47  6 41  0              147217.77881  147217.82648   -0.04768    0.10000   0.00000  147217.82648   -0.04768 0.2500
 1296:  48  6 42  1 47  7 41  0              147217.77881  147217.82648   -0.04768    0.10000   0.00000  147217.82648   -0.04768 0.2500
 1297:  48  7 42  1 47  6 41  0              147217.77881  147217.82648   -0.04768    0.10000   0.00000  147217.82648   -0.04768 0.2500
 1298:  48  7 42  1 47  7 41  0              147217.77881  147217.82648   -0.04768    0.10000   0.00000  147217.82648   -0.04768 0.2500
 1299:  51  3 48  0 50  4 47  1              147218.64033  147218.52961    0.11072    0.10000   0.00000  147218.52961    0.11072 0.2500
 1300:  51  4 48  0 50  3 47  1              147218.64033  147218.52961    0.11072    0.10000   0.00000  147218.52961    0.11072 0.2500
 1301:  51  4 48  0 50  4 47  1              147218.64033  147218.52961    0.11072    0.10000   0.00000  147218.52961    0.11072 0.2500
 1302:  51  3 48  0 50  3 47  1              147218.64033  147218.52961    0.11072    0.10000   0.00000  147218.52961    0.11072 0.2500
 1303:  51  3 48  1 50  3 47  0              147219.04219  147219.08901   -0.04682    0.10000   0.00000  147219.08901   -0.04682 0.2500
 1304:  51  3 48  1 50  4 47  0              147219.04219  147219.08901   -0.04682    0.10000   0.00000  147219.08901   -0.04682 0.2500
 1305:  51  4 48  1 50  3 47  0              147219.04219  147219.08901   -0.04682    0.10000   0.00000  147219.08901   -0.04682 0.2500
 1306:  51  4 48  1 50  4 47  0              147219.04219  147219.08901   -0.04682    0.10000   0.00000  147219.08901   -0.04682 0.2500
 1307:  52  2 50  0 51  3 49  1              147223.70047  147223.67651    0.02396    0.10000   0.00000  147223.67651    0.02396 0.2500
 1308:  52  3 50  0 51  2 49  1              147223.70047  147223.67651    0.02396    0.10000   0.00000  147223.67651    0.02396 0.2500
 1309:  52  3 50  0 51  3 49  1              147223.70047  147223.67651    0.02396    0.10000   0.00000  147223.67651    0.02396 0.2500
 1310:  52  2 50  0 51  2 49  1              147223.70047  147223.67651    0.02396    0.10000   0.00000  147223.67651    0.02396 0.2500
 1311:  52  2 50  1 51  2 49  0              147224.26063  147224.23550    0.02513    0.10000   0.00000  147224.23550    0.02513 0.2500
 1312:  52  2 50  1 51  3 49  0              147224.26063  147224.23550    0.02513    0.10000   0.00000  147224.23550    0.02513 0.2500
 1313:  52  3 50  1 51  2 49  0              147224.26063  147224.23550    0.02513    0.10000   0.00000  147224.23550    0.02513 0.2500
 1314:  52  3 50  1 51  3 49  0              147224.26063  147224.23550    0.02513    0.10000   0.00000  147224.23550    0.02513 0.2500
 1315:  47  7 40  0 46  8 39  1              147226.71571  147226.56656    0.14915    0.10000   0.00000  147226.56656    0.14915 0.2500
 1316:  47  8 40  0 46  7 39  1              147226.71571  147226.56656    0.14915    0.10000   0.00000  147226.56656    0.14915 0.2500
 1317:  47  8 40  0 46  8 39  1              147226.71571  147226.56656    0.14915    0.10000   0.00000  147226.56656    0.14915 0.2500
 1318:  47  7 40  0 46  7 39  1              147226.71571  147226.56656    0.14915    0.10000   0.00000  147226.56656    0.14915 0.2500
 1319:  53  1 52  0 52  2 51  1              147229.75391  147229.72887    0.02504    0.10000   0.00000  147229.72887    0.02504 0.2500
 1320:  53  2 52  0 52  1 51  1              147229.75391  147229.72887    0.02504    0.10000   0.00000  147229.72887    0.02504 0.2500
 1321:  53  2 52  0 52  2 51  1              147229.75391  147229.72887    0.02504    0.10000   0.00000  147229.72887    0.02504 0.2500
 1322:  53  1 52  0 52  1 51  1              147229.75391  147229.72887    0.02504    0.10000   0.00000  147229.72887    0.02504 0.2500
 1323:  53  1 52  1 52  1 51  0              147230.22625  147230.28774   -0.06150    0.10000   0.00000  147230.28774   -0.06150 0.2500
 1324:  53  1 52  1 52  2 51  0              147230.22625  147230.28774   -0.06150    0.10000   0.00000  147230.28774   -0.06150 0.2500
 1325:  53  2 52  1 52  1 51  0              147230.22625  147230.28774   -0.06150    0.10000   0.00000  147230.28774   -0.06150 0.2500
 1326:  53  2 52  1 52  2 51  0              147230.22625  147230.28774   -0.06150    0.10000   0.00000  147230.28774   -0.06150 0.2500
 1327:  46  8 38  1 45  9 37  0              147245.50571  147245.62864   -0.12293    0.10000   0.00000  147245.62864   -0.12293 0.2500
 1328:  46  9 38  1 45  8 37  0              147245.50571  147245.62864   -0.12293    0.10000   0.00000  147245.62864   -0.12293 0.2500
 1329:  46  9 38  1 45  9 37  0              147245.50571  147245.62864   -0.12293    0.10000   0.00000  147245.62864   -0.12293 0.2500
 1330:  46  8 38  1 45  8 37  0              147245.50571  147245.62864   -0.12293    0.10000   0.00000  147245.62864   -0.12293 0.2500
 1331:  43 11 32  0 42 12 31  1              147416.22888  147416.28487   -0.05599    0.10000   0.00000  147416.28520   -0.05632 0.2500
 1332:  43 12 32  0 42 12 31  1              147416.22888  147416.28502   -0.05614    0.10000   0.00000  147416.28520   -0.05632 0.2500
 1333:  43 11 32  0 42 11 31  1              147416.22888  147416.28538   -0.05650    0.10000   0.00000  147416.28520   -0.05632 0.2500
 1334:  43 12 32  0 42 11 31  1              147416.22888  147416.28554   -0.05665    0.10000   0.00000  147416.28520   -0.05632 0.2500
 1335:  43 12 32  1 42 11 31  0              147416.90825  147416.85494    0.05332    0.10000   0.00000  147416.85460    0.05365 0.2500
 1336:  43 11 32  1 42 12 31  0              147416.90825  147416.85427    0.05398    0.10000   0.00000  147416.85460    0.05365 0.2500
 1337:  43 12 32  1 42 12 31  0              147416.90825  147416.85442    0.05383    0.10000   0.00000  147416.85460    0.05365 0.2500
 1338:  43 11 32  1 42 11 31  0              147416.90825  147416.85478    0.05347    0.10000   0.00000  147416.85460    0.05365 0.2500
 1339:  42 12 30  0 41 13 29  1              147554.02021  147554.04695   -0.02674    0.10000   0.00000  147554.06541   -0.04520 0.2500
 1340:  42 13 30  0 41 13 29  1              147554.02021  147554.05584   -0.03563    0.10000   0.00000  147554.06541   -0.04520 0.2500
 1341:  42 12 30  0 41 12 29  1              147554.02021  147554.07497   -0.05477    0.10000   0.00000  147554.06541   -0.04520 0.2500
 1342:  42 13 30  0 41 12 29  1              147554.02021  147554.08386   -0.06365    0.10000   0.00000  147554.06541   -0.04520 0.2500
 1343:  42 13 30  1 41 12 29  0              147554.65508  147554.65497    0.00011    0.10000   0.00000  147554.63652    0.01856 0.2500
 1344:  42 12 30  1 41 13 29  0              147554.65508  147554.61807    0.03701    0.10000   0.00000  147554.63652    0.01856 0.2500
 1345:  42 13 30  1 41 13 29  0              147554.65508  147554.62695    0.02813    0.10000   0.00000  147554.63652    0.01856 0.2500
 1346:  42 12 30  1 41 12 29  0              147554.65508  147554.64609    0.00899    0.10000   0.00000  147554.63652    0.01856 0.2500
 1347:  23 21  3  0 22 20  2  1              148078.41713  148078.47603   -0.05890    0.10000   0.00000  148078.47603   -0.05890 0.5000
 1348:  23 21  2  0 22 20  3  1              148078.41713  148078.47603   -0.05890    0.10000   0.00000  148078.47603   -0.05890 0.5000
 1349:  23 21  2  1 22 20  3  0              148079.20377  148079.08302    0.12075    0.10000   0.00000  148079.08302    0.12075 0.5000
 1350:  23 21  3  1 22 20  2  0              148079.20377  148079.08302    0.12075    0.10000   0.00000  148079.08302    0.12075 0.5000
 1351:  25 19  7  0 24 18  6  1              149365.90638  149365.92173   -0.01535    0.10000   0.00000  149365.92258   -0.01620 0.5000
 1352:  25 19  6  0 24 18  7  1              149365.90638  149365.92343   -0.01705    0.10000   0.00000  149365.92258   -0.01620 0.5000
 1353:  25 19  6  1 24 18  7  0              149366.59546  149366.52661    0.06885    0.10000   0.00000  149366.52576    0.06970 0.5000
 1354:  25 19  7  1 24 18  6  0              149366.59546  149366.52492    0.07054    0.10000   0.00000  149366.52576    0.06970 0.5000
 1355:  50  5 45  0 49  6 44  1              149914.58096  149914.56702    0.01394    0.10000   0.00000  149914.56702    0.01394 0.2500
 1356:  50  6 45  0 49  5 44  1              149914.58096  149914.56702    0.01394    0.10000   0.00000  149914.56702    0.01394 0.2500
 1357:  50  6 45  0 49  6 44  1              149914.58096  149914.56702    0.01394    0.10000   0.00000  149914.56702    0.01394 0.2500
 1358:  50  5 45  0 49  5 44  1              149914.58096  149914.56702    0.01394    0.10000   0.00000  149914.56702    0.01394 0.2500
 1359:  50  5 45  1 49  5 44  0              149914.92742  149915.12651   -0.19910    0.10000   0.00000  149915.12651   -0.19910 0.2500
 1360:  50  5 45  1 49  6 44  0              149914.92742  149915.12651   -0.19910    0.10000   0.00000  149915.12651   -0.19910 0.2500
 1361:  50  6 45  1 49  5 44  0              149914.92742  149915.12651   -0.19910    0.10000   0.00000  149915.12651   -0.19910 0.2500
 1362:  50  6 45  1 49  6 44  0              149914.92742  149915.12651   -0.19910    0.10000   0.00000  149915.12651   -0.19910 0.2500
 1363:  49  6 43  1 48  6 42  0              149917.72659  149917.73461   -0.00802    0.10000   0.00000  149917.73461   -0.00802 0.2500
 1364:  49  6 43  1 48  7 42  0              149917.72659  149917.73461   -0.00802    0.10000   0.00000  149917.73461   -0.00802 0.2500
 1365:  49  7 43  1 48  6 42  0              149917.72659  149917.73461   -0.00802    0.10000   0.00000  149917.73461   -0.00802 0.2500
 1366:  49  7 43  1 48  7 42  0              149917.72659  149917.73461   -0.00802    0.10000   0.00000  149917.73461   -0.00802 0.2500
 1367:  52  3 49  0 51  4 48  1              149919.41096  149919.47398   -0.06302    0.10000   0.00000  149919.47398   -0.06302 0.2500
 1368:  52  4 49  0 51  3 48  1              149919.41096  149919.47398   -0.06302    0.10000   0.00000  149919.47398   -0.06302 0.2500
 1369:  52  4 49  0 51  4 48  1              149919.41096  149919.47398   -0.06302    0.10000   0.00000  149919.47398   -0.06302 0.2500
 1370:  52  3 49  0 51  3 48  1              149919.41096  149919.47398   -0.06302    0.10000   0.00000  149919.47398   -0.06302 0.2500
 1371:  52  3 49  1 51  3 48  0              149920.16056  149920.03214    0.12842    0.10000   0.00000  149920.03214    0.12842 0.2500
 1372:  52  3 49  1 51  4 48  0              149920.16056  149920.03214    0.12842    0.10000   0.00000  149920.03214    0.12842 0.2500
 1373:  52  4 49  1 51  3 48  0              149920.16056  149920.03214    0.12842    0.10000   0.00000  149920.03214    0.12842 0.2500
 1374:  52  4 49  1 51  4 48  0              149920.16056  149920.03214    0.12842    0.10000   0.00000  149920.03214    0.12842 0.2500
 1375:  26 18  9  0 25 17  8  1              149921.94831  149922.22320   -0.27490    0.10000   0.00000
 1376:  26 18  9  1 25 17  8  0              149922.64491  149922.82441   -0.17949    0.10000   0.00000
 1377:  53  2 51  0 52  3 50  1              149924.64644  149924.70161   -0.05517    0.10000   0.00000  149924.70161   -0.05517 0.2500
 1378:  53  3 51  0 52  2 50  1              149924.64644  149924.70161   -0.05517    0.10000   0.00000  149924.70161   -0.05517 0.2500
 1379:  53  3 51  0 52  3 50  1              149924.64644  149924.70161   -0.05517    0.10000   0.00000  149924.70161   -0.05517 0.2500
 1380:  53  2 51  0 52  2 50  1              149924.64644  149924.70161   -0.05517    0.10000   0.00000  149924.70161   -0.05517 0.2500
 1381:  53  2 51  1 52  3 50  0              149925.41475  149925.25950    0.15525    0.10000   0.00000  149925.25950    0.15525 0.2500
 1382:  53  3 51  1 52  2 50  0              149925.41475  149925.25950    0.15525    0.10000   0.00000  149925.25950    0.15525 0.2500
 1383:  53  3 51  1 52  3 50  0              149925.41475  149925.25950    0.15525    0.10000   0.00000  149925.25950    0.15525 0.2500
 1384:  53  2 51  1 52  2 50  0              149925.41475  149925.25950    0.15525    0.10000   0.00000  149925.25950    0.15525 0.2500
 1385:  54  1 53  0 53  2 52  1              149931.01745  149930.78724    0.23021    0.10000   0.00000  149930.75233    0.26511 0.1667
 1386:  54  2 53  0 53  1 52  1              149931.01745  149930.78724    0.23021    0.10000   0.00000  149930.75233    0.26511 0.1667
 1387:  54  2 53  0 53  2 52  1              149931.01745  149930.78724    0.23021    0.10000   0.00000  149930.75233    0.26511 0.1667
 1388:  87 27 60  0 87 26 61  1              149931.01745  149930.68252    0.33493    0.10000   0.00000  149930.75233    0.26511 0.1667
 1389:  87 28 60  0 87 27 61  1              149931.01745  149930.68252    0.33493    0.10000   0.00000  149930.75233    0.26511 0.1667
 1390:  54  1 53  0 53  1 52  1              149931.01745  149930.78724    0.23021    0.10000   0.00000  149930.75233    0.26511 0.1667
 1391:  54  1 53  1 53  1 52  0              149931.28505  149931.34514   -0.06009    0.10000   0.00000  149931.32065   -0.03560 0.1667
 1392:  54  1 53  1 53  2 52  0              149931.28505  149931.34514   -0.06009    0.10000   0.00000  149931.32065   -0.03560 0.1667
 1393:  54  2 53  1 53  1 52  0              149931.28505  149931.34514   -0.06009    0.10000   0.00000  149931.32065   -0.03560 0.1667
 1394:  54  2 53  1 53  2 52  0              149931.28505  149931.34514   -0.06009    0.10000   0.00000  149931.32065   -0.03560 0.1667
 1395:  87 27 60  1 87 26 61  0              149931.28505  149931.27167    0.01337    0.10000   0.00000  149931.32065   -0.03560 0.1667
 1396:  87 28 60  1 87 27 61  0              149931.28505  149931.27167    0.01337    0.10000   0.00000  149931.32065   -0.03560 0.1667
 1397:  27 17 11  0 26 16 10  1              150324.41258  150324.61848   -0.20589    0.10000   0.00000
 1398:  27 17 11  1 26 16 10  0              150324.94481  150325.21764   -0.27283    0.10000   0.00000
 1399:  76 18 58  0 76 17 59  1              150728.51362  150728.43787    0.07575    0.10000   0.00000  150728.43787    0.07575 0.5000
 1400:  76 19 58  0 76 18 59  1              150728.51362  150728.43787    0.07575    0.10000   0.00000  150728.43787    0.07575 0.5000
 1401:  76 19 58  1 76 18 59  0              150729.08424  150728.98973    0.09451    0.10000   0.00000  150728.98973    0.09451 0.5000
 1402:  76 18 58  1 76 17 59  0              150729.08424  150728.98973    0.09451    0.10000   0.00000  150728.98973    0.09451 0.5000
 1403:  23 22  2  0 22 21  1  1              151125.81337  151125.80997    0.00340    0.10000   0.00000  151125.80997    0.00340 0.5000
 1404:  23 22  1  0 22 21  2  1              151125.81337  151125.80997    0.00340    0.10000   0.00000  151125.80997    0.00340 0.5000
 1405:  23 22  1  1 22 21  2  0              151126.36213  151126.41735   -0.05521    0.10000   0.00000  151126.41735   -0.05521 0.5000
 1406:  23 22  2  1 22 21  1  0              151126.36213  151126.41735   -0.05521    0.10000   0.00000  151126.41735   -0.05521 0.5000
 1407:  40 16 25  0 39 15 24  1              151582.87426  151583.00676   -0.13250    0.10000   0.00000
 1408:  40 17 23  0 39 18 22  1              152235.69020  152235.56510    0.12511    0.10000   0.00000
 1409:  40 17 23  1 39 18 22  0              152236.15567  152236.13901    0.01666    0.10000   0.00000
 1410:  66  9 57  0 66  8 58  1              152239.97422  152239.96186    0.01237    0.10000   0.00000  152239.96186    0.01237 0.5000
 1411:  66 10 57  0 66  9 58  1              152239.97422  152239.96186    0.01237    0.10000   0.00000  152239.96186    0.01237 0.5000
 1412:  66 10 57  1 66  9 58  0              152240.46634  152240.50753   -0.04118    0.10000   0.00000  152240.50753   -0.04118 0.5000
 1413:  66  9 57  1 66  8 58  0              152240.46634  152240.50753   -0.04118    0.10000   0.00000  152240.50753   -0.04118 0.5000
 1414:  25 20  6  0 24 19  5  1              152444.16354  152444.18198   -0.01844    0.10000   0.00000  152444.18201   -0.01847 0.5000
 1415:  25 20  5  0 24 19  6  1              152444.16354  152444.18203   -0.01849    0.10000   0.00000  152444.18201   -0.01847 0.5000
 1416:  25 20  5  1 24 19  6  0              152444.77336  152444.78556   -0.01220    0.10000   0.00000  152444.78554   -0.01218 0.5000
 1417:  25 20  6  1 24 19  5  0              152444.77336  152444.78551   -0.01215    0.10000   0.00000  152444.78554   -0.01218 0.5000
 1418:  51  5 46  0 50  6 45  1              152615.08096  152615.03982    0.04114    0.10000   0.00000  152615.03982    0.04114 0.2500
 1419:  51  6 46  0 50  5 45  1              152615.08096  152615.03982    0.04114    0.10000   0.00000  152615.03982    0.04114 0.2500
 1420:  51  6 46  0 50  6 45  1              152615.08096  152615.03982    0.04114    0.10000   0.00000  152615.03982    0.04114 0.2500
 1421:  51  5 46  0 50  5 45  1              152615.08096  152615.03982    0.04114    0.10000   0.00000  152615.03982    0.04114 0.2500
 1422:  51  5 46  1 50  5 45  0              152615.66639  152615.59793    0.06846    0.10000   0.00000  152615.59793    0.06846 0.2500
 1423:  51  5 46  1 50  6 45  0              152615.66639  152615.59793    0.06846    0.10000   0.00000  152615.59793    0.06846 0.2500
 1424:  51  6 46  1 50  5 45  0              152615.66639  152615.59793    0.06846    0.10000   0.00000  152615.59793    0.06846 0.2500
 1425:  51  6 46  1 50  6 45  0              152615.66639  152615.59793    0.06846    0.10000   0.00000  152615.59793    0.06846 0.2500
 1426:  52  4 48  0 51  5 47  1              152616.56463  152616.54405    0.02058    0.10000   0.00000  152616.54405    0.02058 0.2500
 1427:  52  5 48  0 51  4 47  1              152616.56463  152616.54405    0.02058    0.10000   0.00000  152616.54405    0.02058 0.2500
 1428:  52  5 48  0 51  5 47  1              152616.56463  152616.54405    0.02058    0.10000   0.00000  152616.54405    0.02058 0.2500
 1429:  52  4 48  0 51  4 47  1              152616.56463  152616.54405    0.02058    0.10000   0.00000  152616.54405    0.02058 0.2500
 1430:  52  4 48  1 51  4 47  0              152617.17925  152617.10148    0.07776    0.10000   0.00000  152617.10148    0.07776 0.2500
 1431:  52  4 48  1 51  5 47  0              152617.17925  152617.10148    0.07776    0.10000   0.00000  152617.10148    0.07776 0.2500
 1432:  52  5 48  1 51  4 47  0              152617.17925  152617.10148    0.07776    0.10000   0.00000  152617.10148    0.07776 0.2500
 1433:  52  5 48  1 51  5 47  0              152617.17925  152617.10148    0.07776    0.10000   0.00000  152617.10148    0.07776 0.2500
 1434:  53  3 50  0 52  4 49  1              152620.47104  152620.39369    0.07735    0.10000   0.00000  152620.39369    0.07735 0.2500
 1435:  53  4 50  0 52  3 49  1              152620.47104  152620.39369    0.07735    0.10000   0.00000  152620.39369    0.07735 0.2500
 1436:  53  4 50  0 52  4 49  1              152620.47104  152620.39369    0.07735    0.10000   0.00000  152620.39369    0.07735 0.2500
 1437:  53  3 50  0 52  3 49  1              152620.47104  152620.39369    0.07735    0.10000   0.00000  152620.39369    0.07735 0.2500
 1438:  53  3 50  1 52  3 49  0              152620.92039  152620.95069   -0.03030    0.10000   0.00000  152620.95069   -0.03030 0.2500
 1439:  53  3 50  1 52  4 49  0              152620.92039  152620.95069   -0.03030    0.10000   0.00000  152620.95069   -0.03030 0.2500
 1440:  53  4 50  1 52  3 49  0              152620.92039  152620.95069   -0.03030    0.10000   0.00000  152620.95069   -0.03030 0.2500
 1441:  53  4 50  1 52  4 49  0              152620.92039  152620.95069   -0.03030    0.10000   0.00000  152620.95069   -0.03030 0.2500
 1442:  54  2 52  1 53  3 51  0              152626.18708  152626.25424   -0.06716    0.10000   0.00000  152626.25424   -0.06716 0.2500
 1443:  54  3 52  1 53  2 51  0              152626.18708  152626.25424   -0.06716    0.10000   0.00000  152626.25424   -0.06716 0.2500
 1444:  54  3 52  1 53  3 51  0              152626.18708  152626.25424   -0.06716    0.10000   0.00000  152626.25424   -0.06716 0.2500
 1445:  54  2 52  1 53  2 51  0              152626.18708  152626.25424   -0.06716    0.10000   0.00000  152626.25424   -0.06716 0.2500
 1446:  55  1 54  0 54  2 53  1              152631.75745  152631.81455   -0.05710    0.10000   0.00000  152631.81455   -0.05710 0.2500
 1447:  55  2 54  0 54  1 53  1              152631.75745  152631.81455   -0.05710    0.10000   0.00000  152631.81455   -0.05710 0.2500
 1448:  55  2 54  0 54  2 53  1              152631.75745  152631.81455   -0.05710    0.10000   0.00000  152631.81455   -0.05710 0.2500
 1449:  55  1 54  0 54  1 53  1              152631.75745  152631.81455   -0.05710    0.10000   0.00000  152631.81455   -0.05710 0.2500
 1450:  55  1 54  1 54  2 53  0              152632.14085  152632.37157   -0.23072    0.10000   0.00000  152632.37157   -0.23072 0.2500
 1451:  55  2 54  1 54  1 53  0              152632.14085  152632.37157   -0.23072    0.10000   0.00000  152632.37157   -0.23072 0.2500
 1452:  55  2 54  1 54  2 53  0              152632.14085  152632.37157   -0.23072    0.10000   0.00000  152632.37157   -0.23072 0.2500
 1453:  55  1 54  1 54  1 53  0              152632.14085  152632.37157   -0.23072    0.10000   0.00000  152632.37157   -0.23072 0.2500
 1454:  47  9 38  0 46 10 37  1              152667.16669  152667.19378   -0.02709    0.10000   0.00000  152667.19378   -0.02709 0.2500
 1455:  47 10 38  0 46  9 37  1              152667.16669  152667.19378   -0.02709    0.10000   0.00000  152667.19378   -0.02709 0.2500
 1456:  47 10 38  0 46 10 37  1              152667.16669  152667.19378   -0.02709    0.10000   0.00000  152667.19378   -0.02709 0.2500
 1457:  47  9 38  0 46  9 37  1              152667.16669  152667.19378   -0.02709    0.10000   0.00000  152667.19378   -0.02709 0.2500
 1458:  47  9 38  1 46  9 37  0              152667.80608  152667.75653    0.04956    0.10000   0.00000  152667.75653    0.04956 0.2500
 1459:  47  9 38  1 46 10 37  0              152667.80608  152667.75653    0.04956    0.10000   0.00000  152667.75653    0.04956 0.2500
 1460:  47 10 38  1 46  9 37  0              152667.80608  152667.75653    0.04956    0.10000   0.00000  152667.75653    0.04956 0.2500
 1461:  47 10 38  1 46 10 37  0              152667.80608  152667.75653    0.04956    0.10000   0.00000  152667.75653    0.04956 0.2500
 1462:  41 16 26  1 40 15 25  0              153967.72930  153967.73040   -0.00111    0.10000   0.00000
 1463:  24 22  3  1 23 21  2  0              154846.22103  154846.32281   -0.10177    0.10000   0.00000  154846.32281   -0.10177 0.5000
 1464:  24 22  2  1 23 21  3  0              154846.22103  154846.32281   -0.10177    0.10000   0.00000  154846.32281   -0.10177 0.5000
 1465:  67  9 58  0 67  8 59  1              154943.91197  154943.97581   -0.06384    0.10000   0.00000  154943.97581   -0.06384 0.5000
 1466:  67 10 58  0 67  9 59  1              154943.91197  154943.97581   -0.06384    0.10000   0.00000  154943.97581   -0.06384 0.5000
 1467:  67 10 58  1 67  9 59  0              154944.46083  154944.52185   -0.06102    0.10000   0.00000  154944.52185   -0.06102 0.5000
 1468:  67  9 58  1 67  8 59  0              154944.46083  154944.52185   -0.06102    0.10000   0.00000  154944.52185   -0.06102 0.5000
 1469:  52  5 47  1 51  6 46  0              155316.16619  155316.07292    0.09326    0.10000   0.00000  155316.07292    0.09326 0.2500
 1470:  52  6 47  1 51  5 46  0              155316.16619  155316.07292    0.09326    0.10000   0.00000  155316.07292    0.09326 0.2500
 1471:  52  6 47  1 51  6 46  0              155316.16619  155316.07292    0.09326    0.10000   0.00000  155316.07292    0.09326 0.2500
 1472:  52  5 47  1 51  5 46  0              155316.16619  155316.07292    0.09326    0.10000   0.00000  155316.07292    0.09326 0.2500
 1473:  53  4 49  0 52  5 48  1              155317.11876  155317.29178   -0.17303    0.10000   0.00000  155317.21245   -0.09369 0.1250
 1474:  53  5 49  0 52  4 48  1              155317.11876  155317.29178   -0.17303    0.10000   0.00000  155317.21245   -0.09369 0.1250
 1475:  53  5 49  0 52  5 48  1              155317.11876  155317.29178   -0.17303    0.10000   0.00000  155317.21245   -0.09369 0.1250
 1476:  51  6 45  0 50  6 44  1              155317.11876  155317.13311   -0.01436    0.10000   0.00000  155317.21245   -0.09369 0.1250
 1477:  51  6 45  0 50  7 44  1              155317.11876  155317.13311   -0.01436    0.10000   0.00000  155317.21245   -0.09369 0.1250
 1478:  51  7 45  0 50  6 44  1              155317.11876  155317.13311   -0.01436    0.10000   0.00000  155317.21245   -0.09369 0.1250
 1479:  51  7 45  0 50  7 44  1              155317.11876  155317.13311   -0.01436    0.10000   0.00000  155317.21245   -0.09369 0.1250
 1480:  53  4 49  0 52  4 48  1              155317.11876  155317.29178   -0.17303    0.10000   0.00000  155317.21245   -0.09369 0.1250
 1481:  53  4 49  1 52  4 48  0              155317.73288  155317.84802   -0.11514    0.10000   0.00000  155317.76937   -0.03649 0.1250
 1482:  53  4 49  1 52  5 48  0              155317.73288  155317.84802   -0.11514    0.10000   0.00000  155317.76937   -0.03649 0.1250
 1483:  53  5 49  1 52  4 48  0              155317.73288  155317.84802   -0.11514    0.10000   0.00000  155317.76937   -0.03649 0.1250
 1484:  53  5 49  1 52  5 48  0              155317.73288  155317.84802   -0.11514    0.10000   0.00000  155317.76937   -0.03649 0.1250
 1485:  51  6 45  1 50  6 44  0              155317.73288  155317.69071    0.04216    0.10000   0.00000  155317.76937   -0.03649 0.1250
 1486:  51  6 45  1 50  7 44  0              155317.73288  155317.69071    0.04216    0.10000   0.00000  155317.76937   -0.03649 0.1250
 1487:  51  7 45  1 50  6 44  0              155317.73288  155317.69071    0.04216    0.10000   0.00000  155317.76937   -0.03649 0.1250
 1488:  51  7 45  1 50  7 44  0              155317.73288  155317.69071    0.04216    0.10000   0.00000  155317.76937   -0.03649 0.1250
 1489:  54  3 51  0 53  4 50  1              155321.42110  155321.28761    0.13349    0.10000   0.00000  155321.28761    0.13349 0.2500
 1490:  54  4 51  0 53  3 50  1              155321.42110  155321.28761    0.13349    0.10000   0.00000  155321.28761    0.13349 0.2500
 1491:  54  4 51  0 53  4 50  1              155321.42110  155321.28761    0.13349    0.10000   0.00000  155321.28761    0.13349 0.2500
 1492:  54  3 51  0 53  3 50  1              155321.42110  155321.28761    0.13349    0.10000   0.00000  155321.28761    0.13349 0.2500
 1493:  54  3 51  1 53  3 50  0              155321.81553  155321.84354   -0.02801    0.10000   0.00000  155321.84354   -0.02801 0.2500
 1494:  54  3 51  1 53  4 50  0              155321.81553  155321.84354   -0.02801    0.10000   0.00000  155321.84354   -0.02801 0.2500
 1495:  54  4 51  1 53  3 50  0              155321.81553  155321.84354   -0.02801    0.10000   0.00000  155321.84354   -0.02801 0.2500
 1496:  54  4 51  1 53  4 50  0              155321.81553  155321.84354   -0.02801    0.10000   0.00000  155321.84354   -0.02801 0.2500
 1497:  50  7 43  0 49  8 42  1              155323.73797  155323.79761   -0.05964    0.10000   0.00000  155323.79761   -0.05964 0.2500
 1498:  50  8 43  0 49  7 42  1              155323.73797  155323.79761   -0.05964    0.10000   0.00000  155323.79761   -0.05964 0.2500
 1499:  50  8 43  0 49  8 42  1              155323.73797  155323.79761   -0.05964    0.10000   0.00000  155323.79761   -0.05964 0.2500
 1500:  50  7 43  0 49  7 42  1              155323.73797  155323.79761   -0.05964    0.10000   0.00000  155323.79761   -0.05964 0.2500
 1501:  55  2 53  0 54  3 52  1              155326.61118  155326.66308   -0.05189    0.10000   0.00000  155326.66308   -0.05189 0.2500
 1502:  55  3 53  0 54  2 52  1              155326.61118  155326.66308   -0.05189    0.10000   0.00000  155326.66308   -0.05189 0.2500
 1503:  55  3 53  0 54  3 52  1              155326.61118  155326.66308   -0.05189    0.10000   0.00000  155326.66308   -0.05189 0.2500
 1504:  55  2 53  0 54  2 52  1              155326.61118  155326.66308   -0.05189    0.10000   0.00000  155326.66308   -0.05189 0.2500
 1505:  55  2 53  1 54  2 52  0              155327.18665  155327.21900   -0.03236    0.10000   0.00000  155327.21900   -0.03236 0.2500
 1506:  55  2 53  1 54  3 52  0              155327.18665  155327.21900   -0.03236    0.10000   0.00000  155327.21900   -0.03236 0.2500
 1507:  55  3 53  1 54  2 52  0              155327.18665  155327.21900   -0.03236    0.10000   0.00000  155327.21900   -0.03236 0.2500
 1508:  55  3 53  1 54  3 52  0              155327.18665  155327.21900   -0.03236    0.10000   0.00000  155327.21900   -0.03236 0.2500
 1509:  56  1 55  0 55  1 54  1              155332.74781  155332.81019   -0.06238    0.10000   0.00000  155332.81019   -0.06238 0.2500
 1510:  56  1 55  0 55  2 54  1              155332.74781  155332.81019   -0.06238    0.10000   0.00000  155332.81019   -0.06238 0.2500
 1511:  56  2 55  0 55  1 54  1              155332.74781  155332.81019   -0.06238    0.10000   0.00000  155332.81019   -0.06238 0.2500
 1512:  56  2 55  0 55  2 54  1              155332.74781  155332.81019   -0.06238    0.10000   0.00000  155332.81019   -0.06238 0.2500
 1513:  56  2 55  1 55  2 54  0              155333.35641  155333.36644   -0.01003    0.10000   0.00000  155333.36644   -0.01003 0.2500
 1514:  56  1 55  1 55  1 54  0              155333.35641  155333.36644   -0.01003    0.10000   0.00000  155333.36644   -0.01003 0.2500
 1515:  56  1 55  1 55  2 54  0              155333.35641  155333.36644   -0.01003    0.10000   0.00000  155333.36644   -0.01003 0.2500
 1516:  56  2 55  1 55  1 54  0              155333.35641  155333.36644   -0.01003    0.10000   0.00000  155333.36644   -0.01003 0.2500
 1517:  49  8 41  0 48  9 40  1              155337.80887  155337.88028   -0.07142    0.10000   0.00000  155337.88028   -0.07142 0.2500
 1518:  49  9 41  0 48  8 40  1              155337.80887  155337.88028   -0.07142    0.10000   0.00000  155337.88028   -0.07142 0.2500
 1519:  49  9 41  0 48  9 40  1              155337.80887  155337.88028   -0.07142    0.10000   0.00000  155337.88028   -0.07142 0.2500
 1520:  49  8 41  0 48  8 40  1              155337.80887  155337.88028   -0.07142    0.10000   0.00000  155337.88028   -0.07142 0.2500
 1521:  47 10 37  1 46 11 36  0              155404.51755  155404.41624    0.10130    0.10000   0.00000  155404.41624    0.10130 0.2500
 1522:  47 11 37  1 46 10 36  0              155404.51755  155404.41624    0.10130    0.10000   0.00000  155404.41624    0.10130 0.2500
 1523:  47 11 37  1 46 11 36  0              155404.51755  155404.41624    0.10130    0.10000   0.00000  155404.41624    0.10130 0.2500
 1524:  47 10 37  1 46 10 36  0              155404.51755  155404.41624    0.10130    0.10000   0.00000  155404.41624    0.10130 0.2500
 1525:  46 11 35  0 45 12 34  1              155468.87085  155468.88911   -0.01826    0.10000   0.00000  155468.88912   -0.01827 0.2500
 1526:  46 12 35  0 45 11 34  1              155468.87085  155468.88913   -0.01828    0.10000   0.00000  155468.88912   -0.01827 0.2500
 1527:  46 12 35  0 45 12 34  1              155468.87085  155468.88912   -0.01826    0.10000   0.00000  155468.88912   -0.01827 0.2500
 1528:  46 11 35  0 45 11 34  1              155468.87085  155468.88913   -0.01827    0.10000   0.00000  155468.88912   -0.01827 0.2500
 1529:  46 11 35  1 45 11 34  0              155469.49247  155469.45324    0.03922    0.10000   0.00000  155469.45324    0.03923 0.2500
 1530:  46 11 35  1 45 12 34  0              155469.49247  155469.45323    0.03924    0.10000   0.00000  155469.45324    0.03923 0.2500
 1531:  46 12 35  1 45 11 34  0              155469.49247  155469.45325    0.03922    0.10000   0.00000  155469.45324    0.03923 0.2500
 1532:  46 12 35  1 45 12 34  0              155469.49247  155469.45323    0.03923    0.10000   0.00000  155469.45324    0.03923 0.2500
 1533:  45 12 33  0 44 13 32  1              155570.87249  155570.74086    0.13163    0.10000   0.00000  155570.74142    0.13107 0.2500
 1534:  45 13 33  0 44 13 32  1              155570.87249  155570.74112    0.13137    0.10000   0.00000  155570.74142    0.13107 0.2500
 1535:  45 12 33  0 44 12 32  1              155570.87249  155570.74171    0.13078    0.10000   0.00000  155570.74142    0.13107 0.2500
 1536:  45 13 33  0 44 12 32  1              155570.87249  155570.74197    0.13052    0.10000   0.00000  155570.74142    0.13107 0.2500
 1537:  43 14 29  0 42 15 28  1              155988.82603  155988.79509    0.03095    0.10000   0.00000
 1538:  43 14 29  1 42 15 28  0              155989.48430  155989.36421    0.12010    0.10000   0.00000
 1539:  26 20  6  1 25 19  7  0              156141.62275  156141.67127   -0.04853    0.10000   0.00000  156141.67109   -0.04835 0.5000
 1540:  26 20  7  1 25 19  6  0              156141.62275  156141.67092   -0.04817    0.10000   0.00000  156141.67109   -0.04835 0.5000
 1541:  40 17 24  0 39 16 23  1              156350.23785  156350.39621   -0.15836    0.10000   0.00000
 1542:  40 17 24  1 39 16 23  0              156350.98831  156350.97036    0.01795    0.10000   0.00000
 1543:  42 16 27  1 41 15 26  0              156463.13948  156463.09320    0.04628    0.10000   0.00000
 1544:  77 54 23  0 77 53 24  1              156623.62938  156623.81862   -0.18924    0.10000   0.00000  156623.81862   -0.18924 0.5000
 1545:  77 54 24  0 77 53 25  1              156623.62938  156623.81862   -0.18924    0.10000   0.00000  156623.81862   -0.18924 0.5000
 1546:  27 19  9  1 26 18  8  0              156714.23182  156714.15942    0.07240    0.10000   0.00000  156714.18474    0.04709 0.5000
 1547:  27 19  8  1 26 18  9  0              156714.23182  156714.21005    0.02177    0.10000   0.00000  156714.18474    0.04709 0.5000
 1548:  29 17 13  0 28 16 12  1              157280.24249  157280.18450    0.05799    0.10000   0.00000
 1549:  29 17 12  0 28 16 13  1              157432.25930  157432.34223   -0.08293    0.10000   0.00000
 1550:  29 17 12  1 28 16 13  0              157433.12768  157432.93778    0.18990    0.10000   0.00000
 1551:  81 20 61  0 81 19 62  1              157806.62686  157806.72711   -0.10025    0.10000   0.00000  157806.72711   -0.10025 0.5000
 1552:  81 21 61  0 81 20 62  1              157806.62686  157806.72711   -0.10025    0.10000   0.00000  157806.72711   -0.10025 0.5000
 1553:  81 21 61  1 81 20 62  0              157807.48560  157807.29129    0.19431    0.10000   0.00000  157807.29129    0.19431 0.5000
 1554:  81 20 61  1 81 19 62  0              157807.48560  157807.29129    0.19431    0.10000   0.00000  157807.29129    0.19431 0.5000
 1555:  41 17 25  0 40 16 24  1              157901.05899  157900.96241    0.09658    0.10000   0.00000
 1556:  67  8 59  0 67  7 60  1              158010.26196  158010.34776   -0.08581    0.10000   0.00000  158010.34776   -0.08581 0.5000
 1557:  67  9 59  0 67  8 60  1              158010.26196  158010.34776   -0.08581    0.10000   0.00000  158010.34776   -0.08581 0.5000
 1558:  67  9 59  1 67  8 60  0              158011.00361  158010.89471    0.10891    0.10000   0.00000  158010.89471    0.10891 0.5000
 1559:  67  8 59  1 67  7 60  0              158011.00361  158010.89471    0.10891    0.10000   0.00000  158010.89471    0.10891 0.5000
 1560:  53  5 48  0 52  6 47  1              158015.84844  158015.99224   -0.14379    0.10000   0.00000  158015.99224   -0.14379 0.2500
 1561:  53  6 48  0 52  5 47  1              158015.84844  158015.99224   -0.14379    0.10000   0.00000  158015.99224   -0.14379 0.2500
 1562:  53  6 48  0 52  6 47  1              158015.84844  158015.99224   -0.14379    0.10000   0.00000  158015.99224   -0.14379 0.2500
 1563:  53  5 48  0 52  5 47  1              158015.84844  158015.99224   -0.14379    0.10000   0.00000  158015.99224   -0.14379 0.2500
 1564:  53  5 48  1 52  5 47  0              158016.51093  158016.54781   -0.03688    0.10000   0.00000  158016.54781   -0.03688 0.2500
 1565:  53  5 48  1 52  6 47  0              158016.51093  158016.54781   -0.03688    0.10000   0.00000  158016.54781   -0.03688 0.2500
 1566:  53  6 48  1 52  5 47  0              158016.51093  158016.54781   -0.03688    0.10000   0.00000  158016.54781   -0.03688 0.2500
 1567:  53  6 48  1 52  6 47  0              158016.51093  158016.54781   -0.03688    0.10000   0.00000  158016.54781   -0.03688 0.2500
 1568:  52  6 46  0 51  7 45  1              158017.24615  158017.16683    0.07932    0.10000   0.00000  158017.16683    0.07932 0.2500
 1569:  52  7 46  0 51  6 45  1              158017.24615  158017.16683    0.07932    0.10000   0.00000  158017.16683    0.07932 0.2500
 1570:  52  7 46  0 51  7 45  1              158017.24615  158017.16683    0.07932    0.10000   0.00000  158017.16683    0.07932 0.2500
 1571:  52  6 46  0 51  6 45  1              158017.24615  158017.16683    0.07932    0.10000   0.00000  158017.16683    0.07932 0.2500
 1572:  52  6 46  1 51  6 45  0              158017.94641  158017.72309    0.22331    0.10000   0.00000  158017.87229    0.07411 0.1250
 1573:  52  6 46  1 51  7 45  0              158017.94641  158017.72309    0.22331    0.10000   0.00000  158017.87229    0.07411 0.1250
 1574:  52  7 46  1 51  6 45  0              158017.94641  158017.72309    0.22331    0.10000   0.00000  158017.87229    0.07411 0.1250
 1575:  52  7 46  1 51  7 45  0              158017.94641  158017.72309    0.22331    0.10000   0.00000  158017.87229    0.07411 0.1250
 1576:  54  4 50  0 53  5 49  1              158017.94641  158018.02149   -0.07509    0.10000   0.00000  158017.87229    0.07411 0.1250
 1577:  54  5 50  0 53  4 49  1              158017.94641  158018.02149   -0.07509    0.10000   0.00000  158017.87229    0.07411 0.1250
 1578:  54  5 50  0 53  5 49  1              158017.94641  158018.02149   -0.07509    0.10000   0.00000  158017.87229    0.07411 0.1250
 1579:  54  4 50  0 53  4 49  1              158017.94641  158018.02149   -0.07509    0.10000   0.00000  158017.87229    0.07411 0.1250
 1580:  55  3 52  0 54  4 51  1              158022.16789  158022.15467    0.01323    0.10000   0.00000  158022.15467    0.01323 0.2500
 1581:  55  4 52  0 54  3 51  1              158022.16789  158022.15467    0.01323    0.10000   0.00000  158022.15467    0.01323 0.2500
 1582:  55  4 52  0 54  4 51  1              158022.16789  158022.15467    0.01323    0.10000   0.00000  158022.15467    0.01323 0.2500
 1583:  55  3 52  0 54  3 51  1              158022.16789  158022.15467    0.01323    0.10000   0.00000  158022.15467    0.01323 0.2500
 1584:  55  3 52  1 54  3 51  0              158022.80481  158022.70962    0.09519    0.10000   0.00000  158022.70962    0.09519 0.2500
 1585:  55  3 52  1 54  4 51  0              158022.80481  158022.70962    0.09519    0.10000   0.00000  158022.70962    0.09519 0.2500
 1586:  55  4 52  1 54  3 51  0              158022.80481  158022.70962    0.09519    0.10000   0.00000  158022.70962    0.09519 0.2500
 1587:  55  4 52  1 54  4 51  0              158022.80481  158022.70962    0.09519    0.10000   0.00000  158022.70962    0.09519 0.2500
 1588:  56  2 54  0 55  3 53  1              158027.74370  158027.59796    0.14574    0.10000   0.00000  158027.59796    0.14574 0.2500
 1589:  56  3 54  0 55  2 53  1              158027.74370  158027.59796    0.14574    0.10000   0.00000  158027.59796    0.14574 0.2500
 1590:  56  3 54  0 55  3 53  1              158027.74370  158027.59796    0.14574    0.10000   0.00000  158027.59796    0.14574 0.2500
 1591:  56  2 54  0 55  2 53  1              158027.74370  158027.59796    0.14574    0.10000   0.00000  158027.59796    0.14574 0.2500
 1592:  57  1 56  0 56  2 55  1              158033.80751  158033.77357    0.03393    0.10000   0.00000  158033.77357    0.03393 0.2500
 1593:  57  2 56  0 56  1 55  1              158033.80751  158033.77357    0.03393    0.10000   0.00000  158033.77357    0.03393 0.2500
 1594:  57  2 56  0 56  2 55  1              158033.80751  158033.77357    0.03393    0.10000   0.00000  158033.77357    0.03393 0.2500
 1595:  57  1 56  0 56  1 55  1              158033.80751  158033.77357    0.03393    0.10000   0.00000  158033.77357    0.03393 0.2500
 1596:  57  1 56  1 56  1 55  0              158034.48528  158034.32915    0.15613    0.10000   0.00000  158034.32915    0.15613 0.2500
 1597:  57  1 56  1 56  2 55  0              158034.48528  158034.32915    0.15613    0.10000   0.00000  158034.32915    0.15613 0.2500
 1598:  57  2 56  1 56  1 55  0              158034.48528  158034.32915    0.15613    0.10000   0.00000  158034.32915    0.15613 0.2500
 1599:  57  2 56  1 56  2 55  0              158034.48528  158034.32915    0.15613    0.10000   0.00000  158034.32915    0.15613 0.2500
 1600:  49  9 40  0 48 10 39  1              158058.89324  158058.89738   -0.00415    0.10000   0.00000  158058.89738   -0.00415 0.2500
 1601:  49 10 40  0 48  9 39  1              158058.89324  158058.89738   -0.00415    0.10000   0.00000  158058.89738   -0.00415 0.2500
 1602:  49 10 40  0 48 10 39  1              158058.89324  158058.89738   -0.00415    0.10000   0.00000  158058.89738   -0.00415 0.2500
 1603:  49  9 40  0 48  9 39  1              158058.89324  158058.89738   -0.00415    0.10000   0.00000  158058.89738   -0.00415 0.2500
 1604:  49  9 40  1 48  9 39  0              158059.49158  158059.45690    0.03467    0.10000   0.00000  158059.45690    0.03467 0.2500
 1605:  49  9 40  1 48 10 39  0              158059.49158  158059.45690    0.03467    0.10000   0.00000  158059.45690    0.03467 0.2500
 1606:  49 10 40  1 48  9 39  0              158059.49158  158059.45690    0.03467    0.10000   0.00000  158059.45690    0.03467 0.2500
 1607:  49 10 40  1 48 10 39  0              158059.49158  158059.45690    0.03467    0.10000   0.00000  158059.45690    0.03467 0.2500
 1608:  48 10 38  1 47 11 37  0              158097.11389  158097.19922   -0.08533    0.10000   0.00000  158097.19922   -0.08533 0.2500
 1609:  48 11 38  1 47 10 37  0              158097.11389  158097.19922   -0.08533    0.10000   0.00000  158097.19922   -0.08533 0.2500
 1610:  48 11 38  1 47 11 37  0              158097.11389  158097.19922   -0.08533    0.10000   0.00000  158097.19922   -0.08533 0.2500
 1611:  48 10 38  1 47 10 37  0              158097.11389  158097.19922   -0.08533    0.10000   0.00000  158097.19922   -0.08533 0.2500
 1612:  47 11 36  0 46 12 35  1              158156.17030  158156.28663   -0.11633    0.10000   0.00000  158156.28664   -0.11633 0.2500
 1613:  47 12 36  0 46 11 35  1              158156.17030  158156.28664   -0.11633    0.10000   0.00000  158156.28664   -0.11633 0.2500
 1614:  47 12 36  0 46 12 35  1              158156.17030  158156.28663   -0.11633    0.10000   0.00000  158156.28664   -0.11633 0.2500
 1615:  47 11 36  0 46 11 35  1              158156.17030  158156.28664   -0.11633    0.10000   0.00000  158156.28664   -0.11633 0.2500
 1616:  47 11 36  1 46 12 35  0              158156.94358  158156.84905    0.09452    0.10000   0.00000  158156.84905    0.09452 0.2500
 1617:  47 12 36  1 46 11 35  0              158156.94358  158156.84906    0.09452    0.10000   0.00000  158156.84905    0.09452 0.2500
 1618:  47 12 36  1 46 12 35  0              158156.94358  158156.84905    0.09452    0.10000   0.00000  158156.84905    0.09452 0.2500
 1619:  47 11 36  1 46 11 35  0              158156.94358  158156.84906    0.09452    0.10000   0.00000  158156.84905    0.09452 0.2500
 1620:  46 12 34  0 45 13 33  1              158249.07726  158249.08527   -0.00801    0.10000   0.00000  158249.08543   -0.00817 0.2500
 1621:  46 13 34  0 45 13 33  1              158249.07726  158249.08534   -0.00808    0.10000   0.00000  158249.08543   -0.00817 0.2500
 1622:  46 12 34  0 45 12 33  1              158249.07726  158249.08553   -0.00827    0.10000   0.00000  158249.08543   -0.00817 0.2500
 1623:  46 13 34  0 45 12 33  1              158249.07726  158249.08560   -0.00834    0.10000   0.00000  158249.08543   -0.00817 0.2500
 1624:  46 13 34  1 45 12 33  0              158249.71032  158249.64961    0.06071    0.10000   0.00000  158249.64944    0.06088 0.2500
 1625:  46 12 34  1 45 13 33  0              158249.71032  158249.64927    0.06105    0.10000   0.00000  158249.64944    0.06088 0.2500
 1626:  46 13 34  1 45 13 33  0              158249.71032  158249.64935    0.06097    0.10000   0.00000  158249.64944    0.06088 0.2500
 1627:  46 12 34  1 45 12 33  0              158249.71032  158249.64953    0.06079    0.10000   0.00000  158249.64944    0.06088 0.2500
 1628:  45 14 32  0 44 13 31  1              158393.75156  158393.70022    0.05134    0.10000   0.00000  158393.69801    0.05355 0.5000
 1629:  45 13 32  0 44 13 31  1              158393.75156  158393.69581    0.05576    0.10000   0.00000  158393.69801    0.05355 0.5000
 1630:  45 13 32  1 44 13 31  0              158394.32928  158394.26146    0.06782    0.10000   0.00000  158394.26367    0.06562 0.5000
 1631:  45 14 32  1 44 13 31  0              158394.32928  158394.26587    0.06341    0.10000   0.00000  158394.26367    0.06562 0.5000
 1632:  79 18 61  0 79 17 62  1              158965.93043  158966.21996   -0.28953    0.10000   0.00000  158966.21996   -0.28953 0.5000
 1633:  79 19 61  0 79 18 62  1              158965.93043  158966.21996   -0.28953    0.10000   0.00000  158966.21996   -0.28953 0.5000
 1634:  79 19 61  1 79 18 62  0              158966.76830  158966.77863   -0.01033    0.10000   0.00000  158966.77863   -0.01033 0.5000
 1635:  79 18 61  1 79 17 62  0              158966.76830  158966.77863   -0.01033    0.10000   0.00000  158966.77863   -0.01033 0.5000
 1636:  72 12 60  0 72 11 61  1              159161.28410  159161.31127   -0.02717    0.10000   0.00000  159161.31127   -0.02717 0.5000
 1637:  72 13 60  0 72 12 61  1              159161.28410  159161.31127   -0.02717    0.10000   0.00000  159161.31127   -0.02717 0.5000
 1638:  72 13 60  1 72 12 61  0              159161.81326  159161.85919   -0.04592    0.10000   0.00000  159161.85919   -0.04592 0.5000
 1639:  72 12 60  1 72 11 61  0              159161.81326  159161.85919   -0.04592    0.10000   0.00000  159161.85919   -0.04592 0.5000
 1640:  26 21  6  0 25 20  5  1              159215.04242  159215.06410   -0.02168    0.10000   0.00000  159215.06410   -0.02168 0.5000
 1641:  26 21  5  0 25 20  6  1              159215.04242  159215.06411   -0.02169    0.10000   0.00000  159215.06410   -0.02168 0.5000
 1642:  26 21  5  1 25 20  6  0              159215.63042  159215.66640   -0.03598    0.10000   0.00000  159215.66639   -0.03597 0.5000
 1643:  26 21  6  1 25 20  5  0              159215.63042  159215.66639   -0.03597    0.10000   0.00000  159215.66639   -0.03597 0.5000
 1644:  78 17 61  0 78 16 62  1              159507.44394  159507.42070    0.02325    0.10000   0.00000  159507.42070    0.02325 0.5000
 1645:  78 18 61  0 78 17 62  1              159507.44394  159507.42070    0.02325    0.10000   0.00000  159507.42070    0.02325 0.5000
 1646:  78 18 61  1 78 17 62  0              159508.06107  159507.97707    0.08400    0.10000   0.00000  159507.97707    0.08400 0.5000
 1647:  78 17 61  1 78 16 62  0              159508.06107  159507.97707    0.08400    0.10000   0.00000  159507.97707    0.08400 0.5000
 1648:  71 11 60  1 71 10 61  0              159577.05808  159576.91836    0.13972    0.10000   0.00000  159576.91836    0.13972 0.5000
 1649:  71 12 60  1 71 11 61  0              159577.05808  159576.91836    0.13972    0.10000   0.00000  159576.91836    0.13972 0.5000
 1650:  27 20  8  0 26 19  7  1              159827.31648  159827.30059    0.01589    0.10000   0.00000  159827.30168    0.01480 0.5000
 1651:  27 20  7  0 26 19  8  1              159827.31648  159827.30277    0.01371    0.10000   0.00000  159827.30168    0.01480 0.5000
 1652:  27 20  7  1 26 19  8  0              159827.84302  159827.90299   -0.05997    0.10000   0.00000  159827.90190   -0.05888 0.5000
 1653:  27 20  8  1 26 19  7  0              159827.84302  159827.90082   -0.05780    0.10000   0.00000  159827.90190   -0.05888 0.5000
 1654:  28 19 10  0 27 18  9  1              160360.99385  160360.58144    0.41241    0.10000   0.00000  160360.69890    0.29495 0.5000
 1655:  28 19  9  0 27 18 10  1              160360.99385  160360.81635    0.17749    0.10000   0.00000  160360.69890    0.29495 0.5000
 1656:  28 19  9  1 27 18 10  0              160361.26879  160361.41446   -0.14567    0.10000   0.00000  160361.29700   -0.02821 0.5000
 1657:  28 19 10  1 27 18  9  0              160361.26879  160361.17955    0.08925    0.10000   0.00000  160361.29700   -0.02821 0.5000
 1658:  30 17 14  0 29 16 13  1              160536.16656  160536.08953    0.07703    0.10000   0.00000
 1659:  30 17 14  1 29 16 13  0              160536.81697  160536.68319    0.13378    0.10000   0.00000
 1660:  54  5 49  0 53  6 48  1              160716.37354  160716.46480   -0.09127    0.10000   0.00000  160716.46480   -0.09127 0.2500
 1661:  54  6 49  0 53  5 48  1              160716.37354  160716.46480   -0.09127    0.10000   0.00000  160716.46480   -0.09127 0.2500
 1662:  54  6 49  0 53  6 48  1              160716.37354  160716.46480   -0.09127    0.10000   0.00000  160716.46480   -0.09127 0.2500
 1663:  54  5 49  0 53  5 48  1              160716.37354  160716.46480   -0.09127    0.10000   0.00000  160716.46480   -0.09127 0.2500
 1664:  54  5 49  1 53  6 48  0              160717.15559  160717.01922    0.13637    0.10000   0.00000  160717.12345    0.03214 0.1250
 1665:  54  6 49  1 53  5 48  0              160717.15559  160717.01922    0.13637    0.10000   0.00000  160717.12345    0.03214 0.1250
 1666:  54  6 49  1 53  6 48  0              160717.15559  160717.01922    0.13637    0.10000   0.00000  160717.12345    0.03214 0.1250
 1667:  54  5 49  1 53  5 48  0              160717.15559  160717.01922    0.13637    0.10000   0.00000  160717.12345    0.03214 0.1250
 1668:  53  6 47  0 52  7 46  1              160717.15559  160717.22767   -0.07209    0.10000   0.00000  160717.12345    0.03214 0.1250
 1669:  53  7 47  0 52  6 46  1              160717.15559  160717.22767   -0.07209    0.10000   0.00000  160717.12345    0.03214 0.1250
 1670:  53  7 47  0 52  7 46  1              160717.15559  160717.22767   -0.07209    0.10000   0.00000  160717.12345    0.03214 0.1250
 1671:  53  6 47  0 52  6 46  1              160717.15559  160717.22767   -0.07209    0.10000   0.00000  160717.12345    0.03214 0.1250
 1672:  53  6 47  1 52  6 46  0              160717.75044  160717.78266   -0.03222    0.10000   0.00000  160717.78266   -0.03222 0.2500
 1673:  53  6 47  1 52  7 46  0              160717.75044  160717.78266   -0.03222    0.10000   0.00000  160717.78266   -0.03222 0.2500
 1674:  53  7 47  1 52  6 46  0              160717.75044  160717.78266   -0.03222    0.10000   0.00000  160717.78266   -0.03222 0.2500
 1675:  53  7 47  1 52  7 46  0              160717.75044  160717.78266   -0.03222    0.10000   0.00000  160717.78266   -0.03222 0.2500
 1676:  55  4 51  0 54  5 50  1              160718.69988  160718.73141   -0.03153    0.10000   0.00000  160718.73141   -0.03153 0.2500
 1677:  55  5 51  0 54  4 50  1              160718.69988  160718.73141   -0.03153    0.10000   0.00000  160718.73141   -0.03153 0.2500
 1678:  55  5 51  0 54  5 50  1              160718.69988  160718.73141   -0.03153    0.10000   0.00000  160718.73141   -0.03153 0.2500
 1679:  55  4 51  0 54  4 50  1              160718.69988  160718.73141   -0.03153    0.10000   0.00000  160718.73141   -0.03153 0.2500
 1680:  55  4 51  1 54  4 50  0              160719.29554  160719.28551    0.01003    0.10000   0.00000  160719.28551    0.01003 0.2500
 1681:  55  4 51  1 54  5 50  0              160719.29554  160719.28551    0.01003    0.10000   0.00000  160719.28551    0.01003 0.2500
 1682:  55  5 51  1 54  4 50  0              160719.29554  160719.28551    0.01003    0.10000   0.00000  160719.28551    0.01003 0.2500
 1683:  55  5 51  1 54  5 50  0              160719.29554  160719.28551    0.01003    0.10000   0.00000  160719.28551    0.01003 0.2500
 1684:  52  7 45  0 51  8 44  1              160723.00196  160722.45824    0.54373    0.10000   0.00000  160723.00308   -0.00111 0.1250
 1685:  52  8 45  0 51  7 44  1              160723.00196  160722.45824    0.54373    0.10000   0.00000  160723.00308   -0.00111 0.1250
 1686:  52  8 45  0 51  8 44  1              160723.00196  160722.45824    0.54373    0.10000   0.00000  160723.00308   -0.00111 0.1250
 1687:  52  7 45  0 51  7 44  1              160723.00196  160722.45824    0.54373    0.10000   0.00000  160723.00308   -0.00111 0.1250
 1688:  56  3 53  1 55  4 52  0              160723.00196  160723.54792   -0.54595    0.10000   0.00000  160723.00308   -0.00111 0.1250
 1689:  56  4 53  1 55  3 52  0              160723.00196  160723.54792   -0.54595    0.10000   0.00000  160723.00308   -0.00111 0.1250
 1690:  56  4 53  1 55  4 52  0              160723.00196  160723.54792   -0.54595    0.10000   0.00000  160723.00308   -0.00111 0.1250
 1691:  56  3 53  1 55  3 52  0              160723.00196  160723.54792   -0.54595    0.10000   0.00000  160723.00308   -0.00111 0.1250
 1692:  57  2 55  0 56  3 54  1              160728.45405  160728.50134   -0.04728    0.10000   0.00000  160728.50134   -0.04728 0.2500
 1693:  57  3 55  0 56  2 54  1              160728.45405  160728.50134   -0.04728    0.10000   0.00000  160728.50134   -0.04728 0.2500
 1694:  57  3 55  0 56  3 54  1              160728.45405  160728.50134   -0.04728    0.10000   0.00000  160728.50134   -0.04728 0.2500
 1695:  57  2 55  0 56  2 54  1              160728.45405  160728.50134   -0.04728    0.10000   0.00000  160728.50134   -0.04728 0.2500
 1696:  50  9 41  0 49 10 40  1              160755.42375  160755.31263    0.11111    0.10000   0.00000  160755.31263    0.11111 0.2500
 1697:  50 10 41  0 49  9 40  1              160755.42375  160755.31263    0.11111    0.10000   0.00000  160755.31263    0.11111 0.2500
 1698:  50 10 41  0 49 10 40  1              160755.42375  160755.31263    0.11111    0.10000   0.00000  160755.31263    0.11111 0.2500
 1699:  50  9 41  0 49  9 40  1              160755.42375  160755.31263    0.11111    0.10000   0.00000  160755.31263    0.11111 0.2500
 1700:  50  9 41  1 49  9 40  0              160756.08058  160755.87062    0.20996    0.10000   0.00000  160755.87062    0.20996 0.2500
 1701:  50  9 41  1 49 10 40  0              160756.08058  160755.87062    0.20996    0.10000   0.00000  160755.87062    0.20996 0.2500
 1702:  50 10 41  1 49  9 40  0              160756.08058  160755.87062    0.20996    0.10000   0.00000  160755.87062    0.20996 0.2500
 1703:  50 10 41  1 49 10 40  0              160756.08058  160755.87062    0.20996    0.10000   0.00000  160755.87062    0.20996 0.2500
 1704:  49 10 39  0 48 11 38  1              160790.12863  160790.09752    0.03111    0.10000   0.00000  160790.09752    0.03111 0.2500
 1705:  49 11 39  0 48 10 38  1              160790.12863  160790.09752    0.03111    0.10000   0.00000  160790.09752    0.03111 0.2500
 1706:  49 11 39  0 48 11 38  1              160790.12863  160790.09752    0.03111    0.10000   0.00000  160790.09752    0.03111 0.2500
 1707:  49 10 39  0 48 10 38  1              160790.12863  160790.09752    0.03111    0.10000   0.00000  160790.09752    0.03111 0.2500
 1708:  49 10 39  1 48 10 38  0              160790.71046  160790.65683    0.05363    0.10000   0.00000  160790.65683    0.05363 0.2500
 1709:  49 10 39  1 48 11 38  0              160790.71046  160790.65683    0.05363    0.10000   0.00000  160790.65683    0.05363 0.2500
 1710:  49 11 39  1 48 10 38  0              160790.71046  160790.65683    0.05363    0.10000   0.00000  160790.65683    0.05363 0.2500
 1711:  49 11 39  1 48 11 38  0              160790.71046  160790.65683    0.05363    0.10000   0.00000  160790.65683    0.05363 0.2500
 1712:  24 24  0  0 23 23  1  1              160937.46138  160937.47984   -0.01846    0.10000   0.00000  160937.47984   -0.01846 0.5000
 1713:  24 24  1  0 23 23  0  1              160937.46138  160937.47984   -0.01846    0.10000   0.00000  160937.47984   -0.01846 0.5000
 1714:  24 24  1  1 23 23  0  0              160938.10568  160938.08660    0.01908    0.10000   0.00000  160938.08660    0.01908 0.5000
 1715:  24 24  0  1 23 23  1  0              160938.10568  160938.08660    0.01908    0.10000   0.00000  160938.08660    0.01908 0.5000
 1716:  46 13 33  0 45 14 32  1              161060.66553  161060.71737   -0.05184    0.10000   0.00000  161060.72027   -0.05474 0.2500
 1717:  46 14 33  0 45 14 32  1              161060.66553  161060.71875   -0.05323    0.10000   0.00000  161060.72027   -0.05474 0.2500
 1718:  46 13 33  0 45 13 32  1              161060.66553  161060.72179   -0.05626    0.10000   0.00000  161060.72027   -0.05474 0.2500
 1719:  46 14 33  0 45 13 32  1              161060.66553  161060.72317   -0.05764    0.10000   0.00000  161060.72027   -0.05474 0.2500
 1720:  46 14 33  1 45 13 32  0              161061.32379  161061.28708    0.03671    0.10000   0.00000  161061.28418    0.03961 0.2500
 1721:  46 13 33  1 45 14 32  0              161061.32379  161061.28128    0.04251    0.10000   0.00000  161061.28418    0.03961 0.2500
 1722:  46 14 33  1 45 14 32  0              161061.32379  161061.28267    0.04113    0.10000   0.00000  161061.28418    0.03961 0.2500
 1723:  46 13 33  1 45 13 32  0              161061.32379  161061.28570    0.03809    0.10000   0.00000  161061.28418    0.03961 0.2500
 1724:  44 16 29  0 43 15 28  1              161602.92085  161602.93298   -0.01213    0.10000   0.00000
 1725:  44 16 29  1 43 15 28  0              161603.50449  161603.50021    0.00428    0.10000   0.00000
 1726:  25 23  3  0 24 22  2  1              161612.49237  161612.55433   -0.06196    0.10000   0.00000  161612.55433   -0.06196 0.5000
 1727:  25 23  2  0 24 22  3  1              161612.49237  161612.55433   -0.06196    0.10000   0.00000  161612.55433   -0.06196 0.5000
 1728:  42 17 25  0 41 18 24  1              161651.10952  161651.05704    0.05248    0.10000   0.00000
 1729:  80 18 62  0 80 17 63  1              161707.27771  161707.38791   -0.11020    0.10000   0.00000  161707.38791   -0.11020 0.5000
 1730:  80 19 62  0 80 18 63  1              161707.27771  161707.38791   -0.11020    0.10000   0.00000  161707.38791   -0.11020 0.5000
 1731:  80 19 62  1 80 18 63  0              161708.15508  161707.94934    0.20574    0.10000   0.00000  161707.94934    0.20574 0.5000
 1732:  80 18 62  1 80 17 63  0              161708.15508  161707.94934    0.20574    0.10000   0.00000  161707.94934    0.20574 0.5000
 1733:  72 55 17  0 72 54 18  1              161923.16613  161923.18345   -0.01732    0.10000   0.00000  161923.18345   -0.01732 0.5000
 1734:  72 55 18  0 72 54 19  1              161923.16613  161923.18345   -0.01732    0.10000   0.00000  161923.18345   -0.01732 0.5000
 1735:  72 55 18  1 72 54 19  0              161923.78069  161923.81905   -0.03837    0.10000   0.00000  161923.81905   -0.03837 0.5000
 1736:  72 55 17  1 72 54 18  0              161923.78069  161923.81905   -0.03837    0.10000   0.00000  161923.81905   -0.03837 0.5000
 1737:  64  4 60  0 64  3 61  1              161993.70387  161993.60883    0.09504    0.10000   0.00000  161993.60883    0.09504 0.5000
 1738:  64  5 60  0 64  4 61  1              161993.70387  161993.60883    0.09504    0.10000   0.00000  161993.60883    0.09504 0.5000
 1739:  64  5 60  1 64  4 61  0              161994.07364  161994.15944   -0.08580    0.10000   0.00000  161994.15944   -0.08580 0.5000
 1740:  64  4 60  1 64  3 61  0              161994.07364  161994.15944   -0.08580    0.10000   0.00000  161994.15944   -0.08580 0.5000
 1741:  26 22  5  0 25 21  4  1              162276.48079  162276.59579   -0.11500    0.10000   0.00000  162276.59579   -0.11500 0.5000
 1742:  26 22  4  0 25 21  5  1              162276.48079  162276.59579   -0.11500    0.10000   0.00000  162276.59579   -0.11500 0.5000
 1743:  26 22  4  1 25 21  5  0              162277.17504  162277.19850   -0.02346    0.10000   0.00000  162277.19850   -0.02346 0.5000
 1744:  26 22  5  1 25 21  4  0              162277.17504  162277.19850   -0.02346    0.10000   0.00000  162277.19850   -0.02346 0.5000
 1745:  71 10 61  0 71  9 62  1              162677.60048  162677.60480   -0.00433    0.10000   0.00000  162677.60480   -0.00433 0.5000
 1746:  71 11 61  0 71 10 62  1              162677.60048  162677.60480   -0.00433    0.10000   0.00000  162677.60480   -0.00433 0.5000
 1747:  71 11 61  1 71 10 62  0              162677.98170  162678.15310   -0.17140    0.10000   0.00000  162678.15310   -0.17140 0.5000
 1748:  71 10 61  1 71  9 62  0              162677.98170  162678.15310   -0.17140    0.10000   0.00000  162678.15310   -0.17140 0.5000
 1749:  84 21 63  0 84 20 64  1              162714.17607  162714.22992   -0.05385    0.10000   0.00000  162714.22992   -0.05385 0.5000
 1750:  84 22 63  0 84 21 64  1              162714.17607  162714.22992   -0.05385    0.10000   0.00000  162714.22992   -0.05385 0.5000
 1751:  27 21  7  0 26 20  6  1              162914.58956  162914.61424   -0.02468    0.10000   0.00000  162914.61428   -0.02472 0.5000
 1752:  27 21  6  0 26 20  7  1              162914.58956  162914.61432   -0.02476    0.10000   0.00000  162914.61428   -0.02472 0.5000
 1753:  27 21  6  1 26 20  7  0              162915.16545  162915.21494   -0.04949    0.10000   0.00000  162915.21490   -0.04946 0.5000
 1754:  27 21  7  1 26 20  6  0              162915.16545  162915.21487   -0.04942    0.10000   0.00000  162915.21490   -0.04946 0.5000
 1755:  70  9 61  0 70  8 62  1              163053.02075  163053.10328   -0.08253    0.10000   0.00000  163053.10328   -0.08253 0.5000
 1756:  70 10 61  0 70  9 62  1              163053.02075  163053.10328   -0.08253    0.10000   0.00000  163053.10328   -0.08253 0.5000
 1757:  70 10 61  1 70  9 62  0              163053.87799  163053.65146    0.22653    0.10000   0.00000  163053.65146    0.22653 0.5000
 1758:  70  9 61  1 70  8 62  0              163053.87799  163053.65146    0.22653    0.10000   0.00000  163053.65146    0.22653 0.5000
 1759:  77 15 62  0 77 14 63  1              163241.57437  163241.83066   -0.25629    0.10000   0.00000  163241.83066   -0.25629 0.5000
 1760:  77 16 62  0 77 15 63  1              163241.57437  163241.83066   -0.25629    0.10000   0.00000  163241.83066   -0.25629 0.5000
 1761:  77 16 62  1 77 15 63  0              163242.35363  163242.38546   -0.03183    0.10000   0.00000  163242.38546   -0.03183 0.5000
 1762:  77 15 62  1 77 14 63  0              163242.35363  163242.38546   -0.03183    0.10000   0.00000  163242.38546   -0.03183 0.5000
 1763:  93 28 65  0 93 27 66  1              163320.57278  163320.31281    0.25996    0.10000   0.00000  163320.31281    0.25996 0.5000
 1764:  93 29 65  0 93 28 66  1              163320.57278  163320.31281    0.25996    0.10000   0.00000  163320.31281    0.25996 0.5000
 1765:  93 29 65  1 93 28 66  0              163321.10685  163320.93709    0.16976    0.10000   0.00000  163320.93709    0.16976 0.5000
 1766:  93 28 65  1 93 27 66  0              163321.10685  163320.93709    0.16976    0.10000   0.00000  163320.93709    0.16976 0.5000
 1767:  69  8 61  0 69  7 62  1              163411.55720  163411.61106   -0.05386    0.10000   0.00000  163411.61106   -0.05386 0.5000
 1768:  69  9 61  0 69  8 62  1              163411.55720  163411.61106   -0.05386    0.10000   0.00000  163411.61106   -0.05386 0.5000
 1769:  69  9 61  1 69  8 62  0              163412.11076  163412.15935   -0.04859    0.10000   0.00000  163412.15935   -0.04859 0.5000
 1770:  69  8 61  1 69  7 62  0              163412.11076  163412.15935   -0.04859    0.10000   0.00000  163412.15935   -0.04859 0.5000
 1771:  55  5 50  0 54  6 49  1              163416.99530  163416.93076    0.06454    0.10000   0.00000  163416.93076    0.06454 0.2500
 1772:  55  6 50  0 54  5 49  1              163416.99530  163416.93076    0.06454    0.10000   0.00000  163416.93076    0.06454 0.2500
 1773:  55  6 50  0 54  6 49  1              163416.99530  163416.93076    0.06454    0.10000   0.00000  163416.93076    0.06454 0.2500
 1774:  55  5 50  0 54  5 49  1              163416.99530  163416.93076    0.06454    0.10000   0.00000  163416.93076    0.06454 0.2500
 1775:  55  5 50  1 54  5 49  0              163417.40530  163417.48410   -0.07881    0.10000   0.00000  163417.39691    0.00839 0.1250
 1776:  55  5 50  1 54  6 49  0              163417.40530  163417.48410   -0.07881    0.10000   0.00000  163417.39691    0.00839 0.1250
 1777:  55  6 50  1 54  5 49  0              163417.40530  163417.48410   -0.07881    0.10000   0.00000  163417.39691    0.00839 0.1250
 1778:  55  6 50  1 54  6 49  0              163417.40530  163417.48410   -0.07881    0.10000   0.00000  163417.39691    0.00839 0.1250
 1779:  54  6 48  0 53  7 47  1              163417.40530  163417.30971    0.09558    0.10000   0.00000  163417.39691    0.00839 0.1250
 1780:  54  7 48  0 53  6 47  1              163417.40530  163417.30971    0.09558    0.10000   0.00000  163417.39691    0.00839 0.1250
 1781:  54  7 48  0 53  7 47  1              163417.40530  163417.30971    0.09558    0.10000   0.00000  163417.39691    0.00839 0.1250
 1782:  54  6 48  0 53  6 47  1              163417.40530  163417.30971    0.09558    0.10000   0.00000  163417.39691    0.00839 0.1250
 1783:  56  4 52  0 55  5 51  1              163419.40809  163419.41990   -0.01180    0.10000   0.00000  163419.41990   -0.01180 0.2500
 1784:  56  5 52  0 55  4 51  1              163419.40809  163419.41990   -0.01180    0.10000   0.00000  163419.41990   -0.01180 0.2500
 1785:  56  5 52  0 55  5 51  1              163419.40809  163419.41990   -0.01180    0.10000   0.00000  163419.41990   -0.01180 0.2500
 1786:  56  4 52  0 55  4 51  1              163419.40809  163419.41990   -0.01180    0.10000   0.00000  163419.41990   -0.01180 0.2500
 1787:  56  4 52  1 55  4 51  0              163419.91749  163419.97306   -0.05557    0.10000   0.00000  163419.97306   -0.05557 0.2500
 1788:  56  4 52  1 55  5 51  0              163419.91749  163419.97306   -0.05557    0.10000   0.00000  163419.97306   -0.05557 0.2500
 1789:  56  5 52  1 55  4 51  0              163419.91749  163419.97306   -0.05557    0.10000   0.00000  163419.97306   -0.05557 0.2500
 1790:  56  5 52  1 55  5 51  0              163419.91749  163419.97306   -0.05557    0.10000   0.00000  163419.97306   -0.05557 0.2500
 1791:  53  7 46  0 52  8 45  1              163421.90783  163421.90149    0.00634    0.10000   0.00000  163421.90149    0.00634 0.2500
 1792:  53  8 46  0 52  7 45  1              163421.90783  163421.90149    0.00634    0.10000   0.00000  163421.90149    0.00634 0.2500
 1793:  53  8 46  0 52  8 45  1              163421.90783  163421.90149    0.00634    0.10000   0.00000  163421.90149    0.00634 0.2500
 1794:  53  7 46  0 52  7 45  1              163421.90783  163421.90149    0.00634    0.10000   0.00000  163421.90149    0.00634 0.2500
 1795:  53  7 46  1 52  7 45  0              163422.44027  163422.45598   -0.01571    0.10000   0.00000  163422.45598   -0.01571 0.2500
 1796:  53  7 46  1 52  8 45  0              163422.44027  163422.45598   -0.01571    0.10000   0.00000  163422.45598   -0.01571 0.2500
 1797:  53  8 46  1 52  7 45  0              163422.44027  163422.45598   -0.01571    0.10000   0.00000  163422.45598   -0.01571 0.2500
 1798:  53  8 46  1 52  8 45  0              163422.44027  163422.45598   -0.01571    0.10000   0.00000  163422.45598   -0.01571 0.2500
 1799:  57  3 54  0 56  4 53  1              163423.83355  163423.80416    0.02938    0.10000   0.00000  163423.80416    0.02938 0.2500
 1800:  57  4 54  0 56  3 53  1              163423.83355  163423.80416    0.02938    0.10000   0.00000  163423.80416    0.02938 0.2500
 1801:  57  4 54  0 56  4 53  1              163423.83355  163423.80416    0.02938    0.10000   0.00000  163423.80416    0.02938 0.2500
 1802:  57  3 54  0 56  3 53  1              163423.83355  163423.80416    0.02938    0.10000   0.00000  163423.80416    0.02938 0.2500
 1803:  57  3 54  1 56  3 53  0              163424.46082  163424.35745    0.10337    0.10000   0.00000  163424.35745    0.10337 0.2500
 1804:  57  3 54  1 56  4 53  0              163424.46082  163424.35745    0.10337    0.10000   0.00000  163424.35745    0.10337 0.2500
 1805:  57  4 54  1 56  3 53  0              163424.46082  163424.35745    0.10337    0.10000   0.00000  163424.35745    0.10337 0.2500
 1806:  57  4 54  1 56  4 53  0              163424.46082  163424.35745    0.10337    0.10000   0.00000  163424.35745    0.10337 0.2500
 1807:  58  2 56  0 57  3 55  1              163429.38988  163429.37250    0.01738    0.10000   0.00000  163429.37250    0.01738 0.2500
 1808:  58  3 56  0 57  2 55  1              163429.38988  163429.37250    0.01738    0.10000   0.00000  163429.37250    0.01738 0.2500
 1809:  58  3 56  0 57  3 55  1              163429.38988  163429.37250    0.01738    0.10000   0.00000  163429.37250    0.01738 0.2500
 1810:  58  2 56  0 57  2 55  1              163429.38988  163429.37250    0.01738    0.10000   0.00000  163429.37250    0.01738 0.2500
 1811:  58  2 56  1 57  2 55  0              163429.90547  163429.92625   -0.02077    0.10000   0.00000  163429.92625   -0.02077 0.2500
 1812:  58  2 56  1 57  3 55  0              163429.90547  163429.92625   -0.02077    0.10000   0.00000  163429.92625   -0.02077 0.2500
 1813:  58  3 56  1 57  2 55  0              163429.90547  163429.92625   -0.02077    0.10000   0.00000  163429.92625   -0.02077 0.2500
 1814:  58  3 56  1 57  3 55  0              163429.90547  163429.92625   -0.02077    0.10000   0.00000  163429.92625   -0.02077 0.2500
 1815:  52  8 44  0 51  9 43  1              163432.54451  163432.58807   -0.04356    0.10000   0.00000  163432.58807   -0.04356 0.2500
 1816:  52  9 44  0 51  8 43  1              163432.54451  163432.58807   -0.04356    0.10000   0.00000  163432.58807   -0.04356 0.2500
 1817:  52  9 44  0 51  9 43  1              163432.54451  163432.58807   -0.04356    0.10000   0.00000  163432.58807   -0.04356 0.2500
 1818:  52  8 44  0 51  8 43  1              163432.54451  163432.58807   -0.04356    0.10000   0.00000  163432.58807   -0.04356 0.2500
 1819:  52  8 44  1 51  8 43  0              163433.20219  163433.14348    0.05871    0.10000   0.00000  163433.14348    0.05871 0.2500
 1820:  52  8 44  1 51  9 43  0              163433.20219  163433.14348    0.05871    0.10000   0.00000  163433.14348    0.05871 0.2500
 1821:  52  9 44  1 51  8 43  0              163433.20219  163433.14348    0.05871    0.10000   0.00000  163433.14348    0.05871 0.2500
 1822:  52  9 44  1 51  9 43  0              163433.20219  163433.14348    0.05871    0.10000   0.00000  163433.14348    0.05871 0.2500
 1823:  59  1 58  0 58  2 57  1              163435.71417  163435.60115    0.11301    0.10000   0.00000  163435.60115    0.11301 0.2500
 1824:  59  2 58  0 58  1 57  1              163435.71417  163435.60115    0.11301    0.10000   0.00000  163435.60115    0.11301 0.2500
 1825:  59  2 58  0 58  2 57  1              163435.71417  163435.60115    0.11301    0.10000   0.00000  163435.60115    0.11301 0.2500
 1826:  59  1 58  0 58  1 57  1              163435.71417  163435.60115    0.11301    0.10000   0.00000  163435.60115    0.11301 0.2500
 1827:  59  1 58  1 58  1 57  0              163435.92472  163436.15573   -0.23101    0.10000   0.00000  163436.15573   -0.23101 0.2500
 1828:  59  1 58  1 58  2 57  0              163435.92472  163436.15573   -0.23101    0.10000   0.00000  163436.15573   -0.23101 0.2500
 1829:  59  2 58  1 58  1 57  0              163435.92472  163436.15573   -0.23101    0.10000   0.00000  163436.15573   -0.23101 0.2500
 1830:  59  2 58  1 58  2 57  0              163435.92472  163436.15573   -0.23101    0.10000   0.00000  163436.15573   -0.23101 0.2500
 1831:  51  9 42  1 50  9 41  0              163452.66371  163452.60131    0.06240    0.10000   0.00000  163452.60131    0.06240 0.2500
 1832:  51  9 42  1 50 10 41  0              163452.66371  163452.60131    0.06240    0.10000   0.00000  163452.60131    0.06240 0.2500
 1833:  51 10 42  1 50  9 41  0              163452.66371  163452.60131    0.06240    0.10000   0.00000  163452.60131    0.06240 0.2500
 1834:  51 10 42  1 50 10 41  0              163452.66371  163452.60131    0.06240    0.10000   0.00000  163452.60131    0.06240 0.2500
 1835:  49 11 38  0 48 12 37  1              163534.64373  163534.66211   -0.01838    0.10000   0.00000  163534.66211   -0.01838 0.2500
 1836:  49 12 38  0 48 11 37  1              163534.64373  163534.66211   -0.01838    0.10000   0.00000  163534.66211   -0.01838 0.2500
 1837:  49 12 38  0 48 12 37  1              163534.64373  163534.66211   -0.01838    0.10000   0.00000  163534.66211   -0.01838 0.2500
 1838:  49 11 38  0 48 11 37  1              163534.64373  163534.66211   -0.01838    0.10000   0.00000  163534.66211   -0.01838 0.2500
 1839:  49 11 38  1 48 11 37  0              163535.20317  163535.22126   -0.01808    0.10000   0.00000  163535.22126   -0.01808 0.2500
 1840:  49 11 38  1 48 12 37  0              163535.20317  163535.22126   -0.01808    0.10000   0.00000  163535.22126   -0.01808 0.2500
 1841:  49 12 38  1 48 11 37  0              163535.20317  163535.22126   -0.01808    0.10000   0.00000  163535.22126   -0.01808 0.2500
 1842:  49 12 38  1 48 12 37  0              163535.20317  163535.22126   -0.01808    0.10000   0.00000  163535.22126   -0.01808 0.2500
 1843:  68  7 61  1 68  6 62  0              163754.36995  163754.35913    0.01082    0.10000   0.00000  163754.35913    0.01082 0.5000
 1844:  68  8 61  1 68  7 62  0              163754.36995  163754.35913    0.01082    0.10000   0.00000  163754.35913    0.01082 0.5000
 1845:  82 19 63  0 82 18 64  1              163894.20695  163894.37260   -0.16565    0.10000   0.00000  163894.37260   -0.16565 0.5000
 1846:  82 20 63  0 82 19 64  1              163894.20695  163894.37260   -0.16565    0.10000   0.00000  163894.37260   -0.16565 0.5000
 1847:  82 20 63  1 82 19 64  0              163894.87165  163894.94012   -0.06847    0.10000   0.00000  163894.94012   -0.06847 0.5000
 1848:  82 19 63  1 82 18 64  0              163894.87165  163894.94012   -0.06847    0.10000   0.00000  163894.94012   -0.06847 0.5000
 1849:  46 14 32  0 45 15 31  1              163915.75860  163915.73577    0.02284    0.10000   0.00000  163915.77870   -0.02010 0.2500
 1850:  46 15 32  0 45 15 31  1              163915.75860  163915.75698    0.00162    0.10000   0.00000  163915.77870   -0.02010 0.2500
 1851:  46 14 32  0 45 14 31  1              163915.75860  163915.80043   -0.04182    0.10000   0.00000  163915.77870   -0.02010 0.2500
 1852:  46 15 32  0 45 14 31  1              163915.75860  163915.82164   -0.06304    0.10000   0.00000  163915.77870   -0.02010 0.2500
 1853:  46 15 32  1 45 14 31  0              163916.29321  163916.38547   -0.09227    0.10000   0.00000  163916.34254   -0.04933 0.2500
 1854:  46 14 32  1 45 15 31  0              163916.29321  163916.29960   -0.00639    0.10000   0.00000  163916.34254   -0.04933 0.2500
 1855:  46 15 32  1 45 15 31  0              163916.29321  163916.32081   -0.02761    0.10000   0.00000  163916.34254   -0.04933 0.2500
 1856:  46 14 32  1 45 14 31  0              163916.29321  163916.36426   -0.07105    0.10000   0.00000  163916.34254   -0.04933 0.2500
 1857:  75 13 62  0 75 12 63  1              164156.03030  164156.05901   -0.02871    0.10000   0.00000  164156.05901   -0.02871 0.5000
 1858:  75 14 62  0 75 13 63  1              164156.03030  164156.05901   -0.02871    0.10000   0.00000  164156.05901   -0.02871 0.5000
 1859:  75 14 62  1 75 13 63  0              164156.61232  164156.61087    0.00144    0.10000   0.00000  164156.61087    0.00144 0.5000
 1860:  75 13 62  1 75 12 63  0              164156.61232  164156.61087    0.00144    0.10000   0.00000  164156.61087    0.00144 0.5000
 1861:  87 23 64  0 87 22 65  1              164202.69914  164202.61802    0.08112    0.10000   0.00000  164202.61802    0.08112 0.5000
 1862:  87 24 64  0 87 23 65  1              164202.69914  164202.61802    0.08112    0.10000   0.00000  164202.61802    0.08112 0.5000
 1863:  45 16 30  0 44 15 29  1              164210.59580  164210.61933   -0.02353    0.10000   0.00000
 1864:  45 16 30  1 44 15 29  0              164211.07675  164211.18481   -0.10806    0.10000   0.00000
 1865:  30 18 13  0 29 17 12  1              164239.20632  164239.21727   -0.01095    0.10000   0.00000
 1866:  30 18 13  1 29 17 12  0              164239.78204  164239.81135   -0.02930    0.10000   0.00000
 1867:  30 18 12  1 29 17 13  0              164286.42863  164286.62591   -0.19728    0.10000   0.00000
 1868:  75 56 19  1 75 55 20  0              164329.00887  164329.09249   -0.08362    0.10000   0.00000  164329.09249   -0.08362 0.5000
 1869:  75 56 20  1 75 55 21  0              164329.00887  164329.09249   -0.08362    0.10000   0.00000  164329.09249   -0.08362 0.5000
 1870:  25 24  2  0 24 23  1  1              164658.80985  164658.85845   -0.04860    0.10000   0.00000  164658.85845   -0.04860 0.5000
 1871:  25 24  1  0 24 23  2  1              164658.80985  164658.85845   -0.04860    0.10000   0.00000  164658.85845   -0.04860 0.5000
 1872:  25 24  1  1 24 23  2  0              164659.48107  164659.46367    0.01740    0.10000   0.00000  164659.46367    0.01740 0.5000
 1873:  25 24  2  1 24 23  1  0              164659.48107  164659.46367    0.01740    0.10000   0.00000  164659.46367    0.01740 0.5000
 1874:  43 17 26  0 42 18 25  1              164876.04266  164876.03733    0.00533    0.10000   0.00000
 1875:  43 17 26  1 42 18 25  0              164876.51288  164876.60600   -0.09312    0.10000   0.00000
 1876:  45 20 25  0 44 21 24  1              164983.82363  164983.73401    0.08961    0.10000   0.00000
 1877:  45 20 25  1 44 21 24  0              164984.14096  164984.29824   -0.15728    0.10000   0.00000
 1878:  73 11 62  0 73 10 63  1              164991.66231  164991.75169   -0.08938    0.10000   0.00000  164991.75169   -0.08938 0.5000
 1879:  73 12 62  0 73 11 63  1              164991.66231  164991.75169   -0.08938    0.10000   0.00000  164991.75169   -0.08938 0.5000
 1880:  73 12 62  1 73 11 63  0              164992.41549  164992.30173    0.11376    0.10000   0.00000  164992.30173    0.11376 0.5000
 1881:  73 11 62  1 73 10 63  0              164992.41549  164992.30173    0.11376    0.10000   0.00000  164992.30173    0.11376 0.5000
 1882:  26 23  4  0 25 22  3  1              165330.25497  165330.23971    0.01526    0.10000   0.00000  165330.23971    0.01526 0.5000
 1883:  26 23  3  0 25 22  4  1              165330.25497  165330.23971    0.01526    0.10000   0.00000  165330.23971    0.01526 0.5000
 1884:  26 23  3  1 25 22  4  0              165330.84848  165330.84287    0.00561    0.10000   0.00000  165330.84287    0.00561 0.5000
 1885:  26 23  4  1 25 22  3  0              165330.84848  165330.84287    0.00561    0.10000   0.00000  165330.84287    0.00561 0.5000
 1886:  72 10 62  1 72  9 63  0              165382.67815  165382.70485   -0.02670    0.10000   0.00000  165382.70485   -0.02670 0.5000
 1887:  72 11 62  1 72 10 63  0              165382.67815  165382.70485   -0.02670    0.10000   0.00000  165382.70485   -0.02670 0.5000
 1888:  79 16 63  0 79 15 64  1              165479.91284  165480.06012   -0.14728    0.10000   0.00000  165480.06012   -0.14728 0.5000
 1889:  79 17 63  0 79 16 64  1              165479.91284  165480.06012   -0.14728    0.10000   0.00000  165480.06012   -0.14728 0.5000
 1890:  79 17 63  1 79 16 64  0              165480.81970  165480.61939    0.20031    0.10000   0.00000  165480.61939    0.20031 0.5000
 1891:  79 16 63  1 79 15 64  0              165480.81970  165480.61939    0.20031    0.10000   0.00000  165480.61939    0.20031 0.5000
 1892:  32 17 16  0 31 16 15  1              165684.87163  165684.86874    0.00289    0.10000   0.00000
 1893:  32 17 16  1 31 16 15  0              165685.64266  165685.45844    0.18422    0.10000   0.00000
 1894:  84 20 64  0 84 19 65  1              166068.33254  166068.54377   -0.21123    0.10000   0.00000  166068.54377   -0.21123 0.5000
 1895:  84 21 64  0 84 20 65  1              166068.33254  166068.54377   -0.21123    0.10000   0.00000  166068.54377   -0.21123 0.5000
 1896:  84 21 64  1 84 20 65  0              166069.05792  166069.11849   -0.06057    0.10000   0.00000  166069.11849   -0.06057 0.5000
 1897:  84 20 64  1 84 19 65  0              166069.05792  166069.11849   -0.06057    0.10000   0.00000  166069.11849   -0.06057 0.5000
 1898:  70  8 62  0 70  7 63  1              166111.68607  166111.72091   -0.03484    0.10000   0.00000  166111.72091   -0.03484 0.5000
 1899:  70  9 62  0 70  8 63  1              166111.68607  166111.72091   -0.03484    0.10000   0.00000  166111.72091   -0.03484 0.5000
 1900:  70  9 62  1 70  8 63  0              166112.39606  166112.27015    0.12591    0.10000   0.00000  166112.27015    0.12591 0.5000
 1901:  70  8 62  1 70  7 63  0              166112.39606  166112.27015    0.12591    0.10000   0.00000  166112.27015    0.12591 0.5000
 1902:  56  5 51  0 55  6 50  1              166117.42543  166117.38729    0.03814    0.10000   0.00000  166117.39745    0.02798 0.1250
 1903:  56  6 51  0 55  5 50  1              166117.42543  166117.38729    0.03814    0.10000   0.00000  166117.39745    0.02798 0.1250
 1904:  56  6 51  0 55  6 50  1              166117.42543  166117.38729    0.03814    0.10000   0.00000  166117.39745    0.02798 0.1250
 1905:  55  6 49  0 54  6 48  1              166117.42543  166117.40761    0.01782    0.10000   0.00000  166117.39745    0.02798 0.1250
 1906:  55  6 49  0 54  7 48  1              166117.42543  166117.40761    0.01782    0.10000   0.00000  166117.39745    0.02798 0.1250
 1907:  55  7 49  0 54  6 48  1              166117.42543  166117.40761    0.01782    0.10000   0.00000  166117.39745    0.02798 0.1250
 1908:  55  7 49  0 54  7 48  1              166117.42543  166117.40761    0.01782    0.10000   0.00000  166117.39745    0.02798 0.1250
 1909:  56  5 51  0 55  5 50  1              166117.42543  166117.38729    0.03814    0.10000   0.00000  166117.39745    0.02798 0.1250
 1910:  56  5 51  1 55  5 50  0              166117.82620  166117.93965   -0.11346    0.10000   0.00000  166117.94998   -0.12378 0.1250
 1911:  56  5 51  1 55  6 50  0              166117.82620  166117.93965   -0.11346    0.10000   0.00000  166117.94998   -0.12378 0.1250
 1912:  56  6 51  1 55  5 50  0              166117.82620  166117.93965   -0.11346    0.10000   0.00000  166117.94998   -0.12378 0.1250
 1913:  56  6 51  1 55  6 50  0              166117.82620  166117.93965   -0.11346    0.10000   0.00000  166117.94998   -0.12378 0.1250
 1914:  55  6 49  1 54  6 48  0              166117.82620  166117.96031   -0.13411    0.10000   0.00000  166117.94998   -0.12378 0.1250
 1915:  55  6 49  1 54  7 48  0              166117.82620  166117.96031   -0.13411    0.10000   0.00000  166117.94998   -0.12378 0.1250
 1916:  55  7 49  1 54  6 48  0              166117.82620  166117.96031   -0.13411    0.10000   0.00000  166117.94998   -0.12378 0.1250
 1917:  55  7 49  1 54  7 48  0              166117.82620  166117.96031   -0.13411    0.10000   0.00000  166117.94998   -0.12378 0.1250
 1918:  57  4 53  0 56  5 52  1              166120.03262  166120.08540   -0.05278    0.10000   0.00000  166120.08540   -0.05278 0.2500
 1919:  57  5 53  0 56  4 52  1              166120.03262  166120.08540   -0.05278    0.10000   0.00000  166120.08540   -0.05278 0.2500
 1920:  57  5 53  0 56  5 52  1              166120.03262  166120.08540   -0.05278    0.10000   0.00000  166120.08540   -0.05278 0.2500
 1921:  57  4 53  0 56  4 52  1              166120.03262  166120.08540   -0.05278    0.10000   0.00000  166120.08540   -0.05278 0.2500
 1922:  54  7 47  1 53  8 46  0              166121.91083  166121.95928   -0.04845    0.10000   0.00000  166121.95928   -0.04845 0.2500
 1923:  54  8 47  1 53  7 46  0              166121.91083  166121.95928   -0.04845    0.10000   0.00000  166121.95928   -0.04845 0.2500
 1924:  54  8 47  1 53  8 46  0              166121.91083  166121.95928   -0.04845    0.10000   0.00000  166121.95928   -0.04845 0.2500
 1925:  54  7 47  1 53  7 46  0              166121.91083  166121.95928   -0.04845    0.10000   0.00000  166121.95928   -0.04845 0.2500
 1926:  59  2 57  0 58  3 56  1              166130.21659  166130.21077    0.00582    0.10000   0.00000  166130.21077    0.00582 0.2500
 1927:  59  3 57  0 58  2 56  1              166130.21659  166130.21077    0.00582    0.10000   0.00000  166130.21077    0.00582 0.2500
 1928:  59  3 57  0 58  3 56  1              166130.21659  166130.21077    0.00582    0.10000   0.00000  166130.21077    0.00582 0.2500
 1929:  59  2 57  0 58  2 56  1              166130.21659  166130.21077    0.00582    0.10000   0.00000  166130.21077    0.00582 0.2500
 1930:  53  8 45  0 52  9 44  1              166130.99545  166131.13290   -0.13746    0.10000   0.00000  166131.13290   -0.13746 0.2500
 1931:  53  9 45  0 52  8 44  1              166130.99545  166131.13290   -0.13746    0.10000   0.00000  166131.13290   -0.13746 0.2500
 1932:  53  9 45  0 52  9 44  1              166130.99545  166131.13290   -0.13746    0.10000   0.00000  166131.13290   -0.13746 0.2500
 1933:  53  8 45  0 52  8 44  1              166130.99545  166131.13290   -0.13746    0.10000   0.00000  166131.13290   -0.13746 0.2500
 1934:  53  8 45  1 52  8 44  0              166131.66359  166131.68699   -0.02340    0.10000   0.00000  166131.68699   -0.02340 0.2500
 1935:  53  8 45  1 52  9 44  0              166131.66359  166131.68699   -0.02340    0.10000   0.00000  166131.68699   -0.02340 0.2500
 1936:  53  9 45  1 52  8 44  0              166131.66359  166131.68699   -0.02340    0.10000   0.00000  166131.68699   -0.02340 0.2500
 1937:  53  9 45  1 52  9 44  0              166131.66359  166131.68699   -0.02340    0.10000   0.00000  166131.68699   -0.02340 0.2500
 1938:  60  1 59  1 59  2 58  0              166137.00239  166137.01842   -0.01603    0.10000   0.00000  166137.01842   -0.01603 0.2500
 1939:  60  2 59  1 59  1 58  0              166137.00239  166137.01842   -0.01603    0.10000   0.00000  166137.01842   -0.01603 0.2500
 1940:  60  2 59  1 59  2 58  0              166137.00239  166137.01842   -0.01603    0.10000   0.00000  166137.01842   -0.01603 0.2500
 1941:  60  1 59  1 59  1 58  0              166137.00239  166137.01842   -0.01603    0.10000   0.00000  166137.01842   -0.01603 0.2500
 1942:  52  9 43  0 51 10 42  1              166149.09634  166149.05695    0.03939    0.10000   0.00000  166149.05695    0.03939 0.2500
 1943:  52 10 43  0 51  9 42  1              166149.09634  166149.05695    0.03939    0.10000   0.00000  166149.05695    0.03939 0.2500
 1944:  52 10 43  0 51 10 42  1              166149.09634  166149.05695    0.03939    0.10000   0.00000  166149.05695    0.03939 0.2500
 1945:  52  9 43  0 51  9 42  1              166149.09634  166149.05695    0.03939    0.10000   0.00000  166149.05695    0.03939 0.2500
 1946:  52  9 43  1 51  9 42  0              166149.61373  166149.61204    0.00169    0.10000   0.00000  166149.61204    0.00169 0.2500
 1947:  52  9 43  1 51 10 42  0              166149.61373  166149.61204    0.00169    0.10000   0.00000  166149.61204    0.00169 0.2500
 1948:  52 10 43  1 51  9 42  0              166149.61373  166149.61204    0.00169    0.10000   0.00000  166149.61204    0.00169 0.2500
 1949:  52 10 43  1 51 10 42  0              166149.61373  166149.61204    0.00169    0.10000   0.00000  166149.61204    0.00169 0.2500
 1950:  51 10 41  0 50 11 40  1              166178.75442  166178.72374    0.03067    0.10000   0.00000  166178.72374    0.03067 0.2500
 1951:  51 11 41  0 50 10 40  1              166178.75442  166178.72374    0.03067    0.10000   0.00000  166178.72374    0.03067 0.2500
 1952:  51 11 41  0 50 11 40  1              166178.75442  166178.72374    0.03067    0.10000   0.00000  166178.72374    0.03067 0.2500
 1953:  51 10 41  0 50 10 40  1              166178.75442  166178.72374    0.03067    0.10000   0.00000  166178.72374    0.03067 0.2500
 1954:  48 13 35  0 47 14 34  1              166405.39674  166405.47097   -0.07424    0.10000   0.00000  166405.47125   -0.07452 0.2500
 1955:  48 14 35  0 47 14 34  1              166405.39674  166405.47110   -0.07437    0.10000   0.00000  166405.47125   -0.07452 0.2500
 1956:  48 13 35  0 47 13 34  1              166405.39674  166405.47140   -0.07466    0.10000   0.00000  166405.47125   -0.07452 0.2500
 1957:  48 14 35  0 47 13 34  1              166405.39674  166405.47153   -0.07479    0.10000   0.00000  166405.47125   -0.07452 0.2500
 1958:  48 14 35  1 47 13 34  0              166406.09396  166406.03207    0.06189    0.10000   0.00000  166406.03179    0.06217 0.2500
 1959:  48 13 35  1 47 14 34  0              166406.09396  166406.03151    0.06245    0.10000   0.00000  166406.03179    0.06217 0.2500
 1960:  48 14 35  1 47 14 34  0              166406.09396  166406.03164    0.06232    0.10000   0.00000  166406.03179    0.06217 0.2500
 1961:  48 13 35  1 47 13 34  0              166406.09396  166406.03194    0.06202    0.10000   0.00000  166406.03179    0.06217 0.2500
 1962:  47 14 33  0 46 15 32  1              166571.89116  166571.82887    0.06229    0.10000   0.00000  166571.84291    0.04825 0.2500
 1963:  47 15 33  0 46 15 32  1              166571.89116  166571.83573    0.05543    0.10000   0.00000  166571.84291    0.04825 0.2500
 1964:  47 14 33  0 46 14 32  1              166571.89116  166571.85009    0.04107    0.10000   0.00000  166571.84291    0.04825 0.2500
 1965:  47 15 33  0 46 14 32  1              166571.89116  166571.85694    0.03422    0.10000   0.00000  166571.84291    0.04825 0.2500
 1966:  47 15 33  1 46 14 32  0              166572.46492  166572.41907    0.04585    0.10000   0.00000  166572.40504    0.05988 0.2500
 1967:  47 14 33  1 46 15 32  0              166572.46492  166572.39100    0.07391    0.10000   0.00000  166572.40504    0.05988 0.2500
 1968:  47 15 33  1 46 15 32  0              166572.46492  166572.39786    0.06706    0.10000   0.00000  166572.40504    0.05988 0.2500
 1969:  47 14 33  1 46 14 32  0              166572.46492  166572.41222    0.05270    0.10000   0.00000  166572.40504    0.05988 0.2500
 1970:  28 21  8  1 27 20  7  0              166605.28836  166605.36408   -0.07572    0.10000   0.00000  166605.36432   -0.07595 0.5000
 1971:  28 21  7  1 27 20  8  0              166605.28836  166605.36455   -0.07619    0.10000   0.00000  166605.36432   -0.07595 0.5000
 1972:  88 23 65  0 88 22 66  1              166977.16115  166977.25363   -0.09248    0.10000   0.00000  166977.25363   -0.09248 0.5000
 1973:  88 24 65  0 88 23 66  1              166977.16115  166977.25363   -0.09248    0.10000   0.00000  166977.25363   -0.09248 0.5000
 1974:  29 20 10  0 28 19  9  1              167156.87133  167156.74602    0.12531    0.10000   0.00000  167156.77460    0.09672 0.5000
 1975:  29 20  9  0 28 19 10  1              167156.87133  167156.80319    0.06814    0.10000   0.00000  167156.77460    0.09672 0.5000
 1976:  29 20  9  1 28 19 10  0              167157.38321  167157.39992   -0.01671    0.10000   0.00000  167157.37133    0.01188 0.5000
 1977:  29 20 10  1 28 19  9  0              167157.38321  167157.34275    0.04046    0.10000   0.00000  167157.37133    0.01188 0.5000
 1978:  30 19 11  0 29 18 12  1              167580.34455  167580.30610    0.03845    0.10000   0.00000
 1979:  30 19 11  1 29 18 12  0              167580.83578  167580.90058   -0.06480    0.10000   0.00000
 1980:  31 18 14  0 30 17 13  1              167656.11647  167656.25832   -0.14185    0.10000   0.00000
 1981:  31 18 14  1 30 17 13  0              167656.82036  167656.85048   -0.03012    0.10000   0.00000
 1982:  74 11 63  0 74 10 64  1              167698.42793  167698.46846   -0.04053    0.10000   0.00000  167698.46846   -0.04053 0.5000
 1983:  74 12 63  0 74 11 64  1              167698.42793  167698.46846   -0.04053    0.10000   0.00000  167698.46846   -0.04053 0.5000
 1984:  74 12 63  1 74 11 64  0              167699.07126  167699.02011    0.05116    0.10000   0.00000  167699.02011    0.05116 0.5000
 1985:  74 11 63  1 74 10 64  0              167699.07126  167699.02011    0.05116    0.10000   0.00000  167699.02011    0.05116 0.5000
 1986:  26 24  3  1 25 23  2  0              168379.51463  168379.58257   -0.06794    0.10000   0.00000  168379.58257   -0.06794 0.5000
 1987:  26 24  2  1 25 23  3  0              168379.51463  168379.58257   -0.06794    0.10000   0.00000  168379.58257   -0.06794 0.5000
 1988:  72  9 63  0 72  8 64  1              168456.98966  168456.97737    0.01229    0.10000   0.00000  168456.97737    0.01229 0.5000
 1989:  72 10 63  0 72  9 64  1              168456.98966  168456.97737    0.01229    0.10000   0.00000  168456.97737    0.01229 0.5000
 1990:  57  5 52  0 56  6 51  1              168817.69959  168817.83181   -0.13221    0.10000   0.00000  168817.67417    0.02542 0.1250
 1991:  57  6 52  0 56  5 51  1              168817.69959  168817.83181   -0.13221    0.10000   0.00000  168817.67417    0.02542 0.1250
 1992:  57  6 52  0 56  6 51  1              168817.69959  168817.83181   -0.13221    0.10000   0.00000  168817.67417    0.02542 0.1250
 1993:  56  6 50  0 55  6 49  1              168817.69959  168817.51654    0.18305    0.10000   0.00000  168817.67417    0.02542 0.1250
 1994:  56  6 50  0 55  7 49  1              168817.69959  168817.51654    0.18305    0.10000   0.00000  168817.67417    0.02542 0.1250
 1995:  56  7 50  0 55  6 49  1              168817.69959  168817.51654    0.18305    0.10000   0.00000  168817.67417    0.02542 0.1250
 1996:  56  7 50  0 55  7 49  1              168817.69959  168817.51654    0.18305    0.10000   0.00000  168817.67417    0.02542 0.1250
 1997:  57  5 52  0 56  5 51  1              168817.69959  168817.83181   -0.13221    0.10000   0.00000  168817.67417    0.02542 0.1250
 1998:  57  5 52  1 56  5 51  0              168818.20570  168818.38329   -0.17759    0.10000   0.00000  168818.22576   -0.02006 0.1250
 1999:  57  5 52  1 56  6 51  0              168818.20570  168818.38329   -0.17759    0.10000   0.00000  168818.22576   -0.02006 0.1250
 2000:  57  6 52  1 56  5 51  0              168818.20570  168818.38329   -0.17759    0.10000   0.00000  168818.22576   -0.02006 0.1250
 2001:  57  6 52  1 56  6 51  0              168818.20570  168818.38329   -0.17759    0.10000   0.00000  168818.22576   -0.02006 0.1250
 2002:  56  6 50  1 55  6 49  0              168818.20570  168818.06822    0.13748    0.10000   0.00000  168818.22576   -0.02006 0.1250
 2003:  56  6 50  1 55  7 49  0              168818.20570  168818.06822    0.13748    0.10000   0.00000  168818.22576   -0.02006 0.1250
 2004:  56  7 50  1 55  6 49  0              168818.20570  168818.06822    0.13748    0.10000   0.00000  168818.22576   -0.02006 0.1250
 2005:  56  7 50  1 55  7 49  0              168818.20570  168818.06822    0.13748    0.10000   0.00000  168818.22576   -0.02006 0.1250
 2006:  58  4 54  0 57  5 53  1              168820.95984  168820.72647    0.23337    0.10000   0.00000  168820.84456    0.11528 0.1250
 2007:  58  5 54  0 57  4 53  1              168820.95984  168820.72647    0.23337    0.10000   0.00000  168820.84456    0.11528 0.1250
 2008:  58  5 54  0 57  5 53  1              168820.95984  168820.72647    0.23337    0.10000   0.00000  168820.84456    0.11528 0.1250
 2009:  55  7 48  0 54  7 47  1              168820.95984  168820.96265   -0.00281    0.10000   0.00000  168820.84456    0.11528 0.1250
 2010:  55  7 48  0 54  8 47  1              168820.95984  168820.96265   -0.00281    0.10000   0.00000  168820.84456    0.11528 0.1250
 2011:  55  8 48  0 54  7 47  1              168820.95984  168820.96265   -0.00281    0.10000   0.00000  168820.84456    0.11528 0.1250
 2012:  55  8 48  0 54  8 47  1              168820.95984  168820.96265   -0.00281    0.10000   0.00000  168820.84456    0.11528 0.1250
 2013:  58  4 54  0 57  4 53  1              168820.95984  168820.72647    0.23337    0.10000   0.00000  168820.84456    0.11528 0.1250
 2014:  58  4 54  1 57  4 53  0              168821.22337  168821.27807   -0.05470    0.10000   0.00000  168821.39643   -0.17306 0.1250
 2015:  58  4 54  1 57  5 53  0              168821.22337  168821.27807   -0.05470    0.10000   0.00000  168821.39643   -0.17306 0.1250
 2016:  58  5 54  1 57  4 53  0              168821.22337  168821.27807   -0.05470    0.10000   0.00000  168821.39643   -0.17306 0.1250
 2017:  58  5 54  1 57  5 53  0              168821.22337  168821.27807   -0.05470    0.10000   0.00000  168821.39643   -0.17306 0.1250
 2018:  55  7 48  1 54  7 47  0              168821.22337  168821.51478   -0.29142    0.10000   0.00000  168821.39643   -0.17306 0.1250
 2019:  55  7 48  1 54  8 47  0              168821.22337  168821.51478   -0.29142    0.10000   0.00000  168821.39643   -0.17306 0.1250
 2020:  55  8 48  1 54  7 47  0              168821.22337  168821.51478   -0.29142    0.10000   0.00000  168821.39643   -0.17306 0.1250
 2021:  55  8 48  1 54  8 47  0              168821.22337  168821.51478   -0.29142    0.10000   0.00000  168821.39643   -0.17306 0.1250
 2022:  59  3 56  0 58  4 55  1              168825.29562  168825.33448   -0.03886    0.10000   0.00000  168825.33448   -0.03886 0.2500
 2023:  59  4 56  0 58  3 55  1              168825.29562  168825.33448   -0.03886    0.10000   0.00000  168825.33448   -0.03886 0.2500
 2024:  59  4 56  0 58  4 55  1              168825.29562  168825.33448   -0.03886    0.10000   0.00000  168825.33448   -0.03886 0.2500
 2025:  59  3 56  0 58  3 55  1              168825.29562  168825.33448   -0.03886    0.10000   0.00000  168825.33448   -0.03886 0.2500
 2026:  59  3 56  1 58  3 55  0              168825.84442  168825.88653   -0.04211    0.10000   0.00000  168825.88653   -0.04211 0.2500
 2027:  59  3 56  1 58  4 55  0              168825.84442  168825.88653   -0.04211    0.10000   0.00000  168825.88653   -0.04211 0.2500
 2028:  59  4 56  1 58  3 55  0              168825.84442  168825.88653   -0.04211    0.10000   0.00000  168825.88653   -0.04211 0.2500
 2029:  59  4 56  1 58  4 55  0              168825.84442  168825.88653   -0.04211    0.10000   0.00000  168825.88653   -0.04211 0.2500
 2030:  61  1 60  0 60  2 59  1              168837.32068  168837.29251    0.02817    0.10000   0.00000  168837.29251    0.02817 0.2500
 2031:  61  2 60  0 60  1 59  1              168837.32068  168837.29251    0.02817    0.10000   0.00000  168837.29251    0.02817 0.2500
 2032:  61  2 60  0 60  2 59  1              168837.32068  168837.29251    0.02817    0.10000   0.00000  168837.29251    0.02817 0.2500
 2033:  61  1 60  0 60  1 59  1              168837.32068  168837.29251    0.02817    0.10000   0.00000  168837.29251    0.02817 0.2500
 2034:  61  1 60  1 60  1 59  0              168837.64992  168837.84660   -0.19668    0.10000   0.00000  168837.84660   -0.19668 0.2500
 2035:  61  1 60  1 60  2 59  0              168837.64992  168837.84660   -0.19668    0.10000   0.00000  168837.84660   -0.19668 0.2500
 2036:  61  2 60  1 60  1 59  0              168837.64992  168837.84660   -0.19668    0.10000   0.00000  168837.84660   -0.19668 0.2500
 2037:  61  2 60  1 60  2 59  0              168837.64992  168837.84660   -0.19668    0.10000   0.00000  168837.84660   -0.19668 0.2500
 2038:  50 12 38  0 49 13 37  1              168982.80619  168982.68419    0.12200    0.10000   0.00000  168982.68420    0.12200 0.2500
 2039:  50 13 38  0 49 12 37  1              168982.80619  168982.68420    0.12200    0.10000   0.00000  168982.68420    0.12200 0.2500
 2040:  50 13 38  0 49 13 37  1              168982.80619  168982.68419    0.12200    0.10000   0.00000  168982.68420    0.12200 0.2500
 2041:  50 12 38  0 49 12 37  1              168982.80619  168982.68420    0.12200    0.10000   0.00000  168982.68420    0.12200 0.2500
 2042:  50 12 38  1 49 12 37  0              168983.05967  168983.24164   -0.18197    0.10000   0.00000  168983.24164   -0.18197 0.2500
 2043:  50 12 38  1 49 13 37  0              168983.05967  168983.24164   -0.18197    0.10000   0.00000  168983.24164   -0.18197 0.2500
 2044:  50 13 38  1 49 12 37  0              168983.05967  168983.24164   -0.18198    0.10000   0.00000  168983.24164   -0.18197 0.2500
 2045:  50 13 38  1 49 13 37  0              168983.05967  168983.24164   -0.18197    0.10000   0.00000  168983.24164   -0.18197 0.2500
 2046:  27 23  5  0 26 22  4  1              169044.39856  169044.50289   -0.10433    0.10000   0.00000  169044.50289   -0.10433 0.5000
 2047:  27 23  4  0 26 22  5  1              169044.39856  169044.50289   -0.10433    0.10000   0.00000  169044.50289   -0.10433 0.5000
 2048:  49 13 36  1 48 14 35  0              169082.68395  169082.72949   -0.04554    0.10000   0.00000  169082.72958   -0.04563 0.2500
 2049:  49 14 36  1 48 14 35  0              169082.68395  169082.72953   -0.04558    0.10000   0.00000  169082.72958   -0.04563 0.2500
 2050:  49 13 36  1 48 13 35  0              169082.68395  169082.72962   -0.04567    0.10000   0.00000  169082.72958   -0.04563 0.2500
 2051:  49 14 36  1 48 13 35  0              169082.68395  169082.72966   -0.04571    0.10000   0.00000  169082.72958   -0.04563 0.2500
 2052:  78 14 64  0 78 13 65  1              169142.61239  169142.85837   -0.24598    0.10000   0.00000  169142.85837   -0.24598 0.5000
 2053:  78 15 64  0 78 14 65  1              169142.61239  169142.85837   -0.24598    0.10000   0.00000  169142.85837   -0.24598 0.5000
 2054:  78 15 64  1 78 14 65  0              169143.39670  169143.41611   -0.01941    0.10000   0.00000  169143.41611   -0.01941 0.5000
 2055:  78 14 64  1 78 13 65  0              169143.39670  169143.41611   -0.01941    0.10000   0.00000  169143.41611   -0.01941 0.5000
 2056:  48 15 34  0 47 14 33  1              169233.09345  169233.05035    0.04310    0.10000   0.00000  169233.04926    0.04419 0.5000
 2057:  48 14 34  0 47 14 33  1              169233.09345  169233.04817    0.04528    0.10000   0.00000  169233.04926    0.04419 0.5000
 2058:  47 15 32  0 46 16 31  1              169465.91353  169465.78488    0.12865    0.10000   0.00000  169465.97282   -0.05929 0.2500
 2059:  47 16 32  0 46 16 31  1              169465.91353  169465.88004    0.03349    0.10000   0.00000  169465.97282   -0.05929 0.2500
 2060:  47 15 32  0 46 15 31  1              169465.91353  169466.06561   -0.15208    0.10000   0.00000  169465.97282   -0.05929 0.2500
 2061:  47 16 32  0 46 15 31  1              169465.91353  169466.16076   -0.24723    0.10000   0.00000  169465.97282   -0.05929 0.2500
 2062:  47 16 32  1 46 15 31  0              169466.52022  169466.72281   -0.20259    0.10000   0.00000  169466.53487   -0.01466 0.2500
 2063:  47 15 32  1 46 16 31  0              169466.52022  169466.34693    0.17328    0.10000   0.00000  169466.53487   -0.01466 0.2500
 2064:  47 16 32  1 46 16 31  0              169466.52022  169466.44209    0.07813    0.10000   0.00000  169466.53487   -0.01466 0.2500
 2065:  47 15 32  1 46 15 31  0              169466.52022  169466.62766   -0.10744    0.10000   0.00000  169466.53487   -0.01466 0.2500
 2066:  69  6 63  0 69  5 64  1              169474.31271  169474.24877    0.06394    0.10000   0.00000  169474.24877    0.06394 0.5000
 2067:  69  7 63  0 69  6 64  1              169474.31271  169474.24877    0.06394    0.10000   0.00000  169474.24877    0.06394 0.5000
 2068:  69  7 63  1 69  6 64  0              169474.87531  169474.79954    0.07576    0.10000   0.00000  169474.79954    0.07576 0.5000
 2069:  69  6 63  1 69  5 64  0              169474.87531  169474.79954    0.07576    0.10000   0.00000  169474.79954    0.07576 0.5000
 2070:  77 13 64  0 77 12 65  1              169581.82941  169581.87087   -0.04147    0.10000   0.00000  169581.87087   -0.04147 0.5000
 2071:  77 14 64  0 77 13 65  1              169581.82941  169581.87087   -0.04147    0.10000   0.00000  169581.87087   -0.04147 0.5000
 2072:  77 14 64  1 77 13 65  0              169582.38936  169582.42689   -0.03753    0.10000   0.00000  169582.42689   -0.03753 0.5000
 2073:  77 13 64  1 77 12 65  0              169582.38936  169582.42689   -0.03753    0.10000   0.00000  169582.42689   -0.03753 0.5000
 2074:  28 22  7  0 27 21  6  1              169686.71293  169686.80057   -0.08765    0.10000   0.00000  169686.80058   -0.08766 0.5000
 2075:  28 22  6  0 27 21  7  1              169686.71293  169686.80059   -0.08766    0.10000   0.00000  169686.80058   -0.08766 0.5000
 2076:  28 22  6  1 27 21  7  0              169687.39112  169687.39995   -0.00883    0.10000   0.00000  169687.39995   -0.00882 0.5000
 2077:  28 22  7  1 27 21  6  0              169687.39112  169687.39994   -0.00882    0.10000   0.00000  169687.39995   -0.00882 0.5000
 2078:  46 16 30  0 45 17 29  1              169833.42601  169833.50826   -0.08224    0.10000   0.00000
 2079:  46 16 30  1 45 17 29  0              169834.33087  169834.07191    0.25896    0.10000   0.00000
 2080:  46 17 30  0 45 16 29  1              169845.47765  169845.42438    0.05326    0.10000   0.00000
 2081:  29 21  9  0 28 20  8  1              170283.22927  170283.25765   -0.02838    0.10000   0.00000  170283.25898   -0.02971 0.5000
 2082:  29 21  8  0 28 20  9  1              170283.22927  170283.26031   -0.03104    0.10000   0.00000  170283.25898   -0.02971 0.5000
 2083:  29 21  8  1 28 20  9  0              170283.87048  170283.85747    0.01302    0.10000   0.00000  170283.85614    0.01434 0.5000
 2084:  29 21  9  1 28 20  8  0              170283.87048  170283.85481    0.01567    0.10000   0.00000  170283.85614    0.01434 0.5000
 2085:  75 11 64  0 75 10 65  1              170404.64561  170404.57648    0.06914    0.10000   0.00000  170404.57648    0.06914 0.5000
 2086:  75 12 64  0 75 11 65  1              170404.64561  170404.57648    0.06914    0.10000   0.00000  170404.57648    0.06914 0.5000
 2087:  75 12 64  1 75 11 65  0              170405.09161  170405.12995   -0.03834    0.10000   0.00000  170405.12995   -0.03834 0.5000
 2088:  75 11 64  1 75 10 65  0              170405.09161  170405.12995   -0.03834    0.10000   0.00000  170405.12995   -0.03834 0.5000
 2089:  93 26 67  0 93 25 68  1              170484.09879  170483.92139    0.17740    0.10000   0.00000  170483.92139    0.17740 0.5000
 2090:  93 27 67  0 93 26 68  1              170484.09879  170483.92139    0.17740    0.10000   0.00000  170483.92139    0.17740 0.5000
 2091:  93 27 67  1 93 26 68  0              170484.73202  170484.54475    0.18727    0.10000   0.00000  170484.54475    0.18727 0.5000
 2092:  93 26 67  1 93 25 68  0              170484.73202  170484.54475    0.18727    0.10000   0.00000  170484.54475    0.18727 0.5000
 2093:  45 18 28  0 44 17 27  1              170623.51222  170623.51847   -0.00625    0.10000   0.00000
 2094:  45 18 28  1 44 17 27  0              170624.20114  170624.08366    0.11748    0.10000   0.00000
 2095:  74 10 64  0 74  9 65  1              170789.58760  170789.72394   -0.13633    0.10000   0.00000  170789.72394   -0.13633 0.5000
 2096:  74 11 64  0 74 10 65  1              170789.58760  170789.72394   -0.13633    0.10000   0.00000  170789.72394   -0.13633 0.5000
 2097:  74 11 64  1 74 10 65  0              170790.30522  170790.27657    0.02866    0.10000   0.00000  170790.27657    0.02866 0.5000
 2098:  74 10 64  1 74  9 65  0              170790.30522  170790.27657    0.02866    0.10000   0.00000  170790.27657    0.02866 0.5000
 2099:  81 16 65  0 81 15 66  1              170929.60194  170929.65432   -0.05238    0.10000   0.00000  170929.65432   -0.05238 0.5000
 2100:  81 17 65  0 81 16 66  1              170929.60194  170929.65432   -0.05238    0.10000   0.00000  170929.65432   -0.05238 0.5000
 2101:  81 17 65  1 81 16 66  0              170930.16006  170930.21948   -0.05943    0.10000   0.00000  170930.21948   -0.05943 0.5000
 2102:  81 16 65  1 81 15 66  0              170930.16006  170930.21948   -0.05943    0.10000   0.00000  170930.21948   -0.05943 0.5000
 2103:  31 19 13  0 30 18 12  1              171129.09285  171129.11601   -0.02316    0.10000   0.00000
 2104:  31 19 13  1 30 18 12  0              171129.84997  171129.70862    0.14135    0.10000   0.00000
 2105:  31 19 12  0 30 18 13  1              171143.08095  171142.86355    0.21740    0.10000   0.00000
 2106:  31 19 12  1 30 18 13  0              171143.37101  171143.45615   -0.08514    0.10000   0.00000
 2107:  73  9 64  0 73  8 65  1              171158.16211  171158.30832   -0.14620    0.10000   0.00000  171158.30832   -0.14620 0.5000
 2108:  73 10 64  0 73  9 65  1              171158.16211  171158.30832   -0.14620    0.10000   0.00000  171158.30832   -0.14620 0.5000
 2109:  73 10 64  1 73  9 65  0              171158.90358  171158.86037    0.04321    0.10000   0.00000  171158.86037    0.04321 0.5000
 2110:  73  9 64  1 73  8 65  0              171158.90358  171158.86037    0.04321    0.10000   0.00000  171158.86037    0.04321 0.5000
 2111:  32 18 14  1 31 17 15  0              171330.90173  171330.97337   -0.07164    0.10000   0.00000
 2112:  26 25  2  0 25 24  1  1              171424.70307  171424.79093   -0.08786    0.10000   0.00000  171424.79093   -0.08786 0.5000
 2113:  26 25  1  0 25 24  2  1              171424.70307  171424.79093   -0.08786    0.10000   0.00000  171424.79093   -0.08786 0.5000
 2114:  26 25  1  1 25 24  2  0              171425.39614  171425.39510    0.00104    0.10000   0.00000  171425.39510    0.00104 0.5000
 2115:  26 25  2  1 25 24  1  0              171425.39614  171425.39510    0.00104    0.10000   0.00000  171425.39510    0.00104 0.5000
 2116:  57  6 51  0 56  7 50  1              171517.64933  171517.63211    0.01721    0.10000   0.00000  171517.63211    0.01721 0.2500
 2117:  57  7 51  0 56  6 50  1              171517.64933  171517.63211    0.01721    0.10000   0.00000  171517.63211    0.01721 0.2500
 2118:  57  7 51  0 56  7 50  1              171517.64933  171517.63211    0.01721    0.10000   0.00000  171517.63211    0.01721 0.2500
 2119:  57  6 51  0 56  6 50  1              171517.64933  171517.63211    0.01721    0.10000   0.00000  171517.63211    0.01721 0.2500
 2120:  57  6 51  1 56  6 50  0              171518.24025  171518.18287    0.05738    0.10000   0.00000  171518.22240    0.01785 0.1250
 2121:  57  6 51  1 56  7 50  0              171518.24025  171518.18287    0.05738    0.10000   0.00000  171518.22240    0.01785 0.1250
 2122:  57  7 51  1 56  6 50  0              171518.24025  171518.18287    0.05738    0.10000   0.00000  171518.22240    0.01785 0.1250
 2123:  57  7 51  1 56  7 50  0              171518.24025  171518.18287    0.05738    0.10000   0.00000  171518.22240    0.01785 0.1250
 2124:  58  5 53  0 57  6 52  1              171518.24025  171518.26193   -0.02168    0.10000   0.00000  171518.22240    0.01785 0.1250
 2125:  58  6 53  0 57  5 52  1              171518.24025  171518.26193   -0.02168    0.10000   0.00000  171518.22240    0.01785 0.1250
 2126:  58  6 53  0 57  6 52  1              171518.24025  171518.26193   -0.02168    0.10000   0.00000  171518.22240    0.01785 0.1250
 2127:  58  5 53  0 57  5 52  1              171518.24025  171518.26193   -0.02168    0.10000   0.00000  171518.22240    0.01785 0.1250
 2128:  58  5 53  1 57  5 52  0              171518.91811  171518.81265    0.10547    0.10000   0.00000  171518.81265    0.10547 0.2500
 2129:  58  5 53  1 57  6 52  0              171518.91811  171518.81265    0.10547    0.10000   0.00000  171518.81265    0.10547 0.2500
 2130:  58  6 53  1 57  5 52  0              171518.91811  171518.81265    0.10547    0.10000   0.00000  171518.81265    0.10547 0.2500
 2131:  58  6 53  1 57  6 52  0              171518.91811  171518.81265    0.10547    0.10000   0.00000  171518.81265    0.10547 0.2500
 2132:  56  7 49  0 55  8 48  1              171520.51672  171520.56324   -0.04652    0.10000   0.00000  171520.56324   -0.04652 0.2500
 2133:  56  8 49  0 55  7 48  1              171520.51672  171520.56324   -0.04652    0.10000   0.00000  171520.56324   -0.04652 0.2500
 2134:  56  8 49  0 55  8 48  1              171520.51672  171520.56324   -0.04652    0.10000   0.00000  171520.56324   -0.04652 0.2500
 2135:  56  7 49  0 55  7 48  1              171520.51672  171520.56324   -0.04652    0.10000   0.00000  171520.56324   -0.04652 0.2500
 2136:  56  7 49  1 55  7 48  0              171521.27045  171521.11433    0.15612    0.10000   0.00000  171521.22804    0.04241 0.1250
 2137:  56  7 49  1 55  8 48  0              171521.27045  171521.11433    0.15612    0.10000   0.00000  171521.22804    0.04241 0.1250
 2138:  56  8 49  1 55  7 48  0              171521.27045  171521.11433    0.15612    0.10000   0.00000  171521.22804    0.04241 0.1250
 2139:  56  8 49  1 55  8 48  0              171521.27045  171521.11433    0.15612    0.10000   0.00000  171521.22804    0.04241 0.1250
 2140:  59  4 55  0 58  5 54  1              171521.27045  171521.34175   -0.07130    0.10000   0.00000  171521.22804    0.04241 0.1250
 2141:  59  5 55  0 58  4 54  1              171521.27045  171521.34175   -0.07130    0.10000   0.00000  171521.22804    0.04241 0.1250
 2142:  59  5 55  0 58  5 54  1              171521.27045  171521.34175   -0.07130    0.10000   0.00000  171521.22804    0.04241 0.1250
 2143:  59  4 55  0 58  4 54  1              171521.27045  171521.34175   -0.07130    0.10000   0.00000  171521.22804    0.04241 0.1250
 2144:  59  4 55  1 58  4 54  0              171521.90193  171521.89274    0.00919    0.10000   0.00000  171521.89274    0.00919 0.2500
 2145:  59  4 55  1 58  5 54  0              171521.90193  171521.89274    0.00919    0.10000   0.00000  171521.89274    0.00919 0.2500
 2146:  59  5 55  1 58  4 54  0              171521.90193  171521.89274    0.00919    0.10000   0.00000  171521.89274    0.00919 0.2500
 2147:  59  5 55  1 58  5 54  0              171521.90193  171521.89274    0.00919    0.10000   0.00000  171521.89274    0.00919 0.2500
 2148:  60  3 57  0 59  4 56  1              171525.99956  171526.05270   -0.05313    0.10000   0.00000  171526.05270   -0.05313 0.2500
 2149:  60  4 57  0 59  3 56  1              171525.99956  171526.05270   -0.05313    0.10000   0.00000  171526.05270   -0.05313 0.2500
 2150:  60  4 57  0 59  4 56  1              171525.99956  171526.05270   -0.05313    0.10000   0.00000  171526.05270   -0.05313 0.2500
 2151:  60  3 57  0 59  3 56  1              171525.99956  171526.05270   -0.05313    0.10000   0.00000  171526.05270   -0.05313 0.2500
 2152:  60  3 57  1 59  3 56  0              171526.68230  171526.60431    0.07799    0.10000   0.00000  171526.60431    0.07799 0.2500
 2153:  60  3 57  1 59  4 56  0              171526.68230  171526.60431    0.07799    0.10000   0.00000  171526.60431    0.07799 0.2500
 2154:  60  4 57  1 59  3 56  0              171526.68230  171526.60431    0.07799    0.10000   0.00000  171526.60431    0.07799 0.2500
 2155:  60  4 57  1 59  4 56  0              171526.68230  171526.60431    0.07799    0.10000   0.00000  171526.60431    0.07799 0.2500
 2156:  55  8 47  1 54  9 46  0              171529.10084  171529.13048   -0.02964    0.10000   0.00000  171529.13048   -0.02964 0.2500
 2157:  55  9 47  1 54  8 46  0              171529.10084  171529.13048   -0.02964    0.10000   0.00000  171529.13048   -0.02964 0.2500
 2158:  55  9 47  1 54  9 46  0              171529.10084  171529.13048   -0.02964    0.10000   0.00000  171529.13048   -0.02964 0.2500
 2159:  55  8 47  1 54  8 46  0              171529.10084  171529.13048   -0.02964    0.10000   0.00000  171529.13048   -0.02964 0.2500
 2160:  61  2 59  0 60  3 58  1              171531.94853  171531.78593    0.16260    0.10000   0.00000  171531.78593    0.16260 0.2500
 2161:  61  3 59  0 60  2 58  1              171531.94853  171531.78593    0.16260    0.10000   0.00000  171531.78593    0.16260 0.2500
 2162:  61  3 59  0 60  3 58  1              171531.94853  171531.78593    0.16260    0.10000   0.00000  171531.78593    0.16260 0.2500
 2163:  61  2 59  0 60  2 58  1              171531.94853  171531.78593    0.16260    0.10000   0.00000  171531.78593    0.16260 0.2500
 2164:  53 10 43  0 52 11 42  1              171569.17367  171569.20385   -0.03018    0.10000   0.00000  171569.20385   -0.03018 0.2500
 2165:  53 11 43  0 52 10 42  1              171569.17367  171569.20385   -0.03018    0.10000   0.00000  171569.20385   -0.03018 0.2500
 2166:  53 11 43  0 52 11 42  1              171569.17367  171569.20385   -0.03018    0.10000   0.00000  171569.20385   -0.03018 0.2500
 2167:  53 10 43  0 52 10 42  1              171569.17367  171569.20385   -0.03018    0.10000   0.00000  171569.20385   -0.03018 0.2500
 2168:  53 10 43  1 52 10 42  0              171569.91429  171569.75731    0.15697    0.10000   0.00000  171569.75731    0.15697 0.2500
 2169:  53 10 43  1 52 11 42  0              171569.91429  171569.75731    0.15697    0.10000   0.00000  171569.75731    0.15697 0.2500
 2170:  53 11 43  1 52 10 42  0              171569.91429  171569.75731    0.15697    0.10000   0.00000  171569.75731    0.15697 0.2500
 2171:  53 11 43  1 52 11 42  0              171569.91429  171569.75731    0.15697    0.10000   0.00000  171569.75731    0.15697 0.2500
 2172:  52 11 41  1 51 12 40  0              171609.61830  171609.66508   -0.04678    0.10000   0.00000  171609.66508   -0.04678 0.2500
 2173:  52 12 41  1 51 11 40  0              171609.61830  171609.66508   -0.04678    0.10000   0.00000  171609.66508   -0.04678 0.2500
 2174:  52 12 41  1 51 12 40  0              171609.61830  171609.66508   -0.04678    0.10000   0.00000  171609.66508   -0.04678 0.2500
 2175:  52 11 41  1 51 11 40  0              171609.61830  171609.66508   -0.04678    0.10000   0.00000  171609.66508   -0.04678 0.2500
 2176:  50 13 37  0 49 14 36  1              171761.31066  171761.22106    0.08960    0.10000   0.00000  171761.22108    0.08957 0.2500
 2177:  50 14 37  0 49 13 36  1              171761.31066  171761.22111    0.08955    0.10000   0.00000  171761.22108    0.08957 0.2500
 2178:  50 14 37  0 49 14 36  1              171761.31066  171761.22107    0.08959    0.10000   0.00000  171761.22108    0.08957 0.2500
 2179:  50 13 37  0 49 13 36  1              171761.31066  171761.22110    0.08956    0.10000   0.00000  171761.22108    0.08957 0.2500
 2180:  50 13 37  1 49 13 36  0              171761.77324  171761.77843   -0.00519    0.10000   0.00000  171761.77842   -0.00518 0.2500
 2181:  50 13 37  1 49 14 36  0              171761.77324  171761.77839   -0.00515    0.10000   0.00000  171761.77842   -0.00518 0.2500
 2182:  50 14 37  1 49 13 36  0              171761.77324  171761.77844   -0.00521    0.10000   0.00000  171761.77842   -0.00518 0.2500
 2183:  50 14 37  1 49 14 36  0              171761.77324  171761.77840   -0.00517    0.10000   0.00000  171761.77842   -0.00518 0.2500
 2184:  49 14 35  0 48 15 34  1              171898.60821  171898.58661    0.02160    0.10000   0.00000  171898.58805    0.02017 0.2500
 2185:  49 15 35  0 48 15 34  1              171898.60821  171898.58730    0.02091    0.10000   0.00000  171898.58805    0.02017 0.2500
 2186:  49 14 35  0 48 14 34  1              171898.60821  171898.58880    0.01942    0.10000   0.00000  171898.58805    0.02017 0.2500
 2187:  49 15 35  0 48 14 34  1              171898.60821  171898.58948    0.01873    0.10000   0.00000  171898.58805    0.02017 0.2500
 2188:  49 15 35  1 48 14 34  0              171899.16502  171899.14832    0.01670    0.10000   0.00000  171899.14688    0.01814 0.2500
 2189:  49 14 35  1 48 15 34  0              171899.16502  171899.14545    0.01957    0.10000   0.00000  171899.14688    0.01814 0.2500
 2190:  49 15 35  1 48 15 34  0              171899.16502  171899.14613    0.01889    0.10000   0.00000  171899.14688    0.01814 0.2500
 2191:  49 14 35  1 48 14 34  0              171899.16502  171899.14763    0.01739    0.10000   0.00000  171899.14688    0.01814 0.2500
 2192:  27 24  4  0 26 23  3  1              172096.91189  172096.96003   -0.04815    0.10000   0.00000  172096.96003   -0.04815 0.5000
 2193:  27 24  3  0 26 23  4  1              172096.91189  172096.96003   -0.04815    0.10000   0.00000  172096.96003   -0.04815 0.5000
 2194:  27 24  3  1 26 23  4  0              172097.52101  172097.56206   -0.04105    0.10000   0.00000  172097.56206   -0.04105 0.5000
 2195:  27 24  4  1 26 23  3  0              172097.52101  172097.56206   -0.04105    0.10000   0.00000  172097.56206   -0.04105 0.5000
 2196:  48 15 33  0 47 16 32  1              172107.95427  172107.98591   -0.03165    0.10000   0.00000  172108.04935   -0.09508 0.2500
 2197:  48 16 33  0 47 16 32  1              172107.95427  172108.01763   -0.06336    0.10000   0.00000  172108.04935   -0.09508 0.2500
 2198:  48 15 33  0 47 15 32  1              172107.95427  172108.08107   -0.12680    0.10000   0.00000  172108.04935   -0.09508 0.2500
 2199:  48 16 33  0 47 15 32  1              172107.95427  172108.11278   -0.15851    0.10000   0.00000  172108.04935   -0.09508 0.2500
 2200:  48 16 33  1 47 15 32  0              172108.71383  172108.67316    0.04067    0.10000   0.00000  172108.60973    0.10410 0.2500
 2201:  48 15 33  1 47 16 32  0              172108.71383  172108.54630    0.16753    0.10000   0.00000  172108.60973    0.10410 0.2500
 2202:  48 16 33  1 47 16 32  0              172108.71383  172108.57801    0.13582    0.10000   0.00000  172108.60973    0.10410 0.2500
 2203:  48 15 33  1 47 15 32  0              172108.71383  172108.64145    0.07238    0.10000   0.00000  172108.60973    0.10410 0.2500
 2204:  77 12 65  0 77 11 66  1              172710.63984  172710.56204    0.07780    0.10000   0.00000  172710.56204    0.07780 0.5000
 2205:  77 13 65  0 77 12 66  1              172710.63984  172710.56204    0.07780    0.10000   0.00000  172710.56204    0.07780 0.5000
 2206:  28 23  6  0 27 22  5  1              172754.15254  172754.14054    0.01201    0.10000   0.00000  172754.14054    0.01201 0.5000
 2207:  28 23  5  0 27 22  6  1              172754.15254  172754.14054    0.01201    0.10000   0.00000  172754.14054    0.01201 0.5000
 2208:  28 23  5  1 27 22  6  0              172754.63998  172754.74038   -0.10040    0.10000   0.00000  172754.74038   -0.10040 0.5000
 2209:  28 23  6  1 27 22  5  0              172754.63998  172754.74038   -0.10040    0.10000   0.00000  172754.74038   -0.10040 0.5000
 2210:  29 22  8  0 28 21  7  1              173380.13465  173380.22457   -0.08992    0.10000   0.00000  173380.22462   -0.08997 0.5000
 2211:  29 22  7  0 28 21  8  1              173380.13465  173380.22467   -0.09002    0.10000   0.00000  173380.22462   -0.08997 0.5000
 2212:  29 22  7  1 28 21  8  0              173380.71709  173380.82229   -0.10520    0.10000   0.00000  173380.82224   -0.10515 0.5000
 2213:  29 22  8  1 28 21  7  0              173380.71709  173380.82219   -0.10510    0.10000   0.00000  173380.82224   -0.10515 0.5000
 2214:  75 10 65  0 75  9 66  1              173492.83998  173492.78663    0.05335    0.10000   0.00000  173492.78663    0.05335 0.5000
 2215:  75 11 65  0 75 10 66  1              173492.83998  173492.78663    0.05335    0.10000   0.00000  173492.78663    0.05335 0.5000
 2216:  75 11 65  1 75 10 66  0              173493.27491  173493.34114   -0.06623    0.10000   0.00000  173493.34114   -0.06623 0.5000
 2217:  75 10 65  1 75  9 66  0              173493.27491  173493.34114   -0.06623    0.10000   0.00000  173493.34114   -0.06623 0.5000
 2218:  33 17 16  0 32 16 17  1              173554.52801  173554.52496    0.00305    0.10000   0.00000
 2219:  33 18 16  0 32 17 15  1              173820.81871  173820.83765   -0.01894    0.10000   0.00000
 2220:  33 18 16  1 32 17 15  0              173821.45985  173821.42583    0.03402    0.10000   0.00000
 2221:  74  9 65  0 74  8 66  1              173859.23056  173859.25746   -0.02690    0.10000   0.00000  173859.25746   -0.02690 0.5000
 2222:  74 10 65  0 74  9 66  1              173859.23056  173859.25746   -0.02690    0.10000   0.00000  173859.25746   -0.02690 0.5000
 2223:  74 10 65  1 74  9 66  0              173859.91044  173859.81123    0.09922    0.10000   0.00000  173859.81123    0.09922 0.5000
 2224:  74  9 65  1 74  8 66  0              173859.91044  173859.81123    0.09922    0.10000   0.00000  173859.81123    0.09922 0.5000
 2225:  43 19 25  1 42 18 24  0              173916.25550  173916.37495   -0.11946    0.10000   0.00000
 2226:  30 21 10  0 29 20  9  1              173947.45877  173947.46299   -0.00421    0.10000   0.00000  173947.46976   -0.01099 0.5000
 2227:  30 21  9  0 29 20 10  1              173947.45877  173947.47654   -0.01776    0.10000   0.00000  173947.46976   -0.01099 0.5000
 2228:  30 21 10  1 29 20  9  0              173947.99818  173948.05835   -0.06017    0.10000   0.00000  173948.06512   -0.06694 0.5000
 2229:  30 21  9  1 29 20 10  0              173947.99818  173948.07190   -0.07372    0.10000   0.00000  173948.06512   -0.06694 0.5000
 2230:  59  5 54  0 58  6 53  1              174218.52738  174218.67546   -0.14809    0.10000   0.00000  174218.67546   -0.14809 0.2500
 2231:  59  6 54  0 58  5 53  1              174218.52738  174218.67546   -0.14809    0.10000   0.00000  174218.67546   -0.14809 0.2500
 2232:  59  6 54  0 58  6 53  1              174218.52738  174218.67546   -0.14809    0.10000   0.00000  174218.67546   -0.14809 0.2500
 2233:  59  5 54  0 58  5 53  1              174218.52738  174218.67546   -0.14809    0.10000   0.00000  174218.67546   -0.14809 0.2500
 2234:  59  5 54  1 58  5 53  0              174219.22264  174219.22551   -0.00287    0.10000   0.00000  174219.22551   -0.00287 0.2500
 2235:  59  5 54  1 58  6 53  0              174219.22264  174219.22551   -0.00287    0.10000   0.00000  174219.22551   -0.00287 0.2500
 2236:  59  6 54  1 58  5 53  0              174219.22264  174219.22551   -0.00287    0.10000   0.00000  174219.22551   -0.00287 0.2500
 2237:  59  6 54  1 58  6 53  0              174219.22264  174219.22551   -0.00287    0.10000   0.00000  174219.22551   -0.00287 0.2500
 2238:  57  7 50  0 56  8 49  1              174220.22059  174220.20040    0.02019    0.10000   0.00000  174220.20040    0.02019 0.2500
 2239:  57  8 50  0 56  7 49  1              174220.22059  174220.20040    0.02019    0.10000   0.00000  174220.20040    0.02019 0.2500
 2240:  57  8 50  0 56  8 49  1              174220.22059  174220.20040    0.02019    0.10000   0.00000  174220.20040    0.02019 0.2500
 2241:  57  7 50  0 56  7 49  1              174220.22059  174220.20040    0.02019    0.10000   0.00000  174220.20040    0.02019 0.2500
 2242:  57  7 50  1 56  7 49  0              174220.86483  174220.75053    0.11430    0.10000   0.00000  174220.75053    0.11430 0.2500
 2243:  57  7 50  1 56  8 49  0              174220.86483  174220.75053    0.11430    0.10000   0.00000  174220.75053    0.11430 0.2500
 2244:  57  8 50  1 56  7 49  0              174220.86483  174220.75053    0.11430    0.10000   0.00000  174220.75053    0.11430 0.2500
 2245:  57  8 50  1 56  8 49  0              174220.86483  174220.75053    0.11430    0.10000   0.00000  174220.75053    0.11430 0.2500
 2246:  60  4 56  0 59  5 55  1              174221.95617  174221.92995    0.02622    0.10000   0.00000  174221.92995    0.02622 0.2500
 2247:  60  5 56  0 59  4 55  1              174221.95617  174221.92995    0.02622    0.10000   0.00000  174221.92995    0.02622 0.2500
 2248:  60  5 56  0 59  5 55  1              174221.95617  174221.92995    0.02622    0.10000   0.00000  174221.92995    0.02622 0.2500
 2249:  60  4 56  0 59  4 55  1              174221.95617  174221.92995    0.02622    0.10000   0.00000  174221.92995    0.02622 0.2500
 2250:  61  3 58  0 60  4 57  1              174226.56025  174226.73847   -0.17822    0.10000   0.00000  174226.73847   -0.17822 0.2500
 2251:  61  4 58  0 60  3 57  1              174226.56025  174226.73847   -0.17822    0.10000   0.00000  174226.73847   -0.17822 0.2500
 2252:  61  4 58  0 60  4 57  1              174226.56025  174226.73847   -0.17822    0.10000   0.00000  174226.73847   -0.17822 0.2500
 2253:  61  3 58  0 60  3 57  1              174226.56025  174226.73847   -0.17822    0.10000   0.00000  174226.73847   -0.17822 0.2500
 2254:  61  3 58  1 60  3 57  0              174227.34969  174227.28977    0.05992    0.10000   0.00000  174227.37040   -0.02071 0.1250
 2255:  61  3 58  1 60  4 57  0              174227.34969  174227.28977    0.05992    0.10000   0.00000  174227.37040   -0.02071 0.1250
 2256:  61  4 58  1 60  3 57  0              174227.34969  174227.28977    0.05992    0.10000   0.00000  174227.37040   -0.02071 0.1250
 2257:  61  4 58  1 60  4 57  0              174227.34969  174227.28977    0.05992    0.10000   0.00000  174227.37040   -0.02071 0.1250
 2258:  56  8 48  0 55  9 47  1              174227.34969  174227.45102   -0.10134    0.10000   0.00000  174227.37040   -0.02071 0.1250
 2259:  56  9 48  0 55  8 47  1              174227.34969  174227.45102   -0.10134    0.10000   0.00000  174227.37040   -0.02071 0.1250
 2260:  56  9 48  0 55  9 47  1              174227.34969  174227.45102   -0.10134    0.10000   0.00000  174227.37040   -0.02071 0.1250
 2261:  56  8 48  0 55  8 47  1              174227.34969  174227.45102   -0.10134    0.10000   0.00000  174227.37040   -0.02071 0.1250
 2262:  56  8 48  1 55  8 47  0              174228.07715  174228.00161    0.07554    0.10000   0.00000  174228.00161    0.07554 0.2500
 2263:  56  8 48  1 55  9 47  0              174228.07715  174228.00161    0.07554    0.10000   0.00000  174228.00161    0.07554 0.2500
 2264:  56  9 48  1 55  8 47  0              174228.07715  174228.00161    0.07554    0.10000   0.00000  174228.00161    0.07554 0.2500
 2265:  56  9 48  1 55  9 47  0              174228.07715  174228.00161    0.07554    0.10000   0.00000  174228.00161    0.07554 0.2500
 2266:  62  2 60  0 61  3 59  1              174232.49092  174232.52149   -0.03057    0.10000   0.00000  174232.52149   -0.03057 0.2500
 2267:  62  3 60  0 61  2 59  1              174232.49092  174232.52149   -0.03057    0.10000   0.00000  174232.52149   -0.03057 0.2500
 2268:  62  3 60  0 61  3 59  1              174232.49092  174232.52149   -0.03057    0.10000   0.00000  174232.52149   -0.03057 0.2500
 2269:  62  2 60  0 61  2 59  1              174232.49092  174232.52149   -0.03057    0.10000   0.00000  174232.52149   -0.03057 0.2500
 2270:  62  2 60  1 61  2 59  0              174232.98798  174233.07399   -0.08602    0.10000   0.00000  174233.07399   -0.08602 0.2500
 2271:  62  2 60  1 61  3 59  0              174232.98798  174233.07399   -0.08602    0.10000   0.00000  174233.07399   -0.08602 0.2500
 2272:  62  3 60  1 61  2 59  0              174232.98798  174233.07399   -0.08602    0.10000   0.00000  174233.07399   -0.08602 0.2500
 2273:  62  3 60  1 61  3 59  0              174232.98798  174233.07399   -0.08602    0.10000   0.00000  174233.07399   -0.08602 0.2500
 2274:  63  1 62  0 62  2 61  1              174238.79602  174238.84291   -0.04689    0.10000   0.00000  174238.84291   -0.04689 0.2500
 2275:  63  2 62  0 62  1 61  1              174238.79602  174238.84291   -0.04689    0.10000   0.00000  174238.84291   -0.04689 0.2500
 2276:  63  2 62  0 62  2 61  1              174238.79602  174238.84291   -0.04689    0.10000   0.00000  174238.84291   -0.04689 0.2500
 2277:  63  1 62  0 62  1 61  1              174238.79602  174238.84291   -0.04689    0.10000   0.00000  174238.84291   -0.04689 0.2500
 2278:  55  9 46  0 54 10 45  1              174241.41844  174241.46910   -0.05067    0.10000   0.00000  174241.46910   -0.05067 0.2500
 2279:  55 10 46  0 54  9 45  1              174241.41844  174241.46910   -0.05067    0.10000   0.00000  174241.46910   -0.05067 0.2500
 2280:  55 10 46  0 54 10 45  1              174241.41844  174241.46910   -0.05067    0.10000   0.00000  174241.46910   -0.05067 0.2500
 2281:  55  9 46  0 54  9 45  1              174241.41844  174241.46910   -0.05067    0.10000   0.00000  174241.46910   -0.05067 0.2500
 2282:  55  9 46  1 54  9 45  0              174242.00474  174242.02038   -0.01563    0.10000   0.00000  174242.02038   -0.01563 0.2500
 2283:  55  9 46  1 54 10 45  0              174242.00474  174242.02038   -0.01563    0.10000   0.00000  174242.02038   -0.01563 0.2500
 2284:  55 10 46  1 54  9 45  0              174242.00474  174242.02038   -0.01563    0.10000   0.00000  174242.02038   -0.01563 0.2500
 2285:  55 10 46  1 54 10 45  0              174242.00474  174242.02038   -0.01563    0.10000   0.00000  174242.02038   -0.01563 0.2500
 2286:  54 10 44  0 53 11 43  1              174265.15605  174265.01075    0.14529    0.10000   0.00000  174265.01075    0.14529 0.2500
 2287:  54 11 44  0 53 10 43  1              174265.15605  174265.01075    0.14529    0.10000   0.00000  174265.01075    0.14529 0.2500
 2288:  54 11 44  0 53 11 43  1              174265.15605  174265.01075    0.14529    0.10000   0.00000  174265.01075    0.14529 0.2500
 2289:  54 10 44  0 53 10 43  1              174265.15605  174265.01075    0.14529    0.10000   0.00000  174265.01075    0.14529 0.2500
 2290:  53 11 42  0 52 12 41  1              174302.07056  174302.01132    0.05924    0.10000   0.00000  174302.01132    0.05924 0.2500
 2291:  53 12 42  0 52 11 41  1              174302.07056  174302.01132    0.05924    0.10000   0.00000  174302.01132    0.05924 0.2500
 2292:  53 12 42  0 52 12 41  1              174302.07056  174302.01132    0.05924    0.10000   0.00000  174302.01132    0.05924 0.2500
 2293:  53 11 42  0 52 11 41  1              174302.07056  174302.01132    0.05924    0.10000   0.00000  174302.01132    0.05924 0.2500
 2294:  53 11 42  1 52 12 41  0              174302.67077  174302.56456    0.10620    0.10000   0.00000  174302.56456    0.10620 0.2500
 2295:  53 12 42  1 52 11 41  0              174302.67077  174302.56456    0.10620    0.10000   0.00000  174302.56456    0.10620 0.2500
 2296:  53 12 42  1 52 12 41  0              174302.67077  174302.56456    0.10620    0.10000   0.00000  174302.56456    0.10620 0.2500
 2297:  53 11 42  1 52 11 41  0              174302.67077  174302.56456    0.10620    0.10000   0.00000  174302.56456    0.10620 0.2500
 2298:  26 26  1  0 25 25  0  1              174468.95993  174468.99888   -0.03895    0.10000   0.00000  174468.99888   -0.03895 0.5000
 2299:  26 26  0  0 25 25  1  1              174468.95993  174468.99888   -0.03895    0.10000   0.00000  174468.99888   -0.03895 0.5000
 2300:  26 26  0  1 25 25  1  0              174469.59276  174469.60362   -0.01086    0.10000   0.00000  174469.60362   -0.01086 0.5000
 2301:  26 26  1  1 25 25  0  0              174469.59276  174469.60362   -0.01086    0.10000   0.00000  174469.60362   -0.01086 0.5000
 2302:  50 14 36  0 49 15 35  1              174567.79642  174567.82339   -0.02697    0.10000   0.00000  174567.82384   -0.02742 0.2500
 2303:  50 15 36  0 49 15 35  1              174567.79642  174567.82360   -0.02718    0.10000   0.00000  174567.82384   -0.02742 0.2500
 2304:  50 14 36  0 49 14 35  1              174567.79642  174567.82408   -0.02766    0.10000   0.00000  174567.82384   -0.02742 0.2500
 2305:  50 15 36  0 49 14 35  1              174567.79642  174567.82429   -0.02787    0.10000   0.00000  174567.82384   -0.02742 0.2500
 2306:  50 15 36  1 49 14 35  0              174568.27517  174568.38154   -0.10638    0.10000   0.00000  174568.38109   -0.10593 0.2500
 2307:  50 14 36  1 49 15 35  0              174568.27517  174568.38064   -0.10548    0.10000   0.00000  174568.38109   -0.10593 0.2500
 2308:  50 15 36  1 49 15 35  0              174568.27517  174568.38086   -0.10569    0.10000   0.00000  174568.38109   -0.10593 0.2500
 2309:  50 14 36  1 49 14 35  0              174568.27517  174568.38133   -0.10617    0.10000   0.00000  174568.38109   -0.10593 0.2500
 2310:  32 19 14  0 31 18 13  1              174624.51291  174624.53698   -0.02408    0.10000   0.00000
 2311:  32 19 14  1 31 18 13  0              174625.04531  174625.12766   -0.08235    0.10000   0.00000
 2312:  49 15 34  0 48 16 33  1              174757.13259  174757.11295    0.01964    0.10000   0.00000  174757.11816    0.01443 0.5000
 2313:  49 16 34  0 48 16 33  1              174757.13259  174757.12336    0.00923    0.10000   0.00000  174757.11816    0.01443 0.5000
 2314:  49 16 34  1 48 16 33  0              174757.78177  174757.68212    0.09965    0.10000   0.00000  174757.67692    0.10485 0.5000
 2315:  49 15 34  1 48 16 33  0              174757.78177  174757.67172    0.11006    0.10000   0.00000  174757.67692    0.10485 0.5000
 2316:  37 18 20  0 36 17 19  1              174783.47872  174783.46082    0.01791    0.10000   0.00000
 2317:  33 18 15  1 32 17 16  0              174968.19776  174968.30136   -0.10360    0.10000   0.00000
 2318:  79 13 66  0 79 12 67  1              175004.29925  175004.28827    0.01098    0.10000   0.00000  175004.28827    0.01098 0.5000
 2319:  79 14 66  0 79 13 67  1              175004.29925  175004.28827    0.01098    0.10000   0.00000  175004.28827    0.01098 0.5000
 2320:  27 25  3  0 26 24  2  1              175144.94135  175144.97994   -0.03859    0.10000   0.00000  175144.97994   -0.03859 0.5000
 2321:  27 25  2  0 26 24  3  1              175144.94135  175144.97994   -0.03859    0.10000   0.00000  175144.97994   -0.03859 0.5000
 2322:  27 25  2  1 26 24  3  0              175145.45618  175145.58250   -0.12632    0.10000   0.00000  175145.58250   -0.12632 0.5000
 2323:  27 25  3  1 26 24  2  0              175145.45618  175145.58250   -0.12632    0.10000   0.00000  175145.58250   -0.12632 0.5000
 2324:  70  5 65  0 70  4 66  1              175174.85159  175174.87320   -0.02161    0.10000   0.00000  175174.87320   -0.02161 0.2500
 2325:  70  5 65  0 70  5 66  1              175174.85159  175174.87320   -0.02161    0.10000   0.00000  175174.87320   -0.02161 0.2500
 2326:  70  6 65  0 70  4 66  1              175174.85159  175174.87320   -0.02161    0.10000   0.00000  175174.87320   -0.02161 0.2500
 2327:  70  6 65  0 70  5 66  1              175174.85159  175174.87320   -0.02161    0.10000   0.00000  175174.87320   -0.02161 0.2500
 2328:  70  5 65  1 70  4 66  0              175175.51235  175175.42661    0.08574    0.10000   0.00000  175175.42661    0.08574 0.2500
 2329:  70  5 65  1 70  5 66  0              175175.51235  175175.42661    0.08574    0.10000   0.00000  175175.42661    0.08574 0.2500
 2330:  70  6 65  1 70  4 66  0              175175.51235  175175.42661    0.08574    0.10000   0.00000  175175.42661    0.08574 0.2500
 2331:  70  6 65  1 70  5 66  0              175175.51235  175175.42661    0.08574    0.10000   0.00000  175175.42661    0.08574 0.2500
 2332:  78 12 66  0 78 11 67  1              175418.22404  175418.25647   -0.03243    0.10000   0.00000  175418.25647   -0.03243 0.2500
 2333:  78 12 66  0 78 12 67  1              175418.22404  175418.25647   -0.03243    0.10000   0.00000  175418.25647   -0.03243 0.2500
 2334:  78 13 66  0 78 11 67  1              175418.22404  175418.25647   -0.03243    0.10000   0.00000  175418.25647   -0.03243 0.2500
 2335:  78 13 66  0 78 12 67  1              175418.22404  175418.25647   -0.03243    0.10000   0.00000  175418.25647   -0.03243 0.2500
 2336:  78 12 66  1 78 11 67  0              175418.78441  175418.81580   -0.03140    0.10000   0.00000  175418.81580   -0.03140 0.2500
 2337:  78 12 66  1 78 12 67  0              175418.78441  175418.81580   -0.03140    0.10000   0.00000  175418.81580   -0.03140 0.2500
 2338:  78 13 66  1 78 11 67  0              175418.78441  175418.81580   -0.03140    0.10000   0.00000  175418.81580   -0.03140 0.2500
 2339:  78 13 66  1 78 12 67  0              175418.78441  175418.81580   -0.03140    0.10000   0.00000  175418.81580   -0.03140 0.2500
 2340:  42 19 24  0 41 18 23  1              175452.12961  175452.06430    0.06531    0.10000   0.00000
 2341:  42 19 24  1 41 18 23  0              175452.59318  175452.63417   -0.04100    0.10000   0.00000
 2342:  47 17 30  0 46 18 29  1              175504.76359  175504.76027    0.00332    0.10000   0.00000
 2343:  47 17 30  1 46 18 29  0              175505.38552  175505.32211    0.06341    0.10000   0.00000
 2344:  68  3 65  0 68  2 66  1              175750.01349  175750.08834   -0.07484    0.10000   0.00000  175750.08834   -0.07484 0.5000
 2345:  68  4 65  0 68  3 66  1              175750.01349  175750.08834   -0.07484    0.10000   0.00000  175750.08834   -0.07484 0.5000
 2346:  68  3 65  1 68  2 66  0              175750.80926  175750.64301    0.16625    0.10000   0.00000  175750.64301    0.16625 0.5000
 2347:  68  4 65  1 68  3 66  0              175750.80926  175750.64301    0.16625    0.10000   0.00000  175750.64301    0.16625 0.5000
 2348:  28 24  4  0 27 23  5  1              175811.88500  175811.82630    0.05870    0.10000   0.00000  175811.82630    0.05870 0.5000
 2349:  28 24  5  0 27 23  4  1              175811.88500  175811.82630    0.05870    0.10000   0.00000  175811.82630    0.05870 0.5000
 2350:  28 24  4  1 27 23  5  0              175812.35582  175812.42665   -0.07084    0.10000   0.00000  175812.42665   -0.07084 0.5000
 2351:  28 24  5  1 27 23  4  0              175812.35582  175812.42665   -0.07084    0.10000   0.00000  175812.42665   -0.07084 0.5000
 2352:  77 11 66  0 77 10 67  1              175815.12240  175815.07451    0.04789    0.10000   0.00000  175815.07451    0.04789 0.2500
 2353:  77 11 66  0 77 11 67  1              175815.12240  175815.07451    0.04789    0.10000   0.00000  175815.07451    0.04789 0.2500
 2354:  77 12 66  0 77 10 67  1              175815.12240  175815.07451    0.04789    0.10000   0.00000  175815.07451    0.04789 0.2500
 2355:  77 12 66  0 77 11 67  1              175815.12240  175815.07451    0.04789    0.10000   0.00000  175815.07451    0.04789 0.2500
 2356:  77 11 66  1 77 10 67  0              175815.57180  175815.63233   -0.06053    0.10000   0.00000  175815.63233   -0.06053 0.2500
 2357:  77 11 66  1 77 11 67  0              175815.57180  175815.63233   -0.06053    0.10000   0.00000  175815.63233   -0.06053 0.2500
 2358:  77 12 66  1 77 10 67  0              175815.57180  175815.63233   -0.06053    0.10000   0.00000  175815.63233   -0.06053 0.2500
 2359:  77 12 66  1 77 11 67  0              175815.57180  175815.63233   -0.06053    0.10000   0.00000  175815.63233   -0.06053 0.2500
 2360:  46 18 28  0 45 19 27  1              175965.88830  175965.91968   -0.03138    0.10000   0.00000
 2361:  46 18 28  1 45 19 27  0              175966.50374  175966.48299    0.02075    0.10000   0.00000
 2362:  76 10 66  0 76  9 67  1              176195.36074  176195.39539   -0.03464    0.10000   0.00000  176195.39539   -0.03464 0.2500
 2363:  76 10 66  0 76 10 67  1              176195.36074  176195.39539   -0.03464    0.10000   0.00000  176195.39539   -0.03464 0.2500
 2364:  76 11 66  0 76  9 67  1              176195.36074  176195.39539   -0.03464    0.10000   0.00000  176195.39539   -0.03464 0.2500
 2365:  76 11 66  0 76 10 67  1              176195.36074  176195.39539   -0.03464    0.10000   0.00000  176195.39539   -0.03464 0.2500
 2366:  76 10 66  1 76  9 67  0              176195.95466  176195.95201    0.00265    0.10000   0.00000  176195.95201    0.00265 0.2500
 2367:  76 10 66  1 76 10 67  0              176195.95466  176195.95201    0.00265    0.10000   0.00000  176195.95201    0.00265 0.2500
 2368:  76 11 66  1 76  9 67  0              176195.95466  176195.95201    0.00265    0.10000   0.00000  176195.95201    0.00265 0.2500
 2369:  76 11 66  1 76 10 67  0              176195.95466  176195.95201    0.00265    0.10000   0.00000  176195.95201    0.00265 0.2500
 2370:  29 23  6  0 28 22  7  1              176457.82119  176457.80701    0.01418    0.10000   0.00000  176457.80701    0.01418 0.5000
 2371:  29 23  7  0 28 22  6  1              176457.82119  176457.80701    0.01418    0.10000   0.00000  176457.80701    0.01418 0.5000
 2372:  29 23  6  1 28 22  7  0              176458.11875  176458.40513   -0.28638    0.10000   0.00000  176458.40513   -0.28638 0.5000
 2373:  29 23  7  1 28 22  6  0              176458.11875  176458.40513   -0.28638    0.10000   0.00000  176458.40513   -0.28638 0.5000
 2374:  75  9 66  0 75  8 67  1              176559.91956  176559.84006    0.07950    0.10000   0.00000  176559.84006    0.07950 0.2500
 2375:  75  9 66  0 75  9 67  1              176559.91956  176559.84006    0.07950    0.10000   0.00000  176559.84006    0.07950 0.2500
 2376:  75 10 66  0 75  8 67  1              176559.91956  176559.84006    0.07950    0.10000   0.00000  176559.84006    0.07950 0.2500
 2377:  75 10 66  0 75  9 67  1              176559.91956  176559.84006    0.07950    0.10000   0.00000  176559.84006    0.07950 0.2500
 2378:  75  9 66  1 75  8 67  0              176560.27499  176560.39577   -0.12078    0.10000   0.00000  176560.39577   -0.12078 0.2500
 2379:  75  9 66  1 75  9 67  0              176560.27499  176560.39577   -0.12078    0.10000   0.00000  176560.39577   -0.12078 0.2500
 2380:  75 10 66  1 75  8 67  0              176560.27499  176560.39577   -0.12078    0.10000   0.00000  176560.39577   -0.12078 0.2500
 2381:  75 10 66  1 75  9 67  0              176560.27499  176560.39577   -0.12078    0.10000   0.00000  176560.39577   -0.12078 0.2500
 2382:  52 24 28  0 51 25 27  1              176698.92112  176699.01461   -0.09349    0.10000   0.00000
 2383:  52 24 28  1 51 25 27  0              176699.42250  176699.56702   -0.14452    0.10000   0.00000
 2384:  59  6 53  0 58  6 52  1              176917.81664  176917.86752   -0.05089    0.10000   0.00000  176917.86752   -0.05089 0.2500
 2385:  59  6 53  0 58  7 52  1              176917.81664  176917.86752   -0.05089    0.10000   0.00000  176917.86752   -0.05089 0.2500
 2386:  59  7 53  0 58  6 52  1              176917.81664  176917.86752   -0.05089    0.10000   0.00000  176917.86752   -0.05089 0.2500
 2387:  59  7 53  0 58  7 52  1              176917.81664  176917.86752   -0.05089    0.10000   0.00000  176917.86752   -0.05089 0.2500
 2388:  59  6 53  1 58  6 52  0              176918.44617  176918.41676    0.02941    0.10000   0.00000  176918.41676    0.02941 0.2500
 2389:  59  6 53  1 58  7 52  0              176918.44617  176918.41676    0.02941    0.10000   0.00000  176918.41676    0.02941 0.2500
 2390:  59  7 53  1 58  6 52  0              176918.44617  176918.41676    0.02941    0.10000   0.00000  176918.41676    0.02941 0.2500
 2391:  59  7 53  1 58  7 52  0              176918.44617  176918.41676    0.02941    0.10000   0.00000  176918.41676    0.02941 0.2500
 2392:  60  5 55  1 59  6 54  0              176919.75464  176919.61984    0.13480    0.10000   0.00000  176919.74366    0.01098 0.1250
 2393:  60  6 55  1 59  5 54  0              176919.75464  176919.61984    0.13480    0.10000   0.00000  176919.74366    0.01098 0.1250
 2394:  60  6 55  1 59  6 54  0              176919.75464  176919.61984    0.13480    0.10000   0.00000  176919.74366    0.01098 0.1250
 2395:  60  5 55  1 59  5 54  0              176919.75464  176919.61984    0.13480    0.10000   0.00000  176919.74366    0.01098 0.1250
 2396:  58  7 51  0 57  7 50  1              176919.75464  176919.86748   -0.11284    0.10000   0.00000  176919.74366    0.01098 0.1250
 2397:  58  7 51  0 57  8 50  1              176919.75464  176919.86748   -0.11284    0.10000   0.00000  176919.74366    0.01098 0.1250
 2398:  58  8 51  0 57  7 50  1              176919.75464  176919.86748   -0.11284    0.10000   0.00000  176919.74366    0.01098 0.1250
 2399:  58  8 51  0 57  8 50  1              176919.75464  176919.86748   -0.11284    0.10000   0.00000  176919.74366    0.01098 0.1250
 2400:  58  7 51  1 57  7 50  0              176920.44683  176920.41675    0.03008    0.10000   0.00000  176920.41675    0.03008 0.2500
 2401:  58  7 51  1 57  8 50  0              176920.44683  176920.41675    0.03008    0.10000   0.00000  176920.41675    0.03008 0.2500
 2402:  58  8 51  1 57  7 50  0              176920.44683  176920.41675    0.03008    0.10000   0.00000  176920.41675    0.03008 0.2500
 2403:  58  8 51  1 57  8 50  0              176920.44683  176920.41675    0.03008    0.10000   0.00000  176920.41675    0.03008 0.2500
 2404:  61  4 57  0 60  4 56  1              176922.52074  176922.48984    0.03091    0.10000   0.00000  176922.48984    0.03091 0.2500
 2405:  61  4 57  0 60  5 56  1              176922.52074  176922.48984    0.03091    0.10000   0.00000  176922.48984    0.03091 0.2500
 2406:  61  5 57  0 60  4 56  1              176922.52074  176922.48984    0.03091    0.10000   0.00000  176922.48984    0.03091 0.2500
 2407:  61  5 57  0 60  5 56  1              176922.52074  176922.48984    0.03091    0.10000   0.00000  176922.48984    0.03091 0.2500
 2408:  61  4 57  1 60  4 56  0              176923.06074  176923.03996    0.02078    0.10000   0.00000  176923.03996    0.02078 0.2500
 2409:  61  4 57  1 60  5 56  0              176923.06074  176923.03996    0.02078    0.10000   0.00000  176923.03996    0.02078 0.2500
 2410:  61  5 57  1 60  4 56  0              176923.06074  176923.03996    0.02078    0.10000   0.00000  176923.03996    0.02078 0.2500
 2411:  61  5 57  1 60  5 56  0              176923.06074  176923.03996    0.02078    0.10000   0.00000  176923.03996    0.02078 0.2500
 2412:  57  8 49  0 56  8 48  1              176926.48856  176926.40604    0.08252    0.10000   0.00000  176926.40604    0.08252 0.2500
 2413:  57  8 49  0 56  9 48  1              176926.48856  176926.40604    0.08252    0.10000   0.00000  176926.40604    0.08252 0.2500
 2414:  57  9 49  0 56  8 48  1              176926.48856  176926.40604    0.08252    0.10000   0.00000  176926.40604    0.08252 0.2500
 2415:  57  9 49  0 56  9 48  1              176926.48856  176926.40604    0.08252    0.10000   0.00000  176926.40604    0.08252 0.2500
 2416:  57  8 49  1 56  8 48  0              176927.15744  176926.95564    0.20181    0.10000   0.00000  176927.17331   -0.01587 0.1250
 2417:  57  8 49  1 56  9 48  0              176927.15744  176926.95564    0.20181    0.10000   0.00000  176927.17331   -0.01587 0.1250
 2418:  57  9 49  1 56  8 48  0              176927.15744  176926.95564    0.20181    0.10000   0.00000  176927.17331   -0.01587 0.1250
 2419:  57  9 49  1 56  9 48  0              176927.15744  176926.95564    0.20181    0.10000   0.00000  176927.17331   -0.01587 0.1250
 2420:  62  3 59  0 61  3 58  1              176927.15744  176927.39098   -0.23354    0.10000   0.00000  176927.17331   -0.01587 0.1250
 2421:  62  3 59  0 61  4 58  1              176927.15744  176927.39098   -0.23354    0.10000   0.00000  176927.17331   -0.01587 0.1250
 2422:  62  4 59  0 61  3 58  1              176927.15744  176927.39098   -0.23354    0.10000   0.00000  176927.17331   -0.01587 0.1250
 2423:  62  4 59  0 61  4 58  1              176927.15744  176927.39098   -0.23354    0.10000   0.00000  176927.17331   -0.01587 0.1250
 2424:  62  3 59  1 61  3 58  0              176927.93081  176927.94211   -0.01130    0.10000   0.00000  176927.94211   -0.01130 0.2500
 2425:  62  3 59  1 61  4 58  0              176927.93081  176927.94211   -0.01130    0.10000   0.00000  176927.94211   -0.01130 0.2500
 2426:  62  4 59  1 61  3 58  0              176927.93081  176927.94211   -0.01130    0.10000   0.00000  176927.94211   -0.01130 0.2500
 2427:  62  4 59  1 61  4 58  0              176927.93081  176927.94211   -0.01130    0.10000   0.00000  176927.94211   -0.01130 0.2500
 2428:  63  2 61  0 62  2 60  1              176933.30700  176933.22150    0.08549    0.10000   0.00000  176933.22150    0.08549 0.2500
 2429:  63  2 61  0 62  3 60  1              176933.30700  176933.22150    0.08549    0.10000   0.00000  176933.22150    0.08549 0.2500
 2430:  63  3 61  0 62  2 60  1              176933.30700  176933.22150    0.08549    0.10000   0.00000  176933.22150    0.08549 0.2500
 2431:  63  3 61  0 62  3 60  1              176933.30700  176933.22150    0.08549    0.10000   0.00000  176933.22150    0.08549 0.2500
 2432:  56  9 47  0 55  9 46  1              176939.43464  176939.31448    0.12015    0.10000   0.00000  176939.31448    0.12015 0.2500
 2433:  56  9 47  0 55 10 46  1              176939.43464  176939.31448    0.12015    0.10000   0.00000  176939.31448    0.12015 0.2500
 2434:  56 10 47  0 55  9 46  1              176939.43464  176939.31448    0.12015    0.10000   0.00000  176939.31448    0.12015 0.2500
 2435:  56 10 47  0 55 10 46  1              176939.43464  176939.31448    0.12015    0.10000   0.00000  176939.31448    0.12015 0.2500
 2436:  56  9 47  1 55  9 46  0              176939.97145  176939.86465    0.10680    0.10000   0.00000  176939.86465    0.10680 0.2500
 2437:  56  9 47  1 55 10 46  0              176939.97145  176939.86465    0.10680    0.10000   0.00000  176939.86465    0.10680 0.2500
 2438:  56 10 47  1 55  9 46  0              176939.97145  176939.86465    0.10680    0.10000   0.00000  176939.86465    0.10680 0.2500
 2439:  56 10 47  1 55 10 46  0              176939.97145  176939.86465    0.10680    0.10000   0.00000  176939.86465    0.10680 0.2500
 2440:  64  1 63  0 63  1 62  1              176939.43464  176939.56378   -0.12914    0.10000   0.00000  176939.56378   -0.12914 0.2000
 2441:  64  1 63  0 63  1 62  1              176939.43464  176939.56378   -0.12914    0.10000   0.00000  176939.56378   -0.12914 0.2000
 2442:  64  1 63  0 63  2 62  1              176939.43464  176939.56378   -0.12914    0.10000   0.00000  176939.56378   -0.12914 0.2000
 2443:  64  2 63  0 63  1 62  1              176939.43464  176939.56378   -0.12914    0.10000   0.00000  176939.56378   -0.12914 0.2000
 2444:  64  2 63  0 63  2 62  1              176939.43464  176939.56378   -0.12914    0.10000   0.00000  176939.56378   -0.12914 0.2000
 2445:  64  1 63  1 63  1 62  0              176939.97145  176940.11819   -0.14674    0.10000   0.00000  176940.11819   -0.14674 0.2500
 2446:  64  1 63  1 63  2 62  0              176939.97145  176940.11819   -0.14674    0.10000   0.00000  176940.11819   -0.14674 0.2500
 2447:  64  2 63  1 63  1 62  0              176939.97145  176940.11819   -0.14674    0.10000   0.00000  176940.11819   -0.14674 0.2500
 2448:  64  2 63  1 63  2 62  0              176939.97145  176940.11819   -0.14674    0.10000   0.00000  176940.11819   -0.14674 0.2500
 2449:  54 11 43  0 53 11 42  1              176995.49506  176995.48793    0.00713    0.10000   0.00000  176995.48793    0.00713 0.2500
 2450:  54 11 43  0 53 12 42  1              176995.49506  176995.48793    0.00713    0.10000   0.00000  176995.48793    0.00713 0.2500
 2451:  54 12 43  0 53 11 42  1              176995.49506  176995.48793    0.00713    0.10000   0.00000  176995.48793    0.00713 0.2500
 2452:  54 12 43  0 53 12 42  1              176995.49506  176995.48793    0.00713    0.10000   0.00000  176995.48793    0.00713 0.2500
 2453:  54 11 43  1 53 11 42  0              176995.96289  176996.03986   -0.07698    0.10000   0.00000  176996.03986   -0.07698 0.2500
 2454:  54 11 43  1 53 12 42  0              176995.96289  176996.03986   -0.07698    0.10000   0.00000  176996.03986   -0.07698 0.2500
 2455:  54 12 43  1 53 11 42  0              176995.96289  176996.03986   -0.07698    0.10000   0.00000  176996.03986   -0.07698 0.2500
 2456:  54 12 43  1 53 12 42  0              176995.96289  176996.03986   -0.07698    0.10000   0.00000  176996.03986   -0.07698 0.2500
 2457:  53 12 41  0 52 12 40  1              177047.52115  177047.57666   -0.05550    0.10000   0.00000  177047.57666   -0.05550 0.2500
 2458:  53 12 41  0 52 13 40  1              177047.52115  177047.57666   -0.05550    0.10000   0.00000  177047.57666   -0.05550 0.2500
 2459:  53 13 41  0 52 12 40  1              177047.52115  177047.57666   -0.05550    0.10000   0.00000  177047.57666   -0.05550 0.2500
 2460:  53 13 41  0 52 13 40  1              177047.52115  177047.57666   -0.05550    0.10000   0.00000  177047.57666   -0.05550 0.2500
 2461:  53 12 41  1 52 12 40  0              177048.18463  177048.12973    0.05490    0.10000   0.00000  177048.12973    0.05490 0.2500
 2462:  53 12 41  1 52 13 40  0              177048.18463  177048.12973    0.05490    0.10000   0.00000  177048.12973    0.05490 0.2500
 2463:  53 13 41  1 52 12 40  0              177048.18463  177048.12973    0.05490    0.10000   0.00000  177048.12973    0.05490 0.2500
 2464:  53 13 41  1 52 13 40  0              177048.18463  177048.12973    0.05490    0.10000   0.00000  177048.12973    0.05490 0.2500
 2465:  30 22  9  0 29 21  8  1              177063.32711  177063.33613   -0.00903    0.10000   0.00000  177063.33643   -0.00932 0.5000
 2466:  30 22  8  0 29 21  9  1              177063.32711  177063.33672   -0.00962    0.10000   0.00000  177063.33643   -0.00932 0.5000
 2467:  30 22  9  1 29 21  8  0              177063.66583  177063.93198   -0.26615    0.10000   0.00000  177063.93227   -0.26645 0.5000
 2468:  30 22  8  1 29 21  9  0              177063.66583  177063.93257   -0.26674    0.10000   0.00000  177063.93227   -0.26645 0.5000
 2469:  52 13 39  0 51 14 38  1              177125.21250  177125.16787    0.04463    0.10000   0.00000  177125.16787    0.04463 0.2500
 2470:  52 13 39  0 51 13 38  1              177125.21250  177125.16787    0.04462    0.10000   0.00000  177125.16787    0.04463 0.2500
 2471:  52 14 39  0 51 13 38  1              177125.21250  177125.16788    0.04462    0.10000   0.00000  177125.16787    0.04463 0.2500
 2472:  52 14 39  0 51 14 38  1              177125.21250  177125.16787    0.04463    0.10000   0.00000  177125.16787    0.04463 0.2500
 2473:  52 13 39  1 51 13 38  0              177125.73799  177125.72222    0.01577    0.10000   0.00000  177125.72222    0.01577 0.2500
 2474:  52 13 39  1 51 14 38  0              177125.73799  177125.72222    0.01578    0.10000   0.00000  177125.72222    0.01577 0.2500
 2475:  52 14 39  1 51 13 38  0              177125.73799  177125.72222    0.01577    0.10000   0.00000  177125.72222    0.01577 0.2500
 2476:  52 14 39  1 51 14 38  0              177125.73799  177125.72222    0.01577    0.10000   0.00000  177125.72222    0.01577 0.2500
 2477:  51 14 37  0 50 15 36  1              177240.28024  177240.22573    0.05451    0.10000   0.00000  177240.22587    0.05437 0.2500
 2478:  51 15 37  0 50 15 36  1              177240.28024  177240.22580    0.05444    0.10000   0.00000  177240.22587    0.05437 0.2500
 2479:  51 14 37  0 50 14 36  1              177240.28024  177240.22595    0.05429    0.10000   0.00000  177240.22587    0.05437 0.2500
 2480:  51 15 37  0 50 14 36  1              177240.28024  177240.22601    0.05423    0.10000   0.00000  177240.22587    0.05437 0.2500
 2481:  51 14 37  1 50 15 36  0              177240.64720  177240.78146   -0.13425    0.10000   0.00000  177240.78160   -0.13439 0.2500
 2482:  51 15 37  1 50 15 36  0              177240.64720  177240.78153   -0.13432    0.10000   0.00000  177240.78160   -0.13439 0.2500
 2483:  51 14 37  1 50 14 36  0              177240.64720  177240.78167   -0.13447    0.10000   0.00000  177240.78160   -0.13439 0.2500
 2484:  51 15 37  1 50 14 36  0              177240.64720  177240.78174   -0.13453    0.10000   0.00000  177240.78160   -0.13439 0.2500
 2485:  50 15 35  0 49 16 34  1              177412.07435  177412.08249   -0.00815    0.10000   0.00000
 2486:  50 15 35  1 49 16 34  0              177412.62623  177412.63968   -0.01345    0.10000   0.00000
 2487:  31 21 11  0 30 20 10  1              177594.32486  177594.27688    0.04798    0.10000   0.00000
 2488:  31 21 11  1 30 20 10  0              177594.96694  177594.87040    0.09654    0.10000   0.00000
 2489:  31 21 10  0 30 20 11  1              177594.32486  177594.33976   -0.01490    0.10000   0.00000
 2490:  31 21 10  1 30 20 11  0              177594.96694  177594.93328    0.03366    0.10000   0.00000
 2491:  49 16 33  1 48 17 32  0              177674.51612  177674.46023    0.05589    0.10000   0.00000  177674.44947    0.06665 0.5000
 2492:  49 17 33  0 48 16 32  1              177674.51612  177674.43870    0.07742    0.10000   0.00000  177674.44947    0.06665 0.5000
 2493:  32 20 13  1 31 19 12  0              177985.11925  177985.11857    0.00068    0.10000   0.00000
 2494:  32 20 12  1 31 19 13  0              177988.98728  177988.99675   -0.00947    0.10000   0.00000
 2495:  48 17 31  0 47 18 30  1              178082.30041  178082.31934   -0.01893    0.10000   0.00000
 2496:  48 17 31  1 47 18 30  0              178083.15903  178082.87955    0.27948    0.10000   0.00000
 2497:  48 18 31  0 47 17 30  1              178098.29028  178098.36813   -0.07784    0.10000   0.00000
 2498:  48 18 31  1 47 17 30  0              178099.00944  178098.92833    0.08111    0.10000   0.00000
 2499:  33 19 14  0 32 18 15  1              178169.43074  178169.32035    0.11039    0.10000   0.00000
 2500:  27 26  1  0 26 25  2  1              178190.27402  178190.30850   -0.03448    0.10000   0.00000  178190.30850   -0.03448 0.5000
 2501:  27 26  2  0 26 25  1  1              178190.27402  178190.30850   -0.03448    0.10000   0.00000  178190.30850   -0.03448 0.5000
 2502:  27 26  1  1 26 25  2  0              178190.85846  178190.91164   -0.05319    0.10000   0.00000  178190.91164   -0.05319 0.5000
 2503:  27 26  2  1 26 25  1  0              178190.85846  178190.91164   -0.05319    0.10000   0.00000  178190.91164   -0.05319 0.5000
 2504:  84 61 23  1 84 60 24  0              178262.68426  178262.54238    0.14188    0.10000   0.00000  178262.54238    0.14188 0.5000
 2505:  84 61 24  1 84 60 25  0              178262.68426  178262.54238    0.14188    0.10000   0.00000  178262.54238    0.14188 0.5000
 2506:  69  3 66  0 69  2 67  1              178444.47022  178444.40933    0.06089    0.10000   0.00000  178444.40933    0.06089 0.5000
 2507:  69  4 66  0 69  3 67  1              178444.47022  178444.40933    0.06089    0.10000   0.00000  178444.40933    0.06089 0.5000
 2508:  69  3 66  1 69  2 67  0              178445.05059  178444.96511    0.08548    0.10000   0.00000  178444.96511    0.08548 0.5000
 2509:  69  4 66  1 69  3 67  0              178445.05059  178444.96511    0.08548    0.10000   0.00000  178444.96511    0.08548 0.5000
 2510:  78 11 67  0 78 10 68  1              178519.48796  178519.51395   -0.02598    0.10000   0.00000  178519.51395   -0.02598 0.2500
 2511:  78 11 67  0 78 11 68  1              178519.48796  178519.51395   -0.02598    0.10000   0.00000  178519.51395   -0.02598 0.2500
 2512:  78 12 67  0 78 10 68  1              178519.48796  178519.51395   -0.02598    0.10000   0.00000  178519.51395   -0.02598 0.2500
 2513:  78 12 67  0 78 11 68  1              178519.48796  178519.51395   -0.02598    0.10000   0.00000  178519.51395   -0.02598 0.2500
 2514:  78 11 67  1 78 10 68  0              178520.22140  178520.07431    0.14708    0.10000   0.00000  178520.07431    0.14708 0.2500
 2515:  78 11 67  1 78 11 68  0              178520.22140  178520.07431    0.14708    0.10000   0.00000  178520.07431    0.14708 0.2500
 2516:  78 12 67  1 78 10 68  0              178520.22140  178520.07431    0.14708    0.10000   0.00000  178520.07431    0.14708 0.2500
 2517:  78 12 67  1 78 11 68  0              178520.22140  178520.07431    0.14708    0.10000   0.00000  178520.07431    0.14708 0.2500
 2518:  85 17 68  1 85 16 69  0              178614.03060  178614.24038   -0.20978    0.10000   0.00000  178614.24038   -0.20978 0.2500
 2519:  85 17 68  1 85 17 69  0              178614.03060  178614.24038   -0.20978    0.10000   0.00000  178614.24038   -0.20978 0.2500
 2520:  85 18 68  1 85 16 69  0              178614.03060  178614.24038   -0.20978    0.10000   0.00000  178614.24038   -0.20978 0.2500
 2521:  85 18 68  1 85 17 69  0              178614.03060  178614.24038   -0.20978    0.10000   0.00000  178614.24038   -0.20978 0.2500
 2522:  28 25  3  0 27 24  4  1              178863.21148  178863.20611    0.00537    0.10000   0.00000  178863.20611    0.00537 0.5000
 2523:  28 25  4  0 27 24  3  1              178863.21148  178863.20611    0.00537    0.10000   0.00000  178863.20611    0.00537 0.5000
 2524:  28 25  3  1 27 24  4  0              178863.77519  178863.80702   -0.03183    0.10000   0.00000  178863.80702   -0.03183 0.5000
 2525:  28 25  4  1 27 24  3  0              178863.77519  178863.80702   -0.03183    0.10000   0.00000  178863.80702   -0.03183 0.5000
 2526:  34 18 16  1 33 17 17  0              178939.87869  178939.90620   -0.02751    0.10000   0.00000
 2527:  76  9 67  0 76  8 68  1              179260.00548  179260.07031   -0.06483    0.10000   0.00000  179260.07031   -0.06483 0.2500
 2528:  76  9 67  0 76  9 68  1              179260.00548  179260.07031   -0.06483    0.10000   0.00000  179260.07031   -0.06483 0.2500
 2529:  76 10 67  0 76  8 68  1              179260.00548  179260.07031   -0.06483    0.10000   0.00000  179260.07031   -0.06483 0.2500
 2530:  76 10 67  0 76  9 68  1              179260.00548  179260.07031   -0.06483    0.10000   0.00000  179260.07031   -0.06483 0.2500
 2531:  76  9 67  1 76  8 68  0              179260.59123  179260.62820   -0.03696    0.10000   0.00000  179260.62820   -0.03696 0.2500
 2532:  76  9 67  1 76  9 68  0              179260.59123  179260.62820   -0.03696    0.10000   0.00000  179260.62820   -0.03696 0.2500
 2533:  76 10 67  1 76  8 68  0              179260.59123  179260.62820   -0.03696    0.10000   0.00000  179260.62820   -0.03696 0.2500
 2534:  76 10 67  1 76  9 68  0              179260.59123  179260.62820   -0.03696    0.10000   0.00000  179260.62820   -0.03696 0.2500
 2535:  81 61 20  0 81 60 21  1              179321.55687  179321.65656   -0.09969    0.10000   0.00000  179321.65656   -0.09969 0.5000
 2536:  81 61 21  0 81 60 22  1              179321.55687  179321.65656   -0.09969    0.10000   0.00000  179321.65656   -0.09969 0.5000
 2537:  81 61 20  1 81 60 21  0              179322.23116  179322.35701   -0.12585    0.10000   0.00000  179322.35701   -0.12585 0.5000
 2538:  81 61 21  1 81 60 22  0              179322.23116  179322.35701   -0.12585    0.10000   0.00000  179322.35701   -0.12585 0.5000
 2539:  68 60  8  0 68 59  9  1              179415.91902  179416.10323   -0.18421    0.10000   0.00000  179416.10323   -0.18421 0.5000
 2540:  68 60  9  0 68 59 10  1              179415.91902  179416.10323   -0.18421    0.10000   0.00000  179416.10323   -0.18421 0.5000
 2541:  68 60  8  1 68 59  9  0              179416.57136  179416.76401   -0.19265    0.10000   0.00000  179416.76401   -0.19265 0.5000
 2542:  68 60  9  1 68 59 10  0              179416.57136  179416.76401   -0.19265    0.10000   0.00000  179416.76401   -0.19265 0.5000
 2543:  29 24  6  0 28 23  5  1              179522.54440  179522.49611    0.04830    0.10000   0.00000  179522.49611    0.04830 0.5000
 2544:  29 24  5  0 28 23  6  1              179522.54440  179522.49611    0.04830    0.10000   0.00000  179522.49611    0.04830 0.5000
 2545:  29 24  6  1 28 23  5  0              179523.02741  179523.09476   -0.06735    0.10000   0.00000  179523.09476   -0.06735 0.5000
 2546:  29 24  5  1 28 23  6  0              179523.02741  179523.09476   -0.06735    0.10000   0.00000  179523.09476   -0.06735 0.5000
 2547:  60  6 54  0 59  6 53  1              179618.08937  179617.98035    0.10901    0.10000   0.00000  179617.98035    0.10901 0.2500
 2548:  60  6 54  0 59  7 53  1              179618.08937  179617.98035    0.10901    0.10000   0.00000  179617.98035    0.10901 0.2500
 2549:  60  7 54  0 59  6 53  1              179618.08937  179617.98035    0.10901    0.10000   0.00000  179617.98035    0.10901 0.2500
 2550:  60  7 54  0 59  7 53  1              179618.08937  179617.98035    0.10901    0.10000   0.00000  179617.98035    0.10901 0.2500
 2551:  61  5 56  0 60  5 55  1              179619.59552  179619.44465    0.15087    0.10000   0.00000  179619.50786    0.08766 0.1111
 2552:  61  5 56  0 60  6 55  1              179619.59552  179619.44465    0.15087    0.10000   0.00000  179619.50786    0.08766 0.1111
 2553:  61  6 56  0 60  5 55  1              179619.59552  179619.44465    0.15087    0.10000   0.00000  179619.50786    0.08766 0.1111
 2554:  61  6 56  0 60  6 55  1              179619.59552  179619.44465    0.15087    0.10000   0.00000  179619.50786    0.08766 0.1111
 2555:  59  7 52  0 58  8 51  1              179619.59552  179619.55844    0.03708    0.10000   0.00000  179619.50786    0.08766 0.1111
 2556:  59  8 52  0 58  7 51  1              179619.59552  179619.55844    0.03708    0.10000   0.00000  179619.50786    0.08766 0.1111
 2557:  59  8 52  0 58  8 51  1              179619.59552  179619.55844    0.03708    0.10000   0.00000  179619.50786    0.08766 0.1111
 2558:  59  7 52  0 58  7 51  1              179619.59552  179619.55844    0.03708    0.10000   0.00000  179619.50786    0.08766 0.1111
 2559:  59  7 52  0 58  8 51  1              179619.59552  179619.55844    0.03708    0.10000   0.00000  179619.50786    0.08766 0.1111
 2560:  62  4 58  0 61  4 57  1              179623.00567  179623.02025   -0.01457    0.10000   0.00000  179623.02025   -0.01457 0.2500
 2561:  62  4 58  0 61  5 57  1              179623.00567  179623.02025   -0.01457    0.10000   0.00000  179623.02025   -0.01457 0.2500
 2562:  62  5 58  0 61  4 57  1              179623.00567  179623.02025   -0.01457    0.10000   0.00000  179623.02025   -0.01457 0.2500
 2563:  62  5 58  0 61  5 57  1              179623.00567  179623.02025   -0.01457    0.10000   0.00000  179623.02025   -0.01457 0.2500
 2564:  62  4 58  1 61  4 57  0              179623.55846  179623.57013   -0.01167    0.10000   0.00000  179623.57013   -0.01167 0.2500
 2565:  62  4 58  1 61  5 57  0              179623.55846  179623.57013   -0.01167    0.10000   0.00000  179623.57013   -0.01167 0.2500
 2566:  62  5 58  1 61  4 57  0              179623.55846  179623.57013   -0.01167    0.10000   0.00000  179623.57013   -0.01167 0.2500
 2567:  62  5 58  1 61  5 57  0              179623.55846  179623.57013   -0.01167    0.10000   0.00000  179623.57013   -0.01167 0.2500
 2568:  58  9 50  0 57  8 49  1              179625.51776  179625.43297    0.08479    0.10000   0.00000  179625.43297    0.08479 0.2500
 2569:  58  9 50  0 57  9 49  1              179625.51776  179625.43297    0.08479    0.10000   0.00000  179625.43297    0.08479 0.2500
 2570:  58  8 50  0 57  8 49  1              179625.51776  179625.43297    0.08479    0.10000   0.00000  179625.43297    0.08479 0.2500
 2571:  58  8 50  0 57  9 49  1              179625.51776  179625.43297    0.08479    0.10000   0.00000  179625.43297    0.08479 0.2500
 2572:  63  3 60  0 62  3 59  1              179628.22222  179628.00943    0.21279    0.10000   0.00000  179628.00943    0.21279 0.2500
 2573:  63  3 60  0 62  4 59  1              179628.22222  179628.00943    0.21279    0.10000   0.00000  179628.00943    0.21279 0.2500
 2574:  63  4 60  0 62  3 59  1              179628.22222  179628.00943    0.21279    0.10000   0.00000  179628.00943    0.21279 0.2500
 2575:  63  4 60  0 62  4 59  1              179628.22222  179628.00943    0.21279    0.10000   0.00000  179628.00943    0.21279 0.2500
 2576:  63  3 60  1 62  3 59  0              179628.56836  179628.56052    0.00784    0.10000   0.00000  179628.56052    0.00784 0.2500
 2577:  63  3 60  1 62  4 59  0              179628.56836  179628.56052    0.00784    0.10000   0.00000  179628.56052    0.00784 0.2500
 2578:  63  4 60  1 62  3 59  0              179628.56836  179628.56052    0.00784    0.10000   0.00000  179628.56052    0.00784 0.2500
 2579:  63  4 60  1 62  4 59  0              179628.56836  179628.56052    0.00784    0.10000   0.00000  179628.56052    0.00784 0.2500
 2580:  64  2 62  0 63  2 61  1              179633.90111  179633.88533    0.01578    0.10000   0.00000  179633.88533    0.01578 0.2500
 2581:  64  2 62  0 63  3 61  1              179633.90111  179633.88533    0.01578    0.10000   0.00000  179633.88533    0.01578 0.2500
 2582:  64  3 62  0 63  2 61  1              179633.90111  179633.88533    0.01578    0.10000   0.00000  179633.88533    0.01578 0.2500
 2583:  64  3 62  0 63  3 61  1              179633.90111  179633.88533    0.01578    0.10000   0.00000  179633.88533    0.01578 0.2500
 2584:  64  2 62  1 63  3 61  0              179634.43969  179634.43805    0.00163    0.10000   0.00000  179634.43805    0.00163 0.2500
 2585:  64  3 62  1 63  2 61  0              179634.43969  179634.43805    0.00163    0.10000   0.00000  179634.43805    0.00163 0.2500
 2586:  64  3 62  1 63  3 61  0              179634.43969  179634.43805    0.00163    0.10000   0.00000  179634.43805    0.00163 0.2500
 2587:  64  2 62  1 63  2 61  0              179634.43969  179634.43805    0.00163    0.10000   0.00000  179634.43805    0.00163 0.2500
 2588:  57  9 48  0 56 10 47  1              179637.34673  179637.31228    0.03445    0.10000   0.00000  179637.31228    0.03445 0.2500
 2589:  57 10 48  0 56  9 47  1              179637.34673  179637.31228    0.03445    0.10000   0.00000  179637.31228    0.03445 0.2500
 2590:  57 10 48  0 56 10 47  1              179637.34673  179637.31228    0.03445    0.10000   0.00000  179637.31228    0.03445 0.2500
 2591:  57  9 48  0 56  9 47  1              179637.34673  179637.31228    0.03445    0.10000   0.00000  179637.31228    0.03445 0.2500
 2592:  57  9 48  1 56  9 47  0              179637.79714  179637.86143   -0.06429    0.10000   0.00000  179637.86143   -0.06429 0.2500
 2593:  57  9 48  1 56 10 47  0              179637.79714  179637.86143   -0.06429    0.10000   0.00000  179637.86143   -0.06429 0.2500
 2594:  57 10 48  1 56  9 47  0              179637.79714  179637.86143   -0.06429    0.10000   0.00000  179637.86143   -0.06429 0.2500
 2595:  57 10 48  1 56 10 47  0              179637.79714  179637.86143   -0.06429    0.10000   0.00000  179637.86143   -0.06429 0.2500
 2596:  65  1 64  0 64  1 63  1              179640.37442  179640.24765    0.12677    0.10000   0.00000  179640.24765    0.12677 0.2500
 2597:  65  1 64  0 64  2 63  1              179640.37442  179640.24765    0.12677    0.10000   0.00000  179640.24765    0.12677 0.2500
 2598:  65  2 64  0 64  1 63  1              179640.37442  179640.24765    0.12677    0.10000   0.00000  179640.24765    0.12677 0.2500
 2599:  65  2 64  0 64  2 63  1              179640.37442  179640.24765    0.12677    0.10000   0.00000  179640.24765    0.12677 0.2500
 2600:  65  1 64  1 64  1 63  0              179640.79394  179640.80248   -0.00854    0.10000   0.00000  179640.80248   -0.00854 0.2500
 2601:  65  1 64  1 64  2 63  0              179640.79394  179640.80248   -0.00854    0.10000   0.00000  179640.80248   -0.00854 0.2500
 2602:  65  2 64  1 64  1 63  0              179640.79394  179640.80248   -0.00854    0.10000   0.00000  179640.80248   -0.00854 0.2500
 2603:  65  2 64  1 64  2 63  0              179640.79394  179640.80248   -0.00854    0.10000   0.00000  179640.80248   -0.00854 0.2500
 2604:  55 11 44  0 54 11 43  1              179689.44771  179689.47596   -0.02825    0.10000   0.00000  179689.47596   -0.02825 0.2500
 2605:  55 11 44  0 54 12 43  1              179689.44771  179689.47596   -0.02825    0.10000   0.00000  179689.47596   -0.02825 0.2500
 2606:  55 12 44  0 54 11 43  1              179689.44771  179689.47596   -0.02825    0.10000   0.00000  179689.47596   -0.02825 0.2500
 2607:  55 12 44  0 54 12 43  1              179689.44771  179689.47596   -0.02825    0.10000   0.00000  179689.47596   -0.02825 0.2500
 2608:  55 12 44  1 54 11 43  0              179690.12545  179690.02666    0.09879    0.10000   0.00000  179690.02666    0.09879 0.2500
 2609:  55 12 44  1 54 12 43  0              179690.12545  179690.02666    0.09879    0.10000   0.00000  179690.02666    0.09879 0.2500
 2610:  55 11 44  1 54 11 43  0              179690.12545  179690.02666    0.09879    0.10000   0.00000  179690.02666    0.09879 0.2500
 2611:  55 11 44  1 54 12 43  0              179690.12545  179690.02666    0.09879    0.10000   0.00000  179690.02666    0.09879 0.2500
 2612:  54 12 42  1 53 13 41  0              179738.40924  179738.37397    0.03527    0.10000   0.00000  179738.37397    0.03527 0.2500
 2613:  54 13 42  1 53 12 41  0              179738.40924  179738.37397    0.03527    0.10000   0.00000  179738.37397    0.03527 0.2500
 2614:  54 13 42  1 53 13 41  0              179738.40924  179738.37397    0.03527    0.10000   0.00000  179738.37397    0.03527 0.2500
 2615:  54 12 42  1 53 12 41  0              179738.40924  179738.37397    0.03527    0.10000   0.00000  179738.37397    0.03527 0.2500
 2616:  52 14 38  0 51 14 37  1              179915.34081  179915.35931   -0.01850    0.10000   0.00000  179915.35928   -0.01847 0.2500
 2617:  52 14 38  0 51 15 37  1              179915.34081  179915.35924   -0.01843    0.10000   0.00000  179915.35928   -0.01847 0.2500
 2618:  52 15 38  0 51 15 37  1              179915.34081  179915.35926   -0.01845    0.10000   0.00000  179915.35928   -0.01847 0.2500
 2619:  52 15 38  0 51 14 37  1              179915.34081  179915.35933   -0.01852    0.10000   0.00000  179915.35928   -0.01847 0.2500
 2620:  52 14 38  1 51 15 37  0              179915.82540  179915.91350   -0.08810    0.10000   0.00000  179915.91354   -0.08814 0.2500
 2621:  52 15 38  1 51 15 37  0              179915.82540  179915.91352   -0.08812    0.10000   0.00000  179915.91354   -0.08814 0.2500
 2622:  52 15 38  1 51 14 37  0              179915.82540  179915.91358   -0.08819    0.10000   0.00000  179915.91354   -0.08814 0.2500
 2623:  52 14 38  1 51 14 37  0              179915.82540  179915.91356   -0.08817    0.10000   0.00000  179915.91354   -0.08814 0.2500
 2624:  74  7 67  1 74  6 68  0              179941.17184  179941.22338   -0.05154    0.10000   0.00000  179941.22338   -0.05154 0.2500
 2625:  74  7 67  1 74  7 68  0              179941.17184  179941.22338   -0.05154    0.10000   0.00000  179941.22338   -0.05154 0.2500
 2626:  74  8 67  1 74  6 68  0              179941.17184  179941.22338   -0.05154    0.10000   0.00000  179941.22338   -0.05154 0.2500
 2627:  74  8 67  1 74  7 68  0              179941.17184  179941.22338   -0.05154    0.10000   0.00000  179941.22338   -0.05154 0.2500
 2628:  51 15 36  1 50 16 35  0              180072.42189  180072.56136   -0.13947    0.10000   0.00000  180072.56358   -0.14169 0.2500
 2629:  51 16 36  1 50 16 35  0              180072.42189  180072.56244   -0.14054    0.10000   0.00000  180072.56358   -0.14169 0.2500
 2630:  51 15 36  1 50 15 35  0              180072.42189  180072.56473   -0.14284    0.10000   0.00000  180072.56358   -0.14169 0.2500
 2631:  51 16 36  1 50 15 35  0              180072.42189  180072.56580   -0.14391    0.10000   0.00000  180072.56358   -0.14169 0.2500
 2632:  30 23  7  0 29 22  8  1              180153.90956  180153.99039   -0.08083    0.10000   0.00000  180153.99038   -0.08082 0.2500
 2633:  30 23  8  0 29 22  7  1              180153.90956  180153.99037   -0.08081    0.10000   0.00000  180153.99038   -0.08082 0.2500
 2634:  30 23  7  0 29 22  8  1              180153.90956  180153.99039   -0.08083    0.10000   0.00000  180153.99038   -0.08082 0.2500
 2635:  30 23  8  0 29 22  7  1              180153.90956  180153.99037   -0.08081    0.10000   0.00000  180153.99038   -0.08082 0.2500
 2636:  30 23  7  1 29 22  8  0              180154.49326  180154.58675   -0.09349    0.10000   0.00000  180154.58674   -0.09348 0.2500
 2637:  30 23  8  1 29 22  7  0              180154.49326  180154.58673   -0.09347    0.10000   0.00000  180154.58674   -0.09348 0.2500
 2638:  30 23  7  1 29 22  8  0              180154.49326  180154.58675   -0.09349    0.10000   0.00000  180154.58674   -0.09348 0.2500
 2639:  30 23  8  1 29 22  7  0              180154.49326  180154.58673   -0.09347    0.10000   0.00000  180154.58674   -0.09348 0.2500
 2640:  50 16 34  1 49 17 33  0              180308.36921  180308.35881    0.01039    0.10000   0.00000  180308.45084   -0.08163 0.2500
 2641:  50 17 34  1 49 17 33  0              180308.36921  180308.40534   -0.03613    0.10000   0.00000  180308.45084   -0.08163 0.2500
 2642:  50 16 34  1 49 16 33  0              180308.36921  180308.49633   -0.12713    0.10000   0.00000  180308.45084   -0.08163 0.2500
 2643:  50 17 34  1 49 16 33  0              180308.36921  180308.54286   -0.17365    0.10000   0.00000  180308.45084   -0.08163 0.2500
 2644:  81 13 68  0 81 12 69  1              180423.57790  180423.62104   -0.04314    0.10000   0.00000  180423.62104   -0.04314 0.2500
 2645:  81 13 68  0 81 13 69  1              180423.57790  180423.62104   -0.04314    0.10000   0.00000  180423.62104   -0.04314 0.2500
 2646:  81 14 68  0 81 12 69  1              180423.57790  180423.62104   -0.04314    0.10000   0.00000  180423.62104   -0.04314 0.2500
 2647:  81 14 68  0 81 13 69  1              180423.57790  180423.62104   -0.04314    0.10000   0.00000  180423.62104   -0.04314 0.2500
 2648:  81 13 68  1 81 12 69  0              180424.02425  180424.18833   -0.16409    0.10000   0.00000
 2649:  49 17 32  0 48 18 31  1              180672.16673  180672.22530   -0.05857    0.10000   0.00000
 2650:  49 18 32  0 48 17 31  1              180678.15662  180678.14265    0.01397    0.10000   0.00000
 2651:  49 18 32  1 48 17 31  0              180678.73705  180678.70125    0.03580    0.10000   0.00000
 2652:  31 22 10  0 30 21  9  1              180733.81736  180733.88713   -0.06977    0.10000   0.00000  180733.88870   -0.07134 0.5000
 2653:  31 22  9  0 30 21 10  1              180733.81736  180733.89027   -0.07291    0.10000   0.00000  180733.88870   -0.07134 0.5000
 2654:  31 22 10  1 30 21  9  0              180734.47537  180734.48115   -0.00578    0.10000   0.00000  180734.48272   -0.00735 0.5000
 2655:  31 22  9  1 30 21 10  0              180734.47537  180734.48429   -0.00892    0.10000   0.00000  180734.48272   -0.00735 0.5000
 2656:  32 21 12  0 31 20 11  1              181220.13843  181219.95118    0.18725    0.10000   0.00000  181220.08518    0.05325 0.5000
 2657:  32 21 11  0 31 20 12  1              181220.13843  181220.21918   -0.08075    0.10000   0.00000  181220.08518    0.05325 0.5000
 2658:  79 11 68  0 79 10 69  1              181223.42441  181223.44382   -0.01941    0.10000   0.00000  181223.44382   -0.01941 0.2500
 2659:  79 11 68  0 79 11 69  1              181223.42441  181223.44382   -0.01941    0.10000   0.00000  181223.44382   -0.01941 0.2500
 2660:  79 12 68  0 79 10 69  1              181223.42441  181223.44382   -0.01941    0.10000   0.00000  181223.44382   -0.01941 0.2500
 2661:  79 12 68  0 79 11 69  1              181223.42441  181223.44382   -0.01941    0.10000   0.00000  181223.44382   -0.01941 0.2500
 2662:  79 11 68  1 79 10 69  0              181223.99229  181224.00698   -0.01469    0.10000   0.00000  181224.00698   -0.01469 0.2500
 2663:  79 11 68  1 79 11 69  0              181223.99229  181224.00698   -0.01469    0.10000   0.00000  181224.00698   -0.01469 0.2500
 2664:  79 12 68  1 79 10 69  0              181223.99229  181224.00698   -0.01469    0.10000   0.00000  181224.00698   -0.01469 0.2500
 2665:  79 12 68  1 79 11 69  0              181223.99229  181224.00698   -0.01469    0.10000   0.00000  181224.00698   -0.01469 0.2500
 2666:  27 27  0  0 26 26  1  1              181234.13499  181234.13206    0.00293    0.10000   0.00000  181234.13206    0.00293 0.2500
 2667:  27 27  1  0 26 26  0  1              181234.13499  181234.13206    0.00293    0.10000   0.00000  181234.13206    0.00293 0.2500
 2668:  27 27  0  0 26 26  1  1              181234.13499  181234.13206    0.00293    0.10000   0.00000  181234.13206    0.00293 0.2500
 2669:  27 27  1  0 26 26  0  1              181234.13499  181234.13206    0.00293    0.10000   0.00000  181234.13206    0.00293 0.2500
 2670:  27 27  0  1 26 26  1  0              181234.67098  181234.73583   -0.06485    0.10000   0.00000  181234.73583   -0.06485 0.2500
 2671:  27 27  1  1 26 26  0  0              181234.67098  181234.73583   -0.06485    0.10000   0.00000  181234.73583   -0.06485 0.2500
 2672:  27 27  0  1 26 26  1  0              181234.67098  181234.73583   -0.06485    0.10000   0.00000  181234.73583   -0.06485 0.2500
 2673:  27 27  1  1 26 26  0  0              181234.67098  181234.73583   -0.06485    0.10000   0.00000  181234.73583   -0.06485 0.2500
 2674:  34 19 16  1 33 18 15  0              181269.64662  181269.76094   -0.11432    0.10000   0.00000
 2675:  47 19 28  0 46 20 27  1              181275.42069  181275.36955    0.05114    0.10000   0.00000
 2676:  74 61 13  0 74 60 14  1              181335.48917  181335.52454   -0.03537    0.10000   0.00000  181335.52454   -0.03537 0.5000
 2677:  74 61 14  0 74 60 15  1              181335.48917  181335.52454   -0.03537    0.10000   0.00000  181335.52454   -0.03537 0.5000
 2678:  48 19 30  0 47 18 29  1              181355.85647  181355.84871    0.00776    0.10000   0.00000
 2679:  92 22 70  0 92 21 71  1              181398.23972  181398.26438   -0.02466    0.10000   0.00000  181398.26438   -0.02466 0.2500
 2680:  92 22 70  0 92 22 71  1              181398.23972  181398.26438   -0.02466    0.10000   0.00000  181398.26438   -0.02466 0.2500
 2681:  92 23 70  0 92 21 71  1              181398.23972  181398.26438   -0.02466    0.10000   0.00000  181398.26438   -0.02466 0.2500
 2682:  92 23 70  0 92 22 71  1              181398.23972  181398.26438   -0.02466    0.10000   0.00000  181398.26438   -0.02466 0.2500
 2683:  33 20 14  1 32 19 13  0              181524.05029  181524.33072   -0.28044    0.10000   0.00000  181524.03612    0.01417 0.5000
 2684:  33 20 14  0 32 19 13  1              181524.05029  181523.74151    0.30877    0.10000   0.00000  181524.03612    0.01417 0.5000
 2685:  33 20 14  1 32 19 13  0              181524.32739  181524.33072   -0.00333    0.10000   0.00000
 2686:  33 20 13  0 32 19 14  1              181537.31842  181537.28663    0.03179    0.10000   0.00000
 2687:  33 20 13  1 32 19 14  0              181537.85494  181537.87584   -0.02090    0.10000   0.00000
 2688:  78 10 68  1 78  9 69  0              181599.91080  181599.88578    0.02502    0.10000   0.00000  181599.88578    0.02502 0.2500
 2689:  78 10 68  1 78 10 69  0              181599.91080  181599.88578    0.02502    0.10000   0.00000  181599.88578    0.02502 0.2500
 2690:  78 11 68  1 78  9 69  0              181599.91080  181599.88578    0.02502    0.10000   0.00000  181599.88578    0.02502 0.2500
 2691:  78 11 68  1 78 10 69  0              181599.91080  181599.88578    0.02502    0.10000   0.00000  181599.88578    0.02502 0.2500
 2692:  34 19 15  0 33 18 16  1              181673.06776  181673.21181   -0.14405    0.10000   0.00000
 2693:  85 16 69  1 85 15 70  0              181814.10830  181813.89746    0.21084    0.10000   0.00000  181813.89746    0.21084 0.2500
 2694:  85 16 69  1 85 16 70  0              181814.10830  181813.89746    0.21084    0.10000   0.00000  181813.89746    0.21084 0.2500
 2695:  85 17 69  1 85 15 70  0              181814.10830  181813.89746    0.21084    0.10000   0.00000  181813.89746    0.21084 0.2500
 2696:  85 17 69  1 85 16 70  0              181814.10830  181813.89746    0.21084    0.10000   0.00000  181813.89746    0.21084 0.2500
 2697:  28 26  3  1 27 25  2  0              181911.05100  181911.14692   -0.09593    0.10000   0.00000  181911.14692   -0.09593 0.5000
 2698:  28 26  2  1 27 25  3  0              181911.05100  181911.14692   -0.09593    0.10000   0.00000  181911.14692   -0.09593 0.5000
 2699:  77  9 68  1 77  8 69  0              181960.43257  181960.52176   -0.08919    0.10000   0.00000  181960.52176   -0.08919 0.2500
 2700:  77  9 68  1 77  9 69  0              181960.43257  181960.52176   -0.08919    0.10000   0.00000  181960.52176   -0.08919 0.2500
 2701:  77 10 68  1 77  8 69  0              181960.43257  181960.52176   -0.08919    0.10000   0.00000  181960.52176   -0.08919 0.2500
 2702:  77 10 68  1 77  9 69  0              181960.43257  181960.52176   -0.08919    0.10000   0.00000  181960.52176   -0.08919 0.2500
 2703:  40 19 22  0 39 18 21  1              182039.28585  182039.17949    0.10636    0.10000   0.00000
 2704:  96 25 71  1 96 24 72  0              182301.08649  182301.18329   -0.09680    0.10000   0.00000  182301.18329   -0.09680 0.5000
 2705:  96 26 71  1 96 25 72  0              182301.08649  182301.18329   -0.09680    0.10000   0.00000  182301.18329   -0.09680 0.5000
 2706:  76  8 68  0 76  7 69  1              182305.90885  182305.90515    0.00369    0.10000   0.00000  182305.90515    0.00369 0.2500
 2707:  76  8 68  0 76  8 69  1              182305.90885  182305.90515    0.00369    0.10000   0.00000  182305.90515    0.00369 0.2500
 2708:  76  9 68  0 76  7 69  1              182305.90885  182305.90515    0.00369    0.10000   0.00000  182305.90515    0.00369 0.2500
 2709:  76  9 68  0 76  8 69  1              182305.90885  182305.90515    0.00369    0.10000   0.00000  182305.90515    0.00369 0.2500
 2710:  61  6 55  1 60  6 54  0              182318.36320  182318.63390   -0.27070    0.10000   0.00000  182318.63390   -0.27070 0.2500
 2711:  61  6 55  1 60  7 54  0              182318.36320  182318.63390   -0.27070    0.10000   0.00000  182318.63390   -0.27070 0.2500
 2712:  61  7 55  1 60  6 54  0              182318.36320  182318.63390   -0.27070    0.10000   0.00000  182318.63390   -0.27070 0.2500
 2713:  61  7 55  1 60  7 54  0              182318.36320  182318.63390   -0.27070    0.10000   0.00000  182318.63390   -0.27070 0.2500
 2714:  60  7 53  1 59  7 52  0              182319.76146  182319.81568   -0.05423    0.10000   0.00000  182319.80614   -0.04468 0.1250
 2715:  60  7 53  1 59  8 52  0              182319.76146  182319.81568   -0.05423    0.10000   0.00000  182319.80614   -0.04468 0.1250
 2716:  60  8 53  1 59  7 52  0              182319.76146  182319.81568   -0.05423    0.10000   0.00000  182319.80614   -0.04468 0.1250
 2717:  60  8 53  1 59  8 52  0              182319.76146  182319.81568   -0.05423    0.10000   0.00000  182319.80614   -0.04468 0.1250
 2718:  62  5 57  0 61  6 56  1              182319.76146  182319.79660   -0.03514    0.10000   0.00000  182319.80614   -0.04468 0.1250
 2719:  62  6 57  0 61  5 56  1              182319.76146  182319.79660   -0.03514    0.10000   0.00000  182319.80614   -0.04468 0.1250
 2720:  62  6 57  0 61  6 56  1              182319.76146  182319.79660   -0.03514    0.10000   0.00000  182319.80614   -0.04468 0.1250
 2721:  62  5 57  0 61  5 56  1              182319.76146  182319.79660   -0.03514    0.10000   0.00000  182319.80614   -0.04468 0.1250
 2722:  62  5 57  1 61  5 56  0              182320.33391  182320.34539   -0.01148    0.10000   0.00000  182320.34539   -0.01148 0.2500
 2723:  62  5 57  1 61  6 56  0              182320.33391  182320.34539   -0.01148    0.10000   0.00000  182320.34539   -0.01148 0.2500
 2724:  62  6 57  1 61  5 56  0              182320.33391  182320.34539   -0.01148    0.10000   0.00000  182320.34539   -0.01148 0.2500
 2725:  62  6 57  1 61  6 56  0              182320.33391  182320.34539   -0.01148    0.10000   0.00000  182320.34539   -0.01148 0.2500
 2726:  63  4 59  0 62  5 58  1              182323.54521  182323.52006    0.02515    0.10000   0.00000  182323.52006    0.02515 0.2500
 2727:  63  5 59  0 62  4 58  1              182323.54521  182323.52006    0.02515    0.10000   0.00000  182323.52006    0.02515 0.2500
 2728:  63  5 59  0 62  5 58  1              182323.54521  182323.52006    0.02515    0.10000   0.00000  182323.52006    0.02515 0.2500
 2729:  63  4 59  0 62  4 58  1              182323.54521  182323.52006    0.02515    0.10000   0.00000  182323.52006    0.02515 0.2500
 2730:  63  4 59  1 62  4 58  0              182324.32064  182324.06986    0.25078    0.10000   0.00000  182324.29593    0.02471 0.1250
 2731:  63  4 59  1 62  5 58  0              182324.32064  182324.06986    0.25078    0.10000   0.00000  182324.29593    0.02471 0.1250
 2732:  63  5 59  1 62  4 58  0              182324.32064  182324.06986    0.25078    0.10000   0.00000  182324.29593    0.02471 0.1250
 2733:  63  5 59  1 62  5 58  0              182324.32064  182324.06986    0.25078    0.10000   0.00000  182324.29593    0.02471 0.1250
 2734:  59  8 51  0 58  9 50  1              182324.32064  182324.52200   -0.20136    0.10000   0.00000  182324.29593    0.02471 0.1250
 2735:  59  9 51  0 58  8 50  1              182324.32064  182324.52200   -0.20136    0.10000   0.00000  182324.29593    0.02471 0.1250
 2736:  59  9 51  0 58  9 50  1              182324.32064  182324.52200   -0.20136    0.10000   0.00000  182324.29593    0.02471 0.1250
 2737:  59  8 51  0 58  8 50  1              182324.32064  182324.52200   -0.20136    0.10000   0.00000  182324.29593    0.02471 0.1250
 2738:  59  8 51  1 58  8 50  0              182325.02212  182325.06993   -0.04780    0.10000   0.00000  182325.06993   -0.04780 0.2500
 2739:  59  8 51  1 58  9 50  0              182325.02212  182325.06993   -0.04780    0.10000   0.00000  182325.06993   -0.04780 0.2500
 2740:  59  9 51  1 58  8 50  0              182325.02212  182325.06993   -0.04780    0.10000   0.00000  182325.06993   -0.04780 0.2500
 2741:  59  9 51  1 58  9 50  0              182325.02212  182325.06993   -0.04780    0.10000   0.00000  182325.06993   -0.04780 0.2500
 2742:  64  3 61  0 63  3 60  1              182328.64845  182328.59302    0.05542    0.10000   0.00000  182328.59302    0.05542 0.2500
 2743:  64  3 61  0 63  4 60  1              182328.64845  182328.59302    0.05542    0.10000   0.00000  182328.59302    0.05542 0.2500
 2744:  64  4 61  0 63  3 60  1              182328.64845  182328.59302    0.05542    0.10000   0.00000  182328.59302    0.05542 0.2500
 2745:  64  4 61  0 63  4 60  1              182328.64845  182328.59302    0.05542    0.10000   0.00000  182328.59302    0.05542 0.2500
 2746:  64  3 61  1 63  4 60  0              182328.93736  182329.14422   -0.20686    0.10000   0.00000  182329.14422   -0.20686 0.2500
 2747:  64  4 61  1 63  3 60  0              182328.93736  182329.14422   -0.20686    0.10000   0.00000  182329.14422   -0.20686 0.2500
 2748:  64  4 61  1 63  4 60  0              182328.93736  182329.14422   -0.20686    0.10000   0.00000  182329.14422   -0.20686 0.2500
 2749:  64  3 61  1 63  3 60  0              182328.93736  182329.14422   -0.20686    0.10000   0.00000  182329.14422   -0.20686 0.2500
 2750:  65  2 63  0 64  2 62  1              182334.50017  182334.51232   -0.01216    0.10000   0.00000  182334.51232   -0.01216 0.2500
 2751:  65  2 63  0 64  3 62  1              182334.50017  182334.51232   -0.01216    0.10000   0.00000  182334.51232   -0.01216 0.2500
 2752:  65  3 63  0 64  2 62  1              182334.50017  182334.51232   -0.01216    0.10000   0.00000  182334.51232   -0.01216 0.2500
 2753:  65  3 63  0 64  3 62  1              182334.50017  182334.51232   -0.01216    0.10000   0.00000  182334.51232   -0.01216 0.2500
 2754:  65  2 63  1 64  3 62  0              182335.17799  182335.06539    0.11260    0.10000   0.00000  182335.25518   -0.07719 0.1250
 2755:  65  3 63  1 64  2 62  0              182335.17799  182335.06539    0.11260    0.10000   0.00000  182335.25518   -0.07719 0.1250
 2756:  65  3 63  1 64  3 62  0              182335.17799  182335.06539    0.11260    0.10000   0.00000  182335.25518   -0.07719 0.1250
 2757:  65  2 63  1 64  2 62  0              182335.17799  182335.06539    0.11260    0.10000   0.00000  182335.25518   -0.07719 0.1250
 2758:  58  9 49  0 57 10 48  1              182335.17799  182335.44498   -0.26698    0.10000   0.00000  182335.25518   -0.07719 0.1250
 2759:  58 10 49  0 57  9 48  1              182335.17799  182335.44498   -0.26698    0.10000   0.00000  182335.25518   -0.07719 0.1250
 2760:  58 10 49  0 57 10 48  1              182335.17799  182335.44498   -0.26698    0.10000   0.00000  182335.25518   -0.07719 0.1250
 2761:  58  9 49  0 57  9 48  1              182335.17799  182335.44498   -0.26698    0.10000   0.00000  182335.25518   -0.07719 0.1250
 2762:  58  9 49  1 57  9 48  0              182335.98260  182335.99321   -0.01061    0.10000   0.00000  182335.99321   -0.01061 0.2500
 2763:  58  9 49  1 57 10 48  0              182335.98260  182335.99321   -0.01061    0.10000   0.00000  182335.99321   -0.01061 0.2500
 2764:  58 10 49  1 57  9 48  0              182335.98260  182335.99321   -0.01061    0.10000   0.00000  182335.99321   -0.01061 0.2500
 2765:  58 10 49  1 57 10 48  0              182335.98260  182335.99321   -0.01061    0.10000   0.00000  182335.99321   -0.01061 0.2500
 2766:  66  1 65  0 65  1 64  1              182340.88465  182340.89392   -0.00927    0.10000   0.00000  182340.89392   -0.00927 0.2500
 2767:  66  1 65  0 65  2 64  1              182340.88465  182340.89392   -0.00927    0.10000   0.00000  182340.89392   -0.00927 0.2500
 2768:  66  2 65  0 65  1 64  1              182340.88465  182340.89392   -0.00927    0.10000   0.00000  182340.89392   -0.00927 0.2500
 2769:  66  2 65  0 65  2 64  1              182340.88465  182340.89392   -0.00927    0.10000   0.00000  182340.89392   -0.00927 0.2500
 2770:  66  1 65  1 65  2 64  0              182341.36078  182341.44935   -0.08856    0.10000   0.00000  182341.44935   -0.08856 0.2500
 2771:  66  2 65  1 65  1 64  0              182341.36078  182341.44935   -0.08856    0.10000   0.00000  182341.44935   -0.08856 0.2500
 2772:  66  2 65  1 65  2 64  0              182341.36078  182341.44935   -0.08856    0.10000   0.00000  182341.44935   -0.08856 0.2500
 2773:  66  1 65  1 65  1 64  0              182341.36078  182341.44935   -0.08856    0.10000   0.00000  182341.44935   -0.08856 0.2500
 2774:  57 10 47  1 56 10 46  0              182354.73448  182354.77556   -0.04108    0.10000   0.00000  182354.77556   -0.04108 0.2500
 2775:  57 10 47  1 56 11 46  0              182354.73448  182354.77556   -0.04108    0.10000   0.00000  182354.77556   -0.04108 0.2500
 2776:  57 11 47  1 56 10 46  0              182354.73448  182354.77556   -0.04108    0.10000   0.00000  182354.77556   -0.04108 0.2500
 2777:  57 11 47  1 56 11 46  0              182354.73448  182354.77556   -0.04108    0.10000   0.00000  182354.77556   -0.04108 0.2500
 2778:  55 12 43  0 54 12 42  1              182428.70256  182428.85791   -0.15534    0.10000   0.00000  182428.85791   -0.15534 0.2500
 2779:  55 12 43  0 54 13 42  1              182428.70256  182428.85791   -0.15534    0.10000   0.00000  182428.85791   -0.15534 0.2500
 2780:  55 13 43  0 54 12 42  1              182428.70256  182428.85791   -0.15534    0.10000   0.00000  182428.85791   -0.15534 0.2500
 2781:  55 13 43  0 54 13 42  1              182428.70256  182428.85791   -0.15534    0.10000   0.00000  182428.85791   -0.15534 0.2500
 2782:  54 13 41  0 53 14 40  1              182495.31961  182495.35143   -0.03182    0.10000   0.00000  182495.35143   -0.03182 0.2500
 2783:  54 14 41  0 53 13 40  1              182495.31961  182495.35143   -0.03182    0.10000   0.00000  182495.35143   -0.03182 0.2500
 2784:  54 14 41  0 53 14 40  1              182495.31961  182495.35143   -0.03182    0.10000   0.00000  182495.35143   -0.03182 0.2500
 2785:  54 13 41  0 53 13 40  1              182495.31961  182495.35143   -0.03182    0.10000   0.00000  182495.35143   -0.03182 0.2500
 2786:  54 13 41  1 53 13 40  0              182495.96733  182495.90304    0.06429    0.10000   0.00000  182495.90304    0.06429 0.2500
 2787:  54 13 41  1 53 14 40  0              182495.96733  182495.90304    0.06429    0.10000   0.00000  182495.90304    0.06429 0.2500
 2788:  54 14 41  1 53 13 40  0              182495.96733  182495.90304    0.06429    0.10000   0.00000  182495.90304    0.06429 0.2500
 2789:  54 14 41  1 53 14 40  0              182495.96733  182495.90304    0.06429    0.10000   0.00000  182495.90304    0.06429 0.2500
 2790:  29 25  4  0 28 24  5  1              182578.55533  182578.58376   -0.02843    0.10000   0.00000  182578.58376   -0.02843 0.5000
 2791:  29 25  5  0 28 24  4  1              182578.55533  182578.58376   -0.02843    0.10000   0.00000  182578.58376   -0.02843 0.5000
 2792:  29 25  4  1 28 24  5  0              182579.25042  182579.18298    0.06743    0.10000   0.00000  182579.18298    0.06743 0.5000
 2793:  29 25  5  1 28 24  4  0              182579.25042  182579.18298    0.06743    0.10000   0.00000  182579.18298    0.06743 0.5000
 2794:  53 14 39  0 52 14 38  1              182592.97242  182592.86235    0.11007    0.10000   0.00000  182592.86234    0.11008 0.2500
 2795:  53 14 39  0 52 15 38  1              182592.97242  182592.86233    0.11009    0.10000   0.00000  182592.86234    0.11008 0.2500
 2796:  53 15 39  0 52 14 38  1              182592.97242  182592.86235    0.11007    0.10000   0.00000  182592.86234    0.11008 0.2500
 2797:  53 15 39  0 52 15 38  1              182592.97242  182592.86233    0.11009    0.10000   0.00000  182592.86234    0.11008 0.2500
 2798:  53 14 39  1 52 14 38  0              182593.33351  182593.41520   -0.08168    0.10000   0.00000  182593.41519   -0.08168 0.2500
 2799:  53 14 39  1 52 15 38  0              182593.33351  182593.41518   -0.08166    0.10000   0.00000  182593.41519   -0.08168 0.2500
 2800:  53 15 39  1 52 14 38  0              182593.33351  182593.41520   -0.08169    0.10000   0.00000  182593.41519   -0.08168 0.2500
 2801:  53 15 39  1 52 15 38  0              182593.33351  182593.41518   -0.08167    0.10000   0.00000  182593.41519   -0.08168 0.2500
 2802:  52 15 37  0 51 16 36  1              182736.11789  182736.15562   -0.03773    0.10000   0.00000  182736.15632   -0.03843 0.2500
 2803:  52 16 37  0 51 16 36  1              182736.11789  182736.15595   -0.03806    0.10000   0.00000  182736.15632   -0.03843 0.2500
 2804:  52 15 37  0 51 15 36  1              182736.11789  182736.15669   -0.03880    0.10000   0.00000  182736.15632   -0.03843 0.2500
 2805:  52 16 37  0 51 15 36  1              182736.11789  182736.15703   -0.03914    0.10000   0.00000  182736.15632   -0.03843 0.2500
 2806:  52 15 37  1 51 16 36  0              182736.67420  182736.70980   -0.03560    0.10000   0.00000  182736.71051   -0.03631 0.2500
 2807:  52 16 37  1 51 16 36  0              182736.67420  182736.71014   -0.03594    0.10000   0.00000  182736.71051   -0.03631 0.2500
 2808:  52 15 37  1 51 15 36  0              182736.67420  182736.71088   -0.03667    0.10000   0.00000  182736.71051   -0.03631 0.2500
 2809:  52 16 37  1 51 15 36  0              182736.67420  182736.71122   -0.03701    0.10000   0.00000  182736.71051   -0.03631 0.2500
 2810:  95 24 71  1 95 23 72  0              182940.76533  182940.96250   -0.19717    0.10000   0.00000  182940.96250   -0.19717 0.5000
 2811:  95 25 71  1 95 24 72  0              182940.76533  182940.96250   -0.19717    0.10000   0.00000  182940.96250   -0.19717 0.5000
 2812:  51 16 35  0 50 17 34  1              182949.76799  182949.51200    0.25599    0.10000   0.00000  182949.54301    0.22498 0.2500
 2813:  51 17 35  0 50 17 34  1              182949.76799  182949.52750    0.24049    0.10000   0.00000  182949.54301    0.22498 0.2500
 2814:  51 16 35  0 50 16 34  1              182949.76799  182949.55853    0.20946    0.10000   0.00000  182949.54301    0.22498 0.2500
 2815:  51 17 35  0 50 16 34  1              182949.76799  182949.57402    0.19397    0.10000   0.00000  182949.54301    0.22498 0.2500
 2816:  89 19 70  0 89 18 71  1              183057.36960  183057.65098   -0.28138    0.10000   0.00000  183057.65098   -0.28138 0.2500
 2817:  89 19 70  0 89 19 71  1              183057.36960  183057.65098   -0.28138    0.10000   0.00000  183057.65098   -0.28138 0.2500
 2818:  89 20 70  0 89 18 71  1              183057.36960  183057.65098   -0.28138    0.10000   0.00000  183057.65098   -0.28138 0.2500
 2819:  89 20 70  0 89 19 71  1              183057.36960  183057.65098   -0.28138    0.10000   0.00000  183057.65098   -0.28138 0.2500
 2820:  89 19 70  1 89 18 71  0              183058.12016  183058.24946   -0.12930    0.10000   0.00000  183058.24946   -0.12930 0.2500
 2821:  89 19 70  1 89 19 71  0              183058.12016  183058.24946   -0.12930    0.10000   0.00000  183058.24946   -0.12930 0.2500
 2822:  89 20 70  1 89 18 71  0              183058.12016  183058.24946   -0.12930    0.10000   0.00000  183058.24946   -0.12930 0.2500
 2823:  89 20 70  1 89 19 71  0              183058.12016  183058.24946   -0.12930    0.10000   0.00000  183058.24946   -0.12930 0.2500
 2824:  30 24  6  0 29 23  7  1              183227.66224  183227.76674   -0.10450    0.10000   0.00000  183227.76674   -0.10450 0.5000
 2825:  30 24  7  0 29 23  6  1              183227.66224  183227.76674   -0.10450    0.10000   0.00000  183227.76674   -0.10450 0.5000
 2826:  30 24  6  1 29 23  7  0              183228.35019  183228.36364   -0.01345    0.10000   0.00000  183228.36364   -0.01345 0.5000
 2827:  30 24  7  1 29 23  6  0              183228.35019  183228.36364   -0.01345    0.10000   0.00000  183228.36364   -0.01345 0.5000
 2828:  50 17 33  0 49 18 32  1              183275.27973  183275.18322    0.09650    0.10000   0.00000
 2829:  50 18 33  0 49 17 32  1              183277.40203  183277.31883    0.08320    0.10000   0.00000
 2830:  50 18 33  1 49 17 32  0              183277.90173  183277.87588    0.02585    0.10000   0.00000
 2831:  88 18 70  0 88 17 71  1              183568.40684  183568.41935   -0.01250    0.10000   0.00000  183568.41935   -0.01250 0.2500
 2832:  88 18 70  0 88 18 71  1              183568.40684  183568.41935   -0.01250    0.10000   0.00000  183568.41935   -0.01250 0.2500
 2833:  88 19 70  0 88 17 71  1              183568.40684  183568.41935   -0.01250    0.10000   0.00000  183568.41935   -0.01250 0.2500
 2834:  88 19 70  0 88 18 71  1              183568.40684  183568.41935   -0.01250    0.10000   0.00000  183568.41935   -0.01250 0.2500
 2835:  88 19 70  1 88 17 71  0              183568.98285  183569.01286   -0.03000    0.10000   0.00000  183569.01286   -0.03000 0.2500
 2836:  88 19 70  1 88 18 71  0              183568.98285  183569.01286   -0.03000    0.10000   0.00000  183569.01286   -0.03000 0.2500
 2837:  88 18 70  1 88 17 71  0              183568.98285  183569.01286   -0.03000    0.10000   0.00000  183569.01286   -0.03000 0.2500
 2838:  88 18 70  1 88 18 71  0              183568.98285  183569.01286   -0.03000    0.10000   0.00000  183569.01286   -0.03000 0.2500
 2839:  47 20 28  1 46 19 27  0              183620.58848  183620.56773    0.02075    0.10000   0.00000
 2840:  99 27 72  0 99 26 73  1              183729.91266  183729.72683    0.18583    0.10000   0.00000  183729.72683    0.18583 0.5000
 2841:  99 28 72  0 99 27 73  1              183729.91266  183729.72683    0.18583    0.10000   0.00000  183729.72683    0.18583 0.5000
 2842:  49 18 31  1 48 19 30  0              183775.82095  183775.82580   -0.00485    0.10000   0.00000
 2843:  49 19 31  0 48 18 30  1              183831.13871  183831.04546    0.09325    0.10000   0.00000
 2844:  71  3 68  0 71  2 69  1              183833.00129  183832.82788    0.17341    0.10000   0.00000  183832.82788    0.17341 0.5000
 2845:  71  4 68  0 71  3 69  1              183833.00129  183832.82788    0.17341    0.10000   0.00000  183832.82788    0.17341 0.5000
 2846:  31 23  9  0 30 22  8  1              183840.90146  183840.98158   -0.08011    0.10000   0.00000  183840.98164   -0.08018 0.5000
 2847:  31 23  8  0 30 22  9  1              183840.90146  183840.98170   -0.08024    0.10000   0.00000  183840.98164   -0.08018 0.5000
 2848:  31 23  9  1 30 22  8  0              183841.51858  183841.57613   -0.05755    0.10000   0.00000  183841.57619   -0.05761 0.5000
 2849:  31 23  8  1 30 22  9  0              183841.51858  183841.57626   -0.05768    0.10000   0.00000  183841.57619   -0.05761 0.5000
 2850:  80 11 69  0 80 10 70  1              183926.92061  183926.88482    0.03579    0.10000   0.00000  183926.88482    0.03579 0.2500
 2851:  80 11 69  0 80 11 70  1              183926.92061  183926.88482    0.03579    0.10000   0.00000  183926.88482    0.03579 0.2500
 2852:  80 12 69  0 80 10 70  1              183926.92061  183926.88482    0.03579    0.10000   0.00000  183926.88482    0.03579 0.2500
 2853:  80 12 69  0 80 11 70  1              183926.92061  183926.88482    0.03579    0.10000   0.00000  183926.88482    0.03579 0.2500
 2854:  87 17 70  0 87 16 71  1              184059.25602  184059.39930   -0.14328    0.10000   0.00000  184059.39930   -0.14328 0.2500
 2855:  87 17 70  0 87 17 71  1              184059.25602  184059.39930   -0.14328    0.10000   0.00000  184059.39930   -0.14328 0.2500
 2856:  87 18 70  0 87 16 71  1              184059.25602  184059.39930   -0.14328    0.10000   0.00000  184059.39930   -0.14328 0.2500
 2857:  87 18 70  0 87 17 71  1              184059.25602  184059.39930   -0.14328    0.10000   0.00000  184059.39930   -0.14328 0.2500
 2858:  87 17 70  1 87 16 71  0              184059.92733  184059.98824   -0.06091    0.10000   0.00000  184059.98824   -0.06091 0.2500
 2859:  87 17 70  1 87 17 71  0              184059.92733  184059.98824   -0.06091    0.10000   0.00000  184059.98824   -0.06091 0.2500
 2860:  87 18 70  1 87 16 71  0              184059.92733  184059.98824   -0.06091    0.10000   0.00000  184059.98824   -0.06091 0.2500
 2861:  87 18 70  1 87 17 71  0              184059.92733  184059.98824   -0.06091    0.10000   0.00000  184059.98824   -0.06091 0.2500
 2862:  70  2 68  1 70  1 69  0              184101.57057  184101.44779    0.12278    0.10000   0.00000  184101.44779    0.12278 0.5000
 2863:  70  3 68  1 70  2 69  0              184101.57057  184101.44779    0.12278    0.10000   0.00000  184101.44779    0.12278 0.5000
 2864:  35 19 17  0 34 18 16  1              184194.31976  184194.52282   -0.20306    0.10000   0.00000
 2865:  48 19 29  0 47 20 28  1              184229.77883  184229.87268   -0.09385    0.10000   0.00000
 2866:  79 10 69  0 79  9 70  1              184300.68878  184300.67777    0.01102    0.10000   0.00000  184300.67777    0.01102 0.2500
 2867:  79 10 69  0 79 10 70  1              184300.68878  184300.67777    0.01102    0.10000   0.00000  184300.67777    0.01102 0.2500
 2868:  79 11 69  0 79  9 70  1              184300.68878  184300.67777    0.01102    0.10000   0.00000  184300.67777    0.01102 0.2500
 2869:  79 11 69  0 79 10 70  1              184300.68878  184300.67777    0.01102    0.10000   0.00000  184300.67777    0.01102 0.2500
 2870:  32 22 10  0 31 21 11  1              184389.27157  184389.27866   -0.00708    0.10000   0.00000
 2871:  32 22 10  1 31 21 11  0              184389.80426  184389.87082   -0.06656    0.10000   0.00000
 2872:  78  9 69  1 78  8 70  0              184660.04195  184660.08883   -0.04689    0.10000   0.00000  184660.08883   -0.04689 0.2500
 2873:  78  9 69  1 78  9 70  0              184660.04195  184660.08883   -0.04689    0.10000   0.00000  184660.08883   -0.04689 0.2500
 2874:  78 10 69  1 78  8 70  0              184660.04195  184660.08883   -0.04689    0.10000   0.00000  184660.08883   -0.04689 0.2500
 2875:  78 10 69  1 78  9 70  0              184660.04195  184660.08883   -0.04689    0.10000   0.00000  184660.08883   -0.04689 0.2500
 2876:  28 27  1  0 27 26  2  1              184955.35944  184955.39558   -0.03614    0.10000   0.00000  184955.39558   -0.03614 0.5000
 2877:  28 27  2  0 27 26  1  1              184955.35944  184955.39558   -0.03614    0.10000   0.00000  184955.39558   -0.03614 0.5000
 2878:  28 27  1  1 27 26  2  0              184956.10441  184955.99772    0.10669    0.10000   0.00000  184955.99772    0.10669 0.5000
 2879:  28 27  2  1 27 26  1  0              184956.10441  184955.99772    0.10669    0.10000   0.00000  184955.99772    0.10669 0.5000
 2880:  85 15 70  0 85 14 71  1              184984.90627  184985.01306   -0.10679    0.10000   0.00000  184985.01306   -0.10679 0.2500
 2881:  85 15 70  0 85 15 71  1              184984.90627  184985.01306   -0.10679    0.10000   0.00000  184985.01306   -0.10679 0.2500
 2882:  85 16 70  0 85 14 71  1              184984.90627  184985.01306   -0.10679    0.10000   0.00000  184985.01306   -0.10679 0.2500
 2883:  85 16 70  0 85 15 71  1              184984.90627  184985.01306   -0.10679    0.10000   0.00000  184985.01306   -0.10679 0.2500
 2884:  34 20 15  0 33 19 14  1              185005.73404  185005.55212    0.18192    0.10000   0.00000
 2885:  62  6 56  0 61  6 55  1              185018.18992  185018.18078    0.00913    0.10000   0.00000  185018.18078    0.00913 0.2500
 2886:  62  6 56  0 61  7 55  1              185018.18992  185018.18078    0.00913    0.10000   0.00000  185018.18078    0.00913 0.2500
 2887:  62  7 56  0 61  6 55  1              185018.18992  185018.18078    0.00913    0.10000   0.00000  185018.18078    0.00913 0.2500
 2888:  62  7 56  0 61  7 55  1              185018.18992  185018.18078    0.00913    0.10000   0.00000  185018.18078    0.00913 0.2500
 2889:  62  6 56  1 61  6 55  0              185018.91154  185018.72862    0.18293    0.10000   0.00000  185018.85958    0.05196 0.1250
 2890:  62  6 56  1 61  7 55  0              185018.91154  185018.72862    0.18293    0.10000   0.00000  185018.85958    0.05196 0.1250
 2891:  62  7 56  1 61  6 55  0              185018.91154  185018.72862    0.18293    0.10000   0.00000  185018.85958    0.05196 0.1250
 2892:  62  7 56  1 61  7 55  0              185018.91154  185018.72862    0.18293    0.10000   0.00000  185018.85958    0.05196 0.1250
 2893:  61  7 54  0 60  7 53  1              185018.91154  185018.99055   -0.07900    0.10000   0.00000  185018.85958    0.05196 0.1250
 2894:  61  7 54  0 60  8 53  1              185018.91154  185018.99055   -0.07900    0.10000   0.00000  185018.85958    0.05196 0.1250
 2895:  61  8 54  0 60  7 53  1              185018.91154  185018.99055   -0.07900    0.10000   0.00000  185018.85958    0.05196 0.1250
 2896:  61  8 54  0 60  8 53  1              185018.91154  185018.99055   -0.07900    0.10000   0.00000  185018.85958    0.05196 0.1250
 2897:  61  7 54  1 60  7 53  0              185019.74565  185019.53793    0.20773    0.10000   0.00000  185019.53793    0.20773 0.2500
 2898:  61  7 54  1 60  8 53  0              185019.74565  185019.53793    0.20773    0.10000   0.00000  185019.53793    0.20773 0.2500
 2899:  61  8 54  1 60  7 53  0              185019.74565  185019.53793    0.20773    0.10000   0.00000  185019.53793    0.20773 0.2500
 2900:  61  8 54  1 60  8 53  0              185019.74565  185019.53793    0.20773    0.10000   0.00000  185019.53793    0.20773 0.2500
 2901:  63  5 58  1 62  5 57  0              185020.91887  185020.67315    0.24572    0.10000   0.00000  185020.67315    0.24572 0.2500
 2902:  63  5 58  1 62  6 57  0              185020.91887  185020.67315    0.24572    0.10000   0.00000  185020.67315    0.24572 0.2500
 2903:  63  6 58  1 62  5 57  0              185020.91887  185020.67315    0.24572    0.10000   0.00000  185020.67315    0.24572 0.2500
 2904:  63  6 58  1 62  6 57  0              185020.91887  185020.67315    0.24572    0.10000   0.00000  185020.67315    0.24572 0.2500
 2905:  60  8 52  1 59  8 51  0              185024.14985  185024.21155   -0.06170    0.10000   0.00000  185024.09989    0.04997 0.1250
 2906:  60  8 52  1 59  9 51  0              185024.14985  185024.21155   -0.06170    0.10000   0.00000  185024.09989    0.04997 0.1250
 2907:  60  9 52  1 59  8 51  0              185024.14985  185024.21155   -0.06170    0.10000   0.00000  185024.09989    0.04997 0.1250
 2908:  60  9 52  1 59  9 51  0              185024.14985  185024.21155   -0.06170    0.10000   0.00000  185024.09989    0.04997 0.1250
 2909:  64  5 60  0 63  4 59  1              185024.14985  185023.98822    0.16163    0.10000   0.00000  185024.09989    0.04997 0.1250
 2910:  64  5 60  0 63  5 59  1              185024.14985  185023.98822    0.16163    0.10000   0.00000  185024.09989    0.04997 0.1250
 2911:  64  4 60  0 63  4 59  1              185024.14985  185023.98822    0.16163    0.10000   0.00000  185024.09989    0.04997 0.1250
 2912:  64  4 60  0 63  5 59  1              185024.14985  185023.98822    0.16163    0.10000   0.00000  185024.09989    0.04997 0.1250
 2913:  65  3 62  0 64  3 61  1              185029.09329  185029.14099   -0.04771    0.10000   0.00000  185029.14099   -0.04771 0.2500
 2914:  65  3 62  0 64  4 61  1              185029.09329  185029.14099   -0.04771    0.10000   0.00000  185029.14099   -0.04771 0.2500
 2915:  65  4 62  0 64  3 61  1              185029.09329  185029.14099   -0.04771    0.10000   0.00000  185029.14099   -0.04771 0.2500
 2916:  65  4 62  0 64  4 61  1              185029.09329  185029.14099   -0.04771    0.10000   0.00000  185029.14099   -0.04771 0.2500
 2917:  65  4 62  1 64  3 61  0              185029.65892  185029.69247   -0.03355    0.10000   0.00000  185029.69247   -0.03355 0.2500
 2918:  65  4 62  1 64  4 61  0              185029.65892  185029.69247   -0.03355    0.10000   0.00000  185029.69247   -0.03355 0.2500
 2919:  65  3 62  1 64  3 61  0              185029.65892  185029.69247   -0.03355    0.10000   0.00000  185029.69247   -0.03355 0.2500
 2920:  65  3 62  1 64  4 61  0              185029.65892  185029.69247   -0.03355    0.10000   0.00000  185029.69247   -0.03355 0.2500
 2921:  59  9 50  0 58  9 49  1              185033.72531  185033.69690    0.02841    0.10000   0.00000  185033.69690    0.02841 0.2500
 2922:  59  9 50  0 58 10 49  1              185033.72531  185033.69690    0.02841    0.10000   0.00000  185033.69690    0.02841 0.2500
 2923:  59 10 50  0 58  9 49  1              185033.72531  185033.69690    0.02841    0.10000   0.00000  185033.69690    0.02841 0.2500
 2924:  59 10 50  0 58 10 49  1              185033.72531  185033.69690    0.02841    0.10000   0.00000  185033.69690    0.02841 0.2500
 2925:  59  9 50  1 58  9 49  0              185034.11769  185034.24432   -0.12663    0.10000   0.00000  185034.24432   -0.12663 0.2500
 2926:  59  9 50  1 58 10 49  0              185034.11769  185034.24432   -0.12663    0.10000   0.00000  185034.24432   -0.12663 0.2500
 2927:  59 10 50  1 58  9 49  0              185034.11769  185034.24432   -0.12663    0.10000   0.00000  185034.24432   -0.12663 0.2500
 2928:  59 10 50  1 58 10 49  0              185034.11769  185034.24432   -0.12663    0.10000   0.00000  185034.24432   -0.12663 0.2500
 2929:  66  2 64  0 65  2 63  1              185035.01929  185035.10185   -0.08256    0.10000   0.00000  185035.10185   -0.08256 0.2500
 2930:  66  2 64  0 65  3 63  1              185035.01929  185035.10185   -0.08256    0.10000   0.00000  185035.10185   -0.08256 0.2500
 2931:  66  3 64  0 65  2 63  1              185035.01929  185035.10185   -0.08256    0.10000   0.00000  185035.10185   -0.08256 0.2500
 2932:  66  3 64  0 65  3 63  1              185035.01929  185035.10185   -0.08256    0.10000   0.00000  185035.10185   -0.08256 0.2500
 2933:  66  2 64  1 65  2 63  0              185035.69907  185035.65543    0.04365    0.10000   0.00000  185035.65543    0.04365 0.2500
 2934:  66  2 64  1 65  3 63  0              185035.69907  185035.65543    0.04365    0.10000   0.00000  185035.65543    0.04365 0.2500
 2935:  66  3 64  1 65  2 63  0              185035.69907  185035.65543    0.04365    0.10000   0.00000  185035.65543    0.04365 0.2500
 2936:  66  3 64  1 65  3 63  0              185035.69907  185035.65543    0.04365    0.10000   0.00000  185035.65543    0.04365 0.2500
 2937:  67  1 66  0 66  1 65  1              185041.53149  185041.50202    0.02946    0.10000   0.00000  185041.50202    0.02946 0.2500
 2938:  67  1 66  0 66  2 65  1              185041.53149  185041.50202    0.02946    0.10000   0.00000  185041.50202    0.02946 0.2500
 2939:  67  2 66  0 66  1 65  1              185041.53149  185041.50202    0.02946    0.10000   0.00000  185041.50202    0.02946 0.2500
 2940:  67  2 66  0 66  2 65  1              185041.53149  185041.50202    0.02946    0.10000   0.00000  185041.50202    0.02946 0.2500
 2941:  67  1 66  1 66  1 65  0              185041.98521  185042.05821   -0.07301    0.10000   0.00000  185042.05821   -0.07301 0.2500
 2942:  67  1 66  1 66  2 65  0              185041.98521  185042.05821   -0.07301    0.10000   0.00000  185042.05821   -0.07301 0.2500
 2943:  67  2 66  1 66  1 65  0              185041.98521  185042.05821   -0.07301    0.10000   0.00000  185042.05821   -0.07301 0.2500
 2944:  67  2 66  1 66  2 65  0              185041.98521  185042.05821   -0.07301    0.10000   0.00000  185042.05821   -0.07301 0.2500
 2945:  57 11 46  0 56 11 45  1              185078.73044  185078.76852   -0.03808    0.10000   0.00000  185078.76852   -0.03808 0.2500
 2946:  57 11 46  0 56 12 45  1              185078.73044  185078.76852   -0.03808    0.10000   0.00000  185078.76852   -0.03808 0.2500
 2947:  57 12 46  0 56 11 45  1              185078.73044  185078.76852   -0.03808    0.10000   0.00000  185078.76852   -0.03808 0.2500
 2948:  57 12 46  0 56 12 45  1              185078.73044  185078.76852   -0.03808    0.10000   0.00000  185078.76852   -0.03808 0.2500
 2949:  57 11 46  1 56 11 45  0              185079.40193  185079.31701    0.08493    0.10000   0.00000  185079.31701    0.08493 0.2500
 2950:  57 11 46  1 56 12 45  0              185079.40193  185079.31701    0.08493    0.10000   0.00000  185079.31701    0.08493 0.2500
 2951:  57 12 46  1 56 11 45  0              185079.40193  185079.31701    0.08493    0.10000   0.00000  185079.31701    0.08493 0.2500
 2952:  57 12 46  1 56 12 45  0              185079.40193  185079.31701    0.08493    0.10000   0.00000  185079.31701    0.08493 0.2500
 2953:  56 12 44  1 55 12 43  0              185121.12821  185121.14480   -0.01659    0.10000   0.00000  185121.14480   -0.01659 0.2500
 2954:  56 12 44  1 55 13 43  0              185121.12821  185121.14480   -0.01659    0.10000   0.00000  185121.14480   -0.01659 0.2500
 2955:  56 13 44  1 55 12 43  0              185121.12821  185121.14480   -0.01659    0.10000   0.00000  185121.14480   -0.01659 0.2500
 2956:  56 13 44  1 55 13 43  0              185121.12821  185121.14480   -0.01659    0.10000   0.00000  185121.14480   -0.01659 0.2500
 2957:  54 14 40  0 53 14 39  1              185272.44843  185272.43176    0.01666    0.10000   0.00000  185272.43176    0.01667 0.2500
 2958:  54 14 40  0 53 15 39  1              185272.44843  185272.43176    0.01667    0.10000   0.00000  185272.43176    0.01667 0.2500
 2959:  54 15 40  0 53 14 39  1              185272.44843  185272.43176    0.01666    0.10000   0.00000  185272.43176    0.01667 0.2500
 2960:  54 15 40  0 53 15 39  1              185272.44843  185272.43176    0.01667    0.10000   0.00000  185272.43176    0.01667 0.2500
 2961:  54 14 40  1 53 14 39  0              185273.22712  185272.98327    0.24384    0.10000   0.00000  185272.98327    0.24385 0.2500
 2962:  54 14 40  1 53 15 39  0              185273.22712  185272.98327    0.24385    0.10000   0.00000  185272.98327    0.24385 0.2500
 2963:  54 15 40  1 53 14 39  0              185273.22712  185272.98328    0.24384    0.10000   0.00000  185272.98327    0.24385 0.2500
 2964:  54 15 40  1 53 15 39  0              185273.22712  185272.98327    0.24385    0.10000   0.00000  185272.98327    0.24385 0.2500
 2965:  39 19 21  0 38 18 20  1              185358.43536  185358.57074   -0.13538    0.10000   0.00000
 2966:  39 19 21  1 38 18 20  0              185359.09982  185359.14652   -0.04670    0.10000   0.00000
 2967:  53 16 38  0 52 15 37  1              185404.10002  185403.93557    0.16445    0.10000   0.00000  185403.93535    0.16468 0.2500
 2968:  53 15 38  0 52 16 37  1              185404.10002  185403.93513    0.16490    0.10000   0.00000  185403.93535    0.16468 0.2500
 2969:  53 16 38  0 52 16 37  1              185404.10002  185403.93523    0.16479    0.10000   0.00000  185403.93535    0.16468 0.2500
 2970:  53 15 38  0 52 15 37  1              185404.10002  185403.93546    0.16456    0.10000   0.00000  185403.93535    0.16468 0.2500
 2971:  53 16 38  1 52 15 37  0              185404.52126  185404.48835    0.03291    0.10000   0.00000  185404.48813    0.03313 0.2500
 2972:  53 15 38  1 52 16 37  0              185404.52126  185404.48791    0.03335    0.10000   0.00000  185404.48813    0.03313 0.2500
 2973:  53 16 38  1 52 16 37  0              185404.52126  185404.48801    0.03325    0.10000   0.00000  185404.48813    0.03313 0.2500
 2974:  53 15 38  1 52 15 37  0              185404.52126  185404.48825    0.03302    0.10000   0.00000  185404.48813    0.03313 0.2500
 2975:  84 14 70  0 84 13 71  1              185421.10755  185421.05657    0.05098    0.10000   0.00000  185421.05657    0.05098 0.2500
 2976:  84 14 70  0 84 14 71  1              185421.10755  185421.05657    0.05098    0.10000   0.00000  185421.05657    0.05098 0.2500
 2977:  84 15 70  0 84 13 71  1              185421.10755  185421.05657    0.05098    0.10000   0.00000  185421.05657    0.05098 0.2500
 2978:  84 15 70  0 84 14 71  1              185421.10755  185421.05657    0.05098    0.10000   0.00000  185421.05657    0.05098 0.2500
 2979:  83 63 20  0 83 62 21  1              185441.20684  185441.04910    0.15775    0.10000   0.00000  185441.04910    0.15775 0.5000
 2980:  83 63 21  0 83 62 22  1              185441.20684  185441.04910    0.15775    0.10000   0.00000  185441.04910    0.15775 0.5000
 2981:  52 16 36  1 51 16 35  0              185598.25819  185598.39646   -0.13827    0.10000   0.00000  185598.39126   -0.13306 0.2500
 2982:  52 17 36  1 51 16 35  0              185598.25819  185598.40155   -0.14335    0.10000   0.00000  185598.39126   -0.13306 0.2500
 2983:  52 16 36  1 51 17 35  0              185598.25819  185598.38097   -0.12277    0.10000   0.00000  185598.39126   -0.13306 0.2500
 2984:  52 17 36  1 51 17 35  0              185598.25819  185598.38605   -0.12786    0.10000   0.00000  185598.39126   -0.13306 0.2500
 2985:  29 26  3  0 28 25  4  1              185628.99203  185628.97382    0.01822    0.10000   0.00000  185628.97382    0.01822 0.5000
 2986:  29 26  4  0 28 25  3  1              185628.99203  185628.97382    0.01822    0.10000   0.00000  185628.97382    0.01822 0.5000
 2987:  29 26  3  1 28 25  4  0              185629.51513  185629.57365   -0.05852    0.10000   0.00000  185629.57365   -0.05852 0.5000
 2988:  29 26  4  1 28 25  3  0              185629.51513  185629.57365   -0.05852    0.10000   0.00000  185629.57365   -0.05852 0.5000
 2989:  48 20 28  0 47 21 27  1              185741.39477  185741.48389   -0.08912    0.10000   0.00000
[truncated: 270,024 more chars]
