# Supplementary material for: Intramolecular H-Bond Dynamics of Catechol Investigated by THz High-Resolution Spectroscopy of Its Low-Frequency Modes
Source: Molecules. 2021 Jun 15;26(12):3645. doi: 10.3390/molecules26123645 (PMC8232127; doi:10.3390/molecules26123645)
Supplement: Supplementary file 1 [file molecules-26-03645-s001.zip › supp-mat/mmw.par]

Catechol          fri Oct Sat Aug 15 12:34:59 2009Thu FeFri Nov 27 00:43:59 2020
  54 99999   30    0    0.0000E+000    5.0000E+000    1.0000E+001 1.0000000000
'a'  1   6  0 ,,,,,,,,
        10000  3.387585697624051E+003 6.97378191E-036 / A
        20000  2.246182094219183E+003 5.10201965E-036 / B
        30000  1.350967109818194E+003 6.23930774E-036 / C
          200 -7.969814323345569E-005 6.06727844E-036 /-DeltaJ
         2000 -5.494655738149211E-004 8.18546514E-036 /-DeltaK
         1100 -5.761131171708980E-005 9.36546463E-036 /-DeltaJK
        40100 -2.809248939249298E-005 1.31569582E-036 /-deltaj
        41000 -1.146698252040607E-004 8.66530675E-036 /-deltak
         2100 -8.105533697057194E-011 1.00000000E-036 /PhiKJ
        40200  2.553297116304796E-012 1.00000000E-036 /phiJ
        41100  2.601411982159560E-011 1.00000000E-036 /phiJK
        42000  2.447008796459147E-010 1.00000000E-036 /phiK
           11  5.875932000000011E+006 1.00000000E-036 / nu1
        10011  3.379643801185783E+003 1.11107116E-036 / A
        20011  2.245181081683846E+003 8.77110116E-036 / B
        30011  1.351797832849560E+003 1.01224284E-036 / C
          211 -8.013978306114644E-005 1.24541242E-036 /-DeltaJ
         2011 -5.380750061915152E-004 1.63592923E-036 /-DeltaK
         1111 -6.204895030161126E-005 2.00280866E-036 /-DeltaJK
        40111 -2.820305226109099E-005 2.41361725E-036 /-deltaj
        41011 -1.106934052025923E-004 1.47106099E-036 /-deltak
           22  6.650600000000000E+006 1.90169338E-036 / nu2
        10022  3.385374888224936E+003 2.20122506E-036 / A
        20022  2.243755935691014E+003 1.93607700E-036 / B
        30022  1.350963573720564E+003 1.60994489E-036 / C
          222 -7.962865532634803E-005 3.30050696E-036 /-DeltaJ
         2022 -5.517716462327877E-004 1.14426873E-036 /-DeltaK
         1122 -5.654335909905678E-005 5.51329718E-036 /-DeltaJK
        40122 -2.798563212881732E-005 7.56614703E-036 /-deltaj
        41022 -1.123490908532010E-004 4.50220135E-036 /-deltak
           33  7.036128000000000E+006 1.00000000E-036 / nu3
        10033  3.394833223118190E+003 1.00000000E-036 / A
        20033  2.240353609816222E+003 1.00000000E-036 / B
        30033  1.351929414034496E+003 1.00000000E-036 / C
          233 -9.568785687636749E-005 1.00000000E-036 /-DeltaJ
         2033 -2.619416196197584E-004 1.00000000E-036 /-DeltaK
         1133 -1.335617777132810E-004 1.00000000E-036 /-DeltaJK
        40133 -3.603456625355179E-005 1.00000000E-036 /-deltaj
        41033 -1.645555303526578E-004 1.00000000E-036 /-deltak
           44  1.040279800000000E+007 1.00000000E-036 / nu4
        10044  3.372625006672235E+003 1.00000000E-036 / A
        20044  2.255982471327579E+003 1.00000000E-036 / B
        30044  1.349345123543135E+003 1.00000000E-036 / C
          244 -6.854609228425285E-005 1.00000000E-036 /-DeltaJ
         2044 -5.351041018737943E-004 1.00000000E-036 /-DeltaK
         1144 -5.034351962789931E-005 1.00000000E-036 /-DeltaJK
        40144 -2.301259648764377E-005 1.00000000E-036 /-deltaj
        41044 -1.042914635748035E-004 1.00000000E-036 /-deltak
           55  1.243770000000000E+007 3.31305365E-036 / nu5
        10055  3.378926639642112E+003 1.43309077E-036 / A
        20055  2.246092890084330E+003 7.35512609E-036 / B
        30055  1.350402347297937E+003 6.68169265E-036 / C
          255 -8.554202398027199E-005 1.04206882E-036 /-DeltaJ
         2055 -5.600759707460330E-004 1.43152865E-036 /-DeltaK
         1155 -6.065773026180423E-005 6.89379937E-036 /-DeltaJK
        40155 -2.718456323244645E-005 7.19571329E-036 /-deltaj
        41055 -1.469300207286635E-004 4.51515639E-036 /-deltak
